# Supplementary material for: Quantitative Risk Assessment for African Horse Sickness in Live Horses Exported from South Africa
Source: PLoS One. 2016 Mar 17;11(3):e0151757. doi: 10.1371/journal.pone.0151757 (PMC4795756; doi:10.1371/journal.pone.0151757)
Supplement: S4 Dataset — (ZIP) [file pone.0151757.s004.zip › simulation_results_2.xls]

Detailed Results
B
Thu Oct 01 14:16:49 2015
Pathway 1	Pathway 2	Pathway 3	Pathway 4	Pathway 5	Overall probability	Horses/case	Probability per year	Pathway 1 proportion	Pathway 2 proportion	Pathway 3 proportion	Pathway 4 proportion	Pathway 5 proportion
4.13144209404385e-06	1.35259242214778e-05	6.93212883786399e-08	2.91806820076754e-07	6.16611930343007e-09	1.80246605432805e-05	55480	0.00539285297298897	0.229210535428587	0.750412147235706	0.00384591366989614	0.0161893101607142	0.000342093505096759
5.13719882944858e-07	4.89608812984434e-06	2.18825498009313e-08	2.68154675269891e-07	7.53106469449304e-11	5.69992054850696e-06	175441	0.00170851985335674	0.090127551528665	0.858974802925423	0.00383909733735907	0.0470453356301837	1.32125783691243e-05
2.95280619708811e-07	3.49693536415561e-06	1.20413679918788e-08	1.83354194304134e-07	8.332153397397e-09	3.99594369955783e-06	250254	0.00119806724871707	0.0738950900988634	0.8751212797474	0.00301339780968666	0.0458850794930927	0.00208515285095708
2.56535380732076e-07	3.5051073611514e-06	1.39241987105977e-08	2.44618558746569e-07	1.08469504892591e-08	4.0310324498299e-06	248075	0.00120858124904122	0.063640117990839	0.869530921612726	0.00345425120831892	0.0606838475728201	0.0026908616152958
3.76513819543702e-06	1.22170928264292e-05	5.04388174363023e-08	2.10432793835946e-07	4.05445887214617e-09	1.62471570920106e-05	61549	0.00486232715186963	0.231741354756058	0.751952649761528	0.00310447034829898	0.0129519763146394	0.000249548819475619
8.88866469084529e-06	3.55520022285297e-05	2.01392965712686e-07	1.03580381938259e-06	1.15119931245973e-09	4.56790149037827e-05	21892	0.0136105448896255	0.194589675577903	0.778300545741095	0.00440887278626511	0.0226757039652538	2.52019294830371e-05
1.45421820050832e-08	6.89351487568022e-07	2.54795883002419e-09	1.55296663827291e-07	6.31354409742503e-10	8.62369646640164e-07	1159596	0.000258677542758434	0.016863049461145	0.79936891361352	0.00295460170699556	0.18008131945777	0.000732115760570067
2.61580084051508e-08	9.79929886403351e-07	4.44009404192178e-09	2.13866509836007e-07	9.93546737056743e-09	1.234329966057e-06	810156	0.000370230666050575	0.0211920711029249	0.793896213614327	0.00359716944740913	0.173265265947639	0.00804927988769952
9.49821637610735e-07	6.30410377198227e-06	2.80874703266867e-08	2.39693596585422e-07	2.59930958093841e-09	7.52430578608605e-06	132903	0.00225475444188961	0.126233790148075	0.837831947717997	0.00373289857233421	0.0318559084917393	0.000345455069854425
1.63211474222708e-08	1.5029815739258e-06	5.39432828362538e-09	6.38770133444253e-07	1.30272378387149e-09	2.16476990685982e-06	461943	0.00064922083989094	0.00753943750352015	0.694291605386367	0.00249187143009129	0.295075301730724	0.000601783949297962
1.07871490450113e-07	1.89898015360468e-06	7.86064793171839e-09	1.77922548152184e-07	1.68839979607353e-09	2.19432323993477e-06	455721	0.000658081063842686	0.0491593437497932	0.865405843152411	0.00358226526915518	0.0810831079551766	0.000769439873463548
4.84635337522937e-08	1.48469424024837e-06	6.30248961489939e-09	2.4825509293317e-07	1.7093911959428e-09	1.78942474774467e-06	558839	0.00053668383831218	0.0270833036222257	0.82970476524348	0.00352207580835283	0.138734581180942	0.000955274144999536
1.94024507475909e-06	8.74979199371724e-06	3.30181555064973e-08	1.914500348935e-07	1.54420861891178e-08	1.09299473450654e-05	91492	0.00327363206683307	0.177516415542025	0.800533773629524	0.00302088879882884	0.0175160985546681	0.00141282347495383
4.28806959606175e-09	3.560619869678e-07	1.5366349543388e-09	1.64055845921257e-07	1.91397458612196e-09	5.27856512025579e-07	1894454	0.000158344457597992	0.00812355156822231	0.67454313597735	0.00291108458327467	0.310796290627758	0.00362593724339469
3.8127839260327e-06	3.02501299513195e-05	1.07484780286219e-07	1.09668061903422e-06	3.45164577146658e-08	3.53015957343873e-05	28327	0.0105347820112497	0.108005993687097	0.856905454895707	0.00304475698761451	0.0310660352944311	0.000977759135149896
1.51879628197052e-06	7.31981588887905e-06	2.45622991060143e-08	1.52205151569804e-07	1.86354707314788e-09	9.01724316859853e-06	110899	0.00270152943113056	0.168432441442806	0.811757623923178	0.00272392555537923	0.0168793442434646	0.000206664835172402
7.31654495812856e-07	6.03012641942257e-06	2.59614043253035e-08	2.75115113416041e-07	3.5807892806358e-09	7.06643822225741e-06	141514	0.00211769347335	0.103539360679379	0.853347362526891	0.00367390239732543	0.0389326425510239	0.000506731845381067
1.07917311807722e-07	2.26999603076214e-06	9.16026176655572e-09	2.47746162590525e-07	4.55166831017886e-09	2.63937143523713e-06	378878	0.000791499074720314	0.0408875046410537	0.860051753404766	0.00347062245361186	0.0938655921190067	0.00172452738156194
1.17313179305596e-08	6.9600375326459e-07	2.81924462851844e-09	2.15060076016826e-07	1.09155221214581e-08	9.36529913961952e-07	1067772	0.000280919640442301	0.0125263675571565	0.743173008025098	0.00301030921328688	0.22963503120474	0.0116552839997181
3.82571306813591e-07	4.99430931515519e-06	2.93458588840761e-08	4.92586387136973e-07	3.27005850065774e-09	5.90208292649049e-06	169432	0.00176906346245687	0.0648197105290549	0.846194365168793	0.00497211903824025	0.0834597536618952	0.000554051602016746
2.65178765391487e-07	3.18693538045665e-06	1.90165896366382e-08	2.93851622083194e-07	3.11237189915227e-09	3.76809472946713e-06	265386	0.00112979185270423	0.0703747608354283	0.845768381440703	0.00504673873719929	0.0779841387174333	0.000825980269236069
9.02024578104056e-08	1.97561154879558e-06	1.04221520894326e-08	2.93497026024877e-07	2.99512310655566e-09	2.37272830782685e-06	421456	0.000711566053541834	0.0380163449447025	0.832632856563765	0.00439247597588538	0.123696010645942	0.00126231186970533
1.28033445143706e-07	2.02434538937793e-06	8.53200866592781e-09	1.73448573880268e-07	2.43435437016055e-09	2.33679377143799e-06	427937	0.000700793280134726	0.0547902201335113	0.866291845742215	0.00365116030785955	0.0742250240480287	0.00104174976838565
1.38404493980006e-06	6.59364501910624e-06	3.18286675860524e-08	1.94962834863026e-07	2.14627461228398e-09	8.20662773596766e-06	121853	0.00245897019069929	0.168649655416211	0.803453651273578	0.00387841006197406	0.0237567538257585	0.000261529422478539
3.09916018095851e-06	1.71639483717285e-05	8.5947607363051e-08	6.12057645209406e-07	2.03270349932677e-08	2.09814408402527e-05	47661	0.00627472943188856	0.147709597474964	0.818053845892204	0.00409636344888961	0.0291713829316802	0.000968810252262106
1.70928224153009e-06	8.26251293715167e-06	3.86101812172626e-08	2.39972739015687e-07	6.58723477449562e-10	1.02510368223921e-05	97551	0.0030706028357258	0.166742376517111	0.806017291743915	0.00376646595717258	0.0234096065767217	6.42592050796911e-05
6.80435504728899e-07	5.33678764545459e-06	2.4999833842907e-08	2.521114562648e-07	4.34820500720102e-09	6.2986826452984e-06	158763	0.00188782655424591	0.108028224796625	0.847286320963986	0.00396905753960599	0.0400260610769122	0.00069033562286976
1.3713641943324e-09	2.01805303284478e-07	7.29397531396282e-10	1.38007070150179e-07	3.99706809264097e-09	3.45910203253027e-07	2890924	0.000103767694680235	0.00396450923226821	0.583403731334461	0.00210863260041723	0.398967908007125	0.0115552188257286
4.67614483829725e-07	5.31286008009168e-06	2.73475999555306e-08	3.99512255218445e-07	1.34195185046631e-08	6.22075393760004e-06	160752	0.00186449165784552	0.0751700659631186	0.854054047690138	0.00439618738015561	0.0642224815875897	0.00215721737899834
5.87563389807775e-07	4.1555145371302e-06	1.68521256421403e-08	1.53243445478693e-07	1.05951070558465e-08	4.92376860511465e-06	203096	0.00147604379230271	0.119332047650946	0.843970314286009	0.00342260715189475	0.0311232021178877	0.00215182879326226
8.44286301524688e-08	3.91711612350842e-06	1.99837963523524e-08	1.192277918565e-06	2.3072842051675e-08	5.23687931062991e-06	190953	0.00156983442579961	0.0161219354398896	0.747986709481233	0.00381597420276403	0.227669542841076	0.00440583803503765
2.32010150447667e-06	1.231540164584e-05	3.36992833129308e-08	2.30003790417708e-07	1.30751536829502e-09	1.49005137394156e-05	67112	0.00446021100916349	0.155706141751302	0.826508525894827	0.00226161888793053	0.0154359637821943	8.77496837465615e-05
5.59227624061576e-06	2.4855609361438e-05	6.70068812079775e-08	3.82954714115464e-07	9.91555656214012e-09	3.09077627539394e-05	32354	0.00922961531810285	0.180934358954952	0.804186623254381	0.00216796284290868	0.0123902437444022	0.000320811203356229
8.96581911535206e-06	3.51682585129286e-05	1.23769086270451e-07	6.24276625277034e-07	5.92252097138378e-09	4.48880458607995e-05	22278	0.0133764454580517	0.199737345286885	0.783466017255183	0.00275728390258435	0.0139074137291018	0.000131939826245719
1.53854757777259e-06	1.30195460781131e-05	6.41879698940295e-08	6.98442223016895e-07	6.69515878334197e-09	1.532741900758e-05	65243	0.00458770512591977	0.100378777210418	0.849428470094963	0.00418778724991378	0.0455681561697693	0.000436809274936046
3.37735183231561e-08	1.40856041888633e-06	7.68510639367064e-09	4.1211537551731e-07	1.72411777819125e-09	1.86385853689866e-06	536521	0.000559001782395541	0.0181202154855342	0.75572281425933	0.00412322407603861	0.221108720087225	0.000925026091872869
2.79977921918463e-06	1.02668033119716e-05	2.97275344999749e-08	1.40162256443283e-07	3.53605195071339e-09	1.32400083740502e-05	75529	0.00396415073481704	0.211463553502887	0.775437826164374	0.002245280641834	0.0105862664496492	0.000267073241255941
5.12890383870768e-07	4.52501290856476e-06	1.67420290134708e-08	1.89917527966365e-07	4.99343749963032e-09	5.249556286915e-06	190492	0.00157363156113777	0.0977016638814207	0.861980072457509	0.00318922745055652	0.0361778248648848	0.000951211345628759
7.42409823142339e-07	1.2359739914327e-05	5.79819553190932e-08	1.24134232975385e-06	1.15015340044704e-09	1.44026241759428e-05	69432	0.00431149706278766	0.051546844107924	0.858158885723892	0.00402579103715992	0.0861886219198383	7.98572111857357e-05
1.86986878484074e-07	5.79675226133753e-06	1.88175773125925e-08	7.50169546075133e-07	7.92451549902078e-10	6.75351871475923e-06	148071	0.00202401137685182	0.027687326619149	0.858330672671304	0.00278633673901995	0.111078324908718	0.000117339061809401
2.46657871975484e-06	1.01980165723033e-05	3.66174038471004e-08	1.94657410967777e-07	1.5330630124804e-08	1.29112007369978e-05	77452	0.00386589334572174	0.191041776051604	0.789858106928837	0.00283609592887601	0.015076631130827	0.00118738995985657
9.14923795764487e-09	6.33834976558455e-07	2.92418629189895e-09	2.60471206936312e-07	9.7642990831009e-11	9.06477250735142e-07	1103172	0.00027190632524432	0.01009317988976	0.699228773854416	0.00322587940240913	0.287344449874581	0.000107716978834076
1.50083027295287e-06	1.58906620155348e-05	5.81930760192318e-08	7.92316765701559e-07	1.57648358154324e-08	1.82577669660239e-05	54771	0.00546240659698871	0.0822022909891325	0.870350796190242	0.00318730522344403	0.0433961484542985	0.000863459142882557
2.9064354565909e-07	3.71671611234514e-06	1.22572928290824e-08	2.01538608372675e-07	4.9406204106593e-09	4.22609617961664e-06	236625	0.00126702817402657	0.0687735284068841	0.879467942606618	0.00290038189102319	0.0476890728007419	0.00116907429473303
1.27524949878955e-07	2.13059942221174e-06	1.4247630061855e-08	3.06061745197083e-07	4.61744472528132e-09	2.58305119207491e-06	387139	0.000774616188307986	0.0493698887076709	0.82483824894708	0.00551581405183463	0.118488455101515	0.00178759319189962
9.63962316668016e-07	6.07474204443767e-06	1.81232809054929e-08	1.46847183749781e-07	2.91391424096447e-09	7.20658874000193e-06	138762	0.00215964900731513	0.133761249801492	0.842942793546458	0.00251482102827586	0.0203767953254596	0.000404340298314802
3.56927636577974e-12	1.07685923028256e-08	4.28187755840331e-11	1.66100709329959e-07	2.15616485187442e-10	1.77131306169922e-07	5645529	5.31379846820945e-05	2.01504547273859e-05	0.0607944046463208	0.000241734657243238	0.937726441031371	0.00121726921033711
4.05824414126328e-07	4.2107167685854e-06	1.66953250329359e-08	2.22728643009293e-07	2.6515590013717e-09	4.85861670975533e-06	205820	0.00145652678760277	0.0835267398869923	0.866649299610515	0.00343623011039631	0.0458419867865043	0.000545743605592058
5.36432497690633e-06	3.00611847223732e-05	1.45126686618137e-07	1.04581618657272e-06	1.21577464784032e-09	3.66176683471182e-05	27309	0.0109253813658375	0.146495536691606	0.820947539242732	0.00396329676817224	0.0285604254388587	3.32018586305211e-05
3.88544679206738e-07	3.77106777100769e-06	1.07117699926411e-08	1.33673367293993e-07	5.42082943212917e-09	4.30941841693319e-06	232050	0.00129199296825122	0.0901617437935503	0.875075800527947	0.00248566487546227	0.0310188880171729	0.00125790278586755
2.24097674327787e-07	2.78799244141246e-06	1.35639870947529e-08	2.16970668867948e-07	1.66920152474892e-08	3.25931678695044e-06	306813	0.000977318742189537	0.0687560274058118	0.855391673670675	0.00416160440404566	0.0665693711444832	0.00512132337498467
4.60739238290722e-07	4.65764830445909e-06	1.67785042152494e-08	2.18086881601429e-07	2.16117043254704e-10	5.35346904560975e-06	186795	0.00160475601251497	0.0860636784046716	0.870024327175053	0.00313413677604226	0.0407374881116156	4.03695326177213e-05
1.13932564834919e-06	9.22373233686342e-06	3.43725219379753e-08	3.57805393715584e-07	1.86524710595283e-08	1.07738883719257e-05	92817	0.00322696603996175	0.105748789018272	0.856119166864432	0.00319035437823379	0.0332104233275651	0.00173126641149656
1.2462990594953e-06	6.03337656639074e-06	2.44737138037126e-08	1.5233338954112e-07	9.044884741887e-10	7.45738721770506e-06	134095	0.00223472378575162	0.167122749980903	0.809046974531041	0.00328180810372941	0.0204271798009168	0.000121287583410084
5.02937928356154e-07	5.74478956967133e-06	2.28978155718757e-08	3.36299764869623e-07	2.4352236378778e-09	6.60936030210686e-06	151301	0.00198085016485194	0.0760947966773476	0.86918995289757	0.00346445261345135	0.0508823470801585	0.000368450731472686
3.9031838287437e-07	4.1049833156506e-06	1.87858350435728e-08	2.54030550553378e-07	4.5533867882637e-09	4.77267147091019e-06	209526	0.00143078031450594	0.081781950685982	0.860101798472994	0.0039361257438468	0.053226070996446	0.000954054100730995
3.78523003121816e-08	1.2912870829775e-06	5.97501441067349e-09	2.62079432394399e-07	3.9585183293597e-09	1.60115234842412e-06	624550	0.000480230741351062	0.0236406612708881	0.806473590254176	0.00373169637264949	0.163681758736039	0.00247229336624697
7.51570389291423e-08	1.71361595164063e-06	6.51041955806058e-09	1.90859660363181e-07	1.57554786955318e-08	2.00189854918654e-06	499526	0.000600389859724215	0.0375428809615161	0.85599540113406	0.00325212262165135	0.0953393269807482	0.00787026830202458
6.62211105506452e-07	5.32178224603689e-06	2.05010975320153e-08	2.11836436109257e-07	5.8599380098485e-09	6.22219082319446e-06	160715	0.00186492192239918	0.106427321874785	0.855290748428814	0.00329483587285581	0.0340453133194813	0.000941780504063682
8.21022854602595e-09	5.66611344316167e-07	2.47225436343862e-09	2.19373664534445e-07	2.92046518300726e-09	7.99587956943085e-07	1250644	0.000239847714914476	0.0102680742934331	0.708629162553156	0.00309191045459256	0.274358390005192	0.00365246269362602
2.12031669775357e-07	2.55987410526615e-06	1.23098237575122e-08	1.91085396115265e-07	3.62348337656813e-09	2.97892447829085e-06	335692	0.000893279462740537	0.0711772558588021	0.859328299163485	0.00413230474529349	0.0641457672082038	0.00121637302421547
8.47361154824854e-07	6.64205498661529e-06	3.17017767036055e-08	3.19509962757432e-07	1.41555389615281e-08	7.85478341986271e-06	127311	0.00235367004537412	0.107878360169944	0.845606381688292	0.00403598355410283	0.0406771193651852	0.00180215522247659
1.36560901907796e-06	7.73230084327037e-06	3.39608094048663e-08	2.47242857295045e-07	1.23502931839458e-08	9.39146382223219e-06	106480	0.00281348708264995	0.14540960226511	0.823332867978034	0.00361613589188	0.0263263386810641	0.00131505518391171
2.13239588810049e-06	9.82677164730319e-06	3.29507780710572e-08	1.95241766558683e-07	2.19264002413611e-09	1.21895527200576e-05	82037	0.00365020983173558	0.174936352224942	0.806163431340145	0.00270319829019137	0.0160171395163187	0.0001798786284035
5.19677907777525e-07	4.36687061141397e-06	1.64106939128441e-08	1.77305946348293e-07	4.2326233282575e-09	5.08449778278089e-06	196676	0.00152419045274355	0.102208306499309	0.858859772975567	0.00322759387729903	0.0348718701282072	0.000832456519617662
2.13580967858973e-07	3.18097760624835e-06	1.37508435967305e-08	2.63325122573658e-07	6.16632281841503e-09	3.67780086309613e-06	271902	0.00110273382956183	0.0580730104237269	0.864912953326807	0.00373887660278442	0.0715985265042273	0.00167663314245458
2.82861260192309e-06	1.89570682702859e-05	9.02969258575256e-08	7.78161813501076e-07	1.13507378091748e-08	2.26654903493768e-05	44120	0.0067766583502703	0.124798209009445	0.836384652530015	0.00398389465507454	0.0343324499715698	0.000500793833895014
3.87932985903788e-07	5.19427741449361e-06	2.40937973585804e-08	4.1480896674786e-07	2.92246384421365e-10	6.02140541088826e-06	166074	0.00180479645450837	0.0644256547154763	0.862635391581675	0.00400135777521516	0.0688890613473356	4.85345802979663e-05
1.96814217443423e-06	1.24059479911119e-05	5.06871551770796e-08	4.10818128044362e-07	2.91181283746932e-08	1.48647135771423e-05	67273	0.00444951864681775	0.132403639277697	0.834590449841479	0.00340989787082222	0.0276371371646262	0.00195887584537576
6.27120807073591e-07	5.4789414903188e-06	2.3675316645536e-08	2.65953891593075e-07	2.13324493560968e-09	6.39782475056661e-06	156303	0.00191751278385222	0.0980209417299295	0.856375675159525	0.00370052597071203	0.0415694242905796	0.000333432849254076
2.08629575720118e-06	1.01363000797886e-05	5.17965806960669e-08	3.23571571438864e-07	3.24319962471656e-09	1.26012071887494e-05	79357	0.00377324931225687	0.16556316596904	0.804391192681798	0.00411044592158692	0.0256778232904348	0.000257372137140332
5.1386998272472e-07	9.16560108430813e-06	3.47394631730899e-08	7.96793636370094e-07	8.19168420005765e-09	1.05191958507761e-05	95064	0.00315080112823218	0.0488506906815322	0.871321459770321	0.00330248278156423	0.0757466300345865	0.000778736731995847
1.79753778880859e-08	8.71220080198098e-07	3.34486588204464e-09	2.08444890097802e-07	8.82963243853703e-10	1.10186817730988e-06	907550	0.000330506006141706	0.0163135466276658	0.790675416659283	0.00303563162175247	0.189174072171412	0.000801332919886462
7.30859765542754e-07	5.06621781202115e-06	2.10634164347097e-08	1.8773196875689e-07	1.73416747402149e-10	6.00604637950291e-06	166499	0.00180019702282286	0.121687332957832	0.843519595404866	0.0035070352614315	0.0312571626815222	2.88736943480782e-05
8.49369194159771e-07	6.43545485062668e-06	2.09499228860447e-08	2.04094209002371e-07	9.70278648287945e-09	7.51957096315775e-06	132986	0.00225333718607512	0.112954475504157	0.855827397887099	0.00278605295284653	0.0271417358785939	0.00129033777730384
4.25895801931513e-06	2.76153336728741e-05	1.16381940341503e-07	9.7040788420884e-07	8.81205449995912e-09	3.29698935712396e-05	30331	0.00984237477379757	0.12917718433372	0.837592442123127	0.00352994589109095	0.0294331518575283	0.000267275794534141
4.09711053163328e-08	1.13868507858444e-06	3.4563943138435e-09	1.2351149171018e-07	5.54888365011643e-09	1.31217295357492e-06	762095	0.000393574673514419	0.0312238605472777	0.867785817016105	0.002634099647022	0.0941274481947537	0.00422877459484202
9.98202030168796e-06	2.07278853573316e-05	8.65200732468427e-08	2.3100236997725e-07	1.12980833655102e-09	3.10285579105802e-05	32228	0.00926551985858426	0.321704293523878	0.668026062218759	0.0027884013654834	0.0074448310051329	3.64118867466211e-05
2.79419312709166e-07	3.41006999477875e-06	1.44486042784335e-08	2.26722794815572e-07	3.50111206507172e-09	3.93416181864699e-06	254184	0.00117955464512787	0.0710238484306327	0.866784375420408	0.00367260040244164	0.0576292499563592	0.000889925790158727
1.36241247096463e-10	6.79927570072262e-08	3.46407433895663e-10	2.22279970459656e-07	1.27289312933525e-09	2.9202826927721e-07	3424326	8.76046560485122e-05	0.000466534446934433	0.23282936674423	0.00118621198815117	0.761159085761849	0.00435880105883499
1.75796079654727e-07	2.44777490782937e-06	1.0639661667071e-08	1.90479955830617e-07	5.69979905573751e-10	2.82526058488736e-06	353950	0.000847220278859973	0.0622229611650976	0.866389076081264	0.00376590454133108	0.06742031402325	0.000201744189057335
3.72631623858187e-07	3.23347167050249e-06	1.12442021469035e-08	1.25451127141856e-07	5.6857635891046e-09	3.74848438723854e-06	266774	0.00112391535734468	0.0994086103511024	0.862607746616372	0.00299966626116508	0.0334671601058138	0.00151681666554658
1.36760618215173e-07	3.82369185536104e-06	1.8176480346458e-08	6.53464729629854e-07	4.56390969447407e-08	4.67773278049726e-06	213779	0.00140233891887809	0.0292365179099938	0.817424174228816	0.0038857457660345	0.139696891698116	0.00975667039703989
7.81595821481286e-08	1.64164385020074e-06	6.72552619859426e-09	1.81627795710626e-07	4.29254612763736e-09	1.91244930038573e-06	522890	0.000573570784088373	0.0408688387882306	0.858398625192121	0.00351670823233733	0.0949712997222947	0.00224452806501672
1.09464314433473e-06	6.5207950270176e-06	2.62306742843658e-08	2.00908658232291e-07	1.47416218503776e-09	7.84405166605402e-06	127485	0.00235045806655543	0.139550731042723	0.831304446302546	0.00334402110045781	0.0256128677863947	0.000187933767878832
3.59057965293479e-06	2.387174553223e-05	1.08421816603316e-07	9.26934870986869e-07	3.93150654791144e-08	2.85369969382341e-05	35042	0.00852467834158144	0.1258219167457	0.836519188893575	0.00379934219560616	0.0324818646122134	0.00137768755290574
2.01120522952429e-06	8.8312501685918e-06	3.2698754780498e-08	1.846112752014e-07	1.76838254587981e-08	1.10774492535568e-05	90273	0.00331773728876406	0.181558514373562	0.797227770260941	0.00295183069965307	0.0166655040321782	0.0015963806336662
6.58118167785447e-06	2.23796606210208e-05	1.0528654235414e-07	4.6036229713951e-07	1.85410025040136e-09	2.95283452386193e-05	33866	0.00881951226925404	0.222876751970751	0.757904326848328	0.00356560929856775	0.0155905213590301	6.27905233232113e-05
2.53095432801048e-07	4.24702465131187e-06	1.38091399450356e-08	2.97949292276784e-07	2.18353764781556e-09	4.81406205398255e-06	207725	0.0014431797056319	0.0525741940928387	0.882212278048724	0.00286850061137282	0.0618914523609637	0.000453574886100435
9.24575426871272e-08	2.94864395114913e-06	1.50145826012518e-08	6.15712844147345e-07	9.18903124411361e-09	3.68101795182896e-06	271664	0.00110369789496501	0.0251173843477695	0.801040361589123	0.00407892131952023	0.167267003911627	0.00249632883196017
9.56187696341531e-08	1.85881229103942e-06	9.20149508837648e-09	2.29990992339319e-07	8.65482288609125e-09	2.20227837098736e-06	454075	0.000660466035038887	0.0434181123030708	0.844040569769592	0.00417817075697434	0.10443320670502	0.00392994046534225
2.27151642480901e-07	5.08101656323498e-06	2.61684554735331e-08	7.52672775382486e-07	1.53713194049288e-08	6.10238075597683e-06	163870	0.00182904506728843	0.0372234463178037	0.832628570129535	0.00428823708646877	0.123340841137338	0.00251890532885443
6.69812381432624e-07	1.03263638039975e-05	5.10792383947353e-08	1.01263221264901e-06	2.09231849102846e-08	1.20808108213842e-05	82776	0.00361770541669959	0.0554443233435121	0.854774067459022	0.0042281299781899	0.0838215437374915	0.00173193548178477
1.02775304062861e-08	6.3603020395457e-07	2.75922265448357e-09	2.19551872217438e-07	7.50199738918571e-10	8.69369028971696e-07	1150260	0.000260776813873598	0.0118218271686564	0.731599795666607	0.00317382211987379	0.252541630654968	0.000862924389894496
5.34491551509439e-07	8.50947462327023e-06	4.11232421330822e-08	8.41883791729842e-07	8.54171106249775e-09	9.93551491970509e-06	100649	0.00297623149876414	0.0537960594724067	0.856470418699025	0.00413901468272394	0.0847347921606092	0.000859714985235137
1.37582255759629e-06	1.53504841440444e-05	5.56120587447229e-08	7.97897220779313e-07	2.76555233145433e-09	1.75825815334961e-05	56874	0.00526093339391076	0.0782491783117992	0.873050644741816	0.00316290634789765	0.0453799812763137	0.000157289322172955
2.72989137704627e-07	2.95660201615233e-06	9.48873119776134e-09	1.32133806096216e-07	2.26846700739256e-09	3.37348215815833e-06	296430	0.00101153440832791	0.0809220635847853	0.876424382148331	0.00281274088698352	0.0391683725899269	0.000672440789973224
7.14745404238193e-06	2.46232183114648e-05	1.36181431356366e-07	6.03243067217374e-07	1.90520719623964e-08	3.25291489243828e-05	30742	0.00971143982773326	0.219724594055531	0.756958577942012	0.00418644310900764	0.0185446925961596	0.000585692297289573
4.08926055767076e-08	2.24873522801502e-06	6.57584143091419e-09	4.64989103980784e-07	3.77532950573413e-08	2.79894607406076e-06	357277	0.000839332560538142	0.0146100012271333	0.803422134086531	0.00234939911556561	0.166130068846296	0.0134883967244742
9.47280960123822e-07	6.37736296180955e-06	2.20580898704636e-08	1.90938376175694e-07	6.44374136381189e-09	7.54408412934334e-06	132554	0.0022606745933107	0.12556606526156	0.845346214659016	0.00292389234959176	0.0253096827795204	0.000854144950312579
3.02872797416798e-06	1.01956594648335e-05	4.29666743774852e-08	1.85971355758696e-07	4.64479011488354e-09	1.34579702592526e-05	74305	0.00402927883026205	0.225050874375775	0.757592658359745	0.00319265636271896	0.0138186778671797	0.000345133034581509
6.50332268269404e-07	8.65422158788999e-06	4.45209247529394e-08	7.61817386489677e-07	2.77793681272336e-09	1.01136701042147e-05	98876	0.00302951809497132	0.0643023018912182	0.855695459582319	0.00440205427843507	0.0753255127604172	0.000274671487610189
1.84826064515386e-07	2.60886991578688e-06	8.71585599110634e-09	1.58182929443761e-07	8.89360045709996e-09	2.96948836619423e-06	336758	0.000890451145421745	0.0622417203648665	0.878558725970181	0.00293513727493629	0.0532694221821423	0.00299499420787367
4.60374329689241e-08	1.09335034780294e-06	3.91159102101015e-09	1.19442083246455e-07	6.33331369420609e-09	1.26907476873354e-06	787976	0.000380650206511013	0.0362763755951643	0.861533437382923	0.00308223842864175	0.0941174516972324	0.00499049689603897
8.831460529719e-07	5.35383940448478e-06	2.35363428361311e-08	1.83455290917459e-07	1.92546882188161e-09	6.44590256003216e-06	155137	0.00193190845838798	0.137008905230409	0.830580256934271	0.00365136497440533	0.0284607608025251	0.000298712058388919
4.29939563534077e-08	1.29182350977808e-06	5.19549488880234e-09	2.0071688898233e-07	3.39165519191468e-09	1.54412150519454e-06	647617	0.000463129531602879	0.0278436354968005	0.836607420745255	0.00336469304476643	0.129987755696105	0.00219649501707275
2.78720987423514e-06	9.62664393827229e-06	4.11156076547867e-08	1.82587379880414e-07	1.31372910959064e-08	1.26506940911385e-05	79047	0.00378803944202066	0.220320707635125	0.760957767923223	0.00325006733690502	0.0144329930488408	0.00103846405590573
2.55956010027424e-09	4.27292878046312e-07	2.15545723246685e-09	4.62673782798758e-07	2.63811350378362e-08	9.21062813215647e-07	1085702	0.000276280798662265	0.0027789202468594	0.463912853624534	0.00234018484031685	0.502325982723648	0.0286420585646417
2.88075688275953e-07	3.60087579685355e-06	1.40471732559869e-08	2.25763832876769e-07	1.5295046834166e-09	4.13029199594567e-06	242114	0.00123832280245695	0.0697470514333444	0.871821120731463	0.00340101214872355	0.0546605017510578	0.00037031393541134
7.83923111519045e-07	1.16379962553335e-05	5.46653726592734e-08	1.04360466810847e-06	7.10679556075819e-08	1.35912573632279e-05	73577	0.00406910358859469	0.0576784833491569	0.856285474132875	0.00402209826496072	0.0767849979010784	0.00522894635192925
3.78428913833498e-06	2.8921056163327e-05	1.24579748040489e-07	1.22438202919346e-06	1.04210846706885e-08	3.40647281635666e-05	29356	0.0101675499139195	0.111091129809232	0.849002992903935	0.00365714786985242	0.0359428093280068	0.000305920088974441
5.09299652298281e-07	4.80301817578174e-06	2.26866078916415e-08	2.75089726677702e-07	5.52336857874166e-09	5.61561753122811e-06	178075	0.00168327169604998	0.0906934365572614	0.855296527776767	0.00403991328923001	0.0489865495910191	0.000983572785722416
2.54693321678983e-06	9.39539850112814e-06	5.00675311373867e-08	2.37472443872164e-07	3.04384304004343e-09	1.22329155359676e-05	81747	0.00366317126545967	0.20820328639573	0.76804245672289	0.00409285349761279	0.0194125793784761	0.000248824005290794
3.56368978749479e-06	1.37285865685366e-05	6.1917379231399e-08	3.06694353181595e-07	5.28526672803141e-09	1.76661733551724e-05	56605	0.00528587913597789	0.201723922654217	0.7771115052778	0.00350485518207996	0.0173605424907596	0.000299174395143358
1.07785985742889e-08	6.34870397341124e-07	4.1954671624485e-09	3.17733970695554e-07	4.80262280027416e-09	9.72381056573689e-07	1028403	0.000291671914266489	0.0110847475908968	0.652902885190063	0.00431463276056794	0.326758700766067	0.00493903369240535
1.70930564856526e-06	9.54861383442683e-06	4.53620859166965e-08	3.258225171257e-07	5.08515309678522e-09	1.16341892391313e-05	85954	0.00348419313827408	0.146920908146831	0.820737366236947	0.00389903284056292	0.0280056057563345	0.00043708701932417
1.95538134958893e-08	8.22568101101835e-07	5.05375388162542e-09	2.73346707275946e-07	9.34338157090261e-11	1.120615809571e-06	892366	0.000336128427427029	0.0174491679743256	0.734032211643285	0.00450980062788879	0.243925442548047	8.33772064529364e-05
1.25485711792749e-07	2.06079585422259e-06	7.38409386464523e-09	1.55918257452929e-07	9.73180442734694e-09	2.35931572176026e-06	423852	0.00070754512331761	0.053187333359151	0.873471844067166	0.00312976080163449	0.066086219836911	0.00412484193513794
3.47404875583883e-07	3.61512320993105e-06	1.80540225549982e-08	2.41558236232482e-07	7.38566888320882e-09	4.22952601318562e-06	236433	0.00126805582420397	0.0821380160568448	0.854734832853809	0.00426856874711598	0.0571123656597501	0.00174621668248023
5.19045718750651e-08	1.2156067967735e-06	4.6515253023607e-09	1.40068227930168e-07	3.9038053406843e-10	1.41262150241517e-06	707904	0.000423696965134446	0.0367434389086699	0.860532559284404	0.00329283201084506	0.099154817968361	0.000276351827719594
3.40165300375983e-09	4.47910530355009e-07	1.76236813942593e-09	2.98378700001881e-07	8.37581306062156e-09	7.59829064560697e-07	1316085	0.000227922827616522	0.00447686613005062	0.589488545840205	0.00231942712068387	0.392691874947416	0.0110232859616447
6.75612494751336e-08	1.68246395576457e-06	5.03846859692809e-09	1.6132780359402e-07	1.78905304305821e-09	1.91818053047371e-06	521327	0.000575289168763482	0.0352215281105209	0.877114499410059	0.00262669155321048	0.084104598618869	0.000932682307340692
2.48131273931946e-07	3.58708978707779e-06	1.27004148833197e-08	2.36072557534913e-07	6.44549630429589e-09	4.09043952973226e-06	244473	0.00122638174719381	0.0606612742049721	0.87694482732338	0.0031049022460799	0.0577132495955428	0.00157574663002481
3.19771140493831e-07	3.67023540493084e-06	1.70576828673809e-08	2.51731345816015e-07	3.14834785083706e-09	4.2619439219589e-06	234635	0.00127776885854225	0.0750294106044586	0.861164640393462	0.00400232456825494	0.0590649127312573	0.000738711702567405
9.3958213313392e-06	4.61784967517804e-05	2.18758866053601e-07	1.38265202184939e-06	1.13509360783314e-08	5.71870799071009e-05	17486	0.0170102779093779	0.164299722010679	0.807498771169927	0.0038253197472046	0.0241776993001824	0.000198487772006731
6.35732425213825e-06	1.651925487354e-05	7.86872591242929e-08	2.62895697791253e-07	2.65386135473635e-09	2.32208159439485e-05	43065	0.0069421170663565	0.273776953724789	0.711398553496782	0.00338865177322932	0.0113215529732393	0.000114288031959874
2.26535279586192e-06	9.33294991785649e-06	3.65005163490999e-08	1.9334955106628e-07	3.12630090282823e-09	1.18312790820366e-05	84522	0.00354311303082577	0.191471503643372	0.788836934125463	0.00308508624435362	0.0163422356725438	0.00026424031426787
6.52750887527849e-10	1.70049929987702e-07	6.68269725442852e-10	2.23843426594234e-07	2.12887277550105e-09	3.97343249970408e-07	2516716	0.000119195894282886	0.00164278841423999	0.427967330514276	0.00168184491744259	0.563350268592469	0.00535776756157202
1.44835836307523e-06	1.46728379248951e-05	6.64294896016899e-08	8.65381230693037e-07	1.27023969338191e-09	1.70542772479584e-05	58636	0.00510326069516509	0.0849263995194295	0.860361169902499	0.00389518058348924	0.0507427678177703	7.44821768119178e-05
2.45723067018308e-06	1.42165378418264e-05	6.9209697762548e-08	5.14866671509881e-07	3.70845302935551e-09	1.72615533343113e-05	57932	0.00516512532386737	0.142352812785323	0.823595511162243	0.00400947101469588	0.0298273661436058	0.000214838894132669
1.14258194319494e-05	3.65032439796647e-05	1.09598469116808e-07	4.50239365254592e-07	9.77865834842112e-09	4.8498679904334e-05	20619	0.014444617691563	0.235590318220772	0.752664692145625	0.00225982375877027	0.00928353856522923	0.000201627309603272
1.40241889817502e-06	9.19044860108074e-06	3.60201108774829e-08	3.03511014641634e-07	1.30949008835098e-08	1.09454935256584e-05	91362	0.00327828069326463	0.128127516122272	0.839655935069216	0.00329086219758339	0.0277293128838955	0.00119637372703321
8.46651771094166e-09	1.10069245094368e-06	5.07703426242003e-09	8.48745433137386e-07	1.00259951319491e-08	1.97300743118638e-06	506840	0.000591727673365017	0.00429117375693344	0.557875471498772	0.00257324639642497	0.430178528332775	0.00508158001509423
3.01714471766476e-07	3.27718970186733e-06	1.29944896016719e-08	1.81478206960271e-07	2.39897314528492e-09	3.77577584334104e-06	264846	0.00113209358947208	0.0799079405888408	0.867951339761599	0.00344154159060818	0.0480638190639221	0.00063535899503032
2.78203314232863e-06	9.80837419162621e-06	5.41003839124957e-08	2.45241766178413e-07	5.75208449049259e-09	1.28955015685362e-05	77546	0.00386120173100624	0.215736714663082	0.760604319226922	0.00419529117382261	0.0190176213678093	0.000446053568364267
4.96195326334968e-08	1.36795568931192e-06	6.96408581823651e-09	2.46856284416235e-07	1.1355230336579e-09	1.67253111521355e-06	597896	0.000501633893787434	0.029667330061696	0.81789550990641	0.00416380045482583	0.147594434668988	0.000678924908080359
8.67391601917618e-07	5.76296065491999e-06	2.4668794095645e-08	2.10736294334288e-07	7.20539417484736e-09	6.87296273944239e-06	145498	0.00205977166038929	0.126203448905645	0.838497293437611	0.00358925183081181	0.0306616378297702	0.0010483679961623
1.23230199413259e-07	2.13815811916076e-06	7.48391718904134e-09	1.66959875191418e-07	1.00994688547567e-08	2.44593157980923e-06	408842	0.000733511220358807	0.0503817034092467	0.874169227304191	0.00305974102089358	0.068260239399027	0.00412908886664132
1.41239492347457e-08	7.29051725384408e-07	2.24685488211584e-09	1.49120704221567e-07	2.1771482460317e-10	8.9476094854744e-07	1117617	0.000268392380972649	0.0157851650294692	0.814800563846639	0.00251112309468065	0.166659826251526	0.00024332177768443
2.03658372342905e-07	3.67774545067588e-06	1.75844826027958e-08	4.08302559962951e-07	2.51299726109713e-08	4.3324208381955e-06	230818	0.001298884784942	0.0470079846693127	0.84888924415009	0.00405881221135477	0.0942435130870189	0.00580044588222372
1.31537223690141e-08	6.73986165579382e-07	2.83645117387363e-09	1.86868883905152e-07	4.80673050626289e-09	8.81651953533684e-07	1134234	0.000264460726760118	0.0149194047790556	0.764458313598725	0.0032172005772857	0.211953121814313	0.00545195923062087
6.94263341403927e-06	3.25079815049978e-05	1.01663837009702e-07	6.12128332045339e-07	8.27414233466255e-10	4.01652345023255e-05	24897	0.0119775040804013	0.172851808288018	0.80935619840874	0.00253114013323676	0.0152402529110068	2.06002589980733e-05
8.89382684601553e-07	8.81663136986571e-06	3.99383042723634e-08	5.09079709339e-07	4.00188358295795e-09	1.02590339516616e-05	97475	0.00307299462936628	0.0866926348808414	0.859401714762601	0.00389298879997321	0.0496225776947105	0.000390083861873739
2.44209406397066e-08	8.74127941321301e-07	3.5668141492545e-09	1.64153837706742e-07	5.88631275082755e-09	1.07215584656783e-06	932700	0.00032159520356434	0.0227774168446524	0.815299328096326	0.00332676836177551	0.153106321466444	0.00549016523080177
1.5188457260729e-07	2.63866569603994e-06	1.08762425919605e-08	2.42948274161639e-07	8.29659429533577e-09	3.05267137969616e-06	327582	0.000915383592321017	0.0497546423167264	0.86437921670513	0.00356286060278228	0.0795854659553365	0.00271781442002498
3.43992374695203e-07	3.79970345414896e-06	1.322462092647e-08	1.87822099232452e-07	1.14740565516069e-08	4.35621660555469e-06	229557	0.00130601424828791	0.0789658563480457	0.872248512460076	0.00303580425950515	0.043115876972912	0.00263394995946165
5.10943128957061e-07	7.57538316971684e-06	2.23129584454018e-08	4.25385048278885e-07	3.34834216065489e-09	8.53737264755885e-06	117132	0.00255794559484923	0.059847818532691	0.887320195854743	0.00261356266928116	0.0498262247461482	0.000392198197136481
2.32437411705029e-08	1.10014668320491e-06	4.10940317201635e-09	2.50086511723584e-07	1.44822228188742e-09	1.3790345615529e-06	725145	0.000413625087277492	0.0168550824022341	0.797765852921089	0.00297991311210419	0.18134898043597	0.00105017112860218
3.52449377437897e-06	1.82815717534399e-05	8.267974640714e-08	5.51443693083424e-07	1.125824799913e-08	2.24514472153086e-05	44541	0.00671287707267065	0.156982921438391	0.814271417700618	0.00368260208859786	0.0245616101178289	0.000501448654563949
1.58720805165493e-06	1.15785861643055e-05	5.25115805781852e-08	4.92558239334439e-07	4.9647312953453e-09	1.37158287671684e-05	72908	0.00410632275429712	0.115720900180253	0.844176925861103	0.00382853865191743	0.0359116643766709	0.000361970930056329
8.36220317862533e-08	2.5285562193641e-06	8.81021551838955e-09	3.42543622109463e-07	2.793476357561e-09	2.96632556513577e-06	337117	0.000889503146741188	0.0281904430077033	0.852420330756368	0.00297007706164792	0.115477419651941	0.000941729522340255
1.49449323990594e-08	1.18759863135155e-06	5.67900741351012e-09	5.80274248642647e-07	4.82515586270145e-09	1.79332197566947e-06	557624	0.00053785238063353	0.00833365820629075	0.662233914190566	0.0031667528143629	0.323575050389947	0.00269062439883399
2.38958749437034e-08	1.20948738434654e-06	5.0320132776718e-09	3.274847263494e-07	1.9991691364407e-08	1.58589169028172e-06	630560	0.000475654724748531	0.0150677849503445	0.762654468623695	0.00317298672318404	0.206498797084449	0.0126059626183271
1.56857755381005e-06	7.47665898933513e-06	2.78525939015938e-08	1.70697461631986e-07	1.70728341209573e-09	9.24549388209085e-06	108161	0.00276981794284703	0.169658600591201	0.808681405740576	0.00301255879424096	0.0184627737370135	0.0001846611369678
8.31953255920355e-06	2.92366754289287e-05	1.18561720495019e-07	5.35750206301782e-07	1.61051017646654e-08	3.82266250166937e-05	26160	0.0114026974829188	0.217637119561834	0.764824920226699	0.00310154821261995	0.014015106122181	0.000421305876666651
1.78216733686741e-06	1.29826154909753e-05	7.73423468948857e-08	7.24463002097109e-07	1.13987398570582e-08	1.55779869166918e-05	64193	0.00466252898306851	0.114402929364244	0.833394941233676	0.0049648486231564	0.04650555979867	0.000731720980253515
1.59368211486501e-06	6.95970210956406e-06	3.3154805659911e-08	1.86162842880934e-07	7.13156431420625e-09	8.77983343728412e-06	113897	0.00263049576085894	0.181516212835808	0.792691815770587	0.00377624540337143	0.0212034595201296	0.000812266470104274
2.28636496814522e-07	3.30848941413955e-06	1.38431037704052e-08	2.57562588317024e-07	8.08813587992657e-09	3.81661973892143e-06	262012	0.00114433285789428	0.0599054955574733	0.866863780114108	0.00362705868474005	0.0674844773479609	0.00211918829571747
4.08810727867978e-07	4.88638472931349e-06	2.51044483875099e-08	3.85820832480186e-07	4.40779786403482e-09	5.7105285359132e-06	175115	0.00171169682545813	0.0715889475548524	0.855679942510275	0.00439616897623914	0.0675630688217002	0.000771872136933459
2.23091299978216e-06	8.79076173836844e-06	2.93842229474794e-08	1.48873534192857e-07	5.52215623138527e-09	1.12054546515223e-05	89242	0.00335601119318163	0.199091698566562	0.784507368219474	0.00262231420868652	0.0132858093511299	0.000492809654147773
6.77201724752382e-07	9.52455383707844e-06	3.65692575664639e-08	6.61370782367651e-07	3.37526098820673e-09	1.09030708627531e-05	91717	0.00326559539711202	0.0621111000081477	0.873566168373356	0.00335403282495311	0.0606591290373992	0.000309569756144319
2.32721346084811e-07	4.08539462928939e-06	1.41930299425803e-08	3.2036742164315e-07	3.19736729321714e-08	4.6846500998921e-06	213463	0.00140441121210766	0.0496774233128256	0.872081060949138	0.00302968837371808	0.0683866275627563	0.00682519980156208
1.17366202629647e-05	4.06038787157503e-05	9.17125583127354e-08	4.0799847052469e-07	2.75709023665102e-08	5.2867780909919e-05	18915	0.0157356341560003	0.221999487418673	0.76802691576813	0.00173475331731823	0.00771733678816358	0.000521506707714629
7.87826352646809e-07	6.19395736893301e-06	2.20673834031711e-08	2.23076617497969e-07	6.66178370959571e-09	7.23358950619055e-06	138244	0.00216773176913188	0.108912228427198	0.856277144788515	0.00305068229048464	0.0308389931868623	0.000920951306940283
1.57057633733972e-06	7.12997526919067e-06	2.70585457256258e-08	1.57939900314537e-07	1.25898447274956e-08	8.89813989729805e-06	112383	0.00266589402219197	0.176506141223587	0.801288286258088	0.0030409215901227	0.0177497659215828	0.00141488500662016
6.38396720573086e-07	4.81866836536824e-06	1.82813231311687e-08	1.77420656888098e-07	2.64083831382079e-10	5.65303114979198e-06	176896	0.00169447688866919	0.112929984579437	0.852404353997866	0.00323389746965066	0.031385048514128	4.67154389184282e-05
2.02249104707001e-06	1.3133066593075e-05	5.64637529414417e-08	4.71444423069026e-07	8.8508870371959e-09	1.56923167031927e-05	63725	0.00469666794753654	0.12888415938346	0.836910625848064	0.0035981782683467	0.0300430097088921	0.000564026791238234
1.00818338040503e-06	7.18391518702878e-06	2.84316132231492e-08	2.60489200680399e-07	1.89105013375134e-09	8.48291043147111e-06	117884	0.00254164845157634	0.118848759343813	0.846869154762836	0.00335163425958967	0.0307075269490054	0.000222924684756266
1.36254439476431e-06	8.54603826849717e-06	4.30191959588181e-08	3.46931728945142e-07	2.27728624583761e-09	1.03008108744113e-05	97080	0.00308548924224661	0.132275450095785	0.829647138724465	0.00417629218547096	0.0336800406467972	0.000221078347481821
6.36389886493158e-07	4.47422924153047e-06	1.48792939384692e-08	1.34504044432652e-07	3.72922953308387e-09	5.26373169592783e-06	189979	0.00157787750509686	0.120900897548689	0.850010885811649	0.00282675766889491	0.0255529825991526	0.000708476371614629
2.16591650250197e-07	5.32729290841268e-06	2.90291402231739e-08	9.1812100046761e-07	5.66610765011253e-08	6.54769577585479e-06	152725	0.00196238715921826	0.0330790644013881	0.813613382597516	0.00443348946208244	0.140220473262253	0.00865359027676088
1.49518109498637e-08	7.66075550765651e-07	2.42517035977319e-09	1.59764936989043e-07	1.67108538083999e-08	9.5992832287273e-07	1041744	0.000287937173201525	0.0155759660316284	0.79805495109578	0.00252640775564941	0.166434235955162	0.0174084391617805
1.24091715640963e-05	2.54769933966654e-05	1.43492836698362e-07	3.78793565700731e-07	1.34890836486516e-09	3.84098002715257e-05	26035	0.0114570240407325	0.323073056260998	0.663294086836277	0.00373583917864674	0.0098618988649504	3.51188591278654e-05
1.62981948766952e-07	4.47824199077442e-06	1.84465261967423e-08	6.51748690803194e-07	1.25611465237641e-08	5.32398030306507e-06	187829	0.001595923500195	0.0306128008537376	0.841145484365569	0.0034647998577535	0.122417562369263	0.00235935255367728
6.44838407230278e-08	2.06299191294067e-06	9.1305721340578e-09	3.75593039509016e-07	6.69933463869985e-09	2.51889869994547e-06	396999	0.000755385114627249	0.0256000134997186	0.819005509425738	0.0036248270461434	0.149110021580918	0.00265962844748178
5.43727177587161e-08	3.0344748198195e-06	1.01651905931086e-08	7.2951741693931e-07	6.77416069301909e-09	3.83530430580365e-06	260736	0.00114993181928014	0.0141768979521229	0.791195320597554	0.00265042608945694	0.190211091160456	0.00176626420040994
6.38354516608526e-08	1.47862991680048e-06	5.80071534225187e-09	1.72758066035069e-07	1.18898562276914e-09	1.72221313546142e-06	580648	0.000516530937466175	0.0370659416923734	0.858563836469822	0.00336817506661144	0.100311664379904	0.000690382391288977
3.45857306123442e-06	1.24771992497951e-05	5.81586270810583e-08	2.6977279796578e-07	8.15676559588198e-09	1.62718605016722e-05	61456	0.00486970223253047	0.21254933084505	0.766796104754759	0.0035741842228233	0.0165790997248321	0.000501280452536066
1.00276970605038e-06	1.07122110563645e-05	4.46529532303698e-08	6.13369188029346e-07	5.37646669901815e-08	1.24267675706648e-05	80471	0.00372111287145749	0.0806943318403706	0.862027151908133	0.00359328787445737	0.0493587076881758	0.00432652068886368
2.1016293167741e-07	4.20403603167226e-06	1.64891462647366e-08	4.24120489274252e-07	7.45884358884309e-09	4.86226744247751e-06	205665	0.001457620416911	0.0432232356948108	0.864624597763827	0.0033912462569798	0.0872268945079144	0.0015340257764683
6.88460909624407e-08	2.27211683083259e-06	7.89993579291289e-09	3.35236874698348e-07	2.58459908088488e-08	2.70994572309514e-06	369011	0.000812654435867755	0.0254049704301121	0.838436287291213	0.00291516384464337	0.123706121433111	0.00953745700092068
2.83714000794222e-07	4.30387454419389e-06	2.31285570596524e-08	4.51128188850828e-07	7.10964926854006e-10	5.06255625582545e-06	197529	0.00151761797259775	0.0560416490123452	0.850138611149546	0.00456855309667691	0.0891107507855776	0.000140435955854496
3.08360557490983e-09	3.25811062054443e-07	9.97586642855361e-10	1.3552423615112e-07	4.69973930058248e-09	4.7011622972391e-07	2127134	0.000141024957104774	0.0065592408428885	0.693043637837785	0.00212200000719231	0.28827814821605	0.00999697309608421
2.6908441361058e-06	1.93283359381437e-05	7.20464268796397e-08	6.65461168452748e-07	2.35362630173541e-09	2.27590412958836e-05	43939	0.00680453368734424	0.118231875460962	0.849259671655834	0.00316561782822858	0.0292394200529487	0.000103415002026518
3.1765939278744e-07	3.78156980728997e-06	1.54616982319702e-08	2.36663615056002e-07	2.08608412320169e-09	4.35344059748859e-06	229703	0.00130518252954626	0.0729674347619883	0.868639349178552	0.00355160427384486	0.0543624312210735	0.000479180564541322
5.38677836594415e-06	1.38661933436295e-05	5.7632628894231e-08	1.9074643027506e-07	5.42493894636573e-09	1.95067757076893e-05	51264	0.00583499966664502	0.27614909027845	0.710839841059105	0.00295449282638305	0.00977847047269175	0.000278105363370088
4.83816878010777e-06	2.84274776359462e-05	1.16286155843507e-07	8.7862141296137e-07	3.68210822409737e-08	3.42973750670999e-05	29157	0.0102366343007757	0.141065278921268	0.828852866446203	0.003390526406642	0.025617745126046	0.00107358309984179
5.06867358804039e-09	4.93518641400243e-07	1.07731607265725e-09	1.34870710875323e-07	4.32263825111003e-09	6.38857980187375e-07	1565293	0.000191639090161178	0.00793395988659916	0.772501333168753	0.00168631543483464	0.211112195602169	0.00676619590764479
3.51006357486257e-07	3.3741663415285e-06	1.25082393302335e-08	1.54598812536373e-07	5.27715127045941e-10	3.89280746600841e-06	256884	0.0011671628478922	0.0901679213655461	0.866769387130334	0.00321316670281132	0.0397139632222539	0.000135561579054164
2.78329033346371e-06	2.084770344688e-05	1.00851137801267e-07	9.71387106010989e-07	2.5983598896939e-08	2.47292156230529e-05	40438	0.00739140463215204	0.112550692099959	0.843039413973385	0.00407821822327644	0.0392809509536343	0.00105072474974567
4.03125124792632e-08	1.95229764281724e-06	9.82087345934667e-09	6.11563403247025e-07	4.87054197561025e-09	2.61886497397849e-06	381845	0.000785351970558512	0.0153931236928271	0.745474723674425	0.00375004956610159	0.233522311888405	0.00185979117824127
2.31816268703297e-06	1.85579869933228e-05	8.01307770588574e-08	8.24887762470795e-07	6.08933529160528e-09	2.1787257555177e-05	45898	0.00651493366315414	0.106399930379587	0.851781686902265	0.00367787349352819	0.0378610185509459	0.000279490673673996
1.79839550915928e-06	9.5446579624292e-06	3.40841360565265e-08	2.32591481835592e-07	9.9883077628295e-09	1.16197173972434e-05	86061	0.00347986665282884	0.154771019610677	0.821419113402319	0.00293330163645911	0.0200169654634432	0.000859599887102163
4.20333551487078e-07	7.67022446673833e-06	1.78895948105066e-08	4.19777874112278e-07	3.74728346587846e-08	8.56569832180698e-06	116745	0.00256642159692744	0.0490717202142144	0.895458160978083	0.00208851562807931	0.0490068478180684	0.00437475536155463
4.8884624019746e-07	6.71602288317729e-06	2.7108296047876e-08	4.78879633721473e-07	3.64919035860527e-09	7.71450624350271e-06	129626	0.00231168473203514	0.0633671455783932	0.870570671821498	0.0035139379232089	0.0620752150048221	0.000473029672077676
7.68744251376384e-07	7.50277634075054e-06	3.82322066414474e-08	4.79783720887359e-07	1.0329681525831e-08	8.79986620118156e-06	113638	0.00263648981587217	0.0873586295292949	0.852601183838811	0.00434463499414502	0.0545217063440053	0.00117384529374367
8.49082527994991e-07	5.15919489717037e-06	2.03400999579685e-08	1.58907022922837e-07	6.03913514827224e-09	6.19356368319444e-06	161458	0.00185634970657167	0.137091111261015	0.832992952210903	0.0032840705284357	0.0256567997119354	0.000975066287710706
4.01176589641839e-07	3.82911727126981e-06	1.87148743583768e-08	2.29673141654937e-07	2.78395311174804e-09	4.48146583003671e-06	223141	0.00134353940325815	0.0895190557859397	0.854434110733461	0.00417606092920348	0.0512495577039926	0.000621214847403006
4.22483160841721e-07	5.19084759739418e-06	2.62686563746062e-08	4.14991007068911e-07	3.00893417858668e-08	6.08467976346529e-06	164347	0.00182374443597211	0.069433918836365	0.853101198285239	0.00431717976882417	0.0682026044428293	0.00494509866674242
1.40774742124483e-06	1.41957367112672e-05	6.02604963682362e-08	7.81397754213773e-07	1.99867014500272e-08	1.6465129084544e-05	60734	0.00492739973100509	0.0854987175634291	0.862169779439678	0.00365988605730418	0.0474577362984222	0.001213880641166
1.75266680410261e-08	8.67157235531936e-07	5.35700739442113e-09	3.40787501973162e-07	2.83441932528135e-09	1.23366283226583e-06	810594	0.00037003059974261	0.0142070163602444	0.702912670181737	0.00434235939862279	0.276240390048267	0.00229756401112893
3.27871822786217e-07	5.07076630264766e-06	1.97405845915667e-08	3.92561618845749e-07	1.8572717660327e-10	5.8111260560478e-06	172084	0.00174182414268553	0.0564213922781785	0.872596163590424	0.00339703258906631	0.0675534509249201	3.19606174107991e-05
1.66862994418179e-06	8.49417458410294e-06	3.76382037975608e-08	2.46350328106422e-07	9.47076661057967e-09	1.04562638267993e-05	95636	0.00313198063186326	0.159581851780089	0.812352741361829	0.00359958436598495	0.0235600719518026	0.000905750540293961
3.59548009647356e-08	2.08030910724072e-06	9.21896916235224e-09	6.85882370788003e-07	2.46317311818616e-09	2.813828421274e-06	355388	0.000843793519885838	0.0127778938804153	0.739316260903653	0.00327630821149295	0.243754155584746	0.000875381419692577
5.12099304761011e-08	1.27692444582995e-06	5.18225215449239e-09	1.66145183592415e-07	8.45781735114004e-09	1.5079196294041e-06	663165	0.000452273923184587	0.033960649810188	0.846812005713174	0.00343668989609235	0.110181723450389	0.00560893113015738
2.42384935720191e-06	1.0522362047115e-05	3.35297747998133e-08	1.87155442773214e-07	9.3096900532547e-10	1.31678275908952e-05	75943	0.00394258182216856	0.184073594559961	0.799096280269537	0.00254634066009469	0.0142130842374198	7.07002729872602e-05
3.33553064436219e-07	3.56002043340541e-06	1.33304277729502e-08	1.82933191655859e-07	7.22423363240691e-09	4.09706135090285e-06	244077	0.0012283658634098	0.0814127580400317	0.868920459934267	0.00325365588436031	0.0446498541242363	0.00176327201710439
3.5473462712463e-07	3.47686545738782e-06	1.44070182145176e-08	1.81558907097625e-07	4.30539973225067e-10	4.02799654979782e-06	248262	0.00120767157567092	0.0880672619102505	0.86317488468612	0.00357672059456972	0.0450742459316998	0.000106886877360081
1.42640680797416e-06	1.20217510346823e-05	3.42351402751443e-08	3.71009233930421e-07	5.35970588293674e-09	1.3858761922745e-05	72157	0.00414902629525948	0.102924548089187	0.867447691337582	0.00247028850527821	0.0267707343555359	0.000386737712417182
1.51228275620939e-07	2.17616402808928e-06	9.04077859183552e-09	1.67271682077726e-07	9.8799010254666e-09	2.51358466540525e-06	397838	0.000753792103234563	0.0601643850323845	0.865761180850629	0.00359676708577386	0.0665470649864735	0.00393060204473905
1.7672450804995e-06	8.6755720208954e-06	2.57890487042026e-08	1.6277942861546e-07	4.36721811205458e-09	1.06357527968266e-05	94022	0.003185657796965	0.166160789392058	0.815698915405774	0.00242475066850907	0.0153049277963689	0.000410616737289873
2.64142393585538e-07	3.19437384680406e-06	1.7215494353042e-08	2.67687582879702e-07	1.35242278879698e-09	3.74477174041114e-06	267039	0.00112280281030486	0.0705363135314993	0.853022311702595	0.00459720793320021	0.0714830172400075	0.000361149592698138
8.77457813959791e-11	7.37150991550325e-08	2.73145417788719e-10	2.95049786289782e-07	1.24111783180581e-08	3.81536954962057e-07	2620978	0.000114454557888943	0.000229979770648181	0.193205659887817	0.00071590815577978	0.773319025726155	0.0325294264596004
6.03066985350969e-07	5.51475791698071e-06	2.89596641938134e-08	3.40502731097743e-07	6.39057936450844e-09	6.49367787698774e-06	153996	0.00194621335424427	0.092869864624501	0.849250304904079	0.00445967058151137	0.0524360366417949	0.000984123248114191
1.23879325053006e-06	7.23416397280998e-06	2.68956332019677e-08	2.01945414643232e-07	1.7868319692195e-09	8.70358510315446e-06	114895	0.00260768097152841	0.142331376765775	0.831170590862389	0.0030901786888049	0.0232025552975912	0.000205298385440259
1.05323548988709e-06	7.41456470298514e-06	3.08180870931926e-08	2.78954145501047e-07	6.38967264545642e-09	8.78396209811193e-06	113844	0.00263173111108028	0.119904375511078	0.844102538258773	0.0035084494615268	0.0317572118806167	0.000727424888004679
2.91766722345938e-08	1.25001282132053e-06	4.9300316634717e-09	2.71578892384769e-07	5.39622733441476e-09	1.56109464493778e-06	640576	0.000468219110216883	0.0186898804176967	0.80072840258212	0.00315806071044987	0.173966961750479	0.00345669453925379
1.42244227695586e-07	3.15099096707591e-06	1.49937735860971e-08	4.27068939177956e-07	1.70590645705333e-08	3.75235697210609e-06	266499	0.0011250758307586	0.0379079679126979	0.839736461775745	0.00399582814150051	0.113813515705638	0.00454622646441833
3.21023779711769e-07	3.59236507560165e-06	1.28073591882246e-08	1.84274259992804e-07	4.60688737152717e-10	4.1109311632316e-06	243254	0.00123252170439503	0.0780902834333554	0.873856781580768	0.00311543995257677	0.0448254307055695	0.000112064327730209
1.38652047234002e-06	6.88721504724864e-06	2.36407694634379e-08	1.50986523564679e-07	8.34243430631562e-09	8.4567052469231e-06	118249	0.00253380678029835	0.163955161242553	0.814408785236366	0.00279550590604294	0.0178540600808588	0.000986487534178981
5.00645169305475e-07	5.83636488486124e-06	3.73190010889101e-08	5.59391882612266e-07	2.45992128237318e-09	6.93618085915026e-06	144172	0.00207869798302018	0.0721787939893494	0.841437817637333	0.00538033852443144	0.0806483991654156	0.000354650683470578
4.22339651811733e-07	4.06542098713541e-06	2.42787716465336e-08	3.00491145674073e-07	7.44454405857469e-09	4.81997510032632e-06	207470	0.00144495106642584	0.0876227870519787	0.843452694778479	0.00503711557449537	0.0623428834007315	0.00154451919431507
7.05437219072787e-10	1.79291693345607e-07	4.98898641443173e-10	1.63034039598947e-07	4.19394592586157e-10	3.43949463397655e-07	2907404	0.000103179533371356	0.00205099089879143	0.52127336258792	0.00145049983946733	0.474005797213458	0.00121934946036324
6.05000788687781e-07	5.15143788017367e-06	1.86195484146377e-08	2.03847347958435e-07	1.47406764045004e-09	5.98037963287497e-06	167213	0.00179251078473686	0.101164278160873	0.86138977730703	0.00311343920581286	0.0340860213685864	0.000246483957698418
9.65453210259256e-08	2.37072599357128e-06	1.04599689344575e-08	3.30255536890217e-07	4.94111892948606e-09	2.81292793935137e-06	355501	0.000843523602469975	0.0343220029476432	0.842796560980494	0.00371853426748979	0.117406326792136	0.00175657501223634
8.93235187514627e-07	5.40725959899246e-06	2.89393622099817e-08	2.25246946780807e-07	7.65117482079744e-09	6.56233227031867e-06	152385	0.00196676950992702	0.136115507523859	0.823984427525776	0.00440992028716284	0.0343242215575696	0.00116592310563176
2.04545920851077e-07	2.6385050665951e-06	1.04394866849073e-08	1.73143180061931e-07	1.22320586956643e-09	3.02785686006258e-06	330267	0.000907946000567539	0.0675546864678568	0.871410105740786	0.00344781380606333	0.0571834099377976	0.000403984047495941
3.81289477060782e-06	2.09223686651854e-05	8.85378022947366e-08	6.24710460183959e-07	2.39027091171004e-08	2.54724144073891e-05	39258	0.00761269716665203	0.149687214946604	0.821373597750367	0.00347583079007436	0.0245249802469742	0.000938376265979979
1.77350802856317e-06	7.73023775164745e-06	3.62327781693481e-08	2.03058102237488e-07	3.3879747680248e-09	9.74642463538548e-06	102602	0.00291967108555902	0.181964986639741	0.793135743704616	0.00371754561542506	0.0208341119778696	0.000347612062347908
1.17425349035859e-06	7.79945062383165e-06	3.25698593617047e-08	2.78153704160018e-07	5.86880956467115e-09	9.29029648727663e-06	107639	0.00278322153006649	0.126395695978785	0.839526557038654	0.00350579331954693	0.0299402397481026	0.000631713914912046
4.45722336456354e-06	1.41333709255767e-05	4.5584852068639e-08	1.8585135527471e-07	2.38983613348972e-09	1.88244203336171e-05	53122	0.00563146278457083	0.236778784449671	0.750799794899236	0.00242158065219318	0.00987288596307067	0.000126954035828763
8.8653641274409e-07	1.24348796413059e-05	4.29480418644076e-08	7.74654659315061e-07	3.9509558468214e-08	1.41785283136977e-05	70529	0.00424455495386833	0.0625266877583916	0.877021885923996	0.00302909024929731	0.0546357592393194	0.00278657682899602
4.44613988195185e-07	4.31577353481523e-06	1.501817086248e-08	1.87436916393659e-07	3.79651453854987e-10	4.96322226172041e-06	201482	0.0014878624071506	0.0895817202514455	0.869550728787884	0.00302589125985952	0.0377651667625877	7.6492938223441e-05
3.08144213219791e-08	9.59933021578825e-07	3.11944980890743e-09	1.24945986493761e-07	3.90727886742773e-09	1.1227201580709e-06	890694	0.000336759520268681	0.0274462172077908	0.85500648997718	0.00277847492670603	0.111288628422285	0.00348018946603877
4.63305042974043e-09	4.14130725730607e-07	1.90541857276637e-09	2.18988468334087e-07	2.3687126764097e-09	6.42026375743611e-07	1557568	0.000192589426818546	0.00721629298231604	0.645036935205272	0.00296781977307313	0.34108952000679	0.00368943203254881
2.86592606142481e-07	3.57989959979327e-06	1.73523707702243e-08	2.78694505648555e-07	7.31583603255496e-09	4.16985491838709e-06	239816	0.00125017696052787	0.0687296349037812	0.858518982041224	0.00416138477473366	0.0668355401094758	0.00175445817078565
3.33235662234576e-06	1.08379107829373e-05	4.65521565128161e-08	1.94667556782013e-07	7.15786585430849e-09	1.44186449844322e-05	69355	0.00431628264068895	0.231114409567869	0.751659451677948	0.00322860827512422	0.0135010992358988	0.000496431243160286
2.3218205284205e-06	8.92113460756625e-06	4.83209650269764e-08	2.38718613916977e-07	5.91232553173724e-09	1.15359070404624e-05	86686	0.00345481043539098	0.201269004706493	0.773336208091412	0.00418874431438201	0.0206935278760193	0.000512515011693457
4.62587475782111e-08	1.35980174703449e-06	9.009964933386e-09	3.40538703150264e-07	3.48463593276676e-09	1.75909379862912e-06	568475	0.000527589379499482	0.0262969192514129	0.773012643267914	0.0051219354763274	0.193587575270659	0.00198092673368662
3.99780761530271e-09	7.76705247119082e-07	3.34152752045009e-09	8.34812571770973e-07	1.97969422611028e-08	1.63865409628691e-06	610257	0.000491475817845144	0.00243968975780886	0.473989751027412	0.00203919028916584	0.509450147937022	0.0120812209885915
1.96007454399198e-07	4.54675778551395e-06	1.46660600311012e-08	4.37454325626079e-07	1.73595808382303e-08	5.21224520640856e-06	191856	0.00156245573017244	0.0376051867548754	0.87232231129948	0.00281377016051912	0.0839281937634515	0.00333053802167372
1.82482631401169e-06	2.05782221608956e-05	1.05610449255237e-07	1.53157225924589e-06	2.15864153376242e-08	2.4061817598746e-05	41560	0.00719264038100154	0.0758390884862661	0.855223096777527	0.00438913015701444	0.0636515613569322	0.000897123222260199
2.05711355987235e-06	1.82585414150141e-05	8.40698632867415e-08	9.59538485231546e-07	3.62022643065246e-09	2.13628835498354e-05	46810	0.00638844011106743	0.0962938151618675	0.854685247542567	0.00393532376332171	0.044916150153285	0.000169463378958519
5.44953342331314e-07	5.21969660967219e-06	2.53071710893253e-08	3.11670392003164e-07	2.65111298663258e-09	6.10427862808262e-06	163820	0.00182961339087528	0.0892739954274475	0.855088197589649	0.00414580864197452	0.0510576942817338	0.000434304059194838
1.5454585243086e-07	2.39098436895364e-06	1.16676444319542e-08	2.3209349680541e-07	9.29627144913621e-10	2.79022098976677e-06	358395	0.000836717221514127	0.0553883914563263	0.856915770371827	0.00418162019235955	0.0831810446758951	0.00033317330359246
4.51394524594019e-07	4.27860007787625e-06	1.74186300146787e-08	2.12286006460234e-07	6.5518691952034e-09	4.96625110814039e-06	201359	0.00148876971322576	0.0908924085320855	0.861535187148113	0.00350740017679073	0.0427457254652845	0.00131927867772613
6.98421830687267e-07	5.95705726024535e-06	2.96734240173661e-08	3.25422818874163e-07	5.90537845539601e-09	7.01648071227954e-06	142522	0.00210273774140379	0.0995401910625877	0.849009283217996	0.00422910362533095	0.046379778156397	0.000841643937688164
2.00946052904371e-08	1.51857825768181e-06	7.9958931080949e-09	7.76995599828361e-07	2.69685564104764e-08	2.35063291231918e-06	425417	0.000704942113991969	0.00854859352352527	0.646029522399374	0.00340159157399273	0.330547400981365	0.0114728915217428
7.78344373643237e-07	5.97715631114055e-06	2.96117947867058e-08	2.92382786155504e-07	2.01032932501277e-09	7.07950559505101e-06	141253	0.00212160540339779	0.10994332346984	0.844290075188151	0.00418274897718934	0.0412998877153083	0.000283964649511417
9.24662195132844e-07	5.92859596967165e-06	3.17079461886094e-08	2.61395261560143e-07	9.30132846616423e-09	7.15566270101941e-06	139749	0.00214440396440607	0.129221042657742	0.828518086637461	0.00443116836461454	0.0365298467076856	0.00129985563249637
1.17422298192601e-05	3.67353257066019e-05	1.45488485054931e-07	5.85269627390545e-07	5.66259874682323e-08	4.92649396257757e-05	20298	0.0146711601436382	0.238348608735867	0.745668745067978	0.00295318508781467	0.01188004353271	0.0011494175756303
1.9685719456304e-07	3.26787528791302e-06	1.04598141414512e-08	2.23257497338917e-07	5.79544896454735e-09	3.70424524292098e-06	269961	0.0011106583929742	0.0531436720987212	0.882197336733608	0.00282373694383236	0.0602707117639078	0.00156454245993102
2.77231884626355e-07	4.80333651955613e-06	1.55203052525389e-08	3.45764588516968e-07	6.58289901454098e-09	5.44843619696653e-06	183539	0.00163320018662572	0.0508828358457618	0.881599113197	0.00284857979270823	0.0634612531040512	0.00120821806047872
1.68014166200817e-07	3.67366096427652e-06	1.52046278109944e-08	4.27472415432333e-07	5.45629805431668e-09	4.28980847177498e-06	233111	0.00128611754292862	0.0391658898774327	0.856369459953181	0.00354436052589154	0.099648368509902	0.00127192113359295
4.05702781057902e-07	4.42859486594896e-06	1.80742988393932e-08	2.53679140167122e-07	3.35031739231107e-08	5.13955425993648e-06	194569	0.00154068216903891	0.078937347586815	0.861669055713731	0.00351670552060998	0.049358198656367	0.0065186925224766
3.23745307168515e-06	2.25963626875066e-05	1.04721101858512e-07	9.39900154107951e-07	1.87189601561675e-08	2.68971559753144e-05	37179	0.00803678626483595	0.120364140902347	0.840102303315824	0.00389338939606189	0.0349442206815684	0.000695945704198147
1.17214971215658e-06	1.32136509829572e-05	4.51777860050524e-08	6.54897686011277e-07	7.61349897086889e-09	1.5093489666101e-05	66254	0.00451784476918871	0.0776592913956246	0.875453674085339	0.00299319686861541	0.0433894149397496	0.00050442271067163
1.04870531207202e-07	2.49171648299011e-06	1.04492694023714e-08	3.19228086556907e-07	4.71762156570067e-09	2.93098199172229e-06	341183	0.000878909418784546	0.0357799984794785	0.850130260106422	0.00356510870141214	0.108915062412009	0.00160957030067883
1.12731404477804e-09	1.91308109960456e-07	8.41097084865563e-10	1.8352408066569e-07	1.48197340327727e-09	3.78282575159067e-07	2643526	0.000113478354848318	0.00298008451566665	0.505728052316476	0.00222346240640844	0.485150764844293	0.00391763591715557
4.51875267437283e-07	5.98741528135281e-06	3.25647137908646e-08	5.54813096005884e-07	1.54335939998322e-08	7.04210195258667e-06	142003	0.00211040797547557	0.0641676690396824	0.850231269252434	0.00462428888563635	0.0787851553046733	0.00219161751757416
4.15835988787719e-08	1.15856869242089e-06	6.50332795903510e-09	2.32966641297941e-07	4.17768106567455e-09	1.44379994162231e-06	692617	0.000433046503450552	0.0288014964400448	0.802444063766255	0.00450431377059602	0.161356594208039	0.00289353181506597
7.31467856389348e-07	4.84369520482619e-06	2.55677729344905e-08	2.17687119906748e-07	3.53131425147203e-10	5.81877108548193e-06	171858	0.00174411366733607	0.125708306039808	0.832425804979923	0.00439401594578676	0.0374111847173172	6.06883171651624e-05
4.79870916302577e-07	3.76046312663015e-06	9.39374176232631e-09	9.46482798268754e-08	6.51576758997911e-10	4.34502764128093e-06	230148	0.00130266192267459	0.110441395526107	0.865463568264333	0.00216195212962029	0.0217831249052705	0.000149959174668409
4.18854274598364e-07	7.45570992609773e-06	2.75709098311238e-08	6.31072034949754e-07	4.00129037293105e-08	8.57322004920629e-06	116642	0.00256867234070268	0.048856120826753	0.869651062646874	0.00321593399829698	0.0736096858972119	0.00466719663086391
1.58045914863758e-08	6.57545513888606e-07	3.00411589886788e-09	1.60699850290056e-07	3.06601130133761e-09	8.40120082865243e-07	1190306	0.000252004372290227	0.0188123005374112	0.782680389743852	0.00357581726724386	0.191282000713501	0.0036494917379917
1.29971914073384e-05	3.71865127764592e-05	1.48217825232653e-07	5.45288970990274e-07	7.38602963716842e-09	5.08845970096577e-05	19652	0.0151498363493927	0.255424866681593	0.730800968501359	0.00291282301409446	0.0107161892406612	0.000145152562292408
4.18165906261646e-07	3.85340259447397e-06	1.19293739828464e-08	1.41342648141603e-07	1.78874458706934e-09	4.42662926744714e-06	225906	0.00132711032871646	0.0944659877746674	0.870504928617221	0.00269491146922411	0.031930084857347	0.000404087281540277
8.10381586271535e-07	5.21937386649505e-06	1.39887799465473e-08	1.15842436600771e-07	9.47055248116985e-10	6.16053372456202e-06	162324	0.00184645900344249	0.131544054866634	0.847227545510453	0.00227070909307324	0.0188039611144254	0.000153729415414298
2.0985246370234e-07	2.65913680013613e-06	1.36612981964878e-08	2.22575595512601e-07	2.3524285995842e-09	3.10757858614715e-06	321794	0.000931840591046229	0.0675292540107634	0.855694144627569	0.00439612316077431	0.0716234809007857	0.000756997300107154
2.70647239641204e-08	9.36310477893756e-07	3.350266500067e-09	1.49023268793903e-07	2.0875090713073e-09	1.11783624622315e-06	894585	0.000335294837421674	0.0242117072653211	0.837609695567915	0.00299709954064076	0.133314042461415	0.00186745516470806
3.57746777934688e-07	3.80545342293925e-06	2.12960862182071e-08	2.91267724330759e-07	3.84673335241049e-09	4.47961074477532e-06	223234	0.00134298362275664	0.0798611304234272	0.849505378871959	0.00475400373638386	0.0650207665187141	0.000858720449516073
3.64355992859336e-06	2.05076920064892e-05	8.16991342246725e-08	5.91292780889194e-07	1.68054669288468e-08	2.48410493171253e-05	40256	0.00742470702471099	0.146674960549332	0.825556591619152	0.00328887613327789	0.0238030516883826	0.00067652000985567
6.28820261794171e-06	2.69751422946759e-05	9.78160917857696e-08	5.39562719547964e-07	1.35185924739362e-08	3.39142423164253e-05	29486	0.0101228606537632	0.185414804767619	0.795392745118511	0.00288421869706331	0.0159096203451564	0.000398611071649651
3.09889470135703e-07	3.0229406921449e-06	1.3194971625766e-08	1.65496365367514e-07	1.27080772094046e-08	3.52422957648329e-06	283750	0.00105671202220237	0.087931124636021	0.857759299313693	0.00374407266592796	0.0469595869894087	0.00360591639494881
1.12378864829451e-06	6.66562084976614e-06	2.80236360881442e-08	2.13718428128924e-07	5.21253390866906e-10	8.03167281566858e-06	124507	0.00240661097814587	0.13991962497553	0.829916880673042	0.00348914064744698	0.0266094539747674	6.48997292133239e-05
2.95562118873783e-07	5.89505320379066e-06	2.77911202741775e-08	7.1275488341199e-07	8.53968535386232e-09	6.93970101170448e-06	144098	0.00207975184035913	0.0425900364259626	0.849467894055967	0.00400465671753079	0.102706857573527	0.00123055522701328
4.74030974301989e-09	4.42700706200911e-07	1.95187023873832e-09	2.34377930636559e-07	6.33534724101352e-09	6.90106164060241e-07	1449052	0.000207010491030668	0.00686895725598258	0.641496525108949	0.00282836227292116	0.33962590517609	0.00918025018605759
6.43182454755872e-07	5.15236097182295e-06	2.45842340043403e-08	2.53215940787414e-07	4.05641015719374e-09	6.07740001152777e-06	164544	0.00182156447767456	0.105831844791501	0.847790331728999	0.00404518938324092	0.0416651759481205	0.000667458148138914
8.22904328790762e-08	2.1483759692302e-06	1.42740283875537e-08	4.79155050677869e-07	1.15598050275802e-08	2.73565528620228e-06	365543	0.00082036102817773	0.0300807025264189	0.785324079413763	0.00521777303578675	0.175151837694817	0.00422560732921432
4.06413643581067e-06	1.70030275622402e-05	6.30678381476904e-08	3.39266563163847e-07	1.90318256903095e-08	2.14885302250527e-05	46536	0.00642589340435051	0.189130498607692	0.791260611319846	0.00293495355369452	0.0157882628365298	0.000885673682238211
2.74407472440111e-09	3.27461533536342e-07	1.81101995549411e-09	2.77874611757552e-07	5.28214709941662e-09	6.15173387073206e-07	1625558	0.000184535044205347	0.00446065252831649	0.532307704490107	0.00294391791574462	0.451701288769315	0.0085864362965169
3.10597911883025e-07	3.49784877531244e-06	1.29495291448549e-08	1.87507190966662e-07	1.5248148343721e-09	4.01042822214135e-06	249350	0.00120240740739985	0.0774475678602677	0.872188350361443	0.00322896419722994	0.0467549051075008	0.000380212473559227
7.51735251420921e-07	4.94434898711879e-06	2.75030115764222e-08	2.32585652518127e-07	2.29847887927686e-09	5.95847138151353e-06	167828	0.00178595002985427	0.126162433833822	0.829801583415989	0.0046157831120498	0.0390344498825212	0.000385749755618196
2.53483751261669e-07	3.8318340240081e-06	1.52507555618617e-08	2.96426739422773e-07	1.31529421084678e-09	4.39831056446525e-06	227360	0.00131862591893672	0.0576320720300221	0.871205879586172	0.00346741216617928	0.0673955908929346	0.000299045324692003
1.8953943387137e-06	1.27619280853004e-05	5.40740566781359e-08	4.68152320104591e-07	2.16803920068643e-09	1.51817168399975e-05	65869	0.00454419339251411	0.124847167068755	0.840611652805829	0.00356178798801419	0.0308365862068514	0.000142805930550262
2.3100001878269e-08	9.96835150585025e-07	3.20427934455968e-09	1.77788944771633e-07	2.54198606641851e-08	1.22634823724367e-06	815429	0.00036783702814569	0.0188364129997759	0.81284835767816	0.00261286251918263	0.144974273515677	0.020728093287204
1.15597072434558e-07	2.33252875426749e-06	7.46712743703648e-09	1.93730731757992e-07	3.74906803934679e-09	2.65307275393643e-06	376921	0.000795606219397449	0.0435710148781423	0.879180094404371	0.00281452041824233	0.0730212661792062	0.0014131041200375
1.31267627055761e-08	1.12058894679989e-06	3.78633182390804e-09	4.15616809654627e-07	1.5663727298689e-08	1.56878257828269e-06	637437	0.00047052441130524	0.00836748373375338	0.714304813370998	0.00241354785317214	0.264929516306583	0.00998463873549369
7.68052319416057e-08	2.07451860647264e-06	1.02662777520837e-08	3.56539907139984e-07	1.78601968097007e-08	2.53599022011602e-06	394323	0.000760508697290496	0.0302860915363041	0.818030996341042	0.00404823239090173	0.140591988215031	0.00704269151672186
3.58399578002214e-07	3.41378527966012e-06	1.21409095405917e-08	1.48688865784835e-07	3.97258427100345e-09	3.93698721725876e-06	254001	0.00118040126786689	0.0910339704510802	0.867106010579598	0.00308380720348011	0.0377671700667507	0.00100904169909129
2.11031970417249e-07	3.049871500118e-06	1.39816401061298e-08	2.59809409585324e-07	6.99752277507439e-10	3.53539427250421e-06	282854	0.00106005789786523	0.0596912123941893	0.86266799825913	0.00395476120297788	0.073488100494459	0.000197927649243994
7.01111024209259e-08	2.08291797129461e-06	1.43500632704782e-08	5.48163683252728e-07	2.95067053939491e-08	2.74504952563269e-06	364292	0.00082317699177259	0.0255409244045483	0.758790670931349	0.00522761543516076	0.199691728012224	0.0107490612167182
2.1116856206759e-07	5.12476662999347e-06	1.73429160972483e-08	5.41209141425529e-07	1.21991060201983e-08	5.90668635560404e-06	169300	0.00177044205524057	0.0357507660563764	0.867621255212119	0.00293614982295345	0.0916265243899485	0.00206530451860277
6.27193439553593e-09	5.07350509055606e-07	2.81762778004948e-09	2.93057166270744e-07	2.90035672461834e-10	8.09787273174397e-07	1234892	0.000242906773665452	0.00774516296230453	0.626523194254181	0.00347946661226753	0.361894013377055	0.000358162794192706
6.43152720277067e-07	4.17877515361279e-06	1.27121635338922e-08	1.06196586342992e-07	1.26653760054267e-09	4.94210316136728e-06	202343	0.00148153605237844	0.130137453484304	0.845545917834845	0.00257221735743275	0.021488136300581	0.000256275022837093
7.30085768085716e-07	5.10024530420211e-06	1.77255893748484e-08	1.5921270454297e-07	4.81372118403708e-09	6.01208308738968e-06	166332	0.00180200478423498	0.121436406894819	0.848332471468974	0.00294832741284427	0.0264821197958688	0.000800674427493166
1.99886159371753e-07	2.63145977985953e-06	8.54409322164288e-09	1.44623686695301e-07	1.27000949911281e-09	2.98578372864734e-06	334920	0.000895335403678144	0.0669459604370973	0.881329667186467	0.00286159146078328	0.0484374287754663	0.000425352140186043
1.70616217598039e-06	1.62692197024271e-05	5.39895229551543e-08	6.62014280967855e-07	4.09024756733765e-09	1.86954759298978e-05	53489	0.00559299584148065	0.0912606976349766	0.870222280696761	0.00288783891662336	0.0354104000053383	0.000218782746300485
1.49643566840202e-06	6.9034503526886e-06	4.42442439924838e-08	2.62435801091679e-07	1.54449294093384e-11	8.70658151110419e-06	114856	0.0026085775571999	0.171874077844846	0.792900215071103	0.00508170100240326	0.0301422321443811	1.77393726684122e-06
5.36509371324398e-06	2.01870686366231e-05	7.72466646273249e-08	3.73725672592709e-07	5.83384560852182e-09	2.60089685326957e-05	38448	0.00777242927253996	0.206278603724695	0.776157986090303	0.00297000107982824	0.0143691077992155	0.000224301305958679
1.27990782510304e-07	2.18157887755069e-06	7.79360338241755e-09	1.70801254792674e-07	2.34272235160513e-10	2.48839879047124e-06	401865	0.00074624198880846	0.0514349962716648	0.876699862539939	0.00313197523333534	0.0686390201790477	9.41457760137181e-05
9.74516929773598e-08	3.81097539779461e-06	1.87417355521275e-08	9.42465098075502e-07	4.66206436500929e-09	4.8742959887646e-06	205158	0.00146122373191726	0.0199929781043229	0.781851452307988	0.00384501384309196	0.193354096724514	0.000956459020083205
2.49291545024234e-07	4.19025784494916e-06	1.76119246839844e-08	3.80640358663247e-07	1.51648930122266e-08	4.85296656633285e-06	206060	0.00145483420381698	0.0513688980990882	0.863442553678158	0.00362910488734169	0.0784345726393244	0.00312487069608764
1.05263432415083e-07	1.77722369996626e-06	8.68263343533995e-09	1.88483542540233e-07	4.03184939671006e-09	2.08368515775362e-06	479919	0.000624910860417383	0.0505179163096621	0.852923337939521	0.00416696035052653	0.0904568244577952	0.00193496094249513
1.39780592490781e-05	6.10270909846826e-05	2.75606216568419e-07	1.54747680202704e-06	1.27613395502669e-07	7.69558466478588e-05	12994	0.0228231620740557	0.181637391542712	0.793014353593375	0.00358135513510184	0.0201086320199701	0.00165826770884107
5.99424614620292e-09	4.07779712769557e-07	1.33569007023251e-09	1.16829679267296e-07	3.18682551566072e-09	5.35126153768949e-07	1868718	0.000160525003558343	0.0112015570608628	0.762025383916525	0.00249602838662455	0.218321751692479	0.00595527894350814
6.96833447881727e-09	4.21469643909527e-07	2.25352929651118e-09	1.75249167199138e-07	1.57206387393983e-09	6.07512738757934e-07	1646056	0.000182237269772623	0.0114702689083756	0.693762644008464	0.0037094354615815	0.288469946420279	0.00258770520129986
6.48116061500215e-07	4.99289501282526e-06	2.02829810279289e-08	2.00905813294088e-07	3.48391300999701e-09	5.86568378165749e-06	170483	0.00175816291308828	0.110492840327829	0.851204258306335	0.00345790563946791	0.0342510474093981	0.000593948316970567
2.23719616365415e-07	3.32707465811469e-06	1.46219304014376e-08	2.79594742552421e-07	4.38769732168036e-09	3.84939864475564e-06	259781	0.00115415526599216	0.0581180690833896	0.864310237820508	0.00379849731109515	0.0726333561044233	0.00113983968058442
1.30142883188669e-06	8.55581326067528e-06	2.60172206441519e-08	2.19922938843632e-07	1.17533136077392e-09	1.01043575834105e-05	98967	0.0030267327704353	0.128798770346706	0.846744900905163	0.00257485153602119	0.0217651579556828	0.00011631925642691
4.84928021994912e-07	4.55121863972027e-06	2.7098511334651e-08	3.27008246943619e-07	2.6239759500743e-09	5.39287739594353e-06	185430	0.00161655953902951	0.0899200902211628	0.843931412782285	0.00502487064790945	0.060637063099115	0.000486563249527614
3.82403206018946e-07	4.13749105770243e-06	1.74646732371063e-08	2.42962804198618e-07	2.59378249926919e-08	4.80625956614979e-06	208062	0.00144084232341635	0.0795635776128676	0.86085468351367	0.00363373492353784	0.0505513280867707	0.00539667586315365
4.80547390450706e-06	1.20191027647699e-05	7.0341662310553e-08	2.26206907351322e-07	2.30823727145673e-09	1.71234334762103e-05	58400	0.00512390182557476	0.280637286393722	0.70190962469461	0.0041079180999698	0.0132103709028679	0.00013479990883041
1.85283357247754e-08	8.96524656964052e-07	2.77221169116718e-09	1.72470741868411e-07	4.73846181015665e-09	1.09503440805856e-06	913213	0.000328456548602918	0.0169203228578225	0.818718252473493	0.00253162062375936	0.157502577635156	0.00432722640976888
1.48520672049292e-06	1.17630519554978e-05	3.77058884878654e-08	3.83996273473813e-07	1.41536361420169e-08	1.36841144740944e-05	73077	0.00409684736022031	0.108535099096444	0.859613676702763	0.00275544965362917	0.028061463107515	0.0010343114396486
9.16758993643452e-06	3.76571294305381e-05	1.35116787088564e-07	7.13694838510544e-07	3.3206148450062e-09	4.76768516074167e-05	20975	0.0142015888564887	0.192285975842591	0.789840942951024	0.00283401236728359	0.014969420472377	6.96483667241492e-05
3.27803498915818e-06	1.13775095595224e-05	5.26949504690958e-08	2.35160361497866e-07	2.94129328502072e-09	1.49463411539325e-05	66906	0.00447389802371589	0.219320230643584	0.761223729764046	0.00352560870425677	0.0157336407001517	0.000196790187961609
5.74334169611123e-09	4.64105672620998e-07	1.65883826367279e-09	1.72352232206441e-07	1.33098556932556e-09	6.45191070356548e-07	1549928	0.000193538652528913	0.00890176873176084	0.719330588944018	0.00257108063004666	0.267133629284725	0.00206293240944892
1.12780999372072e-06	1.3576855483498e-05	5.16276331146867e-08	7.99209308849774e-07	6.07470809214693e-09	1.55615771272753e-05	64261	0.00465762891121346	0.0724740162579	0.872460122290649	0.00331763501169796	0.0513578606019934	0.000390365837759438
1.14482689219144e-06	7.4640143511528e-06	3.20057538370656e-08	2.68303388338858e-07	1.19572297687735e-08	8.92110761528894e-06	112094	0.0026727660062843	0.12832788724905	0.836669018358328	0.00358764350989493	0.0300751207035146	0.00134033017921242
8.83853012594155e-08	1.78412843625424e-06	5.96744339899203e-09	1.54879663630644e-07	1.03340667781995e-10	2.03346418521107e-06	491772	0.000609853839324548	0.0434653838027844	0.877383751939082	0.00293461937632927	0.0761654248730068	5.08200087975823e-05
3.68860597136685e-07	4.00961688534715e-06	2.02421234167012e-08	2.8291757120344e-07	3.31031044573987e-09	4.68494748754971e-06	213450	0.00140450030352568	0.0787331337473759	0.855850977199369	0.00432067242386276	0.0603886323070419	0.000706584322350901
7.10591906087484e-07	4.92992449422541e-06	2.1075009179865e-08	1.87995302694321e-07	8.94642241906708e-10	5.85048135442898e-06	170926	0.00175361016633468	0.121458707931706	0.842652799926165	0.00360226926693999	0.0321333051599256	0.000152917715262769
3.18468242299918e-06	1.60281893595035e-05	4.90757413610829e-08	3.17588340393115e-07	9.292309892286e-09	1.95888281741492e-05	51050	0.0058594719509022	0.162576464231889	0.818231147724062	0.00250529234953659	0.0162127278655814	0.000474367828931635
3.58392195004029e-08	1.35307095167357e-06	3.07174445858304e-09	1.49112375782258e-07	8.71409376546997e-11	1.54118143235247e-06	648853	0.000462247916495073	0.0232543805343526	0.877943974194027	0.00199311021668248	0.0967519934071956	5.6541647742075e-05
1.36460303345384e-06	8.60786515904586e-06	4.02804940037369e-08	3.26701988655955e-07	4.42105458022031e-09	1.03438717297396e-05	96676	0.00309836768946192	0.13192381625639	0.832170524146914	0.00389414090353873	0.0315841105914583	0.000427408101698454
1.61139606358427e-07	2.63000191313558e-06	1.46969367431754e-08	3.08420713635174e-07	1.76010994105255e-08	3.13186026928288e-06	319299	0.000939118304176367	0.0514517227792297	0.839757105044085	0.00469271789911005	0.0984784400058164	0.00562001427175921
6.83493805365372e-06	2.51939577140102e-05	1.20300029907948e-07	5.7018009805992e-07	3.84643397115089e-10	3.27197605390289e-05	30563	0.00976806820649956	0.208893278589275	0.769992117881127	0.00367667818853537	0.0174261696499825	1.17556910802045e-05
2.10416884409551e-07	4.65148984765889e-06	1.5784238952765e-08	4.4866684563762e-07	1.59913088917173e-08	5.34234912555054e-06	187184	0.00160142536653873	0.039386584340436	0.87068249160514	0.00295455025155032	0.0839830634601934	0.00299331034267989
9.71017498349908e-07	1.0327672406913e-05	3.50639941471759e-08	4.79544231395646e-07	5.2895976408908e-08	1.18661941072147e-05	84273	0.00355355049502004	0.0818305759687116	0.870344131707216	0.00295494864068143	0.0404126400649457	0.00445770361844555
2.42266972240475e-07	2.72700966119467e-06	1.39903587133527e-08	2.0247854309718e-07	1.66385282450366e-09	3.18740938807018e-06	313734	0.000955767303567501	0.0760074853099295	0.855556763872663	0.00438925691996635	0.0635244860151996	0.000522007882241649
1.04352325730569e-06	6.04876667570511e-06	2.50565226848573e-08	1.86743322939279e-07	8.00046678300925e-10	7.30488982531324e-06	136895	0.00218907542377755	0.142852703087954	0.828043518841947	0.00343010275090396	0.0255641532459761	0.000109522073218485
2.07694006962296e-06	9.37773198211468e-06	4.23785438120784e-08	2.46026913546738e-07	1.24458790670557e-09	1.17443220970032e-05	85148	0.00351711771936924	0.176846313688292	0.798490700838972	0.00360842826533958	0.020948583623189	0.000105973584207398
2.06314160564851e-07	3.84817284014088e-06	2.19834173023673e-08	5.272251231692e-07	1.68635234165777e-09	4.60538189351896e-06	217137	0.00138066375508261	0.0447984912728285	0.835581701825059	0.00477341897168269	0.114480218005623	0.000366169924807089
1.31848368289818e-06	8.05273844016136e-06	3.89141193150863e-08	3.05591801987634e-07	3.30615709286924e-09	9.71903420145513e-06	102891	0.00291147783328649	0.135659948876482	0.828553359649224	0.00400390805387433	0.0314426100015042	0.000340173418915868
8.54669472279817e-08	1.94930497395136e-06	1.17237460941884e-08	3.43804523617167e-07	2.43379929613424e-09	2.39273399018684e-06	417932	0.000717563483920602	0.035719368545982	0.814676843287186	0.00489972815292893	0.143686897510208	0.00101716250369486
1.90858258806171e-07	3.48785117278574e-06	1.58336276182729e-08	3.72048298591108e-07	1.21151909855031e-08	4.0787065487868e-06	245176	0.00122286614911482	0.0467938196884848	0.85513658093966	0.00388202177059848	0.0912172263782431	0.00297035122301375
6.6856556217857e-06	2.76136598265796e-05	1.7873038352274e-07	9.49230950199441e-07	4.00382203966559e-09	3.54312806041271e-05	28224	0.0105732782242304	0.188693592435576	0.779358221203076	0.00504442347200743	0.0267907604245293	0.000113002464810691
2.58741570062179e-08	1.69258651519201e-06	7.52942417720523e-09	6.33342509206232e-07	3.70974216772427e-08	2.3964300272589e-06	417287	0.000718671501472978	0.0107969591066314	0.706294987101305	0.00314193366447572	0.264285834346127	0.0154802857814612
8.16099985641119e-07	5.52398554745102e-06	2.17044425531519e-08	1.88894099402604e-07	4.03296211429411e-10	6.55108737125932e-06	152646	0.00196340264726746	0.124574736893524	0.843216589002558	0.00331310534009557	0.0288340070430616	6.15617207608521e-05
2.58448808913502e-10	1.39536544801835e-07	7.64540913592369e-10	5.30751312936906e-07	1.14358726729452e-08	6.82746720134193e-07	1464672	0.000204803110939067	0.000378542732307384	0.204375269315698	0.00111980166443289	0.777376583856145	0.0167498024314163
1.52843072773787e-07	2.800446106976e-06	1.11191051254858e-08	2.61949690369663e-07	4.51578523207386e-09	3.23087376047701e-06	309514	0.000968794109620696	0.0473070395518087	0.866776703328247	0.00344151642862213	0.08107704286502	0.00139769782630168
3.45949777806779e-06	1.67368368740576e-05	7.49848428123823e-08	4.66458704293515e-07	5.97384121760845e-09	2.07437520404489e-05	48207	0.00620386621693125	0.166773000917192	0.806837492148089	0.00361481580893211	0.0224867084500409	0.000287982675745442
1.36840365883577e-07	2.24565395869709e-06	1.08613347707028e-08	2.2917759209321e-07	4.8477552436411e-09	2.62738100668822e-06	380607	0.000787904777355464	0.0520824218243329	0.854711955738657	0.0041339016850066	0.0872266304391401	0.00184509031286316
1.75488085110622e-07	3.73386503871928e-06	1.39915571157837e-08	3.82785739486344e-07	1.40961556686767e-08	4.3202265761007e-06	231469	0.001295231235517	0.0406201114731839	0.864275281156513	0.00323861650988037	0.088603162992399	0.0032628278680234
2.34674586492216e-07	3.27483559703407e-06	1.13721767175119e-08	2.04047476149565e-07	1.46865669232041e-09	3.72639849308569e-06	268356	0.00111729698924778	0.0629762455431573	0.878820556392591	0.00305178760098066	0.0547572881773578	0.000394122285913731
1.97369676251697e-06	1.171760634157e-05	4.4147355970805e-08	3.37006034179692e-07	4.06001483774468e-08	1.41130566426149e-05	70856	0.00422499635321705	0.139848993205151	0.830267080923366	0.00312812150399087	0.0238790251264272	0.00287677924106484
4.27690516830215e-07	4.31542397678118e-06	2.25060556859616e-08	2.91982235244717e-07	4.31998365742596e-10	5.05803478290782e-06	197705	0.00151626358149459	0.0845566579090109	0.853181949512076	0.00444956522679804	0.0577264190098865	8.54083422285687e-05
1.84637958847875e-07	2.36472571309786e-06	1.07611283447641e-08	1.77204653265875e-07	2.64075422578434e-10	2.73759352897896e-06	365284	0.000820942025411497	0.0674453518732345	0.863797232155147	0.00393087148652698	0.0647300818730262	9.64626120653225e-05
2.41939690182674e-07	2.90807687525436e-06	1.40922852152043e-08	2.17790880303106e-07	6.76769393908735e-09	3.38866742489443e-06	295101	0.00101608538522957	0.0713967055029638	0.858177127059011	0.00415865101180395	0.0642703614710409	0.0019971549551807
1.26003463525555e-05	4.38448207621516e-05	1.95241419836764e-07	8.73610880897836e-07	9.57690629252432e-08	5.76097884783669e-05	17358	0.0171349326145936	0.218718844234032	0.761065470299649	0.0033890320550314	0.0151642785709218	0.00166237484036598
2.72988233290719e-06	1.13811777307128e-05	3.96743468376127e-08	2.12675768850374e-07	5.7188414218786e-09	1.43691290207299e-05	69594	0.004301491646307	0.189982449803942	0.792057591959371	0.00276108223263747	0.0148008810098061	0.000397994994242741
7.09729740907837e-07	5.34883201489157e-06	2.81362138710501e-08	2.72642416690222e-07	9.22315321664760e-09	6.36856353957732e-06	157021	0.00190875115879541	0.111442672511192	0.839880450536663	0.00441798432192724	0.0428106613046867	0.00144823132553055
2.60388847911749e-10	1.68403430879842e-07	6.45622153522182e-10	5.36906213492241e-07	1.12643562734616e-08	7.17480011646978e-07	1393767	0.000215220917352599	0.000362921396672815	0.234715153239281	0.000899846884988689	0.74832218985414	0.0156998886249169
7.305975698279e-09	6.36904317150551e-07	1.92856780632075e-09	2.16171943829819e-07	3.73132594632861e-10	8.62683937079602e-07	1159173	0.000258771805560443	0.00846889038297332	0.738282341626331	0.00223554389206484	0.25058069883811	0.00043252526052126
1.06994788106948e-07	2.42114219642101e-06	7.77686652583915e-09	2.26271813309423e-07	3.38882353972215e-10	2.7625245467172e-06	361988	0.0008284151832475	0.0387308008662198	0.876423776685764	0.00281513028909758	0.0819076209036078	0.000122671255310625
1.38250304846135e-06	7.42390649130079e-06	2.81652846209398e-08	1.94465343465431e-07	5.06236961787158e-09	9.03410253746638e-06	110692	0.00270657361072835	0.153031587003558	0.821764692232819	0.00311766271238701	0.0215256958462605	0.000560362204975739
1.85644693744315e-07	2.76715274116393e-06	1.1964589217575e-08	2.29303479114806e-07	2.07531715722202e-09	3.19614082039784e-06	312877	0.000958384234638787	0.0580840157478438	0.865779355998301	0.00374344870576937	0.0717438598610506	0.000649319687035472
3.07024501334625e-06	1.85939021246448e-05	8.59583344129796e-08	6.69388936570414e-07	1.13709375783386e-08	2.24308653465528e-05	44581	0.00670674380452474	0.13687590585167	0.828942701825026	0.0038321452643462	0.0298423144282878	0.000506932630670271
2.11338370312002e-08	1.04038639646573e-06	3.35887711075496e-09	2.12606730804164e-07	2.55991910149337e-09	1.28004576051334e-06	781222	0.000383940250005543	0.0165102199336412	0.812772815284743	0.00262402893269061	0.16609307054687	0.0019998653020551
5.85917998444031e-08	1.43918008285698e-06	4.79949889029551e-09	1.51577219103954e-07	1.09094205964554e-08	1.66505802129209e-06	600580	0.000499393083968958	0.0351890439222866	0.864342301861754	0.00288248146846623	0.091034196505855	0.00655197624163851
4.2671346741145e-06	1.53153249840336e-05	5.4945730021626e-08	2.53566573663438e-07	1.64470456643477e-08	1.99074190074975e-05	50233	0.0059544865043718	0.214348965705068	0.769327504397509	0.00276006296953576	0.0127372902317443	0.000826176696142951
9.66329389656569e-06	1.8227861551423e-05	6.86715452391887e-08	1.66550776844743e-07	1.0540257442167e-08	2.81369180275148e-05	35540	0.0084056673172288	0.343438250312848	0.647827225910036	0.00244062072370668	0.00591929708441681	0.000374605968992761
3.99448734294811e-09	4.31682937207272e-07	1.37696745368619e-09	1.91333985763708e-07	3.61822865328612e-12	6.28391995996268e-07	1591363	0.000188499889684723	0.0063566808113384	0.686964410682652	0.00219125555777189	0.30448189503172	5.75791651761842e-06
9.18659959323673e-07	1.10529860141428e-05	4.90751720297529e-08	7.59256347038896e-07	6.61419819657102e-09	1.27865916907316e-05	78207	0.00382865397488941	0.0718455692918984	0.864420033225469	0.00383801823165473	0.059379103157665	0.000517276093313069
2.31875483781706e-07	2.60735641254791e-06	9.89367935088982e-09	1.43040994590038e-07	1.70279473590183e-09	2.99386936500645e-06	334016	0.000897758927086323	0.0774501006930898	0.870898524506027	0.00330464631040056	0.0477779679574398	0.000568760533042885
1.48679358663585e-07	2.22264912655921e-06	9.26483978466365e-09	1.78080735274365e-07	4.06752808858481e-09	2.56274158837041e-06	390207	0.000768527992632162	0.0580157435062063	0.867293501867484	0.00361520639720643	0.0694883698311551	0.00158717839794814
2.27716178441221e-08	9.73141281279781e-07	3.03643175604044e-09	1.66842988797648e-07	6.32213165249626e-09	1.17211445133009e-06	853159	0.000351572725277416	0.0194278108407258	0.830244248055711	0.00259055909821329	0.142343598450065	0.00539378355528511
4.09901726102583e-06	1.23336444347993e-05	5.38818727805833e-08	2.08456206043936e-07	1.85297069373623e-09	1.66968527453434e-05	59892	0.00499657303324952	0.245496401240588	0.738680793494993	0.00322706761581823	0.0124847604050453	0.000110977243555855
7.89641210484274e-07	5.64873066515683e-06	2.59998499633908e-08	2.3914084460472e-07	1.20832505244509e-09	6.70472089526166e-06	149149	0.00200940145596396	0.117773912265659	0.842500493816064	0.003877842250192	0.0356675316303957	0.000180220037690016
3.88792228450691e-06	1.73345052835933e-05	9.61876441715137e-08	5.5143066194152e-07	1.31857838895033e-08	2.18832316581027e-05	45697	0.00654353852734813	0.17766673338064	0.792136442844575	0.0043954954037101	0.0251987764219158	0.000602551949159713
2.4225571475305e-07	2.97528477936752e-06	1.14931295528125e-08	1.81490149039751e-07	8.41696919598735e-10	3.41136546963273e-06	293138	0.00102288787967497	0.0710142952754726	0.872168287406579	0.00336907014364834	0.053201614032662	0.000246733141638252
2.62531378513938e-08	1.99375891210387e-06	1.24325582861351e-08	1.21411982452071e-06	2.27016780649137e-10	3.24679144954277e-06	307996	0.000973564794102155	0.00808587131615458	0.614070519492297	0.0038291828962054	0.373944505949618	6.99203457250409e-05
5.61372280940761e-06	2.6865677833858e-05	1.00674780957683e-07	6.19537339816535e-07	4.03617079405456e-09	3.32036489348339e-05	30117	0.00991181103324346	0.169069454397172	0.809118235365791	0.00303203967597867	0.0186587125117619	0.000121558049296811
4.67825013889721e-07	4.46035165278555e-06	1.37608838942687e-08	1.68692129540221e-07	1.03023322376986e-08	5.12093201234746e-06	195277	0.00153510405783808	0.0913554432594915	0.871003880159093	0.00268718347775148	0.0329416850552741	0.00201180804839
1.24584884015362e-06	7.57988667747842e-06	2.80998969843202e-08	2.19819628439988e-07	7.84111753479029e-10	9.07443915480983e-06	110200	0.00271864187996096	0.137292103555873	0.835300843188834	0.00309659875447246	0.0242240456616511	8.64088391692414e-05
3.69315321636021e-06	2.41353242071753e-05	1.1257224638589e-07	9.46018411476261e-07	3.01510994465256e-08	2.89172191808442e-05	34581	0.0086377694313734	0.127714673851028	0.834635033757444	0.00389291396527028	0.0327147090306297	0.00104266939562774
2.34326033886889e-07	4.84075423126778e-06	1.35618079224815e-08	3.60244843564221e-07	9.53005429846611e-09	5.45841697093983e-06	183203	0.00163618954047651	0.042929302604477	0.886842148014627	0.00248456796076289	0.0659980440267087	0.00174593739342438
5.05322071112023e-08	1.23566638563015e-06	4.61146688241805e-09	1.44987163491925e-07	3.62581829192475e-09	1.43942304140762e-06	694723	0.0004317339992711	0.0351058762139772	0.858445606388088	0.00320369116636377	0.1007258876099	0.00251893862167098
2.09158791025215e-06	1.18960693403204e-05	5.37831388001731e-08	3.93321018383913e-07	2.7352014051204e-09	1.44374966091617e-05	69264	0.00432191378275348	0.144871923912687	0.823970364278484	0.00372523992601623	0.0272430206587422	0.000189451224070571
1.15205221055241e-07	2.26606735451536e-06	1.12942856086489e-08	2.85642670361273e-07	6.40635786089918e-09	2.68461588940142e-06	372493	0.000805061611760971	0.0429131115218601	0.84409369826855	0.00420703969355077	0.106399828552368	0.00238632196367115
1.28432242977636e-06	6.3524682785989e-06	4.01369218116222e-08	2.55252770654751e-07	9.94618243986181e-10	7.93317501908562e-06	126053	0.00237713208208712	0.161892612565151	0.800747274995969	0.00505937682139382	0.0321753610680043	0.000125374549482815
2.74926709461499e-07	5.71447775222009e-06	2.22193233698051e-08	5.93862805619529e-07	6.14463698432737e-09	6.61163122765525e-06	151249	0.00198153009727386	0.0415822812850678	0.864306788363735	0.00336064166387045	0.0898209209151759	0.000929367772150612
1.28574936519458e-06	6.47154789261947e-06	2.60772189946179e-08	1.68760827160763e-07	2.48766739519592e-09	7.95462297136462e-06	125713	0.00238355120268929	0.161635487919801	0.813558092685978	0.00327824701289951	0.0212154400992072	0.00031273228211458
9.59928307483351e-09	6.22086292423722e-07	4.12621105215955e-09	3.43815179357631e-07	2.42465321704477e-09	9.8205161912539e-07	1018276	0.000294572235477131	0.00977472353579803	0.633455798359915	0.00420162338903766	0.350098887534884	0.00246896718036487
6.44580201269565e-07	4.97101114528836e-06	2.3895169942723e-08	2.36940269238986e-07	2.95947056967239e-09	5.87938625630931e-06	170086	0.00176226644376276	0.109633926598691	0.845498310296224	0.00406422862880977	0.0403001706146998	0.000503363861575945
5.86543958677386e-07	4.02981846224915e-06	1.4642426787625e-08	1.29346415535931e-07	1.58946953982853e-09	4.76194073278992e-06	209998	0.00142756567858537	0.123173300885192	0.846255484554963	0.00307488639806029	0.0271625420798023	0.000333786081982018
1.04499582368119e-06	7.51184491303562e-06	3.79219966410608e-08	3.50502376264772e-07	7.23618375944915e-09	8.95250129338209e-06	111701	0.00268215897702562	0.116726687820048	0.839077780261094	0.00423591076932809	0.0391513348927268	0.000808286256802701
3.80541026378417e-08	1.17195403972178e-06	4.88672463462914e-09	1.93502684250763e-07	4.75914340290848e-09	1.41315669464792e-06	707636	0.000423857454993182	0.0269284381427515	0.829316412086746	0.00345802036896314	0.136929390055342	0.00336773934619769
3.63038116024306e-07	7.62568511115922e-06	3.19214876849318e-08	8.62230321886891e-07	3.54167229447455e-08	8.9182917597001e-06	112129	0.00267192349957845	0.0407071360532069	0.855061183983474	0.00357932758257342	0.0966811072253916	0.00397124515535433
3.1671626966156e-06	1.47047138973915e-05	4.29104964146358e-08	2.56167307728291e-07	3.49270345330946e-08	1.82058814326831e-05	54927	0.00544692556018689	0.173963711030762	0.807690303365024	0.00235695791897244	0.0140705798110066	0.00191844787423441
1.7785566620628e-05	4.728869941043e-05	2.16186934426674e-07	7.39124843455444e-07	3.48290755493759e-08	6.60644068844895e-05	15137	0.0196248522778293	0.269215564921747	0.715796926673573	0.00327236623503889	0.0111879433769498	0.000527198792691394
2.14663307179267e-06	1.39994699943075e-05	4.02377221178972e-08	3.37420207004433e-07	2.06475872109921e-09	1.65258257539436e-05	60511	0.00494551914270869	0.129895661720893	0.847126806414909	0.00243483882239864	0.0204177517074397	0.000124941334360039
6.03326203793343e-06	2.44574145455589e-05	1.23576171863124e-07	6.44140046377233e-07	4.33656035364411e-09	3.12627293620864e-05	31987	0.00933512010091386	0.192985774468247	0.782318596124223	0.003952827356558	0.0206040886231261	0.000138713427846234
3.48618266703491e-05	7.2660929817125e-05	3.37447848023016e-07	9.04413876699731e-07	1.31177332075803e-08	0.000108777735945404	9193	0.0321083171044212	0.320486783139578	0.667976118326213	0.00310217752824329	0.00831432892805985	0.000120592077906127
5.85086478305413e-07	5.90276846516911e-06	2.18309310269074e-08	2.83190114915774e-07	1.44491054380622e-08	6.80732509485527e-06	146901	0.00204012059867353	0.0859495426107387	0.867120107078507	0.00320697641477509	0.041600791936586	0.00212258195939288
1.93734000598629e-07	2.94814168324253e-06	1.69404199298379e-08	3.31459466793012e-07	1.56408667731934e-08	3.50591643733721e-06	285232	0.00105122385160128	0.0552591609244894	0.84090472090136	0.00483195199675221	0.0945428884907367	0.00446127768666183
7.56218108060138e-07	9.71781141905124e-06	4.30808281244973e-08	7.11875007266694e-07	1.21886540482137e-08	1.12411740165508e-05	88959	0.00336669110295429	0.0672721645396407	0.864483674458145	0.00383241359497396	0.06332746083448	0.00108428657276081
7.06781862551649e-09	8.02120585708719e-07	3.42731426501836e-09	5.00140381378713e-07	3.62595944978877e-08	1.34901569447585e-06	741281	0.000404623099300894	0.00523924121450834	0.594596926480069	0.0025406037002038	0.370744672153749	0.0268785564514696
3.73352582317495e-09	4.04892769388326e-07	2.29680822687418e-09	3.20264605170037e-07	1.51066997006627e-09	7.32698378578479e-07	1364818	0.000219785437731268	0.00509558357481073	0.552604975288557	0.00313472541229074	0.437102926024469	0.00206178969987233
2.81688478252178e-07	2.73214516057961e-06	1.35627353134668e-08	1.69136700018808e-07	1.95093409001793e-09	3.19848400825408e-06	312648	0.000959086519261354	0.088069372091668	0.854200037745686	0.00424036364679846	0.0528802706476975	0.00060995586814982
1.65975864064973e-06	1.45799926419646e-05	4.83021592028679e-08	5.45605387752806e-07	4.90031365935412e-08	1.68826619661635e-05	59232	0.00505203666208653	0.098311430032553	0.86360744953527	0.0028610511363478	0.0323174976106444	0.00290257168518531
1.81952745329405e-06	1.53807193844414e-05	5.67679921495302e-08	6.17052516218734e-07	3.88217820380038e-09	1.78779495243075e-05	55935	0.00534907527533757	0.101774951921648	0.860317866068992	0.00317530777633903	0.034514725269795	0.000217148963225455
7.84413148220271e-09	1.07994395268631e-06	6.5604126986623e-09	1.16143775862239e-06	5.54219825862934e-08	2.31120823807586e-06	432674	0.000693122951918479	0.00339395271831203	0.467263803795279	0.00283852081806528	0.502524064897465	0.0239796577708782
9.6257759142917e-07	5.54721020298418e-06	2.99631132186681e-08	2.22015879505913e-07	3.78859655914933e-09	6.76555538369708e-06	147808	0.00202761508669236	0.142276211905483	0.819919413615512	0.00442877362158176	0.0328156177748398	0.000559983082583092
3.97483760096501e-08	2.3370399296023e-06	4.08948830815293e-09	3.09185884392725e-07	6.0749187255788e-09	2.69613859703841e-06	370901	0.000808515644429519	0.0147427050127586	0.866810011981372	0.00151679454188485	0.114677296164356	0.00225319229962875
4.59496033059025e-07	3.95508306635214e-06	1.89898191217475e-08	2.10161820994432e-07	2.57800796741604e-09	4.64630874749476e-06	215225	0.00139292484087605	0.098894855686631	0.851231220586595	0.00408707646300661	0.0452319964978111	0.00055485076595611
1.75859005364896e-06	7.69517335128677e-06	2.30540571367324e-08	1.297060330598e-07	4.10015256597054e-09	9.61062364769823e-06	104052	0.00287904851686982	0.182983968378592	0.800694484913035	0.00239880969038403	0.0134961099107096	0.000426627107279613
2.47132773865253e-07	2.64474106385161e-06	1.14454131685285e-08	1.57485644090383e-07	1.56372248313737e-09	3.06236861745891e-06	326545	0.000918290105308639	0.0806998780147891	0.863625968726835	0.00373743810698583	0.0514260899855556	0.000510625165834841
1.43839347939094e-06	7.24114477327325e-06	2.82149337164861e-08	1.82628579950182e-07	4.24681632102763e-09	8.89462858265188e-06	112427	0.00266484342612938	0.161714844641898	0.814103107958483	0.00317213174831342	0.0205324571175891	0.000477458533716702
4.69935601958274e-06	2.52389320307227e-05	1.81222486245664e-07	1.25154735706129e-06	2.28002217674902e-08	3.13938581153799e-05	31853	0.00937409195046679	0.149690299367204	0.80394489705482	0.00577254587759261	0.0398659939298176	0.000726263770566011
5.17091582754826e-07	7.77015031442901e-06	2.22446536020507e-08	4.29815901883181e-07	1.57898194360176e-08	8.75509227210509e-06	114219	0.00262309284336681	0.0590618084520194	0.887500676513229	0.00254076746545838	0.0490932463673322	0.00180350120196061
1.52472639329972e-06	8.01508592588772e-06	3.59355781249336e-08	2.42886581542192e-07	4.77783320522627e-10	9.81911226217509e-06	101842	0.00294141368204837	0.155281491094997	0.816273988104119	0.00365975835344745	0.0247361039426989	4.86585047370454e-05
1.82702305856129e-06	7.67278899909597e-06	2.63559916163844e-08	1.42313787610969e-07	5.93943748864991e-09	9.67442127437326e-06	103365	0.00289813270334072	0.188850889034667	0.793100567102711	0.00272429645855916	0.0147103153330677	0.000613932070994571
2.39973457486247e-07	3.53914542176527e-06	1.47409130482946e-08	2.79528807174891e-07	4.45288923264012e-09	4.07784148870734e-06	245228	0.00122260694732812	0.0588481573280371	0.867896761452384	0.0036148813260928	0.0685482277692703	0.00109197212421606
8.30478163878394e-08	1.71303789073803e-06	7.25698673873204e-09	1.92466335422311e-07	1.87903179637414e-09	1.99768806108328e-06	500579	0.00059912746835189	0.0415719641147604	0.857510200971567	0.00363269265112232	0.0963445390557835	0.000940603206766526
2.98087645977746e-07	3.585780807726e-06	1.10282292504724e-08	1.70572359707636e-07	9.67869470986425e-09	4.07514773737172e-06	245390	0.00122179980633363	0.073147690633174	0.879914309570201	0.00270621581380633	0.0418567302832675	0.00237505369955165
3.52468083842758e-06	1.17592395208671e-05	3.52556983302524e-08	1.51234258694826e-07	9.11062135389454e-10	1.54713213784552e-05	64636	0.00463067751685975	0.22782028452566	0.760066915631566	0.00227877745331748	0.00977513523217414	5.88871572830338e-05
4.76729030720664e-07	5.55374521891971e-06	1.75366964415684e-08	2.6268457949831e-07	1.12673523911748e-08	6.32196287797143e-06	158179	0.00189479745895615	0.0754083881735217	0.878484313514631	0.00277393220745952	0.0415511107181001	0.00178225538628759
9.49198964070983e-07	6.37446620429617e-06	2.30936718709038e-08	1.99407970184192e-07	9.9379865858833e-09	7.55610479700813e-06	132343	0.00226427266181228	0.125620142860753	0.843618024834722	0.00305629322134969	0.0263903129378445	0.00131522614533063
3.84552804233077e-07	4.9463561425406e-06	2.35742035875193e-08	3.8988661928921e-07	2.78661013957128e-09	5.74715637978997e-06	173999	0.00172266637246266	0.0669118393202884	0.860661484683902	0.00410189005303886	0.0678399183046865	0.000484867638084544
9.11589958148137e-07	8.7919320850111e-06	3.90387249621195e-08	4.84129396512867e-07	4.52340640665063e-11	1.02267353986983e-05	97783	0.0030633346937301	0.0891379235512604	0.859700749286051	0.00381732033148022	0.0473395837125589	4.42311864959994e-06
7.85435127522212e-07	5.51780020836618e-06	2.42112432089805e-08	2.18692509437695e-07	8.72891766751923e-09	6.55486800620259e-06	152558	0.00196453461765	0.119824705360808	0.841786623795464	0.00369362787871097	0.0333633734852869	0.00133166947973009
6.24095342310623e-07	4.85627901438921e-06	2.03071553605268e-08	2.03171390695207e-07	3.15039296676608e-10	5.70416794205224e-06	175310	0.00170979190084442	0.109410408082425	0.851356247523459	0.00356005565874358	0.0356180590682452	5.52296671270978e-05
6.15410789710437e-06	1.33499866084942e-05	7.5750985103772e-08	2.11281239618778e-07	1.59531222943699e-09	1.97927220425506e-05	50524	0.00592028103588527	0.310927819017223	0.674489672506606	0.00382721411137497	0.0106746934132942	8.06009515016362e-05
2.27778634062635e-06	8.70929640600115e-06	3.59535331747732e-08	1.76754506396613e-07	9.10156329116572e-09	1.12088923494901e-05	89215	0.00335703905249163	0.203212437911404	0.7769988447072	0.00320759019301393	0.0157691323000933	0.000811994888288832
1.21882734399992e-06	7.07605121510312e-06	2.44519567956411e-08	1.82525943743792e-07	7.27600678635402e-10	8.50258406032111e-06	117611	0.00254753557182341	0.143347873464469	0.83222361165764	0.00287582652781414	0.0214671142853598	8.55740647165003e-05
3.7214913487836e-06	1.32005606867784e-05	4.83310865862403e-08	2.20427918157296e-07	6.71388237506912e-09	1.71975249226806e-05	58148	0.00514601550203075	0.216396915574496	0.767584913883108	0.00281035130366346	0.0128174210619453	0.000390398176787326
6.49577208147152e-06	3.06515470345079e-05	1.98520401184522e-07	1.20457380044743e-06	6.23035197095394e-09	3.85566436695824e-05	25936	0.0115005730603327	0.168473483769441	0.794974461397147	0.00514879881365649	0.0312416664367944	0.000161589582961266
1.35021468896081e-08	7.15817214717717e-07	2.19609115045376e-09	1.49696114816483e-07	2.40236923195599e-09	8.83613936806218e-07	1131716	0.000265049166412346	0.0152805952092731	0.810101770582078	0.00248535141760148	0.169413483175189	0.00271879961585853
5.28503187492279e-08	1.53172220498995e-06	6.18064716445505e-09	2.30319105741236e-07	8.42385372065853e-09	1.82949613036553e-06	546599	0.000548698750915677	0.0288879095571896	0.83723719310842	0.00337833300758071	0.125892097784989	0.0046044665418207
7.76259086673282e-07	7.91872311599065e-06	3.00403054613861e-08	3.94032570027843e-07	3.36129608316343e-09	9.12241637423633e-06	109620	0.00273299594322951	0.085093582098007	0.868051050416295	0.00329302064595806	0.0431938812988931	0.000368465540846881
1.33026868840564e-07	2.50969602929999e-06	9.61945084402048e-09	2.33344167404312e-07	3.52409187264562e-09	2.88921060826153e-06	346115	0.000866388902837634	0.0460426347806494	0.868644197180939	0.0033294391265608	0.0807639867917825	0.00121974212006861
5.84841918447503e-08	1.44468574876458e-06	6.9490255696433e-09	2.20708288571352e-07	2.69897444810194e-09	1.73352622919843e-06	576859	0.000519923112646925	0.0337371254381267	0.833379803795986	0.00400860711110006	0.127317536275991	0.00155692737879711
1.62913764180889e-06	1.09142371379264e-05	2.64373230980706e-08	2.27734683672619e-07	5.62988197486247e-09	1.28031766684808e-05	78106	0.00383361046987929	0.127244799005199	0.852463214445468	0.00206490340503968	0.0177873577448371	0.000439725399456703
2.80476302521219e-07	4.54926516017228e-06	1.50485673221605e-08	3.1384597031162e-07	1.72386369942393e-09	5.1603598640267e-06	193785	0.0015469142464285	0.0543520820081643	0.881579052632663	0.00291618563795624	0.0608186209065508	0.000334058814665452
5.67406717440956e-06	3.28088916284689e-05	1.61180485681806e-07	1.1984936083706e-06	3.95209956265821e-08	3.98821538925575e-05	25074	0.0118935901555681	0.142270830950994	0.8226459312317	0.00404141877883592	0.0300508746744057	0.00099094436406448
3.40451578308962e-07	4.20797235730453e-06	1.13447742487813e-08	1.80293612334568e-07	3.43999904961769e-09	4.74350232124646e-06	210815	0.00142204201020579	0.0717721959962068	0.88710241343337	0.00239164513485474	0.0380085430815584	0.000725202354009549
2.79393705282259e-06	1.20566388663041e-05	3.76951497691958e-08	2.09152002898265e-07	6.90198798487231e-10	1.50981132705926e-05	66233	0.0045192256038159	0.185052065960088	0.798552683386435	0.00249667949190821	0.01385285691992	4.57142416484295e-05
1.81738770276905e-07	3.22668177232443e-06	1.38746660171831e-08	3.1673805415043e-07	7.26542835913261e-09	3.74629869112808e-06	266930	0.00112326038281263	0.0485115537389733	0.861298587847734	0.00370356641611114	0.0845469302542596	0.00193936174292201
3.83184841116763e-08	1.20262202130868e-06	8.67553967367855e-09	3.50088629460466e-07	2.73925139748143e-10	1.59997859969425e-06	625008	0.000479878785229704	0.0239493728972367	0.751648816764485	0.00542228482014473	0.218808320015884	0.000171205502248898
1.03056660734763e-05	3.05117358769698e-05	1.12525292733028e-07	4.28375295272395e-07	4.38962681113795e-09	4.13626921652627e-05	24176	0.0123323893317663	0.249153658381338	0.737663200331874	0.00272045379163036	0.0103565622266762	0.00010612526848106
9.47075657401271e-07	5.62807633506759e-06	2.15303688758659e-08	1.64507486254907e-07	3.44249709980982e-09	6.76463234469944e-06	147828	0.00202733873455274	0.1400040104387	0.83198554604044	0.00318278478101422	0.0243187623321185	0.000508896407726764
2.83614925390547e-06	1.14390799304385e-05	3.94988501375041e-08	2.04838156439904e-07	2.82966487894486e-08	1.45478628397109e-05	68739	0.00435488048594457	0.194952982795777	0.786306556260183	0.00271509640781636	0.0140802919780604	0.00194507255816353
1.24737263239722e-05	4.25932879934201e-05	2.23939012675822e-07	9.83290352528967e-07	1.92547569271021e-08	5.62934984395242e-05	17764	0.016746713209181	0.221583782670261	0.756628903410184	0.00397806174573425	0.0174672098872183	0.000342042286602376
7.64787504531477e-08	1.79504659907348e-06	6.94497401554073e-09	2.09588873585053e-07	2.50267582638153e-08	2.11308595539104e-06	473242	0.000633725567484644	0.0361929197712144	0.849490573014243	0.00328665002851506	0.0991861561761538	0.0118437010098739
7.71539904814752e-06	1.64262557177182e-05	6.94196121307908e-08	1.90029892382922e-07	1.82893909799754e-08	2.44193936613595e-05	40951	0.00729913849428687	0.315953751970351	0.672672546481393	0.00284280654521895	0.0077819250968389	0.000748969906198615
3.79808452845339e-07	5.40780932775906e-06	2.15887001631383e-08	3.95240012506426e-07	1.78457113262611e-09	6.20623106440659e-06	161128	0.00186014288272063	0.0611979233296004	0.871351593525648	0.00347855243207941	0.0636843856448032	0.0002875450678691
1.86819888412681e-06	8.87465153963033e-06	3.68406940986658e-08	2.25018724601677e-07	2.68964719399065e-09	1.10073994896515e-05	90848	0.00329679163023278	0.169722093386652	0.806244158574763	0.00334690261158426	0.0204424964146369	0.000244349012363847
6.94165240005066e-07	5.95614826661528e-06	4.11262928642619e-08	4.53720734646954e-07	8.55018840049511e-09	7.15371072253206e-06	139788	0.00214381962226029	0.0970356877611297	0.832595627309221	0.00574894547171531	0.0634245292052234	0.00119521025271047
2.59710795448393e-07	6.34588590396525e-06	1.9054139845911e-08	5.98691530565278e-07	5.73536855223076e-09	7.22907773837707e-06	138330	0.00216638116222256	0.0359258545622859	0.877827868730308	0.00263576358361153	0.0828171382619112	0.000793374861883606
1.36348287665068e-06	1.48044124530729e-05	7.46716491307682e-08	1.04258364681073e-06	1.27776989732821e-08	1.72979283246384e-05	57810	0.00517598158491317	0.0788234782259215	0.855848872491059	0.0043167972331351	0.060272168276112	0.00073868377377204
3.54604242836645e-07	5.38474316905588e-06	1.66313068372784e-08	3.24733599792707e-07	7.48271381223503e-09	6.08819503233474e-06	164252	0.00182479709918038	0.0582445603258966	0.884456417781823	0.00273173029920174	0.0533382386845409	0.00122905290853757
4.50356596659582e-08	2.00430704293536e-06	7.86158939779708e-09	4.49884505744096e-07	5.61979388321016e-09	2.51270859162643e-06	397977	0.000753529478503268	0.0179231526552817	0.797667922820297	0.00312873105301416	0.179043645269225	0.00223654820218232
2.78725344280872e-06	2.1204082337523e-05	1.08020851582996e-07	1.05673148016268e-06	2.4935408227214e-08	2.51810235203046e-05	39712	0.0075259393924072	0.1106886477653	0.842065943841607	0.00428977207760811	0.0419653902991905	0.000990246016295065
1.90762706328794e-07	2.73633760889976e-06	1.04512180301142e-08	1.92754497073426e-07	2.90127496509151e-09	3.13320730529718e-06	319162	0.00093952203666392	0.0608841636511824	0.873334363887619	0.00333562928071972	0.0615198671174882	0.000925976062990293
1.91436235011795e-07	4.15254130892098e-06	1.5307024668931e-08	4.26937141695486e-07	1.33509605025426e-08	4.79957267079973e-06	208352	0.00143883913362619	0.0398860998972845	0.865189797871954	0.00318924740155679	0.0889531570785337	0.00278169775067037
7.5189584557933e-07	6.0112565113629e-06	2.27152085030594e-08	2.33501418416479e-07	2.52087082068888e-10	7.01962107094383e-06	142458	0.00210367787414611	0.107113452133711	0.856350570865593	0.0032359593592714	0.0332641058622105	3.59117792144574e-05
8.73814772611933e-07	5.97059959065228e-06	2.77826883875034e-08	2.44081502226442e-07	1.10318733623598e-09	7.11738174121439e-06	140501	0.00213294415581777	0.122771941197416	0.838875840546604	0.00390349842086214	0.0342937207952536	0.000154999039864306
3.19536223285022e-09	4.56909969685628e-07	1.49307916213944e-09	2.74514979276114e-07	4.69711786367196e-09	7.40810508220404e-07	1349873	0.00022221854060378	0.00431333275836787	0.616770367881566	0.00201546703991302	0.370560320392271	0.00634051192788221
1.4582871797411e-06	7.70318732758729e-06	2.05713680559361e-08	1.39718086885274e-07	8.92451210067414e-10	9.32265641347966e-06	107266	0.00279290253156939	0.156423997095136	0.826286734803314	0.0022065994008094	0.0149869394181743	9.57292825655374e-05
8.50252405987433e-08	2.58380767997189e-06	1.3031002779713e-08	5.09176636432949e-07	9.65963232222349e-09	3.20070019210552e-06	312432	0.000959750738678267	0.0265645750915556	0.807263262690087	0.00407129752791398	0.1590828899529	0.003017974737543
2.33571445559404e-08	1.02402565252792e-06	5.63467545311702e-09	3.17631647247952e-07	5.49472701596007e-09	1.37614384680089e-06	726668	0.000412758229963783	0.0169728946652187	0.744126898440497	0.00409453958335526	0.230812823809333	0.00399284350159586
6.4030578972135e-06	2.68750287484959e-05	1.04144649724365e-07	5.62071583721939e-07	4.62630303445524e-09	3.39489291821901e-05	29456	0.010133161670325	0.188608537926215	0.791631117560984	0.0030676858514583	0.0165563862325533	0.000136272428789366
2.03457132355244e-07	5.99136690988091e-06	2.26836606818383e-08	8.58987293922126e-07	2.42125867484369e-08	7.10070758358856e-06	140831	0.00212795253008569	0.028653078578462	0.843770404477492	0.00319456341706926	0.120972069869129	0.00340988365784812
1.15602421854036e-08	6.1805491050569e-07	3.8327202017097e-09	2.63466812555158e-07	2.78829571151072e-09	8.99702981159472e-07	1111478	0.000269874593054498	0.0128489539631242	0.686954387668234	0.00425998388576014	0.292837545359271	0.00309912912361074
2.2334099696566e-06	1.35756358773538e-05	7.29123351099234e-08	5.698659898416e-07	7.73320426435028e-11	1.64519015040046e-05	60783	0.00492345093727864	0.135753910823801	0.825171234707997	0.00443184850651917	0.0346383054689993	4.70049268315149e-06
1.51028337946965e-07	3.60342504415027e-06	1.58317599667687e-08	4.85699649029049e-07	2.13014936010594e-09	4.25811494045316e-06	234846	0.00127662162629161	0.0354683563170543	0.846248890539997	0.00371802081159507	0.114064475905707	0.000500256425647176
8.00107771865622e-07	5.56101555254343e-06	2.71908319492435e-08	2.42990471546405e-07	1.29632174257077e-08	6.64426784533041e-06	150506	0.00199130169840267	0.120420758237183	0.836964385240988	0.00409237444699843	0.0365714443190575	0.00195103775577293
3.07570722995991e-07	4.49483678173284e-06	2.50356285085378e-08	4.70435573745475e-07	8.69112065113346e-10	5.29874781904796e-06	188724	0.00158836576697718	0.0580459258488081	0.848282827420996	0.00472481978073002	0.0887824047889865	0.000164022160478945
1.62092882190756e-06	1.44420362491769e-05	7.18518996133815e-08	8.23194835020474e-07	4.90205901130739e-09	1.69629138647297e-05	58952	0.00507599071800047	0.0955572158671332	0.851388880727957	0.00423582293622208	0.0485290936206492	0.000288986848037946
3.20620193284324e-07	3.51000045667754e-06	1.4786352709254e-08	2.08131785700538e-07	2.23451060696525e-09	4.05577329897862e-06	246562	0.00121599453585342	0.079052789603666	0.865433099419407	0.00364575424197838	0.0513174110971518	0.000550945637796859
8.67390877206481e-08	3.05145741694958e-06	1.71764338603629e-08	7.76991270905413e-07	2.38584358395056e-08	3.95622264527551e-06	252766	0.00118616509071989	0.0219247235299639	0.771305785985935	0.00434162467597087	0.19639725580998	0.00603060999814991
3.40422318636669e-07	3.26292566552597e-06	1.27556994404189e-08	1.57199584468941e-07	1.83139911919727e-09	3.7751346671912e-06	264891	0.00113190145365583	0.0901748808049681	0.86432033640635	0.00337887269327785	0.0416407885618293	0.000485121533574292
8.56213339397685e-07	4.90604732358114e-06	2.25961290690907e-08	1.66471681978352e-07	2.2428778667976e-09	5.95357135189307e-06	167966	0.0017844826365141	0.143815079855461	0.82405115074688	0.00379539065436844	0.0279616506024436	0.000376728140846825
1.69279547995826e-07	2.92709726001547e-06	1.14709096177001e-08	2.55033253710228e-07	3.52779360475255e-09	3.36640876494398e-06	297052	0.00100941452746406	0.0502849059088174	0.869501437406156	0.00340746190336485	0.0757582550182292	0.00104793976343252
3.30178512938176e-08	1.94465607512683e-06	9.01766889860609e-09	6.82939295507067e-07	3.89858874753027e-08	2.70861677830162e-06	369192	0.000812256075285012	0.012189930874799	0.717951720119737	0.00332925239585218	0.252135813740063	0.0143932828695493
3.34684563934464e-06	1.18682421503268e-05	5.01590804133682e-08	2.28698285889255e-07	6.5795477427291e-09	1.55005247037168e-05	64514	0.00463939804191427	0.21591821588737	0.765667122705916	0.00323596016084157	0.014754228663912	0.000424472581960493
2.46909962727652e-09	3.32010103908656e-07	1.03561733811442e-09	1.79050587139011e-07	1.31003964503932e-09	5.15875447658098e-07	1938452	0.000154750699106643	0.00478623210018117	0.643585782994463	0.00200749491532457	0.347081040495029	0.00253944949500206
4.2817624369015e-07	3.95348058136016e-06	1.83388188000961e-08	2.17715126217964e-07	3.46794440826886e-09	4.62117871447664e-06	216395	0.00138539626897816	0.0926552012257855	0.855513457849012	0.00396842882155727	0.0471124662493433	0.000750445854302263
1.37511145447653e-06	1.20838158416896e-05	5.46058965498444e-08	6.17015391269183e-07	2.1797229461511e-09	1.41327283069313e-05	70758	0.00423087298438429	0.0972997870341932	0.855023572183381	0.00386379015883745	0.0436586183409876	0.000154232282600528
1.01653665413845e-06	6.50235605538461e-06	2.80800407608374e-08	2.30944611124988e-07	5.55963418396983e-09	7.78347699559285e-06	128477	0.0023323280724703	0.13060187043837	0.8354050585704	0.00360764742758755	0.02967113685256	0.000714286711082694
1.72231956821776e-06	8.92094889990944e-06	3.73672137051627e-08	2.48858475084392e-07	7.42793324042417e-10	1.09302369502408e-05	91489	0.00327371866489501	0.15757385462534	0.81617159266734	0.0034187011567338	0.0227678938908007	6.79576597857792e-05
8.99713078463275e-07	6.43484136665286e-06	2.67781136517243e-08	2.46251067413059e-07	4.82882426433078e-09	7.61241245044525e-06	131364	0.0022811266945606	0.118190269421181	0.845309080208402	0.00351769085372641	0.0323486239107625	0.000634335605928492
7.85209951554588e-06	4.41490647902575e-05	2.2501945296865e-07	1.62707396355446e-06	1.4594149774301e-07	5.39991992200695e-05	18519	0.0160696797278818	0.145411406631148	0.817587398108099	0.00416708870166019	0.0301314461520706	0.00270266040702265
4.97094448243786e-07	4.20465937266113e-06	1.30030987674191e-08	1.41416012139196e-07	4.48634449085546e-09	4.86065927630239e-06	205733	0.00145713866783248	0.102268935135469	0.865038903911757	0.00267517182922372	0.0290939981801756	0.000922990943374314
3.04406951496472e-07	4.52828769690624e-06	1.13570776986481e-08	2.17229921023045e-07	4.5332345175291e-09	5.06581488164193e-06	197402	0.00151859408120947	0.0600904215034814	0.893891269757281	0.00224190539212263	0.0428815355670154	0.000894867780099338
8.16789462211519e-08	1.51873563057758e-06	5.79539687379194e-09	1.38551709594777e-07	1.40892613987438e-09	1.74617060940717e-06	572682	0.000523714453880886	0.04677603997062	0.869752143573869	0.00331891788956377	0.0793460323111355	0.000806866254811559
1.23780412971165e-07	2.49208694854797e-06	1.05773381577494e-08	2.73812792166154e-07	6.26150021170807e-09	2.90651899205475e-06	344054	0.000871576920797534	0.0425871681243199	0.857412924312669	0.00363917737563855	0.0942064348847015	0.00215429530267116
5.80424880860655e-06	2.81048477431544e-05	1.12357157107075e-07	6.99582833343117e-07	2.7558877067572e-08	3.47485954192788e-05	28778	0.010370610270249	0.167035494199754	0.808805288502731	0.0032334301790149	0.0201326938514178	0.000793093267081584
2.89758316948562e-07	6.103215635347e-06	2.97226051517748e-08	8.05025291390521e-07	5.57506439820991e-09	7.23329691323607e-06	138250	0.00216764418089077	0.040058955193494	0.843766778628822	0.00410913660925296	0.111294379457509	0.000770750110922201
8.25046167417558e-08	2.28078164151518e-06	4.90803326048226e-09	1.74455512349541e-07	3.83482935717995e-09	2.54648463322414e-06	392698	0.000763654629940658	0.0323994166959867	0.89565890630467	0.00192737595838861	0.068508370352371	0.00150593068858406
1.86097189059059e-06	1.1558281132613e-05	5.53554904524897e-08	4.4206846506777e-07	1.14091953747025e-09	1.39178178982613e-05	71850	0.00416666966923041	0.133711470015933	0.83046647233809	0.00397731101650675	0.0317627711685317	8.19754609386561e-05
3.72712630920213e-08	1.43291317002899e-06	4.98414061181330e-09	2.46379349891127e-07	3.91701910899029e-09	1.72546494273294e-06	579554	0.000517505976967314	0.02160070724647	0.830450468474553	0.00288857831206874	0.142790122122615	0.00227012384429334
1.97171653140043e-06	8.95028004555527e-06	3.01016416205162e-08	1.7568890349296e-07	4.84450115634959e-09	1.11326316232255e-05	89826	0.00333423712212377	0.17711145020616	0.803968041741603	0.00270391068700382	0.0157814351034869	0.000435162261746155
2.32709735664552e-07	2.93049614323242e-06	1.32630457420586e-08	2.14748547475107e-07	1.03447430894663e-09	3.39225194642309e-06	294789	0.00101715965211802	0.0686003691176093	0.863879272387903	0.00390980562515224	0.0633056007828502	0.00030495208648562
6.19028997955357e-08	1.62591003790832e-06	9.17818190268972e-09	3.09959523892434e-07	1.15563068469043e-08	2.01850695034588e-06	495416	0.00060536938623279	0.0306676673988803	0.805501332373272	0.00454701525853899	0.153558809316619	0.00572517565268925
9.09358051977235e-06	1.75687899149133e-05	6.84015939569493e-08	1.69915213294824e-07	2.69359379269795e-09	2.69033808357302e-05	37170	0.00803863876268773	0.33800883893727	0.653032792502434	0.00254249063991637	0.00631575690550986	0.000100121014869648
1.53329390266026e-06	9.47446999251592e-06	5.17201905903842e-08	4.10921907390022e-07	4.10967514351791e-09	1.14745156683001e-05	87150	0.00343645627221212	0.133626023701914	0.825696723626464	0.0045073963978513	0.0358116995321423	0.00035815674162801
3.60482797020494e-06	2.30418137848631e-05	1.34431823107552e-07	1.10494839806537e-06	6.83745046138128e-09	2.78928594267024e-05	35851	0.00833306048752636	0.129238380155244	0.826082884955307	0.0048195784107691	0.0396140238317619	0.000245132646918073
3.13715242894751e-07	4.16332749957388e-06	1.20287487423195e-08	2.05255000223931e-07	2.05343980753962e-08	4.71486088951028e-06	212095	0.00141346172202361	0.0665375395470757	0.88302234087893	0.00255124149454362	0.0435336280399251	0.00435525003952535
1.11417711514594e-09	2.0579308732161e-07	1.00169636002143e-09	2.37888512527596e-07	1.62845784641488e-08	4.62082051788523e-07	2164118	0.000138615039599777	0.00241121054330812	0.445360486357505	0.0021677889373636	0.514818767807213	0.0352417463546098
5.62922825419052e-06	2.23818215789357e-05	1.19882646474145e-07	6.12894473383942e-07	6.33872203040288e-09	2.87501656750147e-05	34782	0.00858808359287511	0.195798115315996	0.778493655721316	0.0041698071527403	0.0213179457924508	0.000220476017496885
4.63046800935592e-08	1.19242274955393e-06	5.11881012774653e-09	1.69485319915016e-07	3.59281153360594e-09	1.41692437122386e-06	705754	0.000424987279839972	0.0326797117996946	0.841557089263688	0.00361262056867947	0.119614937365093	0.00253564100284525
1.0497257737966e-06	8.67039400223023e-06	5.30911892170147e-08	5.63846269750934e-07	6.49626993473862e-10	1.03377068619883e-05	96733	0.00309652393867643	0.101543387504674	0.838715405455273	0.00513568337019025	0.0545426831383851	6.28405314782662e-05
2.4524795032557e-08	9.85014364369559e-07	3.50986269813569e-09	1.81254524485531e-07	8.8749565855032e-09	1.20317850317129e-06	831132	0.000360888632118916	0.0203833387713591	0.818676831221054	0.00291715874983184	0.1506464119894	0.00737625926835542
7.98183742100906e-06	2.58988052184416e-05	9.3444708576112e-08	3.89863271067278e-07	2.64767389610378e-08	3.4390427358055e-05	29078	0.0102642647886583	0.23209474363044	0.753081808167047	0.00271717206661071	0.0113363892518179	0.000769886884084803
1.12696113299445e-06	6.2785943365516e-06	3.91393969358055e-08	2.80367147446282e-07	1.27419035121782e-09	7.72633620427935e-06	129427	0.0023152255371891	0.145859706748234	0.812622460445625	0.00506571237660193	0.0362872052203729	0.000164915209166291
1.68043804603061e-05	4.68633889610257e-05	1.8861638202628e-07	6.76381065826941e-07	2.01984676226114e-08	6.45529653368076e-05	15491	0.0191801885133683	0.26031926453926	0.725968028215499	0.00292188563363691	0.0104779240163159	0.000312897595288228
9.52828564165228e-08	1.78323375704922e-06	6.56330454500706e-09	1.57933750586226e-07	6.83204204044556e-09	2.04984571063742e-06	487842	0.000614765297798026	0.0464829406047803	0.869935599443094	0.00320185295456512	0.0770466527147133	0.0033329542828475
5.71942709601613e-08	1.3729211921411e-06	8.51210378415008e-09	2.62717279859523e-07	9.20019590111568e-10	1.70226486633505e-06	587453	0.000510549519760595	0.0335989258142299	0.80652618713619	0.00500045789141881	0.154333961215536	0.000540467942625379
9.78727401169105e-07	5.58883486261925e-06	3.02649745557394e-08	2.22207162212291e-07	1.22420005151411e-09	6.8212586006079e-06	146601	0.0020442921423155	0.14348193764152	0.81932604961219	0.00443686075074799	0.0325756836417972	0.000179468353744133
3.33054903225927e-06	1.72545557105016e-05	6.61653849999701e-08	4.4075966598398e-07	7.37228698755214e-09	2.10994020807324e-05	47395	0.00630989586923147	0.157850398770336	0.817774629085731	0.00313588909992815	0.0208896756551445	0.000349407388860767
1.37442684721537e-05	5.32691139565709e-05	1.77133547472645e-07	8.82852736941761e-07	2.69691222512664e-08	6.81003378353903e-05	14684	0.0202235024285581	0.201823792789044	0.782215120361534	0.002601067088695	0.0129639993721582	0.00039602038856922
4.0837562045684e-07	3.72150785917293e-06	1.73750801961299e-08	2.03584651874395e-07	4.3873501007687e-09	4.35523056180107e-06	229609	0.00130571882015251	0.0937667052666805	0.854491583479782	0.00398947425390601	0.0467448620653977	0.0010073749342341
3.22739421661895e-06	2.23844648795462e-05	9.92037910582645e-08	8.84778193697263e-07	5.97774656262848e-09	2.66018188274833e-05	37591	0.00794889094402873	0.121322313994734	0.841463699332468	0.00372921083710913	0.0332600638864274	0.000224711949261629
2.12393749978392e-06	1.24024239866905e-05	5.70239413632756e-08	4.28151809127347e-07	8.35013381356734e-09	1.50198873707786e-05	66578	0.0044958632640546	0.141408350632247	0.825733487910141	0.00379656251445776	0.0285056604326023	0.000555938510551859
4.21761977304003e-08	2.18595868969576e-06	1.30461368745961e-08	8.69460094216491e-07	1.49269407140009e-08	3.12556805923125e-06	319942	0.000937232406246546	0.0134939303611817	0.699379648201744	0.00417400505359813	0.278176663486361	0.00477575289711409
1.928185467943e-06	8.95609642250886e-06	4.69614659281205e-08	2.80461972682064e-07	1.09868593492048e-08	1.12226921884113e-05	89105	0.00336116514392915	0.171811311900194	0.798034577813431	0.00418450984306722	0.0249906143707366	0.000978986072570899
1.7676023384694e-06	9.52323053602567e-06	4.20136579786247e-08	2.91042776369569e-07	2.35446570716499e-09	1.16262437745504e-05	86012	0.00348181777353407	0.152035547572006	0.819114988528951	0.00361369147192592	0.0250332594097721	0.000202513017344334
4.20157500767534e-08	1.09591958689229e-06	3.92302417257867e-09	1.3156620966483e-07	5.63874771435104e-09	1.27906331852081e-06	781822	0.000383645630130491	0.0328488429527814	0.856814178800536	0.00306710708983157	0.102861373443953	0.00440849771289826
7.23892969589743e-07	4.96313666675291e-06	2.58287693502357e-08	2.2769039694273e-07	2.01475847596949e-09	5.94256356111158e-06	168278	0.00178118616718081	0.121814930904052	0.835184447875645	0.00434640186589847	0.0383151807466977	0.000339038607706978
2.03118808059937e-07	2.64797075783271e-06	1.62707062522878e-08	2.72727399921469e-07	5.02080784094034e-09	3.14510847990734e-06	317954	0.000943089039448841	0.0645824490180766	0.841933044519571	0.00517333705855739	0.0867147831827738	0.00159638622102099
3.54567092545745e-08	1.09012378645126e-06	5.44617689840408e-09	2.15292069782758e-07	8.55769159376815e-09	1.35487643398076e-06	738075	0.000406380610560308	0.0261696995868466	0.804592772529348	0.00401968530990141	0.158901627028974	0.00631621554492966
3.12567566325187e-07	3.59468703467424e-06	1.66669123158622e-08	2.46453279301191e-07	2.50169530309748e-09	4.17287648791958e-06	239643	0.00125108230151239	0.0749045813433649	0.861441033560617	0.00399410631110522	0.0590607654011975	0.000599513383715011
2.88979972868743e-07	3.63145577226713e-06	1.26183399340554e-08	2.0388224225758e-07	3.92033775760844e-09	4.14085666508512e-06	241496	0.0012414882865317	0.0697874851127702	0.876981761500427	0.00304727764195528	0.0492367301618225	0.000946745583024873
8.48300150180742e-07	6.98051960182499e-06	3.70618776593489e-08	3.92134295164856e-07	7.58638825502834e-09	8.26560231308497e-06	120983	0.00247661904805485	0.102630167536349	0.844526428615419	0.00448386896145216	0.0474417084577227	0.000917826429057518
5.17721493929061e-10	1.24521986262102e-07	6.63135868841293e-10	2.05073588669169e-07	4.94965908866796e-09	3.35726091382709e-07	2978619	0.000100712772450828	0.00154209490181949	0.370903511696842	0.00197522887217411	0.610836017613528	0.0147431469156373
4.0425337801102e-07	5.79032497199983e-06	2.00764678204853e-08	3.69757383066912e-07	1.03564311424977e-09	6.5854478440125e-06	151850	0.00197369056463459	0.0613858597906243	0.879260622687097	0.00304861086079952	0.0561476442946998	0.000157262366779106
2.74361063779158e-06	1.1255507204865e-05	5.0794131194333e-08	2.67929472870699e-07	1.61004711331798e-10	1.4318002451433e-05	69842	0.00428621931547246	0.191619651351365	0.786108763638224	0.00354757106423385	0.0187127690318201	1.1244914357148e-05
5.1153081356347e-07	4.81249636212798e-06	2.17974054545471e-08	2.63674068876498e-07	1.17854541710485e-08	5.62128410419354e-06	177895	0.00168496881452074	0.0909989255269739	0.856120465168768	0.00387765589685922	0.0469063765483397	0.00209657685905903
1.00619630850325e-07	2.21844337998462e-06	7.47314718054945e-09	2.11853064677198e-07	5.3464994879178e-09	2.54373572218061e-06	393123	0.00076283058394	0.0395558508586219	0.872120228780239	0.00293786304740145	0.083284227535865	0.00210182977787273
1.09756694226582e-08	8.91892297349458e-07	3.69423404602422e-09	3.85994885039532e-07	6.71987864382981e-09	1.2992769645015e-06	769659	0.000389707386902138	0.00844752098477273	0.686452790065168	0.00284329988675016	0.297084375068273	0.00517201399503612
3.01095907733316e-07	3.47822198343197e-06	1.50882907909639e-08	2.24106416240044e-07	2.36615048614476e-09	4.02087874868244e-06	248702	0.00120553880329688	0.0748831105220417	0.865040256329966	0.00375248589525562	0.055735681239699	0.000588466013037597
1.23944566670965e-07	3.10742654959094e-06	1.36548075588622e-08	4.40186800518641e-07	1.74971557596851e-08	3.7027098800991e-06	270072	0.00111019829393699	0.0334740151630912	0.839230361064037	0.00368778759368983	0.118882336119421	0.00472550005976079
2.06041761294326e-06	9.3404819299355e-06	3.73114326769909e-08	2.17479681328004e-07	4.92367006429681e-09	1.16606143269481e-05	85759	0.00349209310431753	0.176698890399074	0.801028287879254	0.00319978275850896	0.0186507910501251	0.000422247913038171
1.93556155542146e-08	8.79814071252586e-07	2.63932606989847e-09	1.5425480791259e-07	5.75937496181024e-09	1.0618231957511e-06	941776	0.000318496397088031	0.0182286614491625	0.828588106544644	0.00248565493809117	0.145273533795309	0.00542404327279387
1.85592995900348e-07	2.52900394729928e-06	1.25301103027996e-08	2.19534171704106e-07	3.32727325926312e-10	2.94699395253246e-06	339329	0.000883708787680404	0.062977053529703	0.858163941980951	0.00425182762659964	0.0744942728896515	0.000112903973094477
1.58943741706913e-06	1.15276513223002e-05	4.05571335313368e-08	3.78220649326588e-07	4.75198299032283e-09	1.35406185052175e-05	73852	0.00405397342743519	0.117382925784127	0.851338608931215	0.00299522016041653	0.0279323022933443	0.000350942830897405
1.93858116549892e-07	2.50676445803318e-06	6.5543359975054e-09	1.08972451750448e-07	9.22673873435999e-10	2.81707203620446e-06	354978	0.000844765785556367	0.0688154630263142	0.88984748200143	0.00232664834738705	0.0386828772391885	0.000327529385680584
9.02221508985074e-09	5.4742682083017e-07	2.21079955080013e-09	1.72472975786089e-07	4.62555398471147e-09	7.35758365241621e-07	1359142	0.000220703232227226	0.0122624702838246	0.744030712651695	0.0030047902344598	0.234415242739985	0.00628678409003538
6.31824359320822e-08	1.46727085766363e-06	7.872963944075e-09	2.3507763826532e-07	3.2263353377617e-09	1.77663023114287e-06	562863	0.00053284752911853	0.0355630759989029	0.825872954283664	0.00443140266672739	0.132316581213469	0.00181598583723652
1.38291063030822e-07	1.85256569870415e-06	8.63904208839936e-09	1.48799081630483e-07	1.80039873711096e-10	2.14847492532757e-06	465446	0.000644335496648218	0.0643670826224502	0.862270104651885	0.00402101136324978	0.0692580024445929	8.37989178224391e-05
1.18060303823686e-10	7.87490086192362e-08	3.68555627972475e-10	3.16090435825035e-07	1.82578821495385e-10	3.95508639197563e-07	2528390	0.000118645576273169	0.000298502465238726	0.199108188329357	0.000931852281963368	0.799199826497704	0.000461630425736881
9.1140736875253e-09	5.73608522710002e-07	2.78849488170457e-09	2.25648753658609e-07	1.24200862786197e-09	8.12401853565703e-07	1230918	0.000243690957599907	0.0112186766284725	0.706065009813043	0.00343240832042125	0.27775509456092	0.00152881067714295
1.25423569388572e-07	3.11966292232395e-06	1.5435915886546e-08	4.93672393029172e-07	1.40393640732138e-08	3.76823416470145e-06	265376	0.00112983363616459	0.0332844414403607	0.827884570323965	0.00409632608056589	0.131008947812638	0.00372571434247005
1.47393366755315e-05	3.20238499730983e-05	1.75020052484302e-07	4.88942573182664e-07	1.22115931278414e-08	4.74393608674246e-05	21080	0.0141313476154493	0.310698466548115	0.675048090605459	0.0036893425477088	0.0103066855084552	0.000257414790261789
7.06794745729907e-10	1.46130353915421e-07	6.49810844938752e-10	1.72739460633495e-07	7.88300482577744e-09	3.28109424965362e-07	3047764	9.84279992759518e-05	0.0021541433800767	0.445370790341812	0.00198046991489913	0.526469060289052	0.0240255360741607
1.11409047212359e-07	2.12591086487081e-06	1.36330270917074e-08	3.34486656955583e-07	5.86730828029114e-09	2.59130690441075e-06	385906	0.000777090986840312	0.0429933818424696	0.820401034417122	0.00526106231126161	0.129080293957555	0.00226422747159134
2.24702019753898e-08	1.04865277642037e-06	4.34420405558209e-09	2.60675692296526e-07	6.9164219368384e-09	1.34305929668471e-06	744569	0.000402836898994674	0.016730610503093	0.780794101205309	0.0032345586425749	0.194090977918842	0.00514975173018148
5.11365210450599e-07	4.51713701225074e-06	2.4133725388165e-08	2.74105721595588e-07	2.92806756495726e-10	5.32703447644159e-06	187722	0.00159683829438595	0.0959943497103451	0.847964666312456	0.00453042410273383	0.0514555936905984	5.49661838665851e-05
7.16785265819748e-08	1.54607805034261e-06	8.82756762294671e-09	2.44817370891445e-07	2.52485999610869e-09	1.87392637543508e-06	533639	0.000562020446671085	0.0382504497090141	0.82504738212228	0.00471073343044075	0.130644071240314	0.00134736349795091
1.79538900311787e-07	3.29566594961346e-06	1.34634250241281e-08	3.17768429144855e-07	4.21485477182799e-09	3.81065155886606e-06	262422	0.00114254444432849	0.0471150136763522	0.864856284733143	0.003533103149461	0.0833895264985638	0.00110607194247962
7.67063209905324e-08	2.48827356948159e-06	8.85214938728208e-09	3.69228355161624e-07	7.04279887270413e-10	2.9437646749083e-06	339701	0.000882740857190201	0.0260572190584228	0.845269185642056	0.00300708458890582	0.125427266081697	0.00023924462891802
4.00736385254862e-08	2.14595892340109e-06	9.7389719425038e-09	6.70609600705912e-07	1.36163516772596e-08	2.87999748625225e-06	347223	0.000863627349091178	0.0139144699663034	0.745125276547943	0.00338159043158651	0.232850759039578	0.00472790401458946
9.60604391466277e-06	3.80047798295466e-05	1.93451716863235e-07	9.84182086933508e-07	2.66983884779329e-09	4.87911273868539e-05	20496	0.0145310850617711	0.196880958263141	0.778928093384996	0.00396489540668737	0.020171333183801	5.47197613743323e-05
9.24926239573701e-08	2.29669406220825e-06	8.67563653949036e-09	2.76991520103591e-07	1.67634686646409e-08	2.69161731147335e-06	371524	0.000807160350858371	0.0343632148459995	0.853276597835181	0.00322320580362944	0.102908953261253	0.0062280282539366
1.65341471525906e-06	7.86357173897312e-06	2.4729711538811e-08	1.51222957268337e-07	5.44025301613388e-09	9.69837937605546e-06	103110	0.00290529934737138	0.170483608770885	0.810812965142162	0.00254988081821863	0.0155926007227243	0.00056094454600997
1.36704678295742e-08	6.72039687578346e-07	4.25322402830493e-09	2.68836645136784e-07	5.48084639110115e-09	9.6428087096411e-07	1037042	0.00028924256206142	0.0141768526590247	0.696933546868378	0.00441077299817475	0.278794958224148	0.00568386925027484
6.17291566684302e-07	4.95426235932122e-06	1.42176989651568e-08	1.46716723738871e-07	9.06772238748143e-09	5.74155607109703e-06	174169	0.00172098916304886	0.107512938834081	0.862877989515936	0.00247627973829754	0.0255534774758087	0.00157931443587711
3.96087787612531e-08	1.25814709747138e-06	6.73028986843729e-09	2.74875116133943e-07	2.4816962053447e-09	1.58184297844036e-06	632174	0.000474440686291877	0.0250396400281815	0.795367880768968	0.00425471425430173	0.17376890113642	0.00156886381212854
2.48395538399479e-09	2.98803065895879e-07	9.39742253765655e-10	1.45348316112537e-07	2.24829375616308e-09	4.4982337340234e-07	2223095	0.00013493793743502	0.00552206828472882	0.664267540469974	0.00208913611282069	0.32312308498592	0.00499817014655688
2.34875812345342e-07	2.95940331566477e-06	1.10735723305772e-08	1.79396588084025e-07	1.99257421540207e-12	3.38475128099893e-06	295443	0.0010149117311552	0.0693923401887372	0.874334055881167	0.00327160592057125	0.053001409318052	5.88691472424527e-07
5.84376846337181e-08	1.47929133206483e-06	5.38084213435547e-09	1.75134457213745e-07	4.10613452987868e-09	1.72235045057653e-06	580602	0.000516572110810132	0.0339290326275684	0.858879406086991	0.00312412734153745	0.101683404300862	0.00238402964304055
2.41889200395906e-06	8.86787445077429e-06	2.71962074078323e-08	1.28194656001988e-07	4.24994649519331e-10	1.14425823127927e-05	87393	0.00342690903168619	0.211393891504259	0.774988914946244	0.00237675436054563	0.0112032976908252	3.71414981253131e-05
1.29961844875797e-08	9.16176387462504e-07	4.566146790343e-09	4.13890423434173e-07	6.51964947286565e-09	1.35414879164746e-06	738471	0.000406162406253019	0.009597309075444	0.676569955320699	0.0033719682936672	0.305646193377784	0.0048145739324065
8.70827041335936e-09	6.4260439749312e-07	3.03860798102314e-09	2.88304463034812e-07	2.06293058152959e-10	9.42862031980467e-07	1060601	0.000282818742194713	0.00923599648515677	0.681546584438594	0.00322274932912569	0.30577587521393	0.000218794533193413
2.79305740617309e-07	3.38655950876918e-06	1.32163447310458e-08	2.06040411382302e-07	4.81486300019992e-09	3.88993686850004e-06	257074	0.00116630267005513	0.0718021268877326	0.870594979623677	0.00339757306553461	0.0529675463503733	0.0012377740726822
6.69023577086909e-06	2.01562495097703e-05	8.5951380336705e-08	3.32959818620776e-07	1.39106349448285e-09	2.72667875430914e-05	36675	0.00814678142027814	0.245362082361045	0.739223477570145	0.00315223713834535	0.0122111861580532	5.10167724116552e-05
7.68831201246108e-07	4.46907245082624e-06	1.73379302567836e-08	1.2958040510617e-07	1.65768845206144e-08	5.40139887195592e-06	185137	0.00161911185969854	0.142339275338076	0.827391673299611	0.003209896300531	0.023990156657186	0.00306899840459509
2.78048732275491e-06	1.99943054418399e-05	8.38248878280181e-08	7.75112647045209e-07	7.58436486727383e-09	2.36413146643353e-05	42299	0.00706738597077838	0.117611366467259	0.845735769170349	0.00354569485742154	0.032786359728739	0.000320809776231075
4.28178922917938e-06	1.44744185213721e-05	5.12355634135174e-08	2.2269626892094e-07	1.44598354786967e-08	1.90445994183647e-05	52508	0.00569714360527362	0.224829576885217	0.760027459932524	0.00269029357289138	0.0116934078805666	0.000759261728800299
4.74680426680551e-07	3.98706058966736e-06	2.09963740521941e-08	2.26753866977709e-07	2.09185924635783e-10	4.70970044330245e-06	212328	0.00141191576791366	0.100787817058637	0.846563520900201	0.00445811242242646	0.0481461336463915	4.4415972343477e-05
8.65687371910103e-07	5.45268782124654e-06	1.97199623326542e-08	1.59703677777658e-07	1.95678399386869e-08	6.51736667320564e-06	153436	0.00195330618302592	0.132827783876138	0.83663971887047	0.00302575615604495	0.0245043260239195	0.00300241507342754
5.8611632910759e-07	4.93398907704237e-06	2.25720064892549e-08	2.44313187043033e-07	4.92103855189569e-09	5.79191163823414e-06	172655	0.00173606980780383	0.101195661418324	0.85187575108564	0.00389716002230598	0.0421817876899656	0.000849639783765077
1.03934267489715e-06	5.69424410157896e-06	2.31417993258534e-08	1.63016803044435e-07	6.77822128256086e-09	6.92652360012896e-06	144373	0.00207580680345387	0.150052571087435	0.822092644205088	0.00334104099860753	0.0235351544953084	0.000978589213560849
3.85940793985561e-07	4.13904482356164e-06	1.16903065754626e-08	1.61201472443395e-07	7.21934446431970e-09	4.70509674103038e-06	212535	0.0014105365997833	0.0820261123687423	0.879693883330276	0.00248460493352204	0.0342610325177062	0.00153436684975338
2.95262941513295e-08	1.12567985137924e-06	4.20681595805956e-09	2.06216039201586e-07	3.3406978314568e-09	1.36896969852167e-06	730476	0.000410606868576524	0.0215682598257759	0.822282518447883	0.00307297960108426	0.150635941339151	0.00244030078610532
1.40083533988686e-08	7.20097583885127e-07	2.45574166000022e-09	1.62310787870077e-07	8.87690235732627e-10	8.99760157049805e-07	1111407	0.000269891741216166	0.015568986122702	0.800321706004667	0.00272932918929448	0.180393393281908	0.000986585401428805
5.85541812316517e-08	1.49168385994499e-06	4.89726115229067e-09	1.6041058674962e-07	7.92181275267287e-09	1.72346770183122e-06	580226	0.00051690711358432	0.0339746321729364	0.865513092215212	0.00284151605921436	0.093074321369168	0.00459643818346916
4.52625471757339e-07	4.40869340561537e-06	2.37781486792723e-08	2.97791220572882e-07	2.80602794105037e-09	5.18569427456591e-06	192838	0.00155450282298175	0.0872834856418965	0.850164543490064	0.00458533562148006	0.0574255258420166	0.000541109404542608
4.47185691796186e-07	5.12193738084588e-06	1.94153795534935e-08	2.85931527089103e-07	4.57449800057286e-09	5.87904447728523e-06	170096	0.00176216409014629	0.0760643491512898	0.871219362370096	0.00330247196266474	0.0486357142208826	0.000778102295066363
2.29993318859081e-07	3.56355572048577e-06	1.77436975315102e-08	3.53492924241187e-07	9.16289660431896e-09	4.17394855772187e-06	239581	0.00125140352134756	0.0551020971338015	0.853761293701893	0.0042510580296166	0.0846902925018614	0.00219525863282801
1.98206138792478e-07	2.90337323941186e-06	1.21344602785871e-08	2.28543591221604e-07	4.26312091068136e-09	3.34652055061521e-06	298818	0.0010034540479944	0.0592275277544733	0.867579683285709	0.00362599305608817	0.0682928993756184	0.00127389652811116
1.03545223464113e-06	6.27117214247643e-06	2.99252537423392e-08	2.3303294547555e-07	2.91411613342523e-09	7.57249669246887e-06	132057	0.00226917912081637	0.136738552249343	0.828151189384254	0.00395183450817496	0.030773594884143	0.00038482897408505
1.92621128531847e-07	4.32443341527488e-06	1.60484099172519e-08	4.63280159516582e-07	1.56761419034644e-08	5.01205925514402e-06	199519	0.00150249167218919	0.0384315345701777	0.86280572418145	0.00320195933453519	0.0924330970431174	0.00312768487071966
3.40461148667678e-07	3.17797577803631e-06	1.34629030217565e-08	1.61576803396692e-07	6.78967605563920e-09	3.70026630917807e-06	270251	0.00110946603351258	0.0920099042123548	0.858850556283939	0.00363836056566074	0.0436662634243163	0.00183491551372889
1.54951473648765e-07	3.60659571591343e-06	1.62270081513671e-08	4.85647199681615e-07	4.3082854369518e-09	4.26772968283213e-06	234317	0.00127950237482377	0.0363077057743585	0.845085322629909	0.00380225772420493	0.113795210984247	0.00100950288728052
4.8405181932545e-10	1.2873862968472e-07	4.36110304171025e-10	1.4913261689622e-07	8.84220524874656e-09	2.87633613953183e-07	3476645	8.62863737067787e-05	0.00168287639498295	0.447578528515357	0.00151620076032563	0.518481184610411	0.0307412097189231
1.06569157837894e-07	2.30157056869911e-06	1.07618852403347e-08	2.98845703127987e-07	7.79910953287049e-09	2.7255464244382e-06	366899	0.000817330844654296	0.0391001073701618	0.844443722573363	0.00394852391573298	0.109646161389303	0.00286148475143955
3.94809234763489e-07	7.32958917739712e-06	3.01367579460925e-08	7.19435725706098e-07	9.76002913075483e-10	8.47494689872587e-06	117995	0.00253926544084693	0.0465854523316063	0.864853699378229	0.00355598192014906	0.0848897030628308	0.000115163307185112
6.9342187695539e-08	1.6177326157402e-06	4.6931337741789e-09	1.40777389978964e-07	2.26527545742057e-09	1.8348106026463e-06	545015	0.000550292219450355	0.0377925588589517	0.881689158219918	0.00255783009287722	0.076725842861342	0.00123460996691071
3.7325809735785e-08	2.18687172044572e-06	1.04115869981707e-08	7.84387533920783e-07	1.53563314366567e-09	3.02053228424413e-06	331067	0.000905750613890643	0.012357361624799	0.724002101170383	0.00344693783028914	0.25968520118535	0.000508398189178751
4.5304870123773e-07	6.55685840756146e-06	3.19772884627665e-08	5.95083559304358e-07	6.86705597518751e-10	7.63765466216383e-06	130930	0.00228868211289501	0.0593177776788059	0.858491081043959	0.00418679422901624	0.0779144365157464	8.99105324728311e-05
1.96533402258389e-07	3.58387713884084e-06	1.65321338933381e-08	3.87630830513785e-07	2.6205765361349e-08	4.2107792708677e-06	237486	0.00126243889355748	0.0466738790176218	0.851119687900982	0.00392614592926201	0.0920567917666952	0.0062234953854394
1.08437879206564e-07	1.81949763642454e-06	1.207427923375e-08	2.60488934326163e-07	1.53618407573699e-09	2.20203491326675e-06	454125	0.000660393045785357	0.0492443959690425	0.82628010367251	0.00548323696459365	0.118294643176081	0.000697620217773041
2.28153314433472e-06	1.00759057667085e-05	2.88440321222203e-08	1.63786080739854e-07	5.35910115274753e-10	1.25506049340205e-05	79677	0.00375812561134126	0.181786707200881	0.802822319695206	0.00229821847423734	0.0130500546866776	4.26999429981321e-05
2.92433193745426e-07	3.38751945917249e-06	1.40722607712106e-08	2.09594742308803e-07	1.90955207027285e-09	3.9055292080682e-06	256047	0.00117097492358009	0.0748767140548598	0.867365030115359	0.00360316362303464	0.0536661566570322	0.000488935549714497
2.12376270820577e-06	1.28543453830817e-05	3.60467703614243e-08	2.80535875694547e-07	4.96796437119640e-09	1.52996587017147e-05	65361	0.00457941507952153	0.1388111166145	0.840172034794549	0.00235605061944189	0.0183360871744876	0.000324710797021872
9.68512689322237e-06	2.98420145578541e-05	1.24625409183994e-07	4.93757330865731e-07	1.48781243404063e-09	4.01470120035603e-05	24908	0.0119721025771259	0.241241537287096	0.74331844559709	0.00310422626652618	0.0122987317417781	3.70591075098861e-05
1.30154817371486e-07	3.0132139274535e-06	1.48770839031184e-08	4.42855468469571e-07	7.47659288069736e-09	3.60857789007837e-06	277117	0.00108198954704086	0.0360681745929168	0.835014240855989	0.00412269995446746	0.122722990041917	0.00207189455470919
3.723528896838e-09	3.84057328588772e-07	1.22411060696685e-09	1.62339258077725e-07	3.77128290864192e-09	5.55115509078943e-07	1801427	0.000166520832821981	0.00670766504617416	0.691851195485433	0.00220514575245415	0.292442303309235	0.00679369040670345
7.9339069882077e-09	9.80758148659556e-07	3.62111622792002e-09	5.75591069218218e-07	8.42967118164917e-10	1.56874720821207e-06	637451	0.000470513805269079	0.00505747959051359	0.625185589829572	0.00230828536870965	0.366911294697526	0.000537350513678787
1.85149508775127e-06	9.72617962419893e-06	3.6908587928901e-08	2.49295050734169e-07	4.74102336393415e-09	1.18686193739772e-05	84256	0.00355427549790499	0.155999196655578	0.81948702858601	0.00310976253984737	0.0210045535103069	0.000399458708257945
7.38297106755674e-08	3.72167120103367e-06	2.13247033114972e-08	1.38234073148571e-06	2.53906368230122e-09	5.20170541018875e-06	192245	0.00155929871025628	0.0141933663776797	0.715471351711674	0.00409955997695059	0.26574760054233	0.000488121391366737
9.03656771529309e-06	2.84561902262193e-05	1.48948146225498e-07	6.03102859543762e-07	1.0147068997327e-08	3.8254956016279e-05	26140	0.0114111001534548	0.23621952960677	0.743856304895765	0.00389356469687522	0.015765352318981	0.000265248481608737
3.6522134653074e-07	3.52463785435823e-06	1.77246326694165e-08	2.19935188447696e-07	1.44853041155696e-08	4.14200432612165e-06	241429	0.0012418321587514	0.0881750277824345	0.850949824491977	0.0042792405014248	0.0530987346055314	0.0034971726186324
5.88138318776564e-09	4.84831071561626e-07	1.88196201199177e-09	1.9947273079652e-07	1.31449573604337e-09	6.93381643293947e-07	1442207	0.000207992931593237	0.00848217319372028	0.699226863374129	0.00271417916841785	0.28768100904563	0.0018957752181018
5.47419982219908e-08	1.36578942419833e-06	4.20657977245496e-09	1.34943326076867e-07	6.24837128827275e-09	1.56592969955792e-06	638598	0.000469668948688384	0.0349581454630084	0.872190766024753	0.00268631457315263	0.086174574832423	0.0039901991066628
2.23828160911949e-08	9.11110471914131e-07	3.65451074441775e-09	1.91269631591935e-07	2.40753228375899e-09	1.13082496262544e-06	884310	0.000339190142631174	0.0197933516069796	0.805704244270311	0.00323172096938244	0.169141677902002	0.00212900525132503
1.98325475468148e-05	5.3916987826184e-05	1.91256893970453e-07	6.68608592138255e-07	4.66637061524298e-09	7.46140672297227e-05	13402	0.0221363690239594	0.265801721889172	0.722611564119453	0.00256328197981231	0.00896089191974665	6.25400918150743e-05
5.6441194428412e-07	4.72056136512173e-06	2.10028738554351e-08	2.25859143917524e-07	1.5475213252492e-09	5.53338284850406e-06	180721	0.00165864237712698	0.102001245844883	0.853105865681773	0.00379566612874314	0.0408175523185757	0.000279670026025323
5.89501723219519e-07	4.02283815648619e-06	2.00230175035928e-08	1.75684436823495e-07	2.73110590910988e-10	4.80832044462371e-06	207973	0.00144145969890497	0.122600340390927	0.836641027322589	0.0041642435719901	0.0365375891325904	5.67995819031485e-05
5.05869169656841e-07	4.83238812515674e-06	1.29150700369336e-08	1.58629805669537e-07	4.83146355478384e-09	5.51463363407484e-06	181336	0.00165302689545532	0.0917321445492014	0.876284526917163	0.0023419633821423	0.0287652482822006	0.000876116869293057
4.50646450630574e-07	5.95698879165828e-06	2.99544446753607e-08	5.09132077225399e-07	3.73670975129901e-08	6.98408886170261e-06	143183	0.00209304050466641	0.0645247303627111	0.852937141782882	0.00428895526224136	0.0728988544256982	0.0053503181664674
3.12655367803242e-07	3.89359310291845e-06	2.36295371228643e-08	3.78360006657967e-07	2.09866503469219e-09	4.61033667953721e-06	216904	0.00138214814436766	0.0678161682184621	0.844535523880501	0.00512533872585554	0.0820677605471423	0.000455208628039473
1.0297344451128e-05	3.22623766835484e-05	1.55216257882524e-07	6.25311438678277e-07	1.52929031753806e-08	4.33555417344126e-05	23065	0.0129227197458192	0.23750930190672	0.744135014646601	0.00358007884743659	0.0144228722249352	0.000352732374307808
3.10005849077395e-07	3.39651468807238e-06	1.19177401495294e-08	1.67887383899429e-07	1.91090270487284e-09	3.88823656390361e-06	257186	0.00116579317149701	0.0797291635893069	0.873536018771049	0.00306507589074379	0.0431782843302306	0.000491457418669605
3.74907916993137e-09	3.73635813212839e-07	1.20552235519361e-09	1.54475534501387e-07	8.29234389729119e-10	5.33895183629081e-07	1873027	0.000160155771543158	0.00702212584958627	0.699829900455554	0.00225797570788939	0.289336819731844	0.00155317825512586
3.9577766113566e-07	4.18459102391079e-06	2.03742963721554e-08	2.76979662667219e-07	8.04126757152899e-09	4.88576391165735e-06	204676	0.00146465909249449	0.0810063008143601	0.856486539172804	0.00417013526248018	0.0566911679883568	0.0016458567619984
1.52810004570536e-07	2.10924457669184e-06	7.51586167478927e-09	1.33386219448191e-07	8.73667875730422e-09	2.41169334114266e-06	414646	0.000723247205348776	0.063362120699033	0.874590703846485	0.00311642510536943	0.0553081178160869	0.00362263253302544
3.47944303672273e-08	1.19990786681322e-06	5.62228133850196e-09	2.49294692953272e-07	9.09654968472723e-09	1.49871582115695e-06	667238	0.000449514021532593	0.0232161627148016	0.800624007483246	0.00375139920399437	0.166338867872113	0.0060695627258442
5.64081455752911e-09	6.12003602605414e-07	1.93240854444907e-09	2.69577890211757e-07	7.65331512749837e-09	8.96808031046648e-07	1115066	0.000269006341263478	0.00628987961999607	0.682424310909835	0.00215476275585287	0.300597096456794	0.00853395025752204
2.55199998315914e-07	4.43778447956286e-06	1.5579030526351e-08	3.48340346473566e-07	5.95423156318072e-09	5.06285808644187e-06	197517	0.00151770838481124	0.0504063108147016	0.876537403141334	0.00307712170879746	0.0688031030153516	0.00117606131981576
2.9307477456928e-08	1.17604279697473e-06	5.09132037844973e-09	2.62687819408068e-07	2.38978667381599e-09	1.47551920089199e-06	677728	0.000442558129104653	0.0198624846353818	0.797036593128561	0.00345052804150016	0.178030769948141	0.00161962424641529
1.17875880040732e-06	9.22580781250511e-06	3.16404201696354e-08	3.18417780319828e-07	1.38395390148515e-08	1.07684643524168e-05	92864	0.00322534406628627	0.109463964575671	0.856743126092494	0.00293824812286576	0.0295694696940113	0.00128519151495779
2.58308198763937e-07	3.04051978370804e-06	1.97066279019015e-08	2.98250933722107e-07	1.01058000955912e-08	3.62689134419157e-06	275718	0.001087477643547	0.0712202749546424	0.838326681216242	0.00543347622846806	0.0822332144578174	0.00278635314283003
8.97614501003974e-09	7.6245860376175e-07	3.64445497407996e-09	3.98044281186936e-07	1.2346216926988e-08	1.18546970185979e-06	843547	0.000355577888546232	0.00757180465764561	0.643170046915232	0.0030742708720117	0.335769257166568	0.0104146203885421
2.20681353512555e-06	1.68435226209015e-05	1.02548021664082e-07	1.00645496487605e-06	1.66995163101636e-08	2.01760386588773e-05	49564	0.00603459092991998	0.109377939467546	0.834828030699199	0.00508266381710969	0.049883675477258	0.000827690538886627
2.299111657029e-07	3.07072254216317e-06	1.39994146906974e-08	2.40410008794171e-07	3.14272577148546e-08	3.5864703890658e-06	278826	0.00107536442696921	0.0641051342299769	0.856196262354486	0.00390339614496132	0.0670324811622919	0.00876272610828406
2.20283522479027e-07	2.96528056803594e-06	9.50112529821822e-09	1.64444950335229e-07	1.52032840563108e-09	3.36103049455405e-06	297528	0.00100780266829181	0.0655404712441489	0.882253396046437	0.00282684888269033	0.0489269438648898	0.000452339961834475
3.07119909425809e-07	2.99546176512175e-06	1.32632103988085e-08	1.66326530446711e-07	1.28252467380906e-09	3.48345394006689e-06	287071	0.00104449214015878	0.0881653424187121	0.859911403066874	0.00380748837992497	0.0477475899806264	0.000368176153861944
8.60768217732426e-07	7.46806270228773e-06	2.98767009750732e-08	3.33293451895062e-07	6.92091187040353e-11	8.692070282009e-06	115047	0.00260423549733757	0.0990291368805495	0.859181122562396	0.00343723647022419	0.0383445417583562	7.96232847395235e-06
2.28098026731033e-07	3.03579730336381e-06	1.4637632931434e-08	2.50486297386144e-07	6.37936257460600e-09	3.53539862298703e-06	282854	0.00106005920161167	0.0645183333070133	0.858686000391914	0.00414030622636459	0.0708509348160888	0.00180442525861939
1.01570327899728e-07	2.93875195437182e-06	9.32713293149293e-09	3.46996796511962e-07	2.34645302497073e-08	3.42011074196471e-06	292388	0.00102550878324781	0.0296979646458407	0.859256373869236	0.00272714354452011	0.101457766339059	0.00686075160134374
1.76279527026067e-07	2.25131264738413e-06	8.72812639838654e-09	1.4332166413226e-07	4.87898219274188e-10	2.58012986316012e-06	387577	0.000773740465865536	0.0683219591164923	0.872557881496222	0.00338282445508243	0.0555482366134552	0.000189098318747652
2.71869234085016e-07	2.88922425347887e-06	8.52651938876132e-09	1.16506649830371e-07	6.69787706740169e-10	3.28679644448976e-06	304248	0.000985554575555381	0.0827155677805355	0.879039606581841	0.00259417324217198	0.0354468710788864	0.000203781316565269
9.48236271520057e-06	4.02435778097705e-05	1.87068211555823e-07	1.02093466626868e-06	3.10793118196043e-08	5.09650227146152e-05	19621	0.015173599453479	0.186056283508362	0.7896313131286	0.00367052149870185	0.0200320653634459	0.000609816500889966
1.52062879048538e-06	7.55022915574798e-06	3.35782205794493e-08	2.1436566777146e-07	2.11660366856948e-09	9.32091843825284e-06	107286	0.00279238259023429	0.163141518784753	0.810030600070698	0.00360245836307773	0.0229983417612269	0.00022708102024399
5.91564066559463e-08	1.67594332797364e-06	6.2658261942789e-09	2.28244777051778e-07	2.49408648902073e-08	1.99455120276585e-06	501366	0.000598186972346038	0.0296590062836762	0.840260869537771	0.00314147171834449	0.114434152773451	0.0125044996867574
8.23388099074958e-06	3.30264631178555e-05	7.01327460394911e-08	3.617263002629e-07	3.00570145141658e-08	4.17222601694216e-05	23968	0.0124389281128214	0.197349830937113	0.791578955304552	0.00168094311656902	0.00866986349239083	0.000720407149375737
8.78591322258469e-09	6.26886635572333e-07	1.92697790968989e-09	1.76783867638186e-07	9.68294190435703e-09	8.2406633624715e-07	1213495	0.000247189446391349	0.0106616577284255	0.760723509744633	0.00233837717296579	0.214526258217598	0.0117501971363783
1.20252908600924e-07	2.07046087236957e-06	6.93326326435412e-09	1.5348607867737e-07	2.15813605453332e-09	2.35329125896675e-06	424937	0.000705739057350274	0.051099883256152	0.879814967433584	0.00294619853702183	0.0652218793965864	0.000917071376656062
1.72201738617751e-07	2.67044759357789e-06	1.01763487781865e-08	2.02908775515746e-07	1.03785038099268e-08	3.0661129602995e-06	326146	0.000919412379453699	0.0561628814226498	0.870955384930449	0.00331897386363496	0.0661778538961348	0.00338490588713113
1.98589716603436e-08	1.47555663673622e-06	8.10490795971457e-09	7.74352867354698e-07	8.94983022154235e-09	2.28682321393251e-06	437288	0.000685812471653779	0.00868408696367627	0.645242985004857	0.00354417775293484	0.338615098288726	0.00391365198980635
3.29273792075886e-06	1.20853742501923e-05	7.66391126302496e-08	3.61673714349152e-07	1.29785491651725e-08	1.58294035470957e-05	63174	0.00473760064871698	0.208014023457188	0.763476287292558	0.00484156667067287	0.022848221240497	0.000819901339084485
8.36811237864764e-07	8.85809904313658e-06	3.77738128079371e-08	5.14148741094867e-07	2.21408257010418e-09	1.02490469174742e-05	97570	0.00307000769103416	0.0816477126705344	0.864285149093604	0.00368559272994781	0.050165517363206	0.000216028142707519
1.02060386416463e-07	2.2496895190271e-06	1.00185934134233e-08	2.83947461203384e-07	1.00561142662634e-09	2.646721571487e-06	377826	0.000793702373709904	0.038561058902438	0.849991001419604	0.00378528422534245	0.107282709395025	0.000379946057590545
4.32692381953585e-07	3.65035511737164e-06	1.91703647523986e-08	2.0794284413337e-07	5.70649254000522e-09	4.315867200751e-06	231703	0.00129392511033011	0.100256185333574	0.845798757833987	0.0044418337869763	0.0481810107820708	0.00132221226339222
2.34947556131862e-06	1.00977430891009e-05	3.32380074381743e-08	1.83675639438439e-07	1.32812230985174e-08	1.26774135203947e-05	78880	0.00379602497564824	0.185327674098421	0.79651445248325	0.00262182876536314	0.0144884158856972	0.00104762876726797
5.60427372185779e-07	4.20353613903009e-06	1.26442519427547e-08	1.21940133480973e-07	3.99908988205833e-10	4.8989478056278e-06	204125	0.00146860847922081	0.11439749807948	0.858048770023873	0.00258101381040012	0.0248910864779761	8.16316082703365e-05
3.26936534150567e-09	3.69625027594194e-07	1.53297060288136e-09	2.22840560512298e-07	1.80250374842011e-08	6.1529296153508e-07	1625242	0.000184570909953052	0.0053135100608806	0.600730141089254	0.00249144829977705	0.362169851506733	0.0292950490433547
2.09066291719046e-07	4.89216087171386e-06	1.72318009529208e-08	5.1849108488932e-07	3.18357697868449e-09	5.64013362625383e-06	177301	0.00169061415870986	0.0370676132114813	0.867383859301083	0.00305521147100306	0.0919288653864219	0.000564450630010873
3.46603901455809e-07	3.32373207530967e-06	1.4480962311606e-08	1.78545204436115e-07	3.87572791347132e-09	3.86723787142667e-06	258582	0.00115950086354655	0.089625700042067	0.859458917659881	0.00374452329881218	0.0461686636230234	0.00100219537621603
1.44718602007192e-09	4.39115663149034e-07	1.60810338839587e-09	6.27437639050212e-07	1.62391868552261e-08	1.08584777846294e-06	920939	0.00032570145816313	0.00133277062289566	0.404398914708486	0.00148096576729402	0.577832041926148	0.014955306975176
6.93817454607111e-06	2.44496309930088e-05	8.61979021872522e-08	3.90575893718184e-07	9.76762394735624e-09	3.18743469589327e-05	31373	0.00951688158501895	0.217672680635947	0.767062962090172	0.00270430331634122	0.012253612418206	0.000306441539333841
4.52886654640539e-07	5.65725509645243e-06	2.56504446258488e-08	4.11989428129421e-07	5.03068293395211e-09	6.55281230678219e-06	152606	0.00196391911516391	0.0691133262235817	0.863332387927111	0.00391441772249458	0.0628721545561454	0.000767713570667259
1.50258680425046e-07	2.43556474105955e-06	1.22789817311801e-08	2.55908038649976e-07	2.18555102459408e-10	2.85422899696821e-06	350357	0.000855903426604687	0.0526442274199626	0.853317916553517	0.00430203103683095	0.0896592526114073	7.65723782820368e-05
5.40716621368701e-06	1.34226596902058e-05	6.75934321087079e-08	2.15740754833497e-07	9.9128755840913e-09	1.91230729664191e-05	52293	0.00572055171832353	0.282756135647352	0.701909139486971	0.003534653255123	0.011281699087398	0.000518372523155599
2.70672685935575e-08	1.23442950189913e-06	6.11680576196844e-09	3.58686669962109e-07	1.76247439306449e-09	1.62806272060983e-06	614227	0.00048829995654176	0.0166254458448743	0.758219868480709	0.00375710694958806	0.220315019453154	0.00108255927167494
1.86494877164564e-06	1.08526223853477e-05	6.31881509606303e-08	4.72797379148542e-07	7.2449227145451e-10	1.3254281179374e-05	75447	0.00396841564989925	0.140705387671105	0.818801279260343	0.00476737667667429	0.0356712953912808	5.46610005966941e-05
1.49399249156374e-06	7.22325366611932e-06	2.72108957765639e-08	1.69155779444352e-07	3.46204871483541e-10	8.91395903777546e-06	112184	0.00267062714359989	0.167601453544101	0.810330587734217	0.00305261620131413	0.0189765040121349	3.88385082337039e-05
4.53177042852208e-08	2.22138274933141e-06	1.0083643677649e-08	6.35571474870895e-07	3.55349315684302e-08	2.94789050373361e-06	339226	0.000883977516100254	0.015372926581847	0.753549952590828	0.00342063033375143	0.215602131105589	0.012054359387984
1.46397861507703e-06	7.93372083576507e-06	2.86394918651577e-08	1.99558627421139e-07	1.21610269335478e-09	9.62711367282175e-06	103873	0.00288398131698553	0.152068279738919	0.824101709545896	0.00297487833201862	0.0207288117916912	0.000126320591475715
6.67268398562822e-06	2.14095961396082e-05	8.21339220901752e-08	3.38847750184574e-07	8.85191154763348e-10	2.85041469886659e-05	35083	0.00851490704044167	0.234095199841675	0.751104607625033	0.00288147272475244	0.0118876649885124	3.10548200272517e-05
1.44447176329539e-07	3.96586282875484e-06	1.76691864953868e-08	6.23787333673639e-07	1.70702347675364e-08	4.76883676002094e-06	209695	0.00142963154109388	0.0302898135537993	0.83162058764566	0.00370513552560964	0.130804924778113	0.00357953849681813
1.37228803581575e-07	2.28361576289909e-06	6.23434518421224e-09	1.33391907105136e-07	1.36477054724584e-08	2.57411852424247e-06	388483	0.000771938453285936	0.0533109887090221	0.887144760970603	0.00242193400400897	0.0518204215730088	0.00530189474335674
1.52417262960891e-07	2.44303728310634e-06	7.89636125129248e-09	1.62736255951425e-07	1.29425241624173e-08	2.77902968743237e-06	359838	0.000833362625017653	0.0548454964875578	0.879097223809631	0.00284140946280721	0.0585586604876403	0.00465720975236337
8.11273069349727e-09	1.0571815869732e-06	3.69212768150087e-09	6.18675976911057e-07	8.79390797614456e-09	1.6964563302354e-06	589464	0.00050880784412799	0.00478216299995861	0.6231705279596	0.00217637649475395	0.364687240033589	0.00518369251209923
2.01891302441368e-07	3.03556630217377e-06	1.20110890104576e-08	2.32203447971601e-07	7.9789753762084e-09	3.4896511169734e-06	286562	0.00104634935608694	0.0578542942185206	0.869876729914059	0.00344191685869014	0.0665405910757613	0.00228646793296879
1.3261559142997e-07	3.18160891113445e-06	1.26416424012439e-08	3.89971709390819e-07	3.13531285900736e-08	3.74819098294655e-06	266795	0.00112382743464012	0.0353812257788737	0.848838526534552	0.00337273166142297	0.104042646483358	0.00836486954179321
1.36087481268052e-06	8.80222658289121e-06	2.88458296433962e-08	2.39897915359964e-07	2.29939476769583e-10	1.04320750800519e-05	95858	0.00312474663363749	0.130451017869185	0.843765647327708	0.00276510947458143	0.022996183742839	2.20415856869427e-05
2.89250479187599e-07	3.19278556483836e-06	1.97165324512678e-08	2.79824563445284e-07	5.60704819840415e-09	3.78718418812092e-06	264048	0.00113551222539887	0.0763761319280106	0.843049982848213	0.0052061192357931	0.0738872337719925	0.00148053221599085
2.82348327578145e-07	3.38822373052851e-06	1.82295135468926e-08	2.81270325920142e-07	3.72155370856731e-09	3.97379345128226e-06	251649	0.00119143008696998	0.0710525927025817	0.852642134541544	0.00458743358717104	0.070781314974834	0.000936524193869826
6.47486387494116e-07	7.23816974286104e-06	2.84502820926364e-08	4.08944234525763e-07	3.56414172492047e-09	8.32661478869848e-06	120097	0.00249487744371368	0.0777610594371358	0.869281205693008	0.00341678855268426	0.0491129042117828	0.000428042105389335
5.03389642822959e-07	4.79217224048382e-06	2.14995656819874e-08	2.63161260584138e-07	5.84145301933476e-09	5.58606416259224e-06	179017	0.00167442052054589	0.0901152633000475	0.857879913477397	0.00384878602468654	0.0471103182713921	0.00104571892647649
8.96211313734477e-08	1.94219018969767e-06	5.77160366497419e-09	1.60820156599148e-07	1.04305584066872e-09	2.19944613717591e-06	454660	0.000659616923844975	0.0407471362260871	0.883036032058255	0.00262411684806473	0.073118479184783	0.000474235682810585
1.24591808609311e-07	2.35843204841948e-06	7.57597248042057e-09	1.84389421697255e-07	2.99003218316427e-09	2.67797928338963e-06	373416	0.000803072225526891	0.0465245602839802	0.880675986945767	0.00282898845686041	0.0688539388041367	0.00111652550925624
9.7613333497236e-07	5.8438498593818e-06	1.86771603682569e-08	1.43767367535611e-07	2.98377567683865e-09	6.98541149793487e-06	143155	0.00209343646772475	0.139738845057437	0.836579185221865	0.00267373802871577	0.0205810878254078	0.00042714386657404
7.21440988959512e-08	1.80213871431906e-06	5.29554172808523e-09	1.70083315568594e-07	9.70871553875676e-10	2.05063254206557e-06	487654	0.000615001202588172	0.035181387896674	0.878820889335833	0.00258239427077029	0.0829418787030815	0.000473449793641592
1.0498428574499e-06	1.15065451590412e-05	6.84321767110246e-08	9.64450030483854e-07	2.70608618327233e-08	1.36163310855187e-05	73441	0.00407659517075021	0.0771017428157596	0.845054742483362	0.00502574271154465	0.070830389216194	0.00198738277313946
1.68373057178309e-07	4.28372442040404e-06	1.63384625563387e-08	5.34504814565788e-07	1.56448872254514e-09	5.00450524342702e-06	199820	0.00150022885970691	0.0336442962867213	0.85597361018461	0.00326475081184055	0.10680472665461	0.000312616062217132
1.27710883364888e-06	6.3213507796678e-06	2.73265766722617e-08	1.73910242171184e-07	4.36725019372601e-09	7.80406368235385e-06	128138	0.00233848970304262	0.163646644316423	0.810007585402118	0.00350158299374865	0.0222845749662987	0.000559612321411602
2.7249424513138e-06	1.22897917206948e-05	4.25951785493246e-08	2.47010844660913e-07	7.99096839294241e-09	1.53123311636117e-05	65307	0.00458319945907415	0.177957387558948	0.802607492574367	0.00278175661786547	0.0161314983343562	0.000521864914463983
2.17195710083396e-07	2.70271529975004e-06	1.66242669515913e-08	2.65980928254054e-07	1.69972198422619e-09	3.20421592702331e-06	312089	0.000960804449703589	0.0677843550591078	0.843487255948085	0.00518824802391987	0.0830096767233623	0.000530464245524558
5.26221761914578e-07	4.61667306325212e-06	1.3356367926009e-08	1.50664406544472e-07	1.61001529733661e-08	5.32301575261055e-06	187863	0.00159563459529521	0.0988578254078067	0.867304039254061	0.00250917309787384	0.0283043322707776	0.00302462996948115
1.85120595435711e-07	2.57398741611769e-06	1.41381682019307e-08	2.52757871082192e-07	7.37728320480252e-09	3.03338133404233e-06	329665	0.00090960184162725	0.0610278019971254	0.84855385217511	0.00466086081669462	0.083325452110356	0.00243203290071395
7.70253793406996e-07	5.95917459016465e-06	1.87775698572338e-08	1.8679103979631e-07	2.74917337202626e-10	6.9352719105624e-06	144190	0.00207842586335572	0.11106324356712	0.859256084983323	0.00270754630811744	0.0269334846859902	3.96404554497608e-05
5.93384636130206e-07	5.81455828946034e-06	2.2273201585859e-08	2.80628717001285e-07	1.35171615725038e-09	6.71219656033494e-06	148983	0.0020116396615053	0.0884039421069332	0.866267582779219	0.00331831783912294	0.0418087751868938	0.000201382087830713
1.92824601397253e-06	1.3332046019013e-05	4.34709817342835e-08	3.86472062440075e-07	7.33176364224565e-09	1.56975668408022e-05	63704	0.00469823561476701	0.12283725455849	0.849306529745711	0.00276928151828542	0.0246198704779858	0.000467063699527524
5.72089795775751e-08	2.37519145672238e-06	1.1850687687081e-08	6.3265199941935e-07	7.6195630919259e-09	3.08452268649831e-06	324199	0.00092493022119311	0.0185471093560091	0.770035333868399	0.00384198428462022	0.205105315706906	0.00247025678406534
3.7054602563218e-07	3.73627370646183e-06	1.08311663883624e-08	1.40421141356997e-07	3.97006552135226e-09	4.26204210536072e-06	234629	0.00127779827603158	0.0869409584588838	0.876639323145684	0.00254130910033459	0.032946915559651	0.00093149373544639
6.1570662586187e-06	2.41002714883007e-05	1.09857862128383e-07	5.52922623449446e-07	1.06986809573606e-08	3.09308169134546e-05	32330	0.00923646791981425	0.199059283686117	0.779166989211246	0.00355172844078995	0.0178761079927679	0.000345890669079186
2.46229452215523e-08	9.52256409494051e-07	4.70598676145634e-09	2.34004895863184e-07	2.80099143983313e-09	1.21839122878008e-06	820754	0.000365450797891409	0.0202093914006638	0.781568667764873	0.00386245948780199	0.192060555210565	0.0022989261360964
7.33174758137958e-07	5.52148141243591e-06	2.13829686196668e-08	2.07051563768504e-07	2.49214416275322e-09	6.48558284712479e-06	154188	0.00194378955300012	0.113046857224712	0.85134698647535	0.0032970003041664	0.0319248969058031	0.000384259089968768
4.5891603116477e-07	4.86799404543302e-06	2.51366394569812e-08	3.42839407411313e-07	1.0343106268927e-08	5.70522922973501e-06	175278	0.00171010974451102	0.0804377900843934	0.853251262904842	0.00440589474056045	0.0600921354087708	0.001812916861433
1.44178856412953e-06	7.3631629090601e-06	2.78335891476991e-08	1.8276487582492e-07	1.36496086661106e-08	9.02919954682836e-06	110752	0.00270510668029544	0.159680662350184	0.815483462390253	0.00308261978299904	0.0202415369022517	0.00151171857431208
1.43515301140573e-07	2.0308053327892e-06	7.51833018731878e-09	1.36788108868316e-07	1.82963666178149e-09	2.32045670964719e-06	430950	0.000695895572870975	0.061847868371737	0.875174841377657	0.00324002174057447	0.0589487872364201	0.000788481273610864
8.1488868088227e-09	1.13259694730904e-06	4.86108815418947e-09	8.68806405115185e-07	3.45210542573312e-08	2.04893438164457e-06	488059	0.000614492066580596	0.00397713410533041	0.552773655152376	0.00237249577035636	0.424028418332187	0.0168482966397504
1.35000182693066e-06	7.56750130402617e-06	3.32208955771833e-08	2.39437539839295e-07	1.19853182828634e-09	9.19136009820159e-06	108798	0.00275362250913413	0.146877264355555	0.823327692873968	0.0036143612286155	0.0260502838841168	0.000130397657743912
1.13827878553328e-08	6.37935576617467e-07	3.177482397335e-09	2.28966108671985e-07	3.09764964933288e-09	8.84559605191453e-07	1130506	0.000265332791954065	0.0128683107260693	0.721190039510558	0.00359216312692378	0.258847574915461	0.00350191172098847
3.25172255338898e-07	4.05911994542864e-06	1.77348168972094e-08	2.84650159031258e-07	5.79163514350503e-09	4.69246881183951e-06	213107	0.00140675353974307	0.0692966258014245	0.865028646580905	0.00377942136822793	0.0606610657300611	0.00123424051938123
2.56960914394255e-07	3.14388307560905e-06	8.90830900057614e-09	1.40137922934388e-07	2.18364201365168e-08	3.57172664207478e-06	279977	0.00107094603375979	0.0719430516790582	0.880213798719712	0.00249411836158923	0.039235343848426	0.00611368739121431
1.72174083275713e-06	8.34389505243093e-06	3.97656629554833e-08	2.47782812500233e-07	1.07132356606722e-09	1.03542556842099e-05	96579	0.00310147325111787	0.166283399335287	0.805842091108036	0.00384051390735169	0.0239305286692987	0.000103466980026481
1.61949489426128e-06	7.67243470086541e-06	3.84560279768516e-08	2.34249225784574e-07	8.21335673158123e-09	9.5728482056197e-06	104462	0.00286774833901227	0.169175866939012	0.801478779989569	0.00401719813694279	0.0244701702934199	0.000857984641055899
1.12717761848913e-06	1.27432980185915e-05	4.7567308080621e-08	6.91519857919794e-07	1.52762947282612e-10	1.46097155660284e-05	68448	0.0043733555933726	0.0771526052916545	0.872248194086902	0.00325586818344556	0.0473328761805445	1.04562574536241e-05
5.94911965616999e-08	1.9480350215297e-06	6.11808495650625e-09	2.57591534491312e-07	3.07922345222955e-09	2.27431506099145e-06	439693	0.000682062583651777	0.0261578519098254	0.856537009731839	0.00269007802016628	0.113261147898752	0.00135391243941691
1.10662010570746e-06	6.97703672414479e-06	2.85115094056204e-08	2.31129891735415e-07	1.11647031066022e-09	8.34441470130395e-06	119841	0.00250020412511054	0.132618061939627	0.836132547805242	0.00341683754058448	0.0276987541977386	0.000133798516807387
1.77939515572303e-07	3.32872310385086e-06	1.12456518624015e-08	2.70496264062074e-07	4.27506078417222e-09	3.79267959613181e-06	263666	0.00113715898066458	0.0469165694233136	0.877670528047203	0.00296509409175271	0.071320621003144	0.00112718743458646
2.09285963644388e-06	1.37061709596293e-05	6.51121106667083e-08	5.48303397360654e-07	9.94846622928636e-09	1.64223945703298e-05	60892	0.00491464225617821	0.127439371127097	0.834602463175017	0.00396483657653347	0.0333875425421374	0.000605786579215443
1.08554810636955e-08	8.84097234532136e-07	5.00140830267899e-09	5.23743546057533e-07	4.20597131163602e-09	1.42790364126768e-06	700327	0.000428279660276365	0.00760239049048026	0.619157490030099	0.00350262311694841	0.366791939540513	0.00294555682195893
1.60913020498685e-06	8.42961463506864e-06	3.90508445649759e-08	2.63033135879847e-07	2.65995820901388e-09	1.03434887787093e-05	96679	0.00309825315892465	0.155569386636647	0.814968219661035	0.0037754035800142	0.0254298275472841	0.000257162575019083
1.21611388882443e-07	2.17989284435726e-06	7.87114496932606e-09	1.81409546932727e-07	8.13745282977483e-09	2.49892237797154e-06	400172	0.000749396712030226	0.0486655327730344	0.872333155912895	0.00314981571204919	0.0725951108093175	0.00325638479270424
1.1701206554229e-08	5.75981635594301e-07	2.37732539882149e-09	1.50460781494866e-07	2.44101435115172e-09	7.42961963393369e-07	1345964	0.000222863833979958	0.0157494018950654	0.775250502681981	0.00319979422360118	0.202514783943526	0.0032855172558266
1.36753638155576e-06	7.64137305058092e-06	3.59545221918924e-08	2.58314570134661e-07	2.14496034271063e-10	9.30339302049751e-06	107488	0.00278713958359078	0.146993293580392	0.821353352883752	0.00386466766615969	0.0277656301916445	2.30556780519193e-05
1.5277782507354e-06	7.40023811908081e-06	3.98609401019151e-08	2.48252034666765e-07	9.93090353208103e-09	9.22606024811697e-06	108389	0.00276400393032339	0.16559378647535	0.802101646863968	0.00432047255599167	0.0269076971091136	0.00107639699557651
9.31333542831428e-07	6.21724685810585e-06	3.01640162737676e-08	2.58907344696941e-07	1.64916886777887e-09	7.43930093077577e-06	134421	0.00222930996999493	0.125191002689322	0.835729985378817	0.00405468424445388	0.0348026443756111	0.000221683311795654
3.44851858027789e-08	1.19347738116537e-06	3.25063707191412e-09	1.4464799833741e-07	9.31314548726807e-09	1.38517434786474e-06	721931	0.000415466262153386	0.0248959171500239	0.861608058945883	0.0023467349629489	0.104425842537719	0.00672344640342524
2.63854119403073e-06	1.50936101865919e-05	6.6254328887234e-08	4.87332301449853e-07	5.89160262679405e-10	1.82863271712224e-05	54686	0.00547092797550108	0.144290385342283	0.825404141863164	0.00362316217285557	0.0266500919997089	3.22186219880491e-05
7.4972714512871e-11	4.2536687446803e-08	1.58979048493522e-10	1.15972550855643e-07	5.28229608440373e-09	1.64025486149856e-07	6096614	4.9206439227345e-05	0.000457079666536547	0.259329744695534	0.00096923381984844	0.70703982398009	0.0322041178379911
1.04837190579606e-06	6.67677281775223e-06	3.14959498495243e-08	2.57910312981938e-07	7.9219722334055e-09	8.02247295861315e-06	124650	0.00240385763725903	0.130679394147474	0.832258687838126	0.00392596522443985	0.032148480189645	0.000987472600315873
4.91122878493945e-09	4.44364920797976e-07	1.69372643776885e-09	1.97040133869059e-07	1.66436539453022e-09	6.49674375284274e-07	1539233	0.000194883383658917	0.00755952361949088	0.683980987557865	0.0026070390063141	0.303290604285942	0.00256184553038891
2.72726337468689e-09	3.41160895552999e-07	1.42604944673199e-09	2.29366293331756e-07	2.18217859138475e-08	5.96502287620022e-07	1676440	0.000178934728941482	0.00457209206282908	0.571935602986861	0.00239068562908916	0.384518715337878	0.0365829039833427
4.89545654379445e-07	3.80420320129215e-06	1.51654098026611e-08	1.51524153063355e-07	3.289426993072e-09	4.46372784553068e-06	224028	0.00133822511952253	0.109671931470823	0.852248016218354	0.00339747635327846	0.0339456522231902	0.000736923734354806
7.31923095384262e-09	7.26917587376201e-07	2.95047330234713e-09	3.76779294369987e-07	2.03346820320778e-08	1.13430126803446e-06	881600	0.00034023268113248	0.00645263402246349	0.640850546377173	0.00260113726881376	0.332168626614408	0.0179270557171414
6.99476440240917e-07	5.58404146506591e-06	2.37824518879804e-08	2.4411577878901e-07	2.12857162896522e-08	6.57270185227347e-06	152144	0.00196987428166751	0.106421446759976	0.849580825446146	0.00361836767017725	0.0371408568767761	0.00323850324692418
6.08317816498448e-08	3.0428119336387e-06	1.48027078084277e-08	9.5212900320723e-07	4.1508012440866e-09	4.07472622754829e-06	245415	0.00122167350736446	0.0149290475611773	0.746752484391944	0.00363281039799681	0.233666987678854	0.00101866997002743
4.2601469452233e-07	3.33626318838584e-06	1.54083523856934e-08	1.55148521518466e-07	2.45643395128994e-09	3.93529119076361e-06	254111	0.00117989305840216	0.108254935625149	0.847780513984902	0.00391542877992302	0.0394249152089709	0.000624206401054984
4.31060148459144e-08	2.00896621190811e-06	9.44745087318462e-09	5.66153480582197e-07	5.71752376282244e-08	2.68484839583763e-06	372461	0.000805131307714313	0.0160552882288409	0.748260577775135	0.00351880236062162	0.210869813528359	0.0212955181070425
9.03109019893031e-08	3.25342346812142e-06	1.49128364558775e-08	6.90805176668892e-07	2.80318763389234e-08	4.07748425957441e-06	245249	0.00122249990916734	0.0221486819421172	0.797899700159969	0.00365736211509839	0.169419458835874	0.00687479694694129
3.76653267251833e-06	1.56688905284353e-05	5.91864954976234e-08	3.16586017182299e-07	3.99259846910536e-09	1.98151883121027e-05	50466	0.00592698112486056	0.190083112670588	0.790751532695004	0.00298692571402279	0.0159769370947101	0.000201491825675296
4.61905864772125e-07	8.35763953875991e-06	2.8422410035884e-08	6.61303509378104e-07	4.61240729007088e-08	9.55539539584673e-06	104653	0.00286252744756543	0.0483397960667219	0.874651355860436	0.00297448811466638	0.069207341191296	0.00482701876687977
1.29319568602157e-08	6.28515415551357e-07	3.36900987633163e-09	2.10528839151658e-07	1.51412159698308e-09	8.56859343036545e-07	1167053	0.000257024876486822	0.0150922750219275	0.733510605514342	0.00393181203392438	0.245698247749256	0.00176705968055074
2.1261290231419e-08	1.51970065327163e-06	7.96269921045871e-09	7.31846531599217e-07	1.47038504549263e-08	2.29547502476766e-06	435640	0.000688406237419947	0.00926226162428887	0.66204190281942	0.00346886771781134	0.318821387165078	0.00640558067340096
3.94554579633543e-07	6.8630438034458e-06	2.646832478457e-08	5.9201421354221e-07	2.88482383157024e-08	7.90492915972182e-06	126503	0.00236867836472965	0.0499124750723798	0.868198014779845	0.00334833168644125	0.0748917797465807	0.00364939871475301
4.08430780888224e-07	5.46433091003523e-06	1.5611023010601e-08	2.68550483048739e-07	6.2392843576108e-09	6.16316248134041e-06	162254	0.00184724617884557	0.0662696760185682	0.88661152883427	0.00253295658809336	0.0435734874525542	0.00101235110651404
9.09330843640843e-07	5.08542817673024e-06	1.97817385221887e-08	1.42241656793445e-07	1.81791160640929e-09	6.15860032729313e-06	162375	0.00184588005150021	0.147652192919705	0.825744147447449	0.00321205102960193	0.0230964260114545	0.000295182591790027
1.44024628547091e-07	2.09366848056144e-06	8.85856179772415e-09	1.65573933829023e-07	2.25455850344214e-09	2.41438016323873e-06	414185	0.000724052670623698	0.059652837916748	0.867166038074523	0.00366908324240081	0.06857823649732	0.000933804269008657
1.61379494427172e-07	2.50455842246513e-06	8.71372649916105e-09	1.73879346618596e-07	1.03898288211906e-09	2.84956997289218e-06	350930	0.000854506910724528	0.056632929165582	0.878925047038983	0.00305790929229824	0.0610195040910388	0.000364610412098264
9.30664499951685e-08	3.52363687365649e-06	2.6641727063103e-08	1.29706613971203e-06	4.51695284763779e-08	4.98558071890317e-06	200578	0.00149455997527947	0.0186671232986562	0.706765585059406	0.00534375603670182	0.260163502075919	0.00906003352931678
8.38484211289719e-08	1.90646275551001e-06	6.71651510666781e-09	1.96354386392985e-07	2.60072604283188e-09	2.19598280418147e-06	455377	0.000658578606440918	0.0381826401232798	0.868159236893764	0.00305854631187394	0.0894152659206156	0.00118431075046659
3.0553376703128e-07	3.31393650906128e-06	1.99560039572857e-08	2.78303385454459e-07	1.70906648604863e-09	3.91943873199035e-06	255139	0.00117514290206766	0.0779534489307159	0.845513027672309	0.00509154634677801	0.0710059282679825	0.000436048782214473
1.14909687609049e-06	6.65370722000258e-06	2.43984057914887e-08	1.81647568991133e-07	2.27811869530825e-09	8.01112818957099e-06	124826	0.0024004623549142	0.143437584432415	0.830558076534647	0.00304556427186509	0.0226744054885558	0.000284369272516939
1.41033253745063e-07	1.99106229327241e-06	7.89986701867265e-09	1.43396880306069e-07	9.34851956163708e-10	2.28432714629838e-06	437766	0.000685064162942672	0.0617395165896442	0.871618715602453	0.00345829056554965	0.0627742311509256	0.00040924609142722
1.67691254892605e-08	6.94444292243097e-07	2.07339908416167e-09	1.1039942166073e-07	1.21938692047113e-08	8.35880107681961e-07	1196344	0.000250732698419909	0.0200616396240894	0.830794136456854	0.00248049817803604	0.132075665691922	0.0145880600490985
4.92474289241762e-07	4.98703612352903e-06	2.08640029277222e-08	2.71658218297116e-07	7.92789425951587e-09	5.77996052825515e-06	173012	0.00173249067211201	0.085203746086901	0.862814910093256	0.0036097137386543	0.047000012711008	0.0013716173701811
3.85659439415987e-06	2.78345562009199e-05	1.05037059523841e-07	9.74886404593401e-07	2.0595924996058e-09	3.27731336516967e-05	30513	0.00978392412693962	0.117675484900121	0.849310184883067	0.00320497455751849	0.0297465117298275	6.28439294665732e-05
1.29298247331886e-08	5.94898426544768e-07	2.76603618864521e-09	1.63630515901512e-07	7.64606439072546e-10	7.74989409807186e-07	1290340	0.000232469887703313	0.0166838727982173	0.767621362326456	0.00356912772438191	0.211139034715613	0.000986602435332344
1.81199001449558e-07	2.64163468692061e-06	1.0420484894704e-08	1.95328655663438e-07	9.23909814347167e-09	3.03782192707178e-06	329183	0.00091093281095822	0.0596476705348621	0.869581809051901	0.00343024875877056	0.0642989155890777	0.00304135606538907
7.30833258112317e-07	5.28111871032359e-06	2.12693787386252e-08	1.97616573692919e-07	3.38118374660685e-09	6.23421910461406e-06	160405	0.00186852369321333	0.117229318676242	0.847117918331574	0.00341171498494227	0.0316986891825248	0.000542358824717015
5.97836783276925e-07	7.03480449700249e-06	3.37875436714657e-08	5.11218059818179e-07	2.75772706089124e-09	8.18040461082995e-06	122243	0.00245112250256774	0.0730815664649955	0.859958013285698	0.0041303022624009	0.0624930042141659	0.000337113772739347
2.88938491843661e-07	5.26099509152379e-06	2.85192339013845e-08	6.67707248856977e-07	2.22673087437578e-08	6.26842737486957e-06	159530	0.00187876701005052	0.0460942553154608	0.839284684483284	0.00454966328807119	0.106519101032238	0.00355229588094592
1.61002127078217e-09	2.15884697402504e-07	9.80892826713119e-10	1.69109788998765e-07	4.97852164070731e-10	3.88083252662835e-07	2576767	0.000116418221251302	0.00414864918734575	0.556284498032859	0.00252753196635701	0.435756471938475	0.0012828488749636
2.70708685677102e-07	2.9290716476385e-06	1.09720113175349e-08	1.52641345034659e-07	3.39053373384572e-09	3.36678422340164e-06	297019	0.00100952705165913	0.0804057129041641	0.869990903271818	0.00325889946889715	0.0453374302914004	0.00100705406372021
4.19875538894151e-07	3.8648843389835e-06	1.91975052218265e-08	2.27206377775806e-07	9.42885978742758e-10	4.53210664685402e-06	220648	0.00135871119005615	0.0926446731313371	0.852778771582156	0.00423588999944486	0.0501326194372592	0.000208045849803042
8.08735967572868e-07	9.96901469561665e-06	4.2020593258348e-08	6.66047346204348e-07	1.3697233473921e-09	1.14871883259996e-05	87054	0.00344024504110207	0.0704033001480798	0.867837665118906	0.0036580399020046	0.057981755613499	0.000119239217510862
4.7376740768136e-07	5.08103774243733e-06	2.03024470462871e-08	2.79964914164631e-07	1.68670091030103e-08	5.87193952043262e-06	170301	0.00176003634435373	0.0806832914461718	0.865308255433629	0.00345753681141309	0.0476784396689435	0.00287247663984244
1.53206351847954e-07	2.82815432154949e-06	1.01846857225941e-08	2.41735805359961e-07	3.89124175603402e-11	3.23332007689756e-06	309280	0.000969527295645256	0.0473836020574119	0.874690489740553	0.00314991571523179	0.0747639576691435	1.2034817659524e-05
1.09147598226001e-08	8.76445227465455e-07	3.49194075030065e-09	3.6053901811426e-07	2.12190732738352e-08	1.27261001942645e-06	785787	0.000381710378828837	0.00857667286598865	0.688698984045763	0.00274392052317365	0.283306757459563	0.0166736651055116
4.31803507807201e-07	4.63520961676874e-06	2.32930494242656e-08	3.21495922945408e-07	8.1333420976623e-09	5.41993543904328e-06	184504	0.0016246638405798	0.0796694928682439	0.855214913332426	0.00429766178697828	0.0593172975141855	0.00150063449816627
2.04100363503495e-06	7.79360025311398e-06	3.89700263690103e-08	1.91329671939369e-07	4.78371075674387e-09	1.00696872972141e-05	99308	0.0030163630073512	0.202687886405334	0.773966462222735	0.00387003341998435	0.0190005574445498	0.000475060507397023
2.9702163770683e-07	4.62108955480771e-06	1.73718282083225e-08	3.47518014092665e-07	6.38639461650876e-09	5.28938742943204e-06	189058	0.00158556209161054	0.0561542601425064	0.87365306785703	0.00328427978477421	0.065700994440103	0.00120739777558599
3.53516190611202e-07	7.2289870238311e-06	4.01136026619876e-08	1.05479459018131e-06	9.87153445137742e-09	8.68728294173698e-06	115111	0.00260280302201632	0.0406935278823229	0.832134405235074	0.00461750848119229	0.121418238274902	0.00113632012650939
9.04336224481782e-07	6.09459973862502e-06	2.44449690564265e-08	2.11819982520532e-07	1.76544047751331e-09	7.23696635516128e-06	138179	0.00216874263461453	0.124960678287087	0.842148414062815	0.00337779227604019	0.0292691677873376	0.000243947586719707
2.3721137765257e-07	2.84387336539007e-06	1.13108268310968e-08	1.74352536035568e-07	8.05400139856616e-09	3.27480210730787e-06	305362	0.000981959802464627	0.0724353319314233	0.868410753444868	0.00345389628455905	0.0532406326618921	0.00245938567725766
9.00940019871067e-08	1.68887128005618e-06	7.15940840174577e-09	1.72558328342557e-07	1.04166038538324e-08	1.96909962264142e-06	507846	0.000590556021523359	0.0457539074971999	0.857687067041669	0.00363587922085013	0.0876331122907237	0.00529003394955672
1.67418766702875e-06	7.61860653371608e-06	5.27503348113728e-08	3.08642691257747e-07	3.75844658182941e-10	9.65456307147213e-06	103578	0.00289219243286942	0.173408952288658	0.789119764127699	0.0054637723551926	0.0319685820034407	3.89292250100379e-05
2.78596887405487e-07	3.0506554971671e-06	1.59228278678026e-08	2.24179531494032e-07	1.31456709717467e-08	3.58250041490617e-06	279135	0.00107417471048454	0.0777660447005932	0.851543654949445	0.00444461298637968	0.0625762750958127	0.00366941226776969
3.37190305648182e-07	5.28382940253917e-06	1.02804769773124e-08	2.07141572873557e-07	3.27823881136209e-09	5.84171999684959e-06	171182	0.00175098634949933	0.0577210660267913	0.904498915625658	0.0017598373394919	0.0354590040236896	0.000561176984369334
5.59895094721371e-06	1.80043596560487e-05	1.14399266300817e-07	4.73002676378432e-07	3.33304135771263e-09	2.41940455872993e-05	41332	0.00723202362615494	0.231418549949037	0.744164905827079	0.00472840583390778	0.0195503755116811	0.000137762878295241
1.37832652500902e-06	1.60193315484696e-05	6.84902723792512e-08	1.02363698371633e-06	6.00307564807847e-08	1.8549816086055e-05	53909	0.00554954053210732	0.0743040533994939	0.863584386721349	0.00369223457858105	0.0551831338363435	0.00323619146423309
3.2431791585448e-07	2.98833279672845e-06	1.30488383990812e-08	1.54591713050979e-07	6.93262064402643e-09	3.48722388467702e-06	286761	0.00104562194551616	0.093001747688052	0.856937465317122	0.00374189866512967	0.0443308827202808	0.00198800560941573
1.51412166320655e-07	2.36602430096868e-06	5.21436846592452e-09	1.04766057005967e-07	6.31088484757693e-09	2.6337277776088e-06	379690	0.000789807311649571	0.0574896796882039	0.898355677106775	0.00197984336507956	0.0397786202114958	0.00239617962844538
1.86753898892454e-06	1.33107920207072e-05	4.77935228491239e-08	4.38014671125302e-07	2.32607581907872e-08	1.56873999617969e-05	63745	0.00469519982871225	0.119047069206657	0.848502113359929	0.00304661849417456	0.0279214319894939	0.00148276694974524
8.8145011145454e-09	8.7200556250929e-07	3.6891420840916e-09	4.69276202756934e-07	3.11440777523926e-08	1.38492948621725e-06	722058	0.000415392834066441	0.00636458476930909	0.629638960818904	0.0026637761133731	0.338844834648368	0.0224878436500463
6.02811043039067e-08	2.89959535095572e-06	1.2473305523402e-08	7.71511412117385e-07	1.259119437407e-08	3.75645236727448e-06	266209	0.00112630307086203	0.0160473495761758	0.771897276328181	0.00332050144760708	0.205382988172204	0.00335188447583209
1.05616854106234e-08	9.05443876858408e-07	2.5268976073709e-09	2.78544089558775e-07	1.14006172763083e-08	1.20847716671148e-06	827488	0.000362477658160665	0.00873966484560395	0.749243677745527	0.00209097670769163	0.230491810049461	0.00943387065171597
1.57362484776622e-07	4.13127418603611e-06	1.35336443046529e-08	4.5686606417472e-07	7.78818623963358e-10	4.75981519791607e-06	210092	0.00142692892515695	0.0330606290860867	0.86794844216743	0.00284331297370079	0.0959839920622852	0.000163623710497067
6.47722804125562e-08	1.90198583892098e-06	7.22629550488169e-09	2.72836439516186e-07	9.8713102112206e-09	2.25669216456582e-06	443126	0.000676779294777941	0.028702311032758	0.84282024317965	0.00320216271334996	0.120901044369372	0.00437423870486997
2.63172853739015e-06	8.71345044962741e-06	5.31998715700702e-08	2.26473053701733e-07	1.48558461863993e-09	1.1626337496908e-05	86012	0.00348184579266098	0.226359207109724	0.749457896946887	0.00457580657573536	0.0194793118436449	0.000127777524008314
1.7195196434697e-07	4.46649501273854e-06	1.22399588315787e-08	4.08822046934438e-07	3.98933710127993e-08	5.09940235386433e-06	196101	0.0015286550215825	0.033720022938897	0.875885976981956	0.00240027320501652	0.0801705805043277	0.00782314636980314
2.95332523534582e-06	1.15846083853577e-05	4.67838668091467e-08	2.359555775341e-07	3.66576878059298e-09	1.48243388338274e-05	67457	0.00443745986623256	0.199221379681816	0.781458688661583	0.00315588218358794	0.0159167690498059	0.000247280423207012
9.26132497540419e-08	2.8503149101725e-06	1.19467250519869e-08	4.72771082729311e-07	6.00959052463568e-09	3.43365555823247e-06	291235	0.00102956806669596	0.0269722015453746	0.83011090129254	0.00347930211676113	0.137687393132897	0.00175020191242747
6.55198962557191e-08	1.69588934679648e-06	7.47908598842142e-09	2.4890649874339e-07	3.51829950228983e-09	2.0213131272863e-06	494728	0.000606210731029178	0.0324145207247935	0.839003776259686	0.00370011250976359	0.123140989579164	0.00174060092659335
2.6832440891864e-06	1.03640951941119e-05	5.12210894704995e-08	2.54379285067864e-07	1.03726256151286e-08	1.33633122834518e-05	74832	0.00400099507763774	0.20079184204272	0.77556334644264	0.00383296359345939	0.0190356462284332	0.000776201692747485
5.43999917751578e-07	6.37553875759275e-06	2.42877939527971e-08	3.66001443325373e-07	7.02261350256126e-09	7.31685052612506e-06	136671	0.00219265579890759	0.0743489177220729	0.871350143730376	0.00331943284423765	0.0500217193201573	0.00095978638315581
5.08574168870564e-09	3.66060117906953e-07	1.44179467108388e-09	1.33431194614357e-07	1.40069889173328e-08	5.20025837798432e-07	1922981	0.000155995623327909	0.00977978653952369	0.703926788439388	0.00277254429739073	0.256585701932135	0.0269351787915623
3.36794313006833e-06	1.14701923746595e-05	5.18937558005278e-08	2.2723873239619e-07	1.65557803044272e-09	1.5118923570955e-05	66142	0.00452544055448734	0.222763420574365	0.758664617942439	0.00343237106510816	0.0150300867207728	0.000109503697315016
1.32226183350128e-06	7.95102003352508e-06	3.70809490755237e-08	2.86695765337077e-07	2.12364729547119e-08	9.61829505439367e-06	103969	0.00288134333241385	0.137473619391335	0.826655866612558	0.00385525177443844	0.0298073373415711	0.00220792488009723
5.53805482784005e-07	6.97335685285457e-06	3.59975175680406e-08	5.82826772320531e-07	3.01901475731173e-09	8.14900564028446e-06	122714	0.00244172577924373	0.0679598845834979	0.855731013165816	0.00441741227789653	0.071521213513381	0.000370476459408407
4.45057445818232e-06	3.03126862837719e-05	1.88834849491838e-07	1.65395538868637e-06	5.67817332813093e-09	3.66117291534606e-05	27314	0.0109236190080212	0.121561438399356	0.82795014015083	0.0051577692138037	0.0451755605902606	0.000155091645749112
7.40013715021374e-07	4.94378455596384e-06	2.02358644056378e-08	1.73820199530757e-07	8.52228259817643e-10	5.87870656318143e-06	170105	0.0017620628939643	0.125880362809076	0.840964675278566	0.00344223073360657	0.0295677625107876	0.000144968667964341
1.53974704562974e-06	7.44793335652698e-06	3.56871762386855e-08	2.21951752575062e-07	5.70630520764474e-09	9.25102563617811e-06	108096	0.00277147288645518	0.166440685193675	0.805092716141684	0.00385764537275988	0.0239921238253921	0.000616829466489534
4.78807389244368e-08	1.07889720130729e-06	3.70959826537077e-09	1.07473420113068e-07	1.7574701386954e-09	1.23971842874886e-06	806635	0.000371846607084114	0.0386222692299239	0.870276004847429	0.00299229097458407	0.086691798412266	0.00141763653579713
1.53576686990022e-06	1.58575995943452e-05	4.78728431406738e-08	6.35647853666965e-07	3.13418494784431e-08	1.81082290105315e-05	55224	0.00541778844935181	0.0848104399942721	0.875712339683943	0.00264370652220223	0.0351027068023759	0.00173080699720636
4.84919266824931e-08	1.51347810815111e-06	5.06617091965165e-09	2.0330656237616e-07	2.38875533443404e-08	1.79423032147376e-06	557342	0.000538124738230006	0.0270265896758798	0.843524986751958	0.00282359007035974	0.113311295625172	0.0133135378766308
3.03757118107674e-06	1.04541297325979e-05	4.83913272492527e-08	2.14135634055098e-07	8.14094067589656e-10	1.37550419690466e-05	72701	0.00411803850025805	0.220833290651696	0.760021652869047	0.00351807921474535	0.015567792125751	5.91851387601462e-05
2.57970440237649e-06	1.82653988092606e-05	8.69179677053176e-08	7.91350632899368e-07	1.54934410274711e-08	2.17388652532693e-05	46001	0.00650051013576114	0.118667850061241	0.840218594506156	0.0039982752868044	0.0364025731646852	0.000712706981112597
1.08990107623703e-07	2.42316535387538e-06	9.30191058812159e-09	2.6591072797817e-07	3.12489631180718e-09	2.81049299637718e-06	355809	0.000842793733416225	0.0387797115182976	0.862185160040932	0.00330970779863606	0.0946135529677312	0.00111186767440277
2.78287366111224e-07	3.02865974228949e-06	9.07944344937725e-09	1.27050071964123e-07	1.01184998360686e-09	3.44408847379782e-06	290353	0.00103269472480039	0.0808014568233072	0.879379192878214	0.00263623989872864	0.0368893171388318	0.000293793260917913
2.44591919971073e-07	3.20518713000077e-06	1.8909643002754e-08	3.18608338283566e-07	3.17007283489662e-09	3.79046710409306e-06	263820	0.00113649598508925	0.064528173772292	0.845591596492082	0.00498873687159423	0.0840551651113194	0.000836327752712451
9.14829153795071e-08	1.80401863464432e-06	6.1160750227431e-09	1.55072097367429e-07	8.48257236315612e-09	2.06517229477716e-06	484221	0.000619360445250683	0.0442979579044656	0.873543887455155	0.00296153257440589	0.0750891815465509	0.00410744051942235
1.18237730886737e-06	6.82541578918186e-06	1.74623262561106e-08	1.29609434745972e-07	9.01014732311602e-09	8.16387500637443e-06	122491	0.00244617572335759	0.14483040320242	0.836050990963545	0.00213897520999229	0.0158759700074746	0.0011036606165676
3.40420663023192e-06	1.34621764476232e-05	5.61009043375871e-08	2.85257225601707e-07	3.28538179653664e-08	1.72405950257597e-05	58003	0.0051588701794163	0.197452966393885	0.780841753286872	0.0032540004711998	0.0165456717227854	0.00190560812525777
1.00001190561064e-06	8.1707094937226e-06	2.89381322975964e-08	3.04017346343488e-07	8.58209560717672e-09	9.5122589735815e-06	105127	0.00284962335814987	0.105128751055662	0.858966257795883	0.00304219348715869	0.0319605834100857	0.000902214251211187
1.13692850033496e-08	6.78518929471538e-07	3.19661081798954e-09	2.45290367964652e-07	6.72718929372485e-11	9.38442465150466e-07	1065595	0.000281493244999376	0.0121150581154985	0.723026668835523	0.00340629387170476	0.261380294555749	7.1684621524946e-05
2.16530617332613e-08	1.21809618675365e-06	2.69808805944554e-09	1.9516076854143e-07	8.89875527113469e-09	1.44650686035892e-06	691321	0.000433858228256034	0.0149692077698743	0.842094994593668	0.00186524387362813	0.134918660871753	0.00615189289107598
7.69618266111955e-07	6.75481561167035e-06	3.1367730953342e-08	3.53990198448973e-07	4.30869771820728e-10	7.91022267695644e-06	126419	0.00237026266960016	0.0972941341277228	0.853934950699688	0.00396546750127787	0.0447509776785671	5.44699927444408e-05
1.87319660550097e-07	5.37527177934637e-06	2.58341756387914e-08	9.53284749626511e-07	1.94652577834844e-08	6.56117562294525e-06	152412	0.00196642319582718	0.0285497098865966	0.819254366633377	0.00393743090010364	0.145291759344584	0.00296673323533849
3.9227253161621e-06	2.55075525000987e-05	5.4408609005448e-08	4.5495112087472e-07	8.41951989269943e-10	2.99404794981303e-05	33400	0.00894205816803062	0.131017451354013	0.851942017217581	0.00181722570638342	0.0151951848634599	2.81208585628203e-05
3.67742570652403e-07	3.23382448157244e-06	1.35882716532265e-08	1.53636179589775e-07	5.94112213389535e-09	3.77473262560174e-06	264919	0.00113178097723199	0.0974221506864424	0.856702925033512	0.00359979712498453	0.0407012084903055	0.0015739186647553
7.90632851899436e-07	1.16918111256603e-05	5.06030613527543e-08	9.62282963509756e-07	2.10490532932487e-08	1.35163790557155e-05	73984	0.0040467309480765	0.0584944272900597	0.865010597695271	0.00374383265992799	0.0711938426366378	0.00155729971810371
1.16031322075144e-06	7.45205218200287e-06	2.88754064623814e-08	2.38448089763346e-07	4.225835640125e-09	8.88391473462017e-06	112563	0.00266163780328676	0.130608324754599	0.838825270684173	0.00325030207120915	0.0268404297977024	0.000475672692316275
4.70088076375945e-06	2.23141473889522e-05	8.73517729707396e-08	5.33166650647974e-07	5.30182506079109e-09	2.76408484013912e-05	36178	0.00825808227066982	0.170070060639776	0.80728880188168	0.00316024210625688	0.0192890841447956	0.000191811227491999
8.51829425114318e-07	6.7226091560946e-06	3.01919243704946e-08	3.06367960441972e-07	4.07271735545103e-09	7.91507118337684e-06	126341	0.00237171378426593	0.107621195739	0.849342854959203	0.00381448551390207	0.0387069115796966	0.000514552208198015
2.41568801855426e-06	9.42976763444135e-06	4.40741267141913e-08	2.21209714030765e-07	1.14376419598896e-08	1.21221771357004e-05	82493	0.00363007048858177	0.19927839624121	0.777893898833584	0.0036358259923781	0.018248348589074	0.000943530343753611
3.97856477008324e-06	2.71334168676981e-05	1.04034904409253e-07	9.12391749624951e-07	1.66740213545542e-08	3.21450823131701e-05	31109	0.00959732853245931	0.123769002403618	0.844092312576886	0.00323641742135557	0.028383556176216	0.000518711421924799
2.29547141411649e-06	1.31846642897072e-05	7.2656525648763e-08	5.36597750188529e-07	1.74515307474483e-09	1.60911351327357e-05	62146	0.00481574630971615	0.142654411586327	0.819374405904055	0.00451531386999237	0.0333474143223667	0.000108454317259104
9.07004352703108e-08	1.97331626065113e-06	9.13774940288143e-09	2.55616870536714e-07	1.16970346967018e-09	2.32994101933071e-06	429195	0.00069873888830263	0.0389282108507472	0.846938289115138	0.0039218801364793	0.109709588532907	0.000502031364727929
1.13912535590631e-09	2.07249142445872e-07	1.01743079963443e-09	2.38005386849678e-07	2.93928340407283e-09	4.50350368855164e-07	2220493	0.000135096014796887	0.00252942027959715	0.460195342956463	0.00225919832645156	0.528489379179842	0.00652665925764597
7.4470793327263e-09	5.07636827278976e-07	1.17713069794038e-09	1.03169483307478e-07	7.09770800383616e-10	6.20140291417504e-07	1612538	0.000186024840350463	0.0120087009920028	0.81858384998438	0.00189816838904261	0.166364748001868	0.00114453263270676
1.06229443563482e-06	7.0317063158037e-06	3.03152604232421e-08	2.58013031424083e-07	1.51066014034119e-09	8.38383970342618e-06	119277	0.00251200208349778	0.126707388644453	0.838721464692376	0.00361591603556701	0.0307750434825993	0.00018018714500515
4.03164482409008e-07	4.03292237104382e-06	1.91108515302346e-08	2.45798642104074e-07	2.8968104384299e-09	4.70389315752556e-06	212590	0.00141017603229543	0.085708681916808	0.857358412699428	0.00406277330080508	0.0522542995499018	0.000615832533057307
9.32238119175572e-06	2.06626596924349e-05	5.62710433433221e-08	1.60364636224149e-07	1.22847554416426e-09	3.02029050393023e-05	33109	0.00902008111800068	0.308658428042758	0.684128220962425	0.00186310036303124	0.00530957654621206	4.06740855744068e-05
1.78299899527404e-08	1.42193767503043e-06	7.70895031924808e-09	7.90529309322071e-07	1.01409211923128e-08	2.2481468458168e-06	444811	0.000674217425084445	0.00793097211862173	0.632493236674586	0.00342902436893407	0.35163597555606	0.00451079128179833
1.9101876876714e-07	4.00825740936354e-06	1.66328061359038e-08	4.48772080363334e-07	3.48790532429847e-08	4.6995601178729e-06	212786	0.00140887794654165	0.0406460953740492	0.852900550015252	0.00353922616558251	0.0954923586691886	0.00742176977592778
1.1864634751959e-05	2.41271191130592e-05	1.24015385739409e-07	3.24259166640339e-07	4.42482209247163e-09	3.64444532394904e-05	27439	0.0108739813526774	0.32555392377523	0.662024450044858	0.00340286037286543	0.00889735303502861	0.00012141277201758
1.84633739330786e-06	1.55319230938224e-05	4.44065685740445e-08	4.80354973033721e-07	1.60415037252638e-08	1.79190635324633e-05	55806	0.00536134364512297	0.103037605171884	0.866782076288964	0.00247817462634668	0.0268069239312356	0.000895219981568906
2.3404239336778e-07	3.18024434321581e-06	1.1261838732094e-08	1.96760710076166e-07	2.51227399729128e-09	3.62482155938915e-06	275876	0.00108685738091274	0.0645665971505699	0.877351971982794	0.00310686706851076	0.0542814885787989	0.00069307521932601
1.00954281257284e-07	4.7946983966651e-06	1.76196835828813e-08	1.07616141778939e-06	6.68697477512782e-09	5.99612075406979e-06	166774	0.00179722467335475	0.0168365990942998	0.799633395209855	0.00293851380009687	0.179476275066502	0.00111521682924566
1.86578187711693e-07	2.63961142254537e-06	1.22616255932269e-08	2.23042565848589e-07	2.29897453891036e-09	3.06379277623778e-06	326393	0.000918716961818888	0.0608977830219977	0.861550246810981	0.00400210669870556	0.0727994946585379	0.000750368809777472
7.10434765788753e-07	5.23273359558069e-06	1.99488720073198e-08	1.88922579437183e-07	4.28119121287947e-09	6.15632100402683e-06	162435	0.00184519751229328	0.115399240118256	0.849977379697709	0.00324038853631435	0.0306875777454764	0.000695413902244402
2.11194644576831e-08	8.7400122913993e-07	4.38280905252435e-09	2.33207075916346e-07	5.55701721382185e-09	1.13826759578031e-06	878528	0.00034142217524824	0.0185540417174094	0.767834586858097	0.00385042064693043	0.20487895533605	0.00488199544151338
2.83252927811261e-07	4.77587551274566e-06	2.29597203804629e-08	4.9776501504852e-07	1.18599124590387e-09	5.58103916723181e-06	179178	0.0016729155366072	0.0507527217286587	0.855732305335978	0.00411387909894402	0.0891885901770891	0.000212503659330547
1.66076378620206e-07	2.39916308432679e-06	8.49855969600504e-09	1.57854390462296e-07	5.84033520736783e-09	2.73743274831266e-06	365306	0.000820893830696501	0.0606686607086784	0.876428137204692	0.00310457296210966	0.0576651209274809	0.00213350819703891
9.64941075852254e-09	6.46832685377142e-07	3.14864263922498e-09	2.71379899257648e-07	2.86457125320716e-09	9.33875209285745e-07	1070807	0.00028012345170092	0.0103326554368037	0.692632890289334	0.00337158820356004	0.290595463461555	0.00306740260874691
1.12329277859464e-06	8.0783280135905e-06	2.94259960476112e-08	2.72100436417428e-07	3.86794018720639e-09	9.50701516483739e-06	105185	0.00284805468224136	0.118154095593457	0.849722849235476	0.00309518766273205	0.0286210163442063	0.000406851164129025
5.28276997948638e-08	1.52581338361609e-06	5.9499729772874e-09	2.20962303008141e-07	7.04118381907324e-09	1.81259454321546e-06	551695	0.000543631034874315	0.029144796883891	0.841784164763826	0.00328257248680249	0.121903877419913	0.00388458844556737
9.65079946192643e-08	1.84507359383126e-06	8.64584575781246e-09	2.12528689485243e-07	9.37284508089578e-10	2.16369340820166e-06	462173	0.000648898099205431	0.0446033593546306	0.852742623718012	0.00399587378000952	0.0982249558461632	0.000433187301184503
7.10307558306692e-08	1.64867315513055e-06	7.14359213169211e-09	2.13189474671744e-07	1.89330278110776e-09	1.94193028054577e-06	514952	0.00058240998325898	0.0365773975215559	0.848986789920802	0.00367860381150473	0.109782249552146	0.000974959193991072
6.23633661076427e-06	2.41994242358763e-05	1.13640717043311e-07	5.67014799405852e-07	8.3364054828023e-10	3.1117250003638e-05	32137	0.0092918814214028	0.200414130748545	0.777685182111114	0.00365201671195317	0.0182218801256397	2.67903027479217e-05
8.19779654634735e-08	2.0490923137833e-06	9.53765000254019e-09	3.06529535942814e-07	1.33786098987625e-09	2.448475326182e-06	408417	0.000734273786078821	0.0334812299666114	0.836885016512919	0.0038953425017407	0.125192005271622	0.000546405747107294
8.12547732339905e-09	5.89723457975877e-07	2.52552412079329e-09	2.35675230176119e-07	6.56097856606173e-10	8.36705787452795e-07	1195163	0.000250980340402496	0.00971127180575103	0.70481579883795	0.00301841359133156	0.281670371724799	0.000784144040169183
1.1699203781772e-07	1.9967215576911e-06	9.52625621478665e-09	2.09046359368355e-07	1.07478067534289e-09	2.33336099176731e-06	428566	0.00069976416499995	0.050138850452415	0.855727666973111	0.00408263284095248	0.0895902349040394	0.000460614829482018
8.11537501759931e-09	5.57990076978247e-07	2.63307680564536e-09	2.32778253579998e-07	3.21808218454204e-09	8.04734864566031e-07	1242645	0.00024139141689894	0.0100845326516028	0.693383748545745	0.00327198052623866	0.289260803563579	0.00399893471283545
2.79451313093865e-07	4.39350823528902e-06	1.69966358547193e-08	3.43591601411304e-07	1.26348952671486e-08	5.04618268091606e-06	198170	0.00151271331793701	0.0553787547467732	0.870659766620151	0.00336821651720975	0.0680894099832568	0.00250385213260945
2.33298618495044e-06	1.21315254077556e-05	6.1388955052838e-08	4.10454596411042e-07	2.07325206423539e-09	1.49384283962341e-05	66941	0.00447153477856355	0.156173469060411	0.812101854758286	0.00410946542866006	0.0274764242612372	0.000138786491406154
2.1852030982164e-07	2.49021835454493e-06	1.17383546582919e-08	1.71992518018728e-07	3.37515046633913e-09	2.89584468750993e-06	345322	0.00086837740605139	0.075459955005232	0.859928146452568	0.00405351665057197	0.0593928668759582	0.00116551501566935
2.22195493990871e-06	1.00307394920384e-05	5.19877091708247e-08	3.01760487087444e-07	1.88088483337137e-09	1.26083235130387e-05	79313	0.00377537617859403	0.176229213789677	0.795564888675741	0.00412328483775519	0.0239334346691995	0.000149178027628041
6.08375440496978e-08	1.62658095237095e-06	7.5934111012138e-09	2.61038245858505e-07	3.00353470415485e-10	1.95635050685078e-06	511156	0.000586733530670291	0.0310974663469843	0.831436364125426	0.00388141648166986	0.133431225613405	0.000153527432514625
1.20795445938821e-07	2.26860628499454e-06	8.94823427536144e-09	2.16077112119e-07	1.23510892185891e-08	2.62677816654631e-06	380694	0.000787724067329965	0.0459861618606505	0.863645934737345	0.00340654357087435	0.0822593681000092	0.00470199173112068
6.14810184172288e-07	7.07591367826037e-06	3.95135043818867e-08	5.84744983188544e-07	1.62712827767259e-08	8.33125363277982e-06	120030	0.00249626563553118	0.0737956388403877	0.849321601543826	0.00474280415931865	0.0701869141143213	0.00195304134214635
1.23625054477915e-06	8.26015697792106e-06	3.53732577850144e-08	3.0389608702302e-07	2.57081630095267e-09	9.8382476838092e-06	101644	0.00294713746283337	0.125657595184725	0.839596363437241	0.00359548355783197	0.0308892494669697	0.000261308353232808
1.12879417585742e-06	9.56848537739334e-06	3.49804442692731e-08	3.812705469657e-07	9.56851447042122e-09	1.11230990589561e-05	89903	0.00333138685219825	0.101481985359874	0.860235562650046	0.00314484696071347	0.0342773668511661	0.000860238178200598
9.51645773948784e-08	1.81309585944361e-06	7.83897834187933e-09	1.92027873119638e-07	2.06124505529984e-09	2.11018853335531e-06	473891	0.000632856889494327	0.0450976658675904	0.859210364753853	0.00371482368422074	0.0910003395830722	0.000976806111263601
1.31609016360177e-06	6.62772479217488e-06	2.65005985830301e-08	1.71590548194866e-07	1.21251508018808e-09	8.14311861763474e-06	122803	0.00243996396888435	0.16161991804364	0.813904979576484	0.00325435497471945	0.0210718468257689	0.000148900579387639
4.40857416029631e-06	2.8726147511086e-05	1.60075408973647e-07	1.34130925831147e-06	3.45506528332476e-08	3.46706569915007e-05	28843	0.0103474701489212	0.127155772138297	0.828543500578257	0.00461702842876292	0.0386871601146838	0.000996538739998998
2.33377032438064e-07	5.92996551281662e-06	3.37609963836347e-08	1.10310960863924e-06	2.33100807340435e-08	7.32352323101161e-06	136546	0.00219465323369239	0.031866770279341	0.809714849774227	0.00460993913976719	0.150625535530235	0.00318290527642986
1.20230750620877e-06	6.85987536986124e-06	2.15049041255092e-08	1.57760967595761e-07	9.51308735755478e-10	8.24240005652704e-06	121324	0.00246967552854471	0.145868618116477	0.832266733331999	0.00260905852397685	0.0191401735554964	0.000115416472050777
2.1175318531064e-06	7.96667139936796e-06	2.41658823031508e-08	1.16897983625159e-07	6.03054494239565e-09	1.02312976633451e-05	97739	0.00306469919339047	0.206966107602629	0.778656985800499	0.00236195672321491	0.01142552855675	0.000589421316906931
7.26570647460217e-07	4.93409252072874e-06	2.95902166498345e-08	2.58366665179311e-07	4.56604964593843e-09	5.95318609966404e-06	167977	0.0017843672663802	0.122047360068455	0.828815433975294	0.00497048406591965	0.0433997292968704	0.000766992593461191
1.48263209178331e-07	4.47572901054788e-06	1.91140908263396e-08	7.41970801869307e-07	1.08152024555853e-08	5.39589231487745e-06	185326	0.00161746255702833	0.0274770511578859	0.829469668660268	0.0035423410459172	0.137506599200203	0.00200433993572589
1.55166128574341e-08	6.35513792689604e-07	3.31105662980323e-09	1.74361396131351e-07	2.00911212641544e-09	8.30711970434607e-07	1203787	0.00024918264348317	0.0186786917844896	0.765023034827726	0.0039858058480498	0.209893925135242	0.00241854240449229
7.56406602744857e-09	4.7989147752212e-07	2.13563330597704e-09	1.74209569813367e-07	3.21105368033204e-09	6.67011800349244e-07	1499224	0.000200083587459376	0.0113402281990934	0.719464749005716	0.00320179238936827	0.261179142141341	0.0048140882644816
2.13282467667654e-06	1.36841410718392e-05	7.30506959531694e-08	6.02655378895618e-07	1.04293335359795e-08	1.65031011569005e-05	60595	0.00493873534389289	0.129237811511852	0.829186038535394	0.00442648295363713	0.0365177049553275	0.000631962043789488
9.15440316958989e-07	6.37425571294207e-06	2.63275644979696e-08	2.3570768987132e-07	2.59161926536328e-09	7.55432290353572e-06	132375	0.00226373930003987	0.121180988507988	0.843789151501411	0.00348509917224312	0.0312016964168953	0.000343064401463472
1.3016727488167e-06	7.98652317431945e-06	4.17338609449512e-08	3.29238101387934e-07	2.60734561451359e-09	9.66177523108355e-06	103501	0.00289434984157511	0.134723973357298	0.826610326084327	0.00431948166323372	0.0340763569337361	0.000269861961404911
8.96961363278476e-07	6.15773599070696e-06	3.32065830263183e-08	2.93112398334504e-07	1.98973368373574e-09	7.38300606903e-06	135446	0.00221245889392718	0.121489994033869	0.834041843272653	0.00449770496134524	0.0397009558970895	0.000269501835042803
1.20719039113647e-08	8.14925182175388e-07	4.61464797704644e-09	4.00542598176539e-07	1.55505070670798e-10	1.23230983731101e-06	811484	0.000369624850870554	0.00979615965551851	0.661298934327762	0.00374471406242763	0.325034002041688	0.000126189912603572
4.17396470472597e-07	7.50170254435218e-06	3.04218191451761e-08	7.03070567592389e-07	1.39634362348937e-08	8.66655483779724e-06	115386	0.00259660070306511	0.0481617526554169	0.865592231833022	0.00351025519535146	0.0811245738071262	0.00161118650908379
3.71490757688678e-08	1.48655712323023e-06	8.53719468545413e-09	4.39257161815252e-07	4.8950779503096e-09	1.97639563345011e-06	505972	0.000592743534076012	0.0187963761607883	0.752155640333614	0.00431957779149264	0.222251635442272	0.00247677027183291
1.77203913816519e-07	4.33456246923695e-06	2.98799439887637e-08	9.39813675798779e-07	4.03372463600499e-09	5.48549372747702e-06	182299	0.00164429928804677	0.0323040956056333	0.790186386965495	0.00544708379468089	0.171327089682233	0.000735343951958222
1.45207797071218e-07	2.14806565973644e-06	7.21359840310110e-09	1.37204310946049e-07	8.47728574891003e-09	2.44616865190572e-06	408803	0.000733582289967449	0.059361318753755	0.878134734521662	0.00294893747308929	0.0560894731600614	0.00346553609143249
1.83534443368739e-07	2.54132147916036e-06	1.335747172217e-08	2.37807686459068e-07	1.51444361531399e-09	2.97753552432565e-06	335848	0.000892863147452294	0.0616397157546277	0.853498290246568	0.00448608307543037	0.079867287733847	0.000508623189527516
1.38590834232356e-06	6.34380780894053e-06	2.06693864626471e-08	1.21646633395056e-07	7.7843199720584e-09	7.87981649109385e-06	126907	0.00236116232165562	0.17588078908817	0.805070500830902	0.00262307967273205	0.0154377495380187	0.000987880870177194
9.09175674364103e-06	3.06435763929131e-05	1.42673728223514e-07	6.18336093649474e-07	8.90452094694401e-10	4.04972334105218e-05	24693	0.0120759098655169	0.224503156832408	0.756683205548343	0.00352304876674477	0.0152686008790126	2.19879734911236e-05
2.67662945985164e-08	1.47970187468192e-06	7.38877659503583e-09	5.252163609856e-07	2.2528040800901e-08	2.06160134766197e-06	485060	0.000618289821853968	0.0129832543177524	0.717743940340369	0.00358399872187479	0.254761358970414	0.0109274476495903
2.54391650661093e-06	1.07444117644025e-05	3.73225853863497e-08	2.0268217557782e-07	2.9376967877115e-09	1.35312707287653e-05	73903	0.00405118042146457	0.188002779458324	0.794043071029655	0.00275824688859473	0.0149787983435252	0.00021710427990081
7.48845329987525e-07	9.77726172456814e-06	5.26135674913213e-08	8.83328536744027e-07	4.82160093115953e-08	1.15102651681026e-05	86879	0.00344714433216931	0.065058912114617	0.849438443144039	0.00457101263289091	0.0767426748075203	0.00418895730093274
6.65651414918457e-08	2.15921289615333e-06	8.18110767165533e-09	3.41220744702523e-07	1.38317857816837e-09	2.57656306859753e-06	388114	0.000772671252082024	0.0258348581888502	0.838020587374419	0.00317520179162875	0.13243252178114	0.000536830863962224
8.35475901234311e-06	3.80217364017391e-05	2.41826582051958e-07	1.41521022198088e-06	1.1248301912968e-09	4.80346570483064e-05	20818	0.0143074054515714	0.173931896795705	0.791547993431124	0.00503441883240186	0.0294622738860749	2.34170546937726e-05
1.6177045602248e-06	8.17981122932349e-06	3.44450452503804e-08	2.23940750352239e-07	1.06628097653081e-08	1.00665643949162e-05	99339	0.0030154289527683	0.160700761129762	0.812572284686763	0.00342172799965157	0.0222459959095213	0.00105923027430222
1.82388525987634e-06	8.28494987939657e-06	4.04019284654364e-08	2.35969107185778e-07	2.46275977513698e-08	1.04098337726755e-05	96063	0.00311809499945281	0.175207913949962	0.795877250330694	0.00388113099091807	0.0226679034784559	0.00236580124996944
1.3903719301299e-07	2.28316414496057e-06	1.04410406766498e-08	2.20450232771898e-07	4.57415084775915e-09	2.65766676226987e-06	376270	0.000796983328079648	0.0523155103517345	0.859085938603739	0.00392864930429891	0.0829487864699844	0.0017211152702427
3.61374392007835e-07	4.00003482447185e-06	1.29044050914331e-08	1.83657208998676e-07	8.77038137325249e-09	4.56674121194305e-06	218975	0.00136908743538122	0.0791317868117336	0.875905736460579	0.0028257360101083	0.0402162505986482	0.00192049011893119
4.93323653456127e-07	5.15791953254474e-06	2.25606910936539e-08	3.03293245830828e-07	7.28730269314044e-09	5.98438442561849e-06	167102	0.00179371007544671	0.0824351542899321	0.86189642337552	0.00376992677761041	0.0506807758760389	0.00121771968089889
3.2642952393551e-07	4.4363824584774e-06	2.41960809590285e-08	4.22819464262395e-07	2.89573530679809e-09	5.21272326294113e-06	191838	0.00156259892376587	0.0626216868745361	0.851068095253976	0.00464173518111848	0.0811129697347162	0.000555512955653099
4.10764291685369e-07	7.22121954061636e-06	2.73169858827809e-08	6.17518305374229e-07	6.57240675196208e-09	8.2833915303107e-06	120723	0.00248194262596158	0.0495889021039625	0.871770882034536	0.00329780208780693	0.0745489698409881	0.000793443932707061
1.14214470760118e-06	6.54780244978396e-06	3.75285000013906e-08	2.76628070369027e-07	1.633638881492e-09	8.00573736663705e-06	124910	0.00239884897593035	0.142665772719566	0.817888740276585	0.00468770061803253	0.0345537278704447	0.000204058515371737
2.70805666301296e-08	8.66732113030366e-07	3.25226685057566e-09	1.33835016554083e-07	4.51397731619063e-09	1.03541394038135e-06	965797	0.000310576104180282	0.0261543384476316	0.837087544630843	0.00314103058084947	0.129257499184135	0.00435958715654159
8.31135019329509e-07	9.45448795853911e-06	5.60677065118574e-08	8.20105956325663e-07	3.11585408293088e-09	1.11649124947891e-05	89566	0.0033438891548393	0.0744416957783968	0.846803587842873	0.00502177751397743	0.0734538633158501	0.000279075548902432
7.30436667058063e-06	3.04972162727345e-05	1.56753359788187e-07	8.41576921077247e-07	6.47045034307262e-09	3.88063836745236e-05	25769	0.0115746335062039	0.188225904579095	0.785881429419457	0.00403937045778103	0.0216865587923809	0.000166736751286631
2.24895711198389e-08	1.4830874295342e-06	8.9017345469128e-09	7.54825869408696e-07	2.69616091346185e-09	2.27200076552311e-06	440141	0.000681368766757062	0.00989857550275114	0.652767134606459	0.00391801564594246	0.332229584101792	0.00118669014305595
2.60319395838114e-06	9.3596999346512e-06	3.60980049710243e-08	1.6687742218336e-07	1.45303376723659e-09	1.2167322353954e-05	82187	0.00364356496246909	0.213949617068803	0.769248949142013	0.00296679942561838	0.0137152133664915	0.000119420997074545
3.36744015436906e-06	1.56598103337867e-05	7.26417077198007e-08	4.34358688447388e-07	1.18599075509572e-09	1.95354368750781e-05	51189	0.00584354797559461	0.172375984008067	0.801610449457847	0.00371845831676648	0.0222343985048787	6.07097124410215e-05
2.84950380126213e-08	1.59334849822337e-06	8.77120191888026e-09	6.30642884804083e-07	3.83201875259536e-09	2.26508964171155e-06	441484	0.000679296835475407	0.0125800928527888	0.703437280751238	0.00387234207307247	0.278418510769206	0.00169177355369469
4.3451921499225e-07	4.08609155414765e-06	1.4859764142359e-08	1.79668556030316e-07	8.05239788633953e-09	4.72319148719891e-06	211721	0.00141595737748601	0.0919969508265568	0.865112406562814	0.00314612782112114	0.038039651053163	0.00170486373634515
4.800647296813e-07	6.98306021157065e-06	3.94265225371405e-08	7.37433181008732e-07	2.98584161478523e-08	8.26984306094568e-06	120921	0.00247788813128402	0.0580500411124371	0.844400572067461	0.0047675055314329	0.0891713634193688	0.00361051786930016
2.41468602121016e-06	1.16449894430436e-05	6.31835848954119e-08	3.91788199680712e-07	1.08494349797988e-08	1.45254966838097e-05	68844	0.00434819974022116	0.166237759284446	0.801693029610702	0.00434983988987016	0.0269724477041398	0.000746923510842266
1.24994244352462e-07	2.50335179543855e-06	2.02278472308626e-08	5.20891805451925e-07	2.38082121278975e-08	3.1932739046017e-06	313158	0.000957524981061608	0.0391429761701111	0.78394521429279	0.00633451681101113	0.163121555185507	0.00745573754058129
2.34414648867182e-06	9.44111212836259e-06	2.77230051501125e-08	1.43562040929732e-07	1.7590719775504e-08	1.19741343828898e-05	83513	0.003585817368571	0.195767511346912	0.78845884190621	0.00231524085696974	0.0119893460637015	0.00146905982620672
2.43396926334752e-09	2.57232981470212e-07	7.85780062195306e-10	1.06774804185475e-07	4.55053586080974e-09	3.7177807084204e-07	2689777	0.00011152722237473	0.00654683386202642	0.691899285204223	0.00211357291842306	0.287200382592876	0.0122399254224523
5.40451941595252e-10	2.59901987849403e-07	1.17084744264517e-09	7.24021084168479e-07	5.6474691683348e-10	9.86199118318956e-07	1013994	0.00029581611918883	0.000548015032214274	0.263539059224088	0.00118723229507745	0.734153043457008	0.000572649991612374
8.39159796330937e-07	5.64698497617151e-06	2.61747461330898e-08	2.26472394100753e-07	4.2129376055213e-10	6.73921320649684e-06	148385	0.00201972837264452	0.124518956533673	0.837929414479366	0.00388394688386717	0.0336051683128864	6.25137902071399e-05
5.62433329040901e-07	4.71472518945996e-06	2.02718787055193e-08	2.18494670944707e-07	1.43460756764827e-08	5.53027114382757e-06	180823	0.00165771040849394	0.101700859580573	0.852530566195139	0.00366562112024925	0.0395088532302025	0.00259409987383612
3.13990498935021e-07	3.14247517113018e-06	1.12648000526139e-08	1.44956228491101e-07	1.46923901711669e-10	3.61283362251063e-06	276791	0.00108326488915556	0.0869097588603661	0.869808991908798	0.00311799579765475	0.0401225862126383	4.06672205429623e-05
9.313321046322e-07	6.88632863799927e-06	2.50906689324068e-08	2.3854036061843e-07	7.26661595789064e-10	8.08201843377809e-06	123731	0.00242167832249918	0.115235087900787	0.852055547067111	0.00310450528392048	0.0295149488426643	8.99109055173699e-05
3.34488241481619e-06	9.93879762617163e-06	4.05111341904821e-08	1.54769218088687e-07	7.49640336499335e-10	1.34797100336035e-05	74186	0.00403577455022286	0.248142015405209	0.737315387452346	0.0030053416645827	0.0114816429806624	5.56124971999072e-05
2.98072766488852e-07	7.08983733440769e-06	2.83843855804261e-08	8.68181760926989e-07	5.06967248989768e-08	8.33517297230293e-06	119974	0.00249743851136119	0.0357608375350244	0.850592706110193	0.00340537451049246	0.104158817556862	0.00608226428742843
2.03538562577284e-05	4.91895994978475e-05	2.27403670466038e-07	7.06675077023017e-07	1.58323786664119e-08	7.04933668817314e-05	14186	0.0209266888004133	0.288734347046816	0.697790468433353	0.00322588749162115	0.0100247031498527	0.000224593878357014
4.43508688793018e-07	4.4165430933979e-06	1.72359471255612e-08	2.20688104879683e-07	6.30619066591398e-09	5.10428202486208e-06	195914	0.0015301166914663	0.086889534440449	0.865262356563701	0.00337676230302478	0.0432358760359929	0.00123547065683236
1.10297083087553e-06	1.11020986499817e-05	4.33809794132082e-08	5.61478436102391e-07	4.35929443449386e-09	1.28142881908074e-05	78038	0.003836931184383	0.086073515317595	0.866384342592364	0.00338536005802715	0.0438165918966284	0.000340190135385055
2.96500913021755e-07	3.49736977216141e-06	2.36193447755737e-08	3.582164774642e-07	6.9145791690469e-09	4.18262108659198e-06	239085	0.00125400203164661	0.0708887816714338	0.836167011009615	0.00564701996346001	0.0856440184391831	0.00165316891630768
1.69666131960674e-08	8.6420884311872e-07	3.71589013210208e-09	2.43360372107832e-07	6.32834571346744e-09	1.13458006426819e-06	881383	0.000340316291623344	0.0149540907075702	0.761699302090364	0.0032751237652839	0.214493784768553	0.00557769866822864
4.1201696054619e-07	3.9502779408021e-06	1.73239095264281e-08	2.13559680919197e-07	7.21963500946825e-09	4.60039812680338e-06	217372	0.00137917068136129	0.0895611530110076	0.858681755778162	0.00376574136605559	0.0464219997993065	0.00156935004546767
1.33734379803694e-05	4.36100110945909e-05	2.69234577622758e-07	1.12896265497016e-06	2.58183230089255e-08	5.84074646305622e-05	17121	0.0173701205233686	0.228967959231904	0.746651329079804	0.00460959193017049	0.0193290816869223	0.000442038071199137
4.00675118951401e-06	1.4675029158569e-05	5.53272174442101e-08	2.60551214483784e-07	1.98171351832756e-08	1.90174759151942e-05	52583	0.00568905272535924	0.210687854023402	0.771660194234513	0.00290928289805304	0.0137006201898546	0.00104204865417721
2.42761070426241e-08	1.10926601902298e-06	4.9199673501825e-09	2.89058139019075e-07	4.42737744379381e-09	1.43194760987866e-06	698350	0.000429492332303383	0.0169532089548174	0.774655449242993	0.00343585709158691	0.201863627569147	0.00309185714145574
5.04699200604436e-08	1.37411463866812e-06	4.72761706501678e-09	1.65498195223955e-07	6.39505495846578e-09	1.601205425976e-06	624529	0.000480246657028838	0.0315199531813229	0.858175107563441	0.00295253625070319	0.103358502625031	0.00399390037950174
2.11948792472371e-07	5.22005128347303e-06	2.65282782586803e-08	8.40142039968479e-07	7.95355280340205e-09	6.30662394697597e-06	158563	0.00189020445933408	0.03360733004764	0.82770929856632	0.00420641510921237	0.133215813568736	0.0012611427080912
2.76719207106571e-08	1.04189173755639e-06	4.0634174833699e-09	1.96714388122961e-07	1.34015504608829e-09	1.27168161891947e-06	786360	0.000381431964573409	0.0217601011911847	0.8193023489965	0.00319531038501802	0.154688394639302	0.00105384478799576
7.89425404210048e-07	7.9997284488696e-06	3.66006351043812e-08	4.7690530827137e-07	3.49810059626756e-08	9.33764080241807e-06	107093	0.00279738532501561	0.0845422758182794	0.856718374388313	0.00391968762547635	0.0510734261857525	0.00374623598217839
2.92146676061551e-06	1.33517785567332e-05	5.76169480361538e-08	3.38578366309937e-07	5.61686254665264e-09	1.66750574942415e-05	59970	0.00499006699857285	0.175199801357471	0.800703599453501	0.0034552773239943	0.020304479695309	0.000336842169725193
6.15441582814187e-06	2.58535247629172e-05	8.35834001811383e-08	4.51486018803882e-07	5.16600625361457e-08	3.25946700725802e-05	30680	0.00973090572331869	0.188816632119224	0.79318258799208	0.00256432723494421	0.0138515290321557	0.00158492362159554
3.10908975138635e-06	2.28779338652943e-05	8.95340509620817e-08	8.47205758693554e-07	1.58469661221774e-08	2.69396103924585e-05	37120	0.00804942049047097	0.115409603408991	0.849230316697483	0.00332350949615611	0.0314483300371234	0.000588240360247141
1.18212902823454e-07	1.92412473154803e-06	7.68494253631725e-09	1.60829959907444e-07	1.5232264673195e-09	2.21237576328256e-06	452003	0.000663493254108527	0.0534325609534151	0.869709731719874	0.00347361540650531	0.0726955893192465	0.000688502600959362
4.87755817386561e-07	5.91773398778174e-06	2.166817583608e-08	3.38026550615202e-07	1.19469405745795e-08	6.77713147219417e-06	147555	0.00203108088914783	0.0719708359484791	0.873191557823773	0.00319724885447215	0.0498775259122666	0.00176283146100921
1.01802594691025e-06	6.63184646955962e-06	2.99650854653337e-08	2.50988724360873e-07	3.07011177250226e-09	7.93389633806858e-06	126041	0.00237734796503275	0.128313492328547	0.835887713548583	0.00377684358208143	0.0316349891233861	0.00038696141740234
2.75131959807202e-06	9.7168140792259e-06	4.51157055497202e-08	2.04865985294322e-07	6.15567132650047e-09	1.27242710394685e-05	78590	0.00381002894910942	0.216226107534012	0.763644066452691	0.00354564166464068	0.0161004103621232	0.000483773986533819
9.72793696557897e-07	6.10254952374547e-06	2.36229395900336e-08	1.9053970960943e-07	1.2759856015011e-09	7.29078185510433e-06	137160	0.00218485225798082	0.133427897842923	0.837022646545518	0.0032401106026091	0.0261343314607653	0.000175013548184517
2.95375878689858e-07	3.51952078971198e-06	1.7389860458303e-08	2.66420199200667e-07	7.50048278444028e-10	4.09945677633926e-06	243935	0.00122908361101137	0.0720524437273428	0.858533454975187	0.00424199141668517	0.0649891470348849	0.000182962845900234
4.22700055344752e-06	2.44671804472785e-05	8.25960457305713e-08	6.14775479582367e-07	7.13283372507318e-09	2.9398685359764e-05	34015	0.00878095548077262	0.143781958333168	0.832254236809006	0.00280951493986241	0.0209116656768526	0.000242624241110978
1.19729297839755e-06	1.04659897566741e-05	4.0679291147419e-08	4.57232630649832e-07	3.51195449202474e-09	1.21647066113609e-05	82205	0.00364278308904709	0.0984234981285421	0.860356940043228	0.00334404210862163	0.037586819415999	0.000288700303609857
4.06644780409314e-07	3.62388959724551e-06	1.70322950056856e-08	1.95160224844035e-07	4.36720175117529e-09	4.24709409925572e-06	235455	0.00127331957527788	0.0957465907055312	0.853263316647629	0.00401034086074769	0.0459514718259329	0.00102827996015926
2.78248983720596e-06	1.03418945156503e-05	3.48624229634311e-08	1.66603896256979e-07	4.30464500246112e-09	1.33301553170791e-05	75018	0.00399108760450562	0.208736490387395	0.77582700798691	0.00261530508341219	0.0124982711974496	0.000322925344834192
4.64745387165135e-07	4.01787466307753e-06	1.90231853065532e-08	2.11457932470141e-07	3.21704324500473e-09	4.71631821126437e-06	212030	0.00141389830256977	0.0985398707947962	0.851909155213767	0.0040334821473917	0.0448353828130381	0.000682109031006687
1.69905552513398e-06	8.35692829708137e-06	3.08748969555977e-08	1.95257099825363e-07	2.92674211713115e-09	1.02850425611134e-05	97229	0.003080773284448	0.165196742263169	0.812532203675846	0.00300192213810881	0.0189845689665503	0.000284562956326192
1.52299974696379e-07	3.54558370024312e-06	2.07621124739639e-08	6.21497594292873e-07	1.36323497662901e-08	4.35377573147263e-06	229686	0.00130528293895615	0.0349811253702003	0.81436985249671	0.00476876021056356	0.142749106206869	0.0031311557156572
1.94020636230369e-06	1.07178860714854e-05	5.36149809255586e-08	3.80817896301447e-07	3.46449706181777e-09	1.30959898080779e-05	76359	0.00392111494200209	0.148152708633518	0.818409774943041	0.00409399989701333	0.0290789701185129	0.000264546407914947
2.75606651930096e-09	8.24401238373005e-07	3.04509978931286e-09	1.17138978720544e-06	1.90277715907413e-08	2.0206199634778e-06	494898	0.000606002907488024	0.00136397074616512	0.407994206369259	0.00150701262204288	0.579718011490541	0.00941679877199249
3.19278408796066e-07	3.82015807698907e-06	1.3540060129018e-08	2.08303508549601e-07	8.56916558004675e-09	4.3698492200438e-06	228841	0.00131009870077692	0.0730639417331808	0.874208212829544	0.00309851883834159	0.0476683514831921	0.00196097511574115
4.8764712540249e-09	6.45749215959101e-07	2.29961863700538e-09	3.91557382976943e-07	2.71898437864357e-08	1.07167253261351e-06	933121	0.000321450255842404	0.00455033707184092	0.602562066589781	0.00214582213038273	0.365370363670742	0.0253714105372536
1.78396918316463e-07	2.58618470650441e-06	1.20967217096677e-08	2.25476094609154e-07	1.03772859528026e-08	3.0125317270925e-06	331947	0.00090335261057084	0.0592182703710944	0.858475508571799	0.00401546699106227	0.0748460481200539	0.00344470594599118
2.34075058906269e-08	9.65688169332772e-07	5.98530996196878e-09	3.17489979159501e-07	3.35844267100325e-09	1.31592940701587e-06	759919	0.000394701166848366	0.0177878127548711	0.733844964771066	0.0045483518569143	0.241266725606103	0.00255214501104522
1.08255763406932e-07	2.26594304092635e-06	9.01444788376751e-09	2.42606272080526e-07	1.17345357020724e-08	2.63755405999965e-06	379139	0.000790954292133161	0.0410439979406323	0.859107714716055	0.00341773009337625	0.0919815353777272	0.0044490218722091
1.79802913075871e-08	7.91507837761192e-07	3.52680787361102e-09	1.99618036034209e-07	8.00282244752e-09	1.02063579542412e-06	979781	0.000306144023234367	0.0176167555441415	0.775504681797179	0.00345550086467962	0.195582044965666	0.00784101682833344
7.26915072040458e-07	4.48602181069608e-06	1.91656959000618e-08	1.52075308642457e-07	3.06367660319109e-09	5.38724156388225e-06	185624	0.00161487151206507	0.13493270413451	0.832712206701807	0.00355760841105671	0.0282287896020883	0.000568691150538142
7.45721957650027e-08	1.54720677241697e-06	7.17333571097856e-09	1.91359875045048e-07	3.00640536397183e-09	1.82331858430197e-06	548451	0.000546846498903575	0.0408991584943184	0.848566337083267	0.00393421959976608	0.104951420279801	0.00164886454284827
1.07949428247804e-06	6.71407404906515e-06	2.93366677428409e-08	2.34605955902155e-07	5.96292035643175e-09	8.06347387554462e-06	124016	0.00241612836743477	0.133874592903686	0.832652793658573	0.00363821700121271	0.0290948987400681	0.000739497696460138
2.54771607493819e-07	6.2945984729275e-06	3.10693507669007e-08	9.87098894203433e-07	5.51823957683509e-08	7.62272072116e-06	131187	0.00228421214019225	0.0334226605976256	0.825767951258433	0.00407588732467332	0.129494301354021	0.00723919946524729
9.08228777716392e-06	3.98257304035666e-05	1.71910376916202e-07	9.6937165627041e-07	4.41580235718105e-08	5.00934582374889e-05	19963	0.0149160508586023	0.181306863145793	0.795028568695659	0.00343179295190979	0.0193512624278144	0.000881512778823554
5.44362512076842e-06	1.39938226291494e-05	8.49234707566953e-08	2.80695742824479e-07	1.6402341195579e-10	1.98032309869109e-05	50497	0.00592341511153571	0.274885705487474	0.706643407754961	0.00428836439936624	0.0141742396990676	8.2826591309369e-06
6.35690893508559e-07	4.42141073397043e-06	1.765420548313e-08	1.5787770016407e-07	3.75514534867766e-09	5.23638867847487e-06	190971	0.0015696874664306	0.121398722008869	0.844362595188063	0.00337144672925079	0.030150111051354	0.000717125022463262
4.33695013268167e-07	4.19510700261093e-06	1.36248346915117e-08	1.6945401076074e-07	4.77234704434066e-10	4.81235809603578e-06	207798	0.0014426692533922	0.0901211016747542	0.871736250481169	0.00283121796416923	0.0352122613029004	9.91685770074325e-05
2.85277245574435e-07	4.34090000869194e-06	2.86427949880245e-08	5.6040352177811e-07	8.95805894845234e-09	5.22418162998096e-06	191418	0.00156603107444375	0.0546070687774833	0.830924404270332	0.00548273337658225	0.107271063961869	0.00171472961373378
3.07309577784558e-08	1.01729011154032e-06	3.16401422704964e-09	1.34668545561624e-07	1.38012816560717e-09	1.18723375727305e-06	842294	0.000356106917495547	0.0258845047070102	0.856857468302553	0.00266503054488363	0.113430522621714	0.00116247382383834
8.30719362345729e-07	6.43445782502995e-06	3.0896392484771e-08	3.07702732478299e-07	1.78099681070832e-09	7.60555730914946e-06	131483	0.00227907482570344	0.109225310990212	0.846020556217402	0.00406234431336186	0.0404576180246691	0.000234170454355236
5.85939478331564e-07	4.68069015360254e-06	1.9491991819787e-08	2.00204550531673e-07	9.94165093089235e-09	5.49626782521646e-06	181942	0.00164752621510922	0.106606791547406	0.851612458208076	0.00354640502239706	0.0364255449148875	0.00180880030723408
2.16706867280183e-07	2.93027584786733e-06	1.2695403087341e-08	2.20721100661438e-07	9.62088870925293e-09	3.39002010760554e-06	294984	0.00101649077900978	0.0639249504137155	0.8643830286709	0.00374493445005201	0.0651090830305838	0.00283800343474907
2.15933341893474e-06	1.45778606942456e-05	6.06886004035814e-08	5.26827105021292e-07	3.46480961953109e-08	1.73593579148005e-05	57606	0.00519431522321334	0.124390166360571	0.839769579370017	0.00349601642534477	0.0303483059458162	0.00199593189825126
2.32378390167252e-10	1.03530515090476e-07	5.66459473407173e-10	3.24493345266595e-07	1.78162375763755e-08	4.46638935797022e-07	2238945	0.000133982734183746	0.000520282428473405	0.231799126302608	0.00126827159033131	0.726522744121135	0.0398895755574525
2.98102276840718e-07	3.36841583087855e-06	1.6951851939881e-08	2.46285262642643e-07	1.34288717968432e-09	3.93109810948147e-06	254382	0.00117863661248518	0.0758318079423459	0.856863842383943	0.0043122434159032	0.0626505001359858	0.000341606121822652
1.22142390198383e-06	1.31444252453288e-05	4.54799936395244e-08	6.29362855305385e-07	7.23788346965057e-08	1.5113070830954e-05	66168	0.00452369265036856	0.0808190417186532	0.869738876523152	0.00300931519134907	0.0416436118340919	0.00478915473275373
4.31623012129642e-07	7.76189764610606e-06	3.47526918987343e-08	8.03630525192419e-07	1.32070567877821e-08	9.04511093211464e-06	110557	0.00270986721496047	0.0477189296371331	0.858131835459029	0.00384215209294394	0.0888469507144608	0.0014601320964335
3.01896043614236e-09	3.92539504098504e-07	1.80661828211362e-09	3.02036061570381e-07	4.65703150033688e-10	6.99866847537175e-07	1428843	0.000209938087665673	0.00431362115060323	0.560877409009796	0.00258137428350992	0.431562178767637	0.000665416788454109
1.67285735454802e-06	8.46141234053097e-06	2.84594782716781e-08	1.85086110039953e-07	6.47245522487925e-09	1.03542877386155e-05	96578	0.00310148283772971	0.161561799012909	0.817189221908021	0.00274856938401863	0.017875310664749	0.000625099030302271
3.20373010597126e-07	4.48032779385194e-06	1.47660066448239e-08	2.65514634124073e-07	5.52541305481278e-09	5.08650685827277e-06	196599	0.00152479225959923	0.0629848773478141	0.880826059747676	0.00290297586462667	0.0521997987070904	0.0010862883327929
8.26967872360368e-07	5.58940359927809e-06	3.116963811218e-08	2.70875242470163e-07	6.38964860894448e-09	6.72480600082975e-06	148703	0.00201541490217805	0.122972747802439	0.831162058591495	0.00463502413427749	0.0402800084399075	0.000950161031880486
3.28532290185671e-06	1.14216635564116e-05	3.32510302420643e-08	1.48633953937226e-07	8.86235713056996e-11	1.48889600660189e-05	67164	0.00445676030932607	0.220654960943498	0.767122989501415	0.00223326747433174	0.00998282977979459	5.9523009607612e-06
1.9956508166579e-08	8.07480672374342e-07	3.16377303536557e-09	1.64593038977888e-07	1.9104841864697e-09	9.97104476740645e-07	1002904	0.0002990867568049	0.0200144605024874	0.809825541064514	0.00317296041605126	0.16507100591496	0.00191603210198667
2.97083806053358e-08	1.08194819655293e-06	5.66230129277194e-09	2.65144060352521e-07	1.19750151468926e-08	1.39443795395045e-06	717135	0.000418244189375194	0.0213049139412562	0.775902716566029	0.00406063337327459	0.190144035882964	0.00858770023647682
3.0330889539715e-07	4.2817433419878e-06	1.83191197958442e-08	3.32514529171941e-07	3.17938609011304e-09	4.93906527244284e-06	202467	0.00148062603100296	0.061410181616639	0.866913698403111	0.00370902565269878	0.067323372101839	0.000643722225711856
9.72958281303462e-07	6.88363817558399e-06	2.19501021444199e-08	1.99676004542501e-07	4.16414802629766e-09	8.08238671160067e-06	123726	0.00242178853914732	0.120380070395168	0.85168384305392	0.00271579459479647	0.024705079287521	0.000515212668594642
7.43281730893627e-06	2.62160539677909e-05	9.57715288956383e-08	4.34344798078221e-07	3.59687781026939e-09	3.41825844815113e-05	29255	0.0102025478918272	0.217444567801961	0.766941832089106	0.00280176383232342	0.0127066108273103	0.000105225449299039
4.5220464565879e-08	2.44589958458775e-06	1.16758981526003e-08	8.12073649953415e-07	7.59974761492832e-08	3.39086707340893e-06	294910	0.00101674461129997	0.0133359590886049	0.721319807481814	0.00344333702850292	0.239488494350507	0.0224124020505708
4.80874127346784e-06	1.82031099993223e-05	9.61908489633996e-08	4.68189930910654e-07	5.34743265791757e-09	2.35815794853222e-05	42406	0.00704959148896256	0.203919388710198	0.771920727814372	0.00407906726618001	0.0198540530841909	0.000226763125058945
6.77329080411468e-08	2.41470897353026e-06	1.36893045829215e-08	6.27520628091309e-07	3.71099021905417e-09	3.12736280446469e-06	319758	0.000937770326728704	0.0216581548979382	0.772123071260862	0.0043772678255872	0.200654886345597	0.00118661967001599
7.14376545033936e-08	2.68615721892565e-06	9.55055083871118e-09	4.61764727003674e-07	6.93257663502762e-09	3.23584272790646e-06	309039	0.000970283359363777	0.0220769859694673	0.830126011922574	0.00295148795593358	0.142703081030897	0.00214243312112789
5.57867041823102e-07	4.67576424393189e-06	1.89392977904464e-08	2.04101940639511e-07	6.8644141452921e-09	5.46353693833024e-06	183032	0.00163772302469445	0.102107306698945	0.855812689967992	0.00346649029817571	0.0373571082145714	0.0012564048203159
2.55926025864717e-06	1.93848066417019e-05	6.26442682646468e-08	6.10149541303418e-07	1.37724368810433e-09	2.26182379536053e-05	44212	0.00676257827696003	0.113150293311829	0.8570431826504	0.00276963521177659	0.0269759979780459	6.08908479488695e-05
1.24173423139884e-06	7.6099760393004e-06	2.12984023012336e-08	1.67828715715502e-07	1.37691050994064e-09	9.04221429922591e-06	110592	0.00270900057171253	0.137326344002391	0.841605362079494	0.00235544100111152	0.0185605771066352	0.000152275810368541
1.2512680627937e-06	7.62578527342295e-06	2.66785345355816e-08	2.09055078700859e-07	4.13083177681822e-09	9.11691778122992e-06	109686	0.0027313508572776	0.137246829775063	0.836443352502648	0.00292626687832021	0.0229304556339497	0.000453095210019646
2.89614664379347e-08	1.03600749665952e-06	3.26522021162966e-09	1.50181104212137e-07	1.32588868552186e-08	1.23167417437644e-06	811903	0.000369434222252774	0.0235139024917828	0.841137630562093	0.00265104219895066	0.121932494272009	0.010764930475165
5.62819461350417e-06	1.76477767886469e-05	6.2596139998133e-08	2.52369465745368e-07	8.40075992638855e-09	2.35993377678209e-05	42374	0.00705488152782197	0.238489514785391	0.747808136070269	0.00265245324313661	0.0106939215086573	0.000355974392546026
4.82080990195439e-08	1.87193521435474e-06	6.39629085316664e-09	3.1935584133611e-07	6.95620748021174e-09	2.25285165304377e-06	443882	0.000675627917799848	0.0213987010438131	0.830918099656324	0.00283919753194791	0.14175626739765	0.00308773437026508
3.85270786227089e-07	4.22929146372583e-06	2.02928755473299e-08	2.86424134893612e-07	1.69181716768149e-08	4.93819743207068e-06	202503	0.00148036606306423	0.0780185060493901	0.856444385204018	0.00410936902108037	0.058001758502699	0.00342598122281247
1.64645181134615e-06	7.32049181742082e-06	3.95167308474939e-08	2.25907532714958e-07	8.76688477870284e-11	9.23245556117721e-06	108314	0.00276591723705033	0.178333033983888	0.792908427114855	0.00428019724391234	0.024468845933568	9.49572377642183e-06
2.93620149839301e-06	2.06506375981575e-05	6.83963175445368e-08	6.18568067853935e-07	3.07342686118222e-09	2.42768769088101e-05	41191	0.007256693602534	0.120946426075401	0.850629909099358	0.00281734416669204	0.0254797217194546	0.000126598939094463
4.99042346864996e-08	3.00694843136235e-06	9.76937503235572e-09	7.56969098365677e-07	2.58404846009561e-08	3.84943162404784e-06	259779	0.00115416514840017	0.0129640527642424	0.78114088650844	0.00253787467514043	0.196644380857892	0.00671280519428574
1.5553792935141e-08	1.25163510785241e-06	4.45393146471306e-09	4.60864107133236e-07	3.69808988481738e-08	1.76948783823367e-06	565135	0.000530705946899634	0.00878999708224448	0.707343153656149	0.00251707379303553	0.260450564946113	0.0208992105224576
1.79967931303366e-07	3.61364387855408e-06	1.32827642642754e-08	3.42937080706783e-07	1.61075202650195e-08	4.16593917509352e-06	240042	0.00124900370057457	0.0431998461185709	0.867425981675057	0.00318842011512979	0.0823192721480587	0.00386647994318301
4.71762832096778e-06	2.4292875737701e-05	7.89720672326358e-08	5.22910293014944e-07	1.37635658653337e-08	2.96261499847817e-05	33754	0.00884859534958382	0.159238656504174	0.819980853069998	0.00266562031425623	0.017650295204863	0.000464574906709233
1.83995026765736e-07	4.35703388155897e-06	2.04579993802227e-08	6.22926678643017e-07	1.06833305186724e-08	5.19509691686661e-06	192489	0.00155731924138536	0.0354170537547375	0.838681924761257	0.00393794373956776	0.119906652101253	0.00205642564318435
4.43318099264854e-07	5.47212706111549e-06	2.51887857833404e-08	3.99780445720509e-07	9.51411009274014e-09	6.34992850197694e-06	157482	0.00190317126734252	0.0698146599803187	0.861761996125129	0.0039667825827485	0.062958259387652	0.00149830192415207
1.91161182577123e-08	7.62809755788237e-07	3.97450752663307e-09	2.03918878216e-07	5.52546053097304e-09	9.95344720319555e-07	1004677	0.000298558987086639	0.0192055253496247	0.766377457192255	0.00399309650766727	0.204872617549558	0.00555130340089521
1.30375122255468e-07	3.38361201432894e-06	1.0327024843956e-08	3.44622382071021e-07	9.15054582962049e-10	3.86985159808234e-06	258408	0.00116028407508029	0.033689953981717	0.8743518785076	0.00266858420335122	0.0890531260273117	0.000236457280019599
5.13591941659407e-07	4.39332213564966e-06	1.32714832232081e-08	1.45967112271877e-07	1.91281943544405e-08	5.08528086715859e-06	196646	0.00152442502114547	0.100995786678421	0.863929102524564	0.00260978372087903	0.0287038447009981	0.00376148237513741
4.7068185223444e-08	1.13457333396258e-06	3.38423539844593e-09	1.04887074436608e-07	4.99323156027034e-09	1.29490606058135e-06	772257	0.000388396624196985	0.0363487257155263	0.876181962924177	0.00261349877142948	0.0809997556035216	0.00385605698534505
1.30357302248851e-06	6.6002307061057e-06	3.90728743025133e-08	2.54365357151377e-07	3.3017753276662e-09	8.20054373537576e-06	121943	0.00245714946206688	0.158961779188509	0.804852814531482	0.0047646687297038	0.0310181087205337	0.000402628829771725
2.57213780113353e-07	5.25180333571084e-06	2.27287076129716e-08	5.96732488593561e-07	4.27484990954585e-09	6.13275316194027e-06	163059	0.0018381401375529	0.0419409966977989	0.856353288161574	0.00370611811902449	0.0973025446869229	0.000697052334679876
1.65135897437204e-11	2.57146364732189e-08	9.76123844070033e-11	1.95436453920624e-07	5.14384495304019e-09	2.26409061321034e-07	4416784	6.79204193717586e-05	7.29369648342172e-05	0.113576004083852	0.000431132852357861	0.863200672182936	0.0227192539160194
4.86467371301919e-07	4.05190072733856e-06	1.79191067296064e-08	1.9190242398267e-07	2.03832442830325e-09	4.75022795378106e-06	210516	0.00142405683824298	0.102409268783555	0.852990796812888	0.00377226249012812	0.0403985715737959	0.000429100339633343
1.08535611352012e-06	9.8158157413041e-06	4.02632730486381e-08	4.68215699469935e-07	7.88410801850962e-09	1.14175349353613e-05	87585	0.00341942045527488	0.0950604591678242	0.859714097383971	0.00352644185251744	0.0410084753075571	0.000690526288129998
2.58459481019636e-10	9.21763380749352e-08	3.80149610356775e-10	1.7431717450005e-07	1.8772297285683e-09	2.6900935139493e-07	3717343	8.06995598748861e-05	0.000960782514360233	0.342651055054261	0.00141314645154726	0.647996709393707	0.00697830658612441
3.10279553577555e-06	1.51824546316023e-05	5.76042046313896e-08	3.62426171140945e-07	2.78872890740942e-09	1.87080692720576e-05	53453	0.00559675277694649	0.165853327281072	0.811545777964317	0.0030791100777795	0.0193727191122958	0.000149065564535549
8.23917465230221e-07	6.20381457149857e-06	3.00042622204548e-08	2.90484284710781e-07	5.33385285404662e-09	7.35355443651408e-06	135989	0.00220364284840269	0.11204343047208	0.843648418606046	0.0040802393562858	0.0395025680735266	0.000725343492061658
9.94407060512584e-07	1.0483386670006e-05	5.89316797058611e-08	7.98873936328951e-07	3.05070699939585e-08	1.23661064165474e-05	80866	0.00370298185359852	0.0804139174463147	0.847751613715531	0.00476558083205585	0.0646018972681618	0.00246699073793642
2.55803758765018e-06	1.87003539970552e-05	6.18585080097192e-08	5.81494773862416e-07	2.05236986647461e-09	2.1903797236444e-05	45654	0.00654966794463552	0.116785119951442	0.853749411355085	0.00282409973677065	0.0265476696841821	9.36992725197362e-05
2.29990245839064e-06	1.08565640965982e-05	4.60792142430727e-08	2.79675624748773e-07	6.62482921186784e-10	1.34828838769018e-05	74168	0.00403672287286705	0.170579416049908	0.805210828463565	0.00341760818114092	0.020743012199927	4.9135105459279e-05
4.09481809477992e-08	1.09779312614612e-06	5.155013012815e-09	1.77694019388052e-07	5.88743513487097e-10	1.32217908300828e-06	756327	0.000396575330329663	0.0309702229251973	0.830290798163573	0.0038988765433243	0.134394819636501	0.000445282731403952
1.15514036040789e-06	6.39484864781964e-06	2.20096257189509e-08	1.56663532685497e-07	5.46355600944876e-10	7.72920852223292e-06	129379	0.00231608524381954	0.14945131278127	0.827361382400925	0.00284759114153029	0.0202690265419618	7.06871343130794e-05
6.50757559994951e-07	9.36401757314398e-06	3.19259444799956e-08	5.90730445833556e-07	1.46329214863605e-08	1.06520644449388e-05	93879	0.00319053574240769	0.0610921538598227	0.879080071430956	0.00299716028240561	0.0554568974762664	0.00137371695054972
1.8013726533406e-07	2.66710484164907e-06	1.26811852151694e-08	2.41411446569385e-07	2.0797881277826e-08	3.12213262004551e-06	320294	0.000936202736659175	0.0576968653341299	0.854257383086498	0.00406170613437442	0.0773226111598891	0.00666143428510824
5.40627998890044e-08	1.31685284780744e-06	6.65082490945263e-09	2.08291959116083e-07	5.99361292344766e-09	1.59185204464543e-06	628199	0.000477441981773685	0.0339622014940757	0.82724575580814	0.0041780421313804	0.130848818404149	0.00376518216225472
5.84965500844319e-07	7.26424881292202e-06	3.43290659228092e-08	5.48158016405198e-07	6.69679477240269e-08	8.49866934381838e-06	117665	0.00254636413811016	0.0688302459101791	0.854751316828884	0.00403934598864926	0.0644992756194131	0.00787981565287476
6.37205053691355e-06	2.9033468348605e-05	1.06894704604932e-07	6.26292936456617e-07	6.10541096968354e-09	3.61448119375498e-05	27666	0.0107850592262539	0.176292258704321	0.803254099060424	0.00295740104526266	0.0173273259116332	0.000168915278359515
4.113413362471e-06	1.65972711019282e-05	6.05125384348386e-08	3.13944647857109e-07	1.95890710173581e-10	2.10853375414013e-05	47426	0.00630570303388578	0.195084065142152	0.787147517526776	0.00286988711070058	0.0148892398445448	9.29037582580535e-06
3.43842968111689e-06	1.25107779195173e-05	3.74554603780973e-08	1.75227976782668e-07	5.20352705237486e-10	1.61624113905002e-05	61872	0.00483702632817895	0.212742368576133	0.77406629600276	0.00231744258162569	0.0108416976000043	3.21952394766621e-05
1.82965926223674e-06	9.32978645536725e-06	5.03659640006514e-08	3.30220138080933e-07	7.85813599258137e-09	1.15478899556781e-05	86596	0.00345839292524364	0.158441002577885	0.807921316463511	0.00436148631429296	0.0285957122338668	0.000680482410443952
6.13381634934271e-08	2.01048818997371e-06	1.0359623301391e-08	4.36603870323699e-07	1.67688162961609e-08	2.53555866338839e-06	394390	0.000760379328371807	0.0241911829448497	0.792917245025204	0.00408573599616385	0.172192375837302	0.00661346019648069
1.73874579148463e-08	8.75338618712407e-07	3.80684200598016e-09	2.4641566365914e-07	1.50341618521062e-09	1.14445199847758e-06	873781	0.000343276863037367	0.015192824109684	0.764853938720744	0.00332634484543191	0.215313236367219	0.00131365595692135
7.15792198842457e-08	2.44138163674984e-06	9.24510405679942e-09	4.054533773495e-07	1.85829090211143e-09	2.9295176289425e-06	341353	0.000878470494669492	0.0244337904565143	0.833373253203851	0.00315584516900031	0.138402777762379	0.000634333408255418
4.43875274364444e-08	1.37746140457227e-06	7.88336620729698e-09	3.14552420487616e-07	1.2506731898471e-08	1.75679145060209e-06	569220	0.00052689903806602	0.0252662474087244	0.78407793030879	0.00448736599019489	0.1790493802664	0.00711907602589065
2.44978637647033e-08	1.10392855651263e-06	5.4567161286085e-09	3.16162253806364e-07	4.27903206154035e-09	1.45432442227384e-06	687604	0.000436202479945469	0.0168448410750063	0.759066230068962	0.00375206250066054	0.217394584704864	0.00294228165050688
2.32025284514598e-06	1.06695442897544e-05	5.01176637021836e-08	2.96324113055516e-07	4.58063464570273e-10	1.33366969751227e-05	74981	0.00399304229355169	0.17397507414872	0.800013999692475	0.00375787676631399	0.022218703297245	3.43460952456752e-05
1.47374854927988e-07	2.57435050968332e-06	1.11807855861115e-08	2.51119505704945e-07	1.93240291015544e-09	2.98595805881252e-06	334901	0.000895387656058677	0.0493559695163962	0.862152267037236	0.00374445500100492	0.0841001449982898	0.000647163447072639
8.87721388662124e-09	6.30247339563655e-07	2.76200542819879e-09	2.52128892185224e-07	2.62327696582735e-09	8.96638728029526e-07	1115276	0.000268955563976769	0.00990054701979024	0.702899975053164	0.0030803994316291	0.281193399641914	0.00292567885350248
7.97916998499312e-09	5.43621081258914e-07	2.39344166271892e-09	2.09663034359529e-07	4.54075719366909e-09	7.68197484459824e-07	1301749	0.000230432780165213	0.0103868733579671	0.707657981516528	0.00311565933387809	0.27292856147135	0.00591092432027687
2.18829256077611e-07	2.81463435628918e-06	1.56407068351573e-08	2.58662234221758e-07	4.46385413586437e-09	3.31223040755957e-06	301911	0.000993177240598997	0.0660670391703947	0.849770097474283	0.00472210713344704	0.0780930679313273	0.00134768829054779
4.40722248889241e-07	4.51400321853918e-06	2.81140499928224e-08	3.70241124382624e-07	7.16744344366613e-09	5.36024808524753e-06	186559	0.00160678646961843	0.0822204946263954	0.842125802155056	0.00524491582212357	0.0690716396880214	0.00133714770840409
1.87363975585286e-06	1.37913707486262e-05	5.14840281763129e-08	4.87283947929957e-07	2.70550311017149e-09	1.62064839836955e-05	61704	0.00485018427802231	0.11561050242223	0.850978581319734	0.00317675494747092	0.0300672217626099	0.000166939547954594
6.62969080578195e-09	6.64091749015787e-07	2.40485938374957e-09	3.0974027458048e-07	2.96078025577107e-09	9.85827354041569e-07	1014376	0.000295704622761961	0.00672500187644662	0.67363899601003	0.0024394325983048	0.314193223905429	0.00300334560978942
2.32018765816358e-08	1.15181040247024e-06	5.28807306737269e-09	3.37539370579253e-07	1.54630535260275e-08	1.53330277622453e-06	652187	0.000459885405786786	0.0151319601982109	0.751195667503034	0.00344881203462865	0.220138759163001	0.0100848011011252
1.90896851459448e-06	1.22740596050628e-05	5.31221181472498e-08	4.39180760089731e-07	1.06170587485764e-08	1.46859480566428e-05	68092	0.00439612539620682	0.1299860592746	0.835768964844658	0.00361720727476094	0.029904828642716	0.000722939963264684
2.13466020873171e-07	5.28286080388889e-06	2.50374837762068e-08	7.96768030950861e-07	2.32898080192101e-08	6.34142214750833e-06	157693	0.00190062419829873	0.0336621685022256	0.833071932604995	0.00394824428871126	0.125645007132024	0.00367264747204397
1.25405351397958e-06	7.15190736028574e-06	1.94275111898471e-08	1.42457417866012e-07	5.95462585111628e-11	8.56790534957969e-06	116715	0.0025670820114152	0.146366406118282	0.834732302526729	0.00226747500085306	0.0166268664339296	6.94992020588602e-06
1.75882964102304e-06	1.08469084394561e-05	4.76443128138583e-08	3.77804003451695e-07	8.79815444862511e-09	1.30399845511933e-05	76687	0.00390437888654749	0.134879733493402	0.831819117336567	0.00365370929902661	0.0289727339759096	0.000674705895094023
9.50369876006788e-07	1.07331610865855e-05	4.12946034157255e-08	5.99687588503778e-07	3.96670706704695e-11	1.23245528215824e-05	81139	0.0036905617060472	0.0771119155205797	0.870876310237386	0.00335059648926259	0.0486579592124122	3.21854035961496e-06
8.34479111290017e-07	7.32132715131581e-06	2.89631481996114e-08	3.26732464622586e-07	3.68684555219531e-09	8.51518872098022e-06	117437	0.00255130736176112	0.0979988980436779	0.859796228975771	0.00340135129691845	0.0383705488308865	0.000432972852746228
3.93483257235245e-09	4.32666462680337e-07	1.85834569980243e-09	2.62735324803194e-07	7.61313668656371e-09	7.0880810244225e-07	1410819	0.000212619899280009	0.00555133689752516	0.610414103887292	0.0026217895836678	0.370672011081589	0.0107407585499264
1.32257645695117e-05	4.84447714332307e-05	1.88976533219146e-07	8.90133384608739e-07	4.20250933174306e-09	6.2753848429902e-05	15935	0.0186506290554216	0.210756230899294	0.771980884763506	0.00301139353119099	0.0141845226528704	6.69681531394429e-05
1.1329230386717e-07	2.57921789848305e-06	1.04811400040366e-08	3.06807481287738e-07	1.70554548350736e-08	3.02685427847707e-06	330376	0.000907645498219756	0.0374290578415858	0.852111684669788	0.00346271707844161	0.101361827514903	0.00563471289528179
1.64512606933056e-06	8.20362869082301e-06	3.64800177087208e-08	2.33896620317104e-07	8.46271125453067e-09	1.01275941094339e-05	98740	0.00303368267508886	0.162439968619804	0.810027396652999	0.00360204183881534	0.0230949836446573	0.000835609243724291
2.93489956469632e-07	4.92838050669673e-06	1.95794479778282e-08	4.22757773183592e-07	1.39965892570817e-08	5.67820427358486e-06	176112	0.00170201604348141	0.0516871078124036	0.867947025016988	0.00344817604905696	0.0744527235749991	0.00246496754655238
1.98754689018139e-06	8.07985625077492e-06	3.72248580818222e-08	1.94570906471967e-07	3.49409185700673e-09	1.03026929973671e-05	97062	0.00308605214260149	0.192915278625629	0.784247017050761	0.00361311921954145	0.0188854415560757	0.00033914354799271
1.61173889483705e-07	2.3204756572388e-06	7.00962753371568e-09	1.29758604581504e-07	6.85641686648812e-09	2.62527419570421e-06	380913	0.000787273230211105	0.0613931640921305	0.883898398512369	0.00267005539656988	0.0494266864748186	0.00261169552411226
3.26393608853855e-06	1.16132019189533e-05	4.52820096831281e-08	2.07156386780032e-07	5.96924740360922e-09	1.51355456513586e-05	66070	0.00453040467464072	0.215647071055252	0.767280029835652	0.00299176592150567	0.0136867471812248	0.000394386006365974
2.0338024093259e-07	2.7338264780025e-06	1.18360546918669e-08	2.04564123167946e-07	3.65524677022477e-09	3.15726214356512e-06	316730	0.000946731704812964	0.0644166469822921	0.865885173194871	0.00374883495689144	0.064791618138162	0.00115772672778363
2.81209687995135e-06	1.0753549861631e-05	3.1758705386134e-08	1.56151655055207e-07	1.72476005607015e-09	1.37552818620797e-05	72699	0.00411811017277797	0.204437604997661	0.781776045700388	0.00230883712195573	0.0113521232513368	0.000125388928657647
3.08112502555896e-06	9.18353017384834e-06	2.26135389054131e-08	8.66612943654944e-08	5.30157534649744e-09	1.23792316080247e-05	80780	0.00370690487115044	0.248894690972714	0.741849774253776	0.00182673203163548	0.00700053905682782	0.000428263685046554
1.4536724826066e-06	1.5361582593493e-05	7.31421036539988e-08	9.93919523294181e-07	2.12477086451455e-08	1.79035644116929e-05	55855	0.0053567187441339	0.0811945850099657	0.858018115289951	0.00408533753235357	0.055515175662174	0.00118678650555576
1.88076160159425e-06	1.2421070751422e-05	5.63263161969405e-08	4.78317741975352e-07	1.97285377637048e-09	1.48384492649649e-05	67392	0.00444167426482167	0.126749201888294	0.837086849819907	0.00379597053513757	0.032235022234076	0.000132955522584734
1.27020528696445e-08	6.8176340610363e-07	2.64893809071803e-09	1.82806586065107e-07	5.58433626526051e-09	8.8550531939436e-07	1129299	0.000265616431142868	0.0143444117064503	0.769914523573863	0.00299144232417459	0.206443238748851	0.00630638364666167
1.14843093724578e-07	2.89231738233303e-06	7.61909700184609e-09	2.46729185655328e-07	1.51504245842002e-08	3.27665918329898e-06	305189	0.000982516379861242	0.0350488370319163	0.882703149926325	0.00232526380548834	0.0752990078775657	0.00462374135870506
4.03474434152368e-08	1.18073556567353e-06	3.69675459466539e-09	1.39096641515126e-07	5.85787152978002e-09	1.36973427672834e-06	730069	0.000410836148169724	0.0294564019465208	0.862017973656731	0.00269888448984078	0.10155009177938	0.00427664812752716
2.25322878862614e-06	1.02263241612874e-05	4.09913967451606e-08	2.39205654457583e-07	1.03756076249971e-09	1.27607875618788e-05	78365	0.00382094224639018	0.176574429885298	0.801386600293952	0.00321229364146906	0.0187453676583552	8.13085209254087e-05
4.48711160993954e-09	3.743264915628e-07	1.85566469355163e-09	1.9904034413421e-07	1.07341774908791e-09	5.80783029749588e-07	1721813	0.000174219781503004	0.00772596887321968	0.644520367139851	0.00319510832530992	0.3427103306032	0.00184822505841938
4.54937222955497e-07	3.72929473008471e-06	1.53203855302671e-08	1.61473994735825e-07	2.44467451830757e-08	4.38547307848937e-06	228026	0.00131477972719096	0.103737319740247	0.85037455785028	0.00349343964860102	0.0368201997471723	0.00557448301369956
1.99525128538873e-09	2.9713574717515e-07	8.64081770087987e-10	1.65453411464421e-07	1.86016473778674e-10	4.65634508168827e-07	2147607	0.000139680628723715	0.00428501593070354	0.638130855772865	0.00185570818942546	0.355328929797514	0.000399490309492331
4.02206049510426e-08	1.08933653892971e-06	2.82685061533313e-09	9.84404419962652e-08	2.56106395211244e-09	1.23338550044446e-06	810777	0.000369947430879147	0.0326099219883391	0.8832084847253	0.00229194409559254	0.0798131986802108	0.00207645051055776
7.10928784290585e-07	6.66119297575935e-06	1.94328482836794e-08	2.34117456305051e-07	1.04494742103764e-08	7.63612153884904e-06	130957	0.00228822322493849	0.0931007685869991	0.872326735748022	0.002544858431707	0.0306592103221472	0.00136842691112423
1.94201154037559e-08	8.57728645986131e-07	2.74420134071687e-09	1.558385569081e-07	7.72713003712766e-09	1.04345864967583e-06	958351	0.000312988767031341	0.0186112937103824	0.82200540122275	0.00262990904485713	0.14934809056067	0.00740530546134073
4.16819666907864e-08	1.1071546258406e-06	4.74859235365141e-09	1.62174330060761e-07	3.81764575662603e-09	1.31957716070243e-06	757819	0.000395795061853832	0.031587365962441	0.839022270778959	0.00359857119012554	0.122898709442981	0.00289308262549334
5.25883051869479e-06	2.23664152289452e-05	6.97617374458952e-08	3.81513621361187e-07	8.36855778524334e-09	2.80848896642323e-05	35606	0.00839018945228209	0.187247683062548	0.79638608149599	0.00248395981896061	0.0135843019475012	0.000297973675000802
5.63949732908095e-07	6.99451620757035e-06	3.11717880720594e-08	4.97119611719752e-07	5.1313381940788e-11	8.0868086536522e-06	123658	0.00242311191887579	0.069736994785131	0.864929109508664	0.00385464642569248	0.0614729039613471	6.3453191658756e-06
5.91697826819249e-07	4.76474899985818e-06	2.40520325927633e-08	2.49030666462676e-07	6.74835584039759e-09	5.63627788157327e-06	177422	0.00168945938369158	0.104980243921914	0.845371555479125	0.00426736103118634	0.0441835324118483	0.00119730715592644
1.4971472455701e-07	2.61076133230041e-06	1.08207459848178e-08	2.42618532761036e-07	2.1738325520502e-09	3.01608916815533e-06	331555	0.00090441888145032	0.0496386930922792	0.865611454682947	0.0035876744292132	0.0804414323431374	0.000720745452422993
6.40909569668566e-08	1.55395564515139e-06	6.4682613155404e-09	2.01646231738674e-07	2.34741936765713e-09	1.82850851454012e-06	546894	0.000548402628146927	0.0350509480580548	0.849848733431914	0.0035374521169059	0.110279077256246	0.00128378913687888
2.49934419832632e-05	7.17953421207187e-05	3.05634711003917e-07	1.1290321114763e-06	1.3416051870162e-08	9.82368669783323e-05	10179	0.0290424289277434	0.254420186148403	0.730839086476102	0.00311120173520323	0.0114929572390102	0.000136568401281783
7.74376630658709e-07	9.8128365052906e-06	4.27127638018461e-08	6.95982028962163e-07	4.05892739513498e-08	1.13664972026647e-05	87978	0.00340416120064901	0.0681279920147405	0.863312270291164	0.0037577771797483	0.0612310034087725	0.00357095710557465
5.16624350253891e-06	2.45891895044671e-05	1.19969437003233e-07	7.34234601896587e-07	1.74729575565804e-08	3.06271100034624e-05	32651	0.00914619050931187	0.168682043521405	0.802856995050701	0.00391709949093045	0.0239733556908759	0.000570506246087375
5.56399239192934e-07	4.6698978012178e-06	2.01678665568779e-08	2.17641726499135e-07	4.1974572049202e-10	5.46452637918724e-06	182998	0.00163801937240282	0.101820212875556	0.854584181166012	0.00369068884609859	0.0398281042851339	7.68128271995734e-05
6.6923217610972e-06	3.62623214554344e-05	1.41652100733641e-07	9.87031634583811e-07	2.04488078152332e-08	4.41037757596643e-05	22674	0.0131442740092106	0.151740336191754	0.822204467323603	0.0032117907887422	0.0223797536057336	0.000463652090167187
5.69653090169609e-08	1.49755321442406e-06	5.01231740132881e-09	1.69422785056561e-07	3.34547776653165e-09	1.73229910366544e-06	577268	0.000519555165700902	0.032884222416571	0.86448882369986	0.00289344801410048	0.0978022702303964	0.00193123563907228
5.81701983997728e-07	4.91505515991e-06	2.14103675840042e-08	2.32602482827021e-07	2.12787415832183e-09	5.75289786847708e-06	173825	0.00172438586028212	0.101114602987332	0.854361623007768	0.00372166655370713	0.0404322287905653	0.000369878660627974
1.18253229855811e-07	2.13363810464841e-06	5.8096957933472e-09	1.34779006438032e-07	2.99790290891486e-09	2.39547793964451e-06	417453	0.000718386079727629	0.0493651925984171	0.890694115498738	0.0024252762662508	0.0562639313881691	0.00125148424842507
1.58687177270166e-07	2.30643268263656e-06	1.17579591630958e-08	2.19730231411721e-07	1.25623928491052e-09	2.69786428976645e-06	370664	0.00080903293492407	0.0588195551096097	0.854910564399153	0.00435824707999441	0.0814459912773235	0.000465642133918926
4.95105497044044e-07	4.49392541766172e-06	1.26492935552991e-08	1.4762383161675e-07	1.39992132362929e-08	5.16330325311411e-06	193674	0.00154779590137555	0.0958892927207858	0.870358605210982	0.00244984517375965	0.0285909667474431	0.00271129014702936
2.30198418093847e-06	1.95370290032924e-05	1.2399431891599e-07	1.35323655520435e-06	4.09912617443234e-08	2.33572353200955e-05	42813	0.00698275888226496	0.0985555075072581	0.836444413713793	0.0053086042597392	0.0579365038995041	0.00175497061970585
1.28376777082168e-06	1.25804023038737e-05	8.64064300247024e-08	1.08880870960289e-06	3.08137190956364e-08	1.50701989334186e-05	66356	0.00451088898735552	0.0851858543137668	0.834786744319365	0.00573359584743727	0.072249126531995	0.00204467898743567
5.82248420833095e-08	1.38154993216691e-06	5.3236647649717e-09	1.62415539758472e-07	1.81083747961901e-10	1.60769506252163e-06	622009	0.00048219261421234	0.0362163468935367	0.859335805883479	0.00331136475384932	0.101023846838049	0.000112635631086579
4.05470180412937e-08	1.25567330577094e-06	4.40272591855522e-09	1.75307557067281e-07	1.31837729280837e-08	1.48911437972616e-06	671540	0.000446634875470586	0.0272289480199299	0.843234960904654	0.00295660694604592	0.117726052111269	0.00885343201810201
9.16727548702325e-07	9.53404280549945e-06	5.67325373218655e-08	7.58675563727087e-07	9.21641751976929e-08	1.13583426304484e-05	88041	0.00340172312613518	0.0807096227441532	0.839386793980087	0.0049947900999026	0.0667945657576219	0.00811422741823507
6.62626412190807e-07	1.29214638492914e-05	4.57161747153826e-08	1.14647903784982e-06	1.73957927062968e-08	1.47936812667537e-05	67596	0.00442830323092203	0.0447911780876306	0.873444791482036	0.00309025007981767	0.0774978869138094	0.00117589343670605
4.16760163709202e-06	1.43980906803532e-05	6.41690104150318e-08	2.85042730218684e-07	1.37433099654441e-10	1.89150414911786e-05	52868	0.00565849617557368	0.220332672229964	0.761197943291218	0.00339248583964028	0.0150696328290699	7.26581010771431e-06
2.07035838513316e-06	1.1924293676573e-05	4.60225191201452e-08	3.40825130665621e-07	7.4548655868815e-09	1.43889545770788e-05	69498	0.00430741379689703	0.14388525407059	0.828711607413652	0.00319846163066341	0.0236865804836541	0.000518096401440927
1.21746184239458e-07	2.38409384996935e-06	9.29030572828625e-09	2.33917445700323e-07	2.82293566624359e-09	2.75187072130366e-06	363389	0.000825221669462639	0.0442412440733345	0.866353870300971	0.00337599642903468	0.0850030649657509	0.00102582423090946
4.48291525200649e-06	1.41384459103764e-05	4.07829500234112e-08	1.65380196121298e-07	4.50957797406958e-10	1.8827975266325e-05	53112	0.00563252327792862	0.238098637192521	0.750927580389586	0.00216608262155272	0.00878374832035658	2.39514759833747e-05
1.27267040755213e-06	1.1319667861323e-05	6.01512396974335e-08	6.87939351018386e-07	1.85353476240209e-08	1.33589642072149e-05	74856	0.00399969585555715	0.0952671470490791	0.847346222786451	0.00450268739135829	0.0514964588831552	0.00138748388995685
5.19741501659203e-06	2.51322023587509e-05	8.5767447150708e-08	5.33288945585649e-07	1.15609350016685e-09	3.09498298615795e-05	32310	0.00924211927927543	0.167930325944828	0.812030388249389	0.00277117669254712	0.0172307553214586	3.73537917764776e-05
5.26010477977075e-06	1.40075873343837e-05	5.57979671693352e-08	1.91050356932235e-07	9.85286996560747e-09	1.95243933082216e-05	51218	0.00584025419583789	0.269411945187345	0.717440338004518	0.00285785920660792	0.00978521349760892	0.000504644103919915
1.19206426513653e-07	2.10421983029663e-06	8.26827330368291e-09	1.87657861525471e-07	1.11638332492156e-08	2.43051622488865e-06	411435	0.000728889984114023	0.0490457234117471	0.865750168112138	0.00340185892158021	0.0772090552631746	0.00459319429135967
2.50741720438318e-07	3.35792624833731e-06	1.49447025794377e-08	2.57333115197397e-07	8.281500039651e-10	3.88177393655643e-06	257614	0.00116385663408458	0.0645946220816645	0.865049408651595	0.00384996726334233	0.0662926588212606	0.000213343182137949
2.57767826582612e-08	1.30251208444488e-06	5.74602423856437e-09	3.73330388213636e-07	7.22095352190584e-11	1.70743748909056e-06	585673	0.000512100515769776	0.0150967650780532	0.762846132152482	0.0033652911308776	0.218649520465013	4.22911735746881e-05
1.30961858419943e-05	3.27933985014065e-05	1.09421025245925e-07	3.52307837135875e-07	9.91696034312129e-10	4.63523049018168e-05	21574	0.0138097717821608	0.282535806358163	0.707481506493997	0.00236063827845669	0.00760065411810979	2.13947512731618e-05
5.18068768561383e-07	7.8836329402661e-06	2.96559424830535e-08	5.80292526452799e-07	2.9651570770027e-08	9.04130174853336e-06	110604	0.00270872754561935	0.0573002409354849	0.871957729045482	0.00328005228758837	0.0641824089708024	0.00327956876064191
8.42047770926307e-07	1.3372032179015e-05	4.92419530009493e-08	1.00561582321675e-06	3.7306194291005e-08	1.530624392045e-05	65333	0.00458138162634214	0.0550133511070789	0.873632502429235	0.00321711539792982	0.0656997123816371	0.00243731868411962
3.06576921594195e-07	3.49361756745477e-06	9.05581502668913e-09	1.32686006810032e-07	1.02599531325843e-08	3.95219626401827e-06	253024	0.00118495860364953	0.0775712796414855	0.883968642767438	0.00229133737844333	0.0335727271487089	0.0025960130639243
1.95479778425614e-05	4.42393176305483e-05	1.88256313939125e-07	5.47827444091729e-07	4.55941873760034e-10	6.45238351730143e-05	15498	0.019171616490142	0.302957469749674	0.685627528368779	0.00291762436988338	0.00849031125665087	7.06625501316638e-06
7.88379340686346e-08	2.889545774236e-06	1.66522563819526e-08	7.8479733511723e-07	2.24770413907073e-08	3.79231034119453e-06	263691	0.00113704832972106	0.0207888930429153	0.761948657747729	0.0043910584534881	0.20694438600983	0.00592700474603756
6.73816845775468e-06	2.52383588471437e-05	1.24758820618323e-07	6.00863313535831e-07	3.28122459129856e-09	3.27054306636439e-05	30576	0.00976381108807112	0.206025981649739	0.771687097066705	0.00381462093868736	0.0183719737469706	0.000100326597898802
8.52234126986934e-08	1.89831587444028e-06	7.85916281366406e-09	2.25086034247606e-07	2.67772372404051e-10	2.21675225657264e-06	451110	0.00066480533300739	0.0384451679009267	0.856350035874236	0.0035453500905939	0.101538651231877	0.000120794902366789
1.17190225814562e-09	1.96757005407747e-07	8.89263734319521e-10	1.91967674639297e-07	5.90727417339459e-09	3.96693120212904e-07	2520840	0.000119000878513575	0.00295417842768905	0.495992986473142	0.00224169184946352	0.483919848512292	0.0148912947374136
9.42453326324343e-08	1.88206753059602e-06	8.84781458738908e-09	2.27181013139364e-07	1.82850576395445e-09	2.21417019671916e-06	451636	0.000664031228025053	0.0425646288492555	0.850010325938253	0.00399599570100767	0.102603229632477	0.000825819879006515
6.48638174179574e-07	9.42537245917354e-06	3.40863023107321e-08	6.36912029274729e-07	3.19853427560149e-09	1.07482074992142e-05	93039	0.0032192865273496	0.0603484975729206	0.87692505563022	0.00317134762361298	0.059257511480058	0.000297587693188408
1.66680224501828e-05	3.46710874286585e-05	1.15274068984351e-07	3.08312147842936e-07	3.65146223032826e-09	5.17663475578989e-05	19318	0.0154103329155557	0.321985676728307	0.669761129851397	0.00222681480194099	0.00595584124412291	7.05373742322506e-05
4.81988069934322e-08	1.42700846347234e-06	4.55458148040091e-09	1.73380980212053e-07	1.28822906369216e-08	1.66602512279515e-06	600231	0.00049968306997572	0.0289304202763566	0.856534780867049	0.00273380120028414	0.104068646888809	0.00773235076750136
1.79718494222484e-07	3.50207728167482e-06	1.37230537217163e-08	3.43840928397316e-07	1.62105937615343e-08	4.05557035177787e-06	246574	0.00121593372547846	0.0443139875859135	0.863522754608261	0.00338375432587439	0.0847823853546479	0.00399711812530338
2.06987084170496e-06	1.11130958742668e-05	3.45613099756688e-08	2.38590018074857e-07	1.24406457461301e-08	1.34685586897684e-05	74247	0.0040324425978806	0.153681688544548	0.825113965810538	0.00256607338407516	0.0177145917072854	0.000923680553553281
5.45595559737294e-06	2.0482986974663e-05	7.3732736253026e-08	3.55926620236429e-07	3.34441957321521e-09	2.63719463480986e-05	37919	0.00788047319833696	0.206884828497549	0.776696065747146	0.00279587768304186	0.0134964107517264	0.000126817320537145
3.40416901241831e-07	7.12644254899131e-06	3.31221688685984e-08	8.91639422057233e-07	5.56348078082872e-08	8.44725584896726e-06	118382	0.00253097911586764	0.0402991110164432	0.843639955555812	0.00392105666749135	0.105553736976754	0.00658613978350011
1.22374924904741e-06	1.03445645102968e-05	6.46664401391777e-08	7.0287939418024e-07	9.83259466464146e-10	1.23368428531301e-05	81058	0.00369423514689959	0.0991946856757538	0.838509871078741	0.00524173331127181	0.0569740088730972	7.97010611361296e-05
6.86340240855451e-08	1.49890050603156e-06	7.32987349675026e-09	2.0582038786519e-07	5.26558339396898e-09	1.78595037487301e-06	559926	0.0005356420834427	0.0384299726639522	0.839273323111307	0.00410418654396903	0.115244180779561	0.00294833690121059
3.82792729337748e-07	4.83406465654719e-06	1.67496855483652e-08	2.71973287399107e-07	8.71201399730729e-09	5.51429237282972e-06	181347	0.00165292468574219	0.0694182867821558	0.876642791079745	0.00303750407412111	0.049321521060288	0.00157989700369054
5.75144670020997e-06	1.38554300904916e-05	5.00496886504453e-08	1.5502550696618e-07	9.11219400853899e-09	1.98210641803267e-05	50451	0.00592873347066247	0.290168411134985	0.699025539922509	0.00252507575754292	0.00782125044123762	0.000459722743725498
2.00650896256321e-07	4.57485373717913e-06	2.03660262981921e-08	5.97079080993127e-07	1.82667842776706e-08	5.41121652500444e-06	184801	0.00162205239841018	0.0370805520956596	0.845439046107174	0.0037636687063036	0.110341007097778	0.00337572599308538
6.43145115319459e-07	5.46801888632236e-06	2.26704739019255e-08	2.47825595777925e-07	5.94359330540235e-09	6.38760366462708e-06	156553	0.0019144523135517	0.100686446606109	0.856036030632718	0.00354913596588166	0.0387978980521788	0.000930488743112923
7.88672603117053e-08	1.52582894025179e-06	6.09410593352258e-09	1.51592003306729e-07	6.34116281420536e-09	1.76872347261796e-06	565380	0.000530476758450527	0.0445899325319468	0.862672409720077	0.00344548259118338	0.0857070116689025	0.00358516348789082
5.96717421535232e-10	1.52039928121536e-07	6.69785331211325e-10	2.19424820033639e-07	7.77133493679499e-09	3.80502585844716e-07	2628103	0.000114144282533313	0.00156823486550168	0.399576596264142	0.00176026486055121	0.57667103509038	0.0204238689194256
7.6350172796695e-08	2.92082124392878e-06	1.07353744901958e-08	5.28086166154647e-07	4.21834922215629e-09	3.54021130659247e-06	282469	0.00106150148022732	0.0215665580906196	0.825041499214952	0.00303241065588507	0.149167979089627	0.00119155294891608
7.64562015904654e-08	1.59689200040572e-06	6.9787958467552e-09	1.87414065185777e-07	3.69665495515478e-09	1.87143771798387e-06	534349	0.000561274267373402	0.0408542591910742	0.853296898454133	0.00372910932578273	0.100144430875146	0.00197530215386342
5.41716920144367e-07	4.10005876558689e-06	1.85291216439411e-08	1.80314377965609e-07	5.86290514453002e-10	4.84120547585526e-06	206560	0.00145131098648232	0.111897113817229	0.846908644145612	0.00382737765136228	0.0372457601448437	0.000121104240953422
6.12214094959884e-07	8.45646695911536e-06	3.77225268357017e-08	6.70009841956854e-07	3.70634598190876e-09	9.78011976884971e-06	102248	0.00292975015946129	0.062597811624948	0.864658834347789	0.00385706184865449	0.0685073248377671	0.000378967340841132
2.47739051077839e-06	1.25619877452803e-05	3.86200678301923e-08	2.5179604925485e-07	2.11171799825295e-10	1.53300055449435e-05	65232	0.00458847753879377	0.161604019223303	0.819437912690366	0.0025192468272088	0.0164250461956227	1.37750634992398e-05
3.68852537214755e-08	1.13538157432686e-06	5.04274648648822e-09	1.99579406846083e-07	7.34816068394423e-09	1.38423714206485e-06	722420	0.000415185216774083	0.0266466291075345	0.820221867933137	0.0036429787449324	0.144180069137845	0.00530845507655074
5.54949686834999e-07	3.96851176507039e-06	1.10130646228481e-08	1.01260245192202e-07	1.01887508087886e-08	4.64592351252922e-06	215242	0.00139280943082476	0.119448735076761	0.854192229891005	0.00237047910779155	0.0217955041487707	0.00219305177567202
3.81890478210388e-06	1.20936940646338e-05	5.74510549815706e-08	2.33926346314011e-07	5.49991906309096e-09	1.62094761670964e-05	61692	0.00485107759332448	0.235597050930979	0.746087901913993	0.00354428819224835	0.0144314562606816	0.000339302702098126
3.95192991606142e-06	2.52571355898589e-05	7.32650257969052e-08	6.02123876132513e-07	7.18807284637646e-09	2.98916424806961e-05	33454	0.0089275375330603	0.132208523456467	0.84495643242655	0.00245102040960845	0.0201435527178328	0.00024047098954226
1.04508397889016e-08	6.59661919450046e-07	2.11166266760939e-09	1.71378844691634e-07	2.70382356325738e-09	8.46307090161448e-07	1181604	0.000253860006591999	0.0123487560371353	0.7794592850737	0.00249514944652839	0.202501960203288	0.0031948492393483
4.24708200992512e-07	4.20263526954999e-06	2.02097499642426e-08	2.57130975912646e-07	1.11737641176525e-08	4.91585796053704e-06	203423	0.00147367408740029	0.0863955395786322	0.854913893624963	0.00411113382983807	0.0523064291069458	0.00227300385962164
1.5657632240074e-07	3.33884690965987e-06	1.14756952490033e-08	3.1464773912374e-07	3.36960903436812e-09	3.82491627546772e-06	261444	0.00114681897707025	0.0409358822845327	0.872920260000092	0.00300024743616121	0.0822626474576269	0.000880962821586487
1.19936613473788e-10	7.67305279004972e-08	2.10123259909779e-10	1.72844760969537e-07	3.96831100536488e-10	2.50302179843954e-07	3995171	7.50878441327929e-05	0.000479167275125452	0.306551576771459	0.000839478345896853	0.690544369518849	0.0015854080886706
2.99620294229227e-06	1.40935185742577e-05	7.00528765593769e-08	4.23689014134186e-07	1.68144557396195e-09	1.75851448528175e-05	56866	0.005261698357232	0.170382613698642	0.801444554037872	0.00398363943804268	0.0240935754399716	9.56173854713825e-05
3.1304912683732e-07	3.34251564543933e-06	1.55225489258023e-08	2.13100192411851e-07	3.32108109431682e-09	3.88750859470863e-06	257234	0.00116557503444958	0.0805269285483814	0.859809197589661	0.00399292980263257	0.0548166485604448	0.000854295498879981
8.51975591614846e-07	5.74522863728254e-06	1.57015703035833e-08	1.36139599235976e-07	3.14682672133218e-09	6.75219222515827e-06	148100	0.00202361423266439	0.126177626940245	0.85086864320541	0.00232540333272505	0.0201622813297181	0.000466045191901866
3.70078059777379e-07	4.66252591414923e-06	1.94053832158499e-08	3.1435470747212e-07	6.13664229387994e-09	5.37250070690846e-06	186133	0.0016104563628262	0.0688837619512081	0.867850218828957	0.00361198337133706	0.0585118038361341	0.00114223201236416
8.96451160090703e-07	6.26834857178077e-06	2.82785843258885e-08	2.54242132938443e-07	7.94679323229214e-09	7.45526724236809e-06	134133	0.00223408920946111	0.120244000777892	0.84079461781838	0.00379310136130091	0.0341023500128327	0.00106593002959447
2.29797346838542e-08	8.89649666046617e-07	2.18243155264319e-09	1.08636060020173e-07	1.05189931024551e-08	1.03396688540574e-06	967149	0.000310142121989321	0.0222248265473576	0.860423751092866	0.00211073641085398	0.105067252688216	0.0101734332607057
5.61653035836715e-07	5.6419662683215e-06	2.08998538487222e-08	2.69944554410569e-07	1.30530000199574e-08	6.50751671243746e-06	153668	0.001950356943201	0.086308350889558	0.866992205727004	0.00321164812512544	0.0414819609905325	0.00200583426777989
6.36093450204173e-09	8.86736169147803e-07	5.55629567110942e-09	9.95993422616133e-07	2.00545374263478e-08	1.91470135936343e-06	522275	0.000574246015330404	0.00332215489947555	0.463119830573792	0.00290191242824242	0.520182125398011	0.0104739767004788
3.27114824568589e-06	1.14450307249363e-05	5.08973282549453e-08	2.28967292221651e-07	2.20709109186266e-09	1.49982506821907e-05	66674	0.00448940132220865	0.218101985024836	0.763091040912288	0.00339355097694041	0.0152662665182369	0.000147156567697819
8.05806317202089e-07	6.09373711836616e-06	2.47880130510023e-08	2.41023346821064e-07	4.79818365769989e-09	7.17015297909802e-06	139467	0.00214874174757052	0.112383420486442	0.84987546794751	0.00345711076503707	0.0336148123371538	0.000669188463856665
5.82883176029244e-07	6.31848868704825e-06	1.77643934121155e-08	2.47603146504185e-07	7.56068640553178e-09	7.17430008939933e-06	139386	0.00214998321547655	0.0812459987407701	0.88071151308326	0.00247611518764932	0.0345125159832721	0.00105385700504825
2.88622253515138e-07	7.26833529306993e-06	2.52656254813541e-08	8.18198524072972e-07	8.02369768896732e-09	8.40844539382836e-06	118928	0.0025193652823885	0.0343252813090731	0.864408930859532	0.00300479152780116	0.0973067535972244	0.000954242706369547
5.80637402933487e-10	1.50031263912979e-07	6.45957220630607e-10	2.14605927359957e-07	1.02432574591015e-08	3.76107043355602e-07	2658818	0.00011282576892957	0.00154380890544638	0.398905754527781	0.00171748238179062	0.570598001689246	0.0272349524957359
4.23332405670363e-07	3.79195550103484e-06	1.69195830202927e-08	1.94863498278062e-07	2.35009877451422e-09	4.42942108677808e-06	225763	0.00132794676634718	0.0955728519318291	0.856083769581971	0.00381981814074938	0.0439929946736684	0.000530565671782554
3.88343826691148e-07	3.7703899220328e-06	1.32304166459307e-08	1.6515953218268e-07	3.46709600023598e-10	4.33747040715258e-06	230549	0.00130039769341594	0.0895323288086901	0.869260091277014	0.00305026095950152	0.0380773853604461	7.99335943484173e-05
9.84015606921602e-07	5.97766910590137e-06	3.49277031460955e-08	2.72809825438963e-07	1.19211110768565e-09	7.27061435251572e-06	137540	0.00217881516386997	0.135341466238148	0.822168363782495	0.0048039548589192	0.0375222522075549	0.000163962912882755
4.1199319610508e-06	2.1252410361191e-05	1.00747441933952e-07	6.68257586154972e-07	7.27749608167254e-09	2.61486248464124e-05	38243	0.00781400073927452	0.15755826492788	0.812754417718714	0.00385287725552323	0.0255561273328933	0.000278312764989285
5.38026448157126e-07	4.81468241347617e-06	2.74610041970008e-08	3.15968246854341e-07	6.8850785354736e-09	5.70302319122011e-06	175346	0.00170944906076298	0.0943405681718821	0.844233356948021	0.00481516614543623	0.0554036405359141	0.00120726819874646
2.23172857410546e-06	8.51887050386384e-06	4.88268751637241e-08	2.39639301817103e-07	4.54758711598462e-09	1.10436128420661e-05	90550	0.0033076198801707	0.202083195601045	0.771384385317702	0.00442127733577713	0.0216993573791627	0.000411784366313753
1.76156297790685e-06	1.70480201196216e-05	8.21045887198162e-08	1.02178325238871e-06	8.13583980526468e-09	1.99216067784422e-05	50197	0.00595871756664179	0.0884247439224176	0.855755276631088	0.00412138386390921	0.0512902028311497	0.000408392751435528
3.2088771243609e-06	1.70533970455722e-05	7.60239003967947e-08	5.19507111497242e-07	7.41401301023969e-09	2.08652191948374e-05	47927	0.00624008038705615	0.153790721985555	0.817312144498902	0.00364357065635837	0.024898234072987	0.000355328786197181
9.12888069586051e-07	7.5807268157235e-06	2.84767497502166e-08	3.0405725973097e-07	3.23966241871705e-10	8.82647286103261e-06	113296	0.00264445080777675	0.103426145863576	0.85886253037622	0.00322628871108148	0.0344483311191418	3.67039299811323e-05
3.68813670435018e-06	2.37841254052746e-05	1.04315512629654e-07	8.65046986258297e-07	1.55470996190529e-08	2.84571717081318e-05	35141	0.00850093395692786	0.129603066045255	0.835786691988022	0.00366570204866301	0.030398206649999	0.000546333268060163
1.78416571991987e-06	8.31121427200895e-06	2.12464818580001e-08	1.27255779792293e-07	3.19221985479353e-09	1.02470744734339e-05	97589	0.00306941776821157	0.174114643603442	0.811081669559075	0.00207341928792289	0.0124187425515653	0.000311524997995236
2.65672339090146e-07	3.05407962635034e-06	1.01993553079144e-08	1.50753137690459e-07	8.78310492949185e-09	3.48948756336835e-06	286575	0.00104630034117914	0.076135058304577	0.875222957780736	0.00292288054411894	0.0432020848198521	0.00251701855071627
9.80677791878891e-06	4.08310707616654e-05	9.11627754693512e-08	4.8809006183171e-07	4.91412873927957e-09	5.12220156464946e-05	19523	0.0152495284331227	0.191456306336513	0.797139086510346	0.00177975767487373	0.00952891165393083	9.59378243369824e-05
6.53566203093658e-06	3.06172690457108e-05	2.08825304593578e-07	1.25795786885077e-06	4.25106260837051e-09	3.86239653127001e-05	25891	0.0115205378508678	0.169212611341787	0.792701339643224	0.00540662521061538	0.0325693609826523	0.000110062821721019
3.27234762882206e-07	6.03553876025738e-06	2.53538199344497e-08	6.01301792344905e-07	1.81793189780355e-08	7.00760845439698e-06	142702	0.00210008163866438	0.0466970671965669	0.861283674670827	0.00361804174697307	0.0858069905386356	0.00259422584699759
4.95862355288977e-07	4.79793436512658e-06	2.0905068389909e-08	2.60081367930194e-07	1.58068061297394e-09	5.57636383734864e-06	179328	0.00167151527527787	0.0889221668012147	0.860405544737165	0.00374887094882399	0.0466399567022969	0.00028346081049932
4.00178681146892e-07	4.33806303256515e-06	1.78790970523133e-08	2.49202417687801e-07	3.37859530335623e-10	5.0056610879825e-06	199774	0.00150057509453039	0.0799452208435833	0.866631391202233	0.00357177538352269	0.0497841170841714	6.74954864896368e-05
1.8707755593631e-06	9.1418022968934e-06	3.71592657249778e-08	2.33475326321242e-07	1.56987387680584e-10	1.12833694356904e-05	88626	0.00337930717326473	0.165799371369128	0.810201451702626	0.00329327741476224	0.0206919863478667	1.39131656173569e-05
2.98981272133482e-07	4.4033897030189e-06	2.694081474743e-08	5.10183248924249e-07	7.81532239235552e-09	5.24731036121641e-06	190574	0.00157295883995823	0.0569780042635354	0.839170813216034	0.00513421408166614	0.0972275725665253	0.00148939587223955
1.72284277752072e-06	1.06125883870324e-05	4.37906512837888e-08	3.46840456357002e-07	1.06893806166371e-09	1.27271312102556e-05	78572	0.00381088374164384	0.135367723413776	0.833855502210957	0.00344073228761105	0.0272520531632074	8.39889244484531e-05
1.17798054817406e-07	2.19029794731635e-06	8.06937258315397e-09	1.92915398600067e-07	3.37803217241379e-08	2.54286109504112e-06	393258	0.000762568395248908	0.0463250057374847	0.861351786610639	0.00317334383655097	0.0758654882786461	0.0132843755366793
1.67563152590164e-07	2.49738640949581e-06	1.09988529750023e-08	2.10773073559244e-07	4.3604989707606e-10	2.88715753851729e-06	346361	0.00086577351355599	0.0580374123527102	0.864998316225704	0.00380957839268126	0.0730036621650672	0.000151030863837099
2.0713795109926e-07	2.28494672151384e-06	1.11243705200113e-08	1.57778262564199e-07	8.56038775116872e-09	2.66954769344848e-06	374595	0.00080054476992597	0.0775929014520369	0.85593028628838	0.0041671368326973	0.0591029944703416	0.00320668095654457
3.60310381932214e-07	4.2097830528983e-06	2.22074269057974e-08	3.33615973893023e-07	2.38914817905844e-09	4.92830598380839e-06	202909	0.00147740300243671	0.0731103919107274	0.854204886370539	0.00450609742551667	0.0676938434807204	0.000484780812495779
7.6117076500859e-08	1.56277462118563e-06	7.43186084428549e-09	1.9618694903993e-07	1.010389595107e-08	1.85261440352178e-06	539778	0.000555630416115949	0.0410863028788734	0.843550939804221	0.00401155298704237	0.105897346294503	0.00545385803535951
5.19588772097974e-08	1.42758645679778e-06	6.10222313748092e-09	2.15571880485355e-07	1.08085150671269e-08	1.71202795269754e-06	584103	0.000513476951048975	0.0303493159255542	0.833856979115567	0.0035643244772178	0.12591609859272	0.00631328188894148
1.31849340727122e-06	8.58104815390275e-06	3.50886266710497e-08	2.93627895882126e-07	1.54837564414586e-09	1.02298064593713e-05	97754	0.00306425319857495	0.128887424459861	0.83882800598264	0.00343003817427121	0.0287031721517215	0.00015135923150603
2.15431619081243e-07	2.80250181398496e-06	1.31531128761233e-08	2.20001257286442e-07	5.52074525470921e-09	3.25660854848348e-06	307068	0.000976507061737131	0.066152138297851	0.860558391425343	0.00403889895893332	0.0675553275780998	0.00169524373977341
1.89043658871949e-08	9.88759713010374e-07	4.70009560285189e-09	3.16083692836497e-07	6.84553276053203e-09	1.33529340009745e-06	748899	0.000400508062690985	0.0141574622369999	0.740481240256422	0.00351989727688976	0.236714787037387	0.00512661319230099
2.3383070982009e-07	3.98239039562278e-06	1.39463539968751e-08	3.0540541671471e-07	2.39115588110016e-08	4.55948443496546e-06	219323	0.00136691337054684	0.0512844627841924	0.873429979293909	0.0030587567949403	0.0669824452897872	0.00524435583717105
1.10073281098801e-06	5.84443593720582e-06	2.44561629997532e-08	1.66957855763846e-07	7.45121279447478e-09	7.1440339797519e-06	139977	0.00214092279805633	0.154077208214264	0.81808624563804	0.00342329880695816	0.0233702493908973	0.00104299794984087
1.56272995309835e-06	7.06970521125229e-06	3.49559752174576e-08	2.03327933576104e-07	7.86402695357318e-09	8.87858310009778e-06	112631	0.00266004255472996	0.176011187312212	0.796265026924671	0.003937111904384	0.0229009439100553	0.000885729948676898
3.47019876556857e-06	2.12751578105285e-05	1.24248627055629e-07	9.79513942122685e-07	1.20119707562047e-08	2.58611311160316e-05	38668	0.00772842064702206	0.134185884986962	0.822669268218505	0.00480445447255034	0.0378759126090766	0.00046447971290623
2.99897232184396e-07	2.81418335453978e-06	1.56120690446394e-08	1.88363265241221e-07	1.44680479171782e-09	3.31950272580175e-06	301250	0.000995356774097456	0.0903440234747698	0.847772569266403	0.00470313487718816	0.0567444225236254	0.000435849858014011
6.5541297349946e-10	1.65560162728684e-07	7.1255821131275e-10	2.31432135188357e-07	3.33277481756158e-09	4.01693043919415e-07	2489463	0.000120500676597746	0.0016316263958779	0.412155911671445	0.00177388735528041	0.576141754734457	0.00829681984294001
1.9409771552607e-07	2.47345078229637e-06	8.44030594664946e-09	1.38292650585344e-07	6.66804982739609e-10	2.81494825933718e-06	355246	0.000844129188743881	0.0689524984632482	0.878684279219678	0.00299838759687784	0.0491279547063173	0.000236880013878699
4.14825368791679e-07	5.67657242292902e-06	2.59773765831395e-08	4.57081987373302e-07	1.71835471184715e-09	6.57617551038899e-06	152064	0.00197091433261232	0.0630800330885849	0.863202694934346	0.00395022555923282	0.069505746410084	0.000261300007752607
1.72419068136806e-06	1.45647221019205e-05	6.50433021467476e-08	7.06507874475462e-07	1.54630895292105e-08	1.707592704944e-05	58562	0.00510972257951459	0.100972010267788	0.852938880551037	0.00380906418482742	0.0413744959456612	0.000905549050686395
1.46178065137514e-08	6.5561075513634e-07	2.98470030735103e-09	1.72116197344997e-07	3.98835318107832e-10	8.45728294620548e-07	1182413	0.000253686411838761	0.0172842822059181	0.775202579015631	0.00352914798563074	0.203512402789149	0.000471588003670585
4.34020724183464e-07	6.26471573890771e-06	3.18653615951745e-08	5.91416143692428e-07	5.718900180393e-09	7.32773686855917e-06	136468	0.0021959145591598	0.0592298457175366	0.854931863859288	0.00434859523025424	0.0807092495678979	0.000780445625023855
1.3041608659659e-06	1.15231134521887e-05	4.39965300067946e-08	4.99856674475035e-07	4.02919228997063e-09	1.33751567149264e-05	74765	0.00400453423128577	0.0975062119840796	0.861531098123818	0.00328942164525784	0.0373720237548473	0.000301244491997177
3.08064264298723e-06	1.01188767488197e-05	4.40649682260334e-08	1.86098657157168e-07	9.31279352713396e-09	1.34389958107172e-05	74410	0.00402360933934387	0.229231609740551	0.752948872917286	0.00327888845615182	0.0138476609248408	0.000692967961170675
4.77992340629231e-07	3.98085196149225e-06	1.62326173879086e-08	1.73821069985022e-07	6.03857944885473e-11	4.6489583752889e-06	215102	0.00139371862535265	0.102817083321278	0.856289009308428	0.00349166761186583	0.0373892506564377	1.29891019910013e-05
1.39246462110941e-07	2.07004210210129e-06	8.60775278872702e-09	1.64529031263797e-07	3.95766126325337e-10	2.38282111439108e-06	419671	0.000714591743630977	0.0584376482439073	0.86873583988292	0.00361242089754047	0.0690479995624187	0.000166091413213985
2.45187990609726e-07	4.63574147098427e-06	1.70722906200409e-08	4.15043957548201e-07	2.60436107548155e-08	5.33908932051705e-06	187298	0.00160044898545608	0.0459231857514571	0.868264453484613	0.00319760348538008	0.0777368447374106	0.00487791254113977
2.17746132767901e-08	7.8299218831959e-07	2.36036576687732e-09	1.09129689134613e-07	6.67815277845540e-09	9.22935009276326e-07	1083500	0.000276842302664337	0.0235927915377959	0.848371966010407	0.00255745609729127	0.118242008416369	0.00723577793813645
1.31288814992227e-06	6.01615713171021e-06	2.53655465473844e-08	1.49448659127463e-07	5.88236297455403e-09	7.50974185028188e-06	133160	0.00225039507026947	0.174824671219956	0.801113706922481	0.00337768555205827	0.0199006386779931	0.000783297627512087
9.43437575550243e-08	2.12945583927198e-06	1.0982101889945e-08	3.18717637491157e-07	1.91037669280673e-08	2.57260310313618e-06	388711	0.000771484176616988	0.0366724884378834	0.827743633161304	0.0042688675437564	0.123889160011748	0.00742585084530859
8.22326762116339e-08	2.01224486620109e-06	1.17403954927628e-08	3.69389711803436e-07	8.83402665611967e-09	2.48444167636504e-06	402505	0.000745055736832589	0.0330990568198596	0.809938460356688	0.00472556695713625	0.148681176667381	0.00355573919893529
4.10872857525723e-06	2.10655906839264e-05	7.60230653863541e-08	5.01190309379784e-07	1.32357849758747e-09	2.57528562124473e-05	38831	0.00769618785881521	0.159544577943604	0.81799045939396	0.00295202461269555	0.0194615426438618	5.13954058792024e-05
1.91955269683168e-07	2.85807958692303e-06	1.05020715521618e-08	2.0105370317966e-07	3.02613674056804e-09	3.26461676807859e-06	306315	0.00097890718651894	0.0587987146179318	0.875471698506644	0.003216938556112	0.0615856982496574	0.000926950069655218
2.29814015812312e-07	2.78923579042092e-06	7.46192878725425e-09	1.16444486355379e-07	3.48095245280644e-09	3.14643717382867e-06	317820	0.00094348727288518	0.0730394421105405	0.886474331545893	0.00237154863580968	0.0370083621322354	0.00110631557552148
6.87771893300298e-06	2.82464288196914e-05	1.1874986632919e-07	6.27114395820877e-07	1.55336988364401e-08	3.58855457136809e-05	27866	0.0107081124558671	0.191657080761097	0.78712551970257	0.00330912806166184	0.0174754036297628	0.000432867844908322
5.01356406275224e-09	6.01174401852525e-07	2.37562034902186e-09	3.66274352614124e-07	1.78093195878282e-08	9.9264725846625e-07	1007407	0.000297749989027984	0.00505070055852343	0.605627423765221	0.00239321705546486	0.368987421755496	0.0179412368652945
3.04974965679476e-07	5.74699873884039e-06	2.08537123269726e-08	5.05302580225513e-07	1.36221150198142e-08	6.59175211209217e-06	151705	0.0019755781228743	0.0462661460099536	0.87184691431249	0.0031636068790751	0.0766567934644518	0.00206653933403006
1.42586798558495e-06	8.58739467950826e-06	2.73785452799668e-08	2.12011422285721e-07	1.81404737354205e-08	1.02707931063943e-05	97363	0.00307651156494915	0.138827446996011	0.836098497024731	0.00266567002142431	0.0206421665872841	0.00176621937054956
1.77982666933089e-07	2.37067912977953e-06	7.18381659340209e-09	1.23029260103536e-07	2.79322179586288e-09	2.68166809520542e-06	372902	0.000804177982698495	0.0663701325497014	0.884031522774235	0.0026788611932424	0.0458778848596142	0.00104159862320654
1.32772618508239e-06	6.45095650857598e-06	2.20807564264989e-08	1.37939148350852e-07	9.367046564417e-10	7.93963930309217e-06	125950	0.00237906677081368	0.167227519336464	0.812499946447642	0.00278107802931291	0.0173734779484416	0.00011797823813947
1.05851146508167e-06	1.00862042401391e-05	4.11012869198392e-08	5.03585833287998e-07	1.48146001483791e-08	1.1704217425577e-05	85439	0.00350512842108697	0.0904384656054433	0.861758105936918	0.00351166467823995	0.0430260148950687	0.00126574888432994
6.34550267791633e-06	2.66463806486291e-05	1.34004632563649e-07	7.23576887029252e-07	2.17928288656195e-09	3.38516441290249e-05	29541	0.0101042704949122	0.187450354072333	0.787151742085759	0.00395858564662008	0.0213749407346761	6.4377460611829e-05
1.36582025106423e-07	2.32021044510439e-06	8.78669540534996e-09	1.91920279273131e-07	7.96481965469986e-09	2.66546426454399e-06	375169	0.000799320717934426	0.0512413641868087	0.870471413167241	0.0032964971702043	0.0720025707438866	0.00298815473185962
1.48537421169173e-07	3.53042076963281e-06	1.52149041732609e-08	4.64986649332309e-07	1.35039590648571e-08	4.17266370337241e-06	239655	0.00125101854573628	0.0355977456436574	0.846083226592038	0.00364632888122856	0.111436406666681	0.00323629221639476
1.94968556372095e-06	8.76921196795642e-06	4.28472223585999e-08	2.47787905446954e-07	6.24829810350537e-09	1.10157809575864e-05	90779	0.00329929780548366	0.176990226224336	0.79605903582507	0.00388962185464405	0.0224939027383533	0.000567213357596971
1.2700860500107e-06	8.39706807166248e-06	4.15234618690844e-08	3.52985179995146e-07	2.12058708053388e-09	1.0063783350618e-05	99366	0.00301459714657215	0.126203635925123	0.83438482120612	0.00412602899152581	0.0350747991781313	0.000210714699100083
1.65703585023445e-06	8.06504905672909e-06	4.67342409009362e-08	2.92463487359624e-07	2.71027233141043e-10	1.00615536624572e-05	99388	0.00301393024964713	0.164689858626641	0.801570942947139	0.00464483343912541	0.0290674280703681	2.69369167261245e-05
1.5300375362622e-06	1.52837094605807e-05	4.75347296375314e-08	6.10587828636982e-07	1.92202459310649e-08	1.74910898010485e-05	57172	0.0052336294202161	0.0874752547534506	0.873799725141457	0.00271765397000488	0.0349085068787641	0.00109885925632334
2.14698081614228e-07	2.87883867808843e-06	1.09826028704074e-08	1.8934575957622e-07	5.35494399880783e-09	3.2992200661481e-06	303102	0.000989277994133952	0.0650754048864924	0.87258158606241	0.00332884822782672	0.0573910669127581	0.00162309391051317
1.05503168762357e-06	1.11165456061603e-05	5.00630132959818e-08	6.78291455989448e-07	7.2746966087412e-08	1.29726787291567e-05	77085	0.00388426551150445	0.0813272038605515	0.856919826525522	0.00385911147120779	0.0522861523167885	0.00560770582593014
2.30364528826851e-05	4.71863383698857e-05	2.39270960231347e-07	6.30197656498051e-07	1.32776153448796e-09	7.10935876308346e-05	14066	0.0211029834429721	0.324029967404455	0.66372144017979	0.00336557723706112	0.00886433892984073	1.86762488535898e-05
5.66372086945632e-07	3.95803641696976e-06	1.80677593308821e-08	1.62344889640314e-07	1.88721582533209e-09	4.70670836871192e-06	212463	0.00141101940828348	0.120332946632219	0.840935130649056	0.00383872505273292	0.0344922346834806	0.000400962982511823
8.89070630273155e-07	6.55526355777333e-06	2.87476811770082e-08	2.72534841392732e-07	6.95550285777495e-10	7.746312260902e-06	129094	0.0023212045077784	0.114773404470223	0.846243133117644	0.0037111441171958	0.0351825271449873	8.97911499499122e-05
2.32877897177346e-06	1.88263403593382e-05	7.68956558493205e-08	7.99373226996281e-07	1.75294438236354e-08	2.20489176577809e-05	45354	0.0065929189328725	0.105618743192669	0.853844195508369	0.00348750251793809	0.0362545336421168	0.000795025138907414
1.051055951614e-07	1.98288129444047e-06	8.05166450692771e-09	1.95306712100001e-07	7.55310716972323e-10	2.29210057692577e-06	436281	0.000687394597145286	0.0458555772898808	0.865093493017643	0.00351278848231295	0.0852086134727785	0.000329527737384616
1.72420454350647e-07	2.86782066916984e-06	1.82211556546348e-08	3.89676409340853e-07	5.7174033159702e-09	3.45385609183195e-06	289531	0.00103562198993423	0.0499211460368617	0.830324307938589	0.0052755978159386	0.112823580073994	0.00165536813461665
2.45587482296052e-08	1.06251628063705e-06	4.24354156128449e-09	2.36059852570599e-07	6.85729355732646e-09	1.33423571655586e-06	749493	0.00040019088426424	0.0184066038143546	0.796348252001363	0.00318050364611628	0.176925148713568	0.00513949182459871
5.69372321068646e-07	5.36042970763151e-06	2.71409792293915e-08	3.28545081444232e-07	1.75124525436429e-08	6.30300054191742e-06	158655	0.00188911948510806	0.0903335351602935	0.850456805767753	0.00430604107502346	0.0521251869263343	0.00277843107059539
1.8460691243502e-09	3.39680392290917e-07	1.35034606112914e-09	3.19476600476365e-07	3.14591165149769e-09	6.65499319604258e-07	1502631	0.000199629933622769	0.00277396094927335	0.510414334447267	0.00202907203861926	0.480055487759691	0.00472714480514934
1.77897939430941e-06	7.47759666606649e-06	4.1874776499789e-08	2.26308894185664e-07	1.79521018898994e-09	9.52655494125035e-06	104970	0.00285389995853857	0.186739005367655	0.784921381567665	0.00439558442249355	0.0237555858945124	0.000188442747673308
9.11211198528904e-07	8.98747780862945e-06	3.07869477278526e-08	3.90452472999785e-07	1.31728423089478e-08	1.03331012701949e-05	96776	0.00309514652434018	0.0881837092952166	0.869775450140333	0.0029794489498187	0.0377865717938926	0.00127481982073899
4.09564151325239e-09	4.11551666010233e-07	2.0675796948765e-09	2.67132652530216e-07	8.87699806682046e-09	6.93724537815398e-07	1441494	0.000208095778595707	0.00590384409084035	0.593249400268075	0.00298040444322108	0.385070208661555	0.0127961425363083
1.51752372096879e-07	2.55394502362204e-06	1.50162869362353e-08	3.24938804795172e-07	1.29721781368515e-08	3.05862466558718e-06	326944	0.000917167947072417	0.0496145780174522	0.83499785127501	0.00490948991067284	0.106236900673392	0.00424118012347265
1.06351615172564e-07	2.02853732435881e-06	1.37582613927603e-08	3.3741435219107e-07	5.2965534138863e-10	2.4865912084566e-06	402157	0.000745700117389947	0.0427700439102636	0.815790435299539	0.00553298079152301	0.13569353540846	0.000213004590214643
1.46205059684442e-06	7.62090653763788e-06	2.98712540944074e-08	2.00197793807509e-07	6.61517728529229e-09	9.31964135966951e-06	107300	0.00279200053281237	0.156878418430499	0.817725301170616	0.00320519351996466	0.0214812765943827	0.000709810284537266
2.3984494441088e-08	9.23956106825561e-07	3.57036946871578e-09	1.76845385232244e-07	1.30027740702329e-08	1.14135913003784e-06	876148	0.000342349319487067	0.0210139769419401	0.809522684411284	0.00312817357372644	0.154942805097972	0.011392359975078
9.29589295496951e-07	5.85130098712297e-06	2.11648961651336e-08	1.71292297681504e-07	3.4973005752658e-10	6.97369720652409e-06	143396	0.00208992950659581	0.133299348676523	0.839052917532599	0.0030349605866646	0.0245626233271578	5.0149877055086e-05
2.14268926789357e-07	2.39108946446452e-06	8.10842032030743e-09	1.16339951820746e-07	9.71559756758694e-11	2.72990391937061e-06	366313	0.000818637027391378	0.0784895487599277	0.875887773008436	0.0029702218685326	0.0426168668410748	3.55895220291376e-05
1.82839985523071e-07	2.85998345094824e-06	1.32886800741666e-08	2.67262450560032e-07	1.66242406103976e-09	3.32503699116654e-06	300749	0.000997015405288071	0.0549888575702503	0.860135829630229	0.00399655104874621	0.0803787901518252	0.000499971598949498
1.16967181687899e-06	6.77640636102532e-06	2.54072162669025e-08	1.89257853121663e-07	2.94278864957482e-09	8.16368603594245e-06	122494	0.00244611917045656	0.143277413135347	0.830066998068113	0.00311222359054985	0.0231828921749823	0.000360473031008118
8.51236532708567e-06	3.02617120713943e-05	1.67962250543543e-07	7.67795770987442e-07	4.04639654043544e-08	3.97502993854153e-05	25157	0.0118545019410206	0.214145942513553	0.761295198760127	0.00422543359774467	0.0193154714016859	0.00101795372688944
2.55351595795456e-07	6.2075388427628e-06	1.62913039232065e-08	5.0926804324858e-07	6.81364153314498e-08	7.05658620106149e-06	141712	0.00211474410086643	0.0361862788209183	0.879680154949291	0.00230866646548664	0.0721691804986345	0.00965571926566989
8.83291026981848e-08	1.75933296697441e-06	7.99961090255045e-09	2.04867301612048e-07	7.23730187435759e-09	2.06776628406155e-06	483614	0.000620138161373407	0.0427171597578653	0.850837437739187	0.00386872102723207	0.0990766235000422	0.00350005797567311
1.94736485087196e-07	3.21415212059329e-06	1.39174874113756e-08	2.95357006006834e-07	9.33485392889618e-09	3.7274979530276e-06	268276	0.00111762645988456	0.0522432171770945	0.862281391189673	0.00373373442098644	0.079237335534131	0.00250432167811497
1.42428087993308e-06	6.84661054950087e-06	2.17867135740486e-08	1.346574485719e-07	3.68509715523986e-10	8.42770410129542e-06	118656	0.00252512837056806	0.168999867913511	0.812393324114035	0.00258513034062263	0.0159779516406137	4.3725991218337e-05
2.62843881517566e-07	3.71055987567982e-06	1.49741696286281e-08	2.71801220246567e-07	3.6344824854532e-10	4.26054259532113e-06	234712	0.00127734899580767	0.0616925838991066	0.870912517047643	0.00351461563723657	0.0637949777911048	8.53056249090091e-05
1.79653442518328e-06	1.36676747723942e-05	3.8791872570136e-08	3.7948028655709e-07	3.0304176805193e-09	1.58855117743853e-05	62950	0.0047543534960478	0.113092637536558	0.860386178708627	0.00244196555459336	0.0238884520654214	0.000190766134799996
1.29041089692604e-06	1.06884287496386e-05	4.03467804098973e-08	4.29711917542509e-07	8.79268109172367e-09	1.24576910256088e-05	80272	0.00373035545919376	0.103583472593227	0.857978314574252	0.00323870453416753	0.0344937048654656	0.000705803432887274
6.9741980155416e-07	4.92511078676628e-06	2.46148418093473e-08	2.2350036093363e-07	2.8241622418641e-09	5.87346995330528e-06	170257	0.00176049466871631	0.118740677503881	0.838535112279699	0.0041908517460782	0.0380525247784498	0.00048083369189193
1.1041613042564e-06	5.39859141122878e-06	2.29262582226298e-08	1.44124221197773e-07	6.8083417961789e-09	6.67661153670176e-06	149777	0.00200098550151706	0.165377496981329	0.808582524466546	0.00343381640471409	0.0215864320404913	0.00101973010691921
6.29095002599108e-06	2.30239803183868e-05	9.24235114637744e-08	4.34938073057511e-07	4.62703032565732e-09	2.98469189592248e-05	33504	0.00891423977149408	0.210773850211656	0.771402245901524	0.00309658466222387	0.0145722938321272	0.000155025392469438
1.7385584285582e-09	3.83321189187789e-07	1.87550499547131e-09	5.31707344188053e-07	3.03705470091107e-09	9.21679651500783e-07	1084976	0.000276465799149861	0.00188629360074	0.415894165140374	0.00203487729431523	0.576889533497097	0.00329513046747402
3.27898323820134e-06	1.12664089965254e-05	4.18143483594183e-08	1.84728042755794e-07	2.52374351852714e-09	1.47744583693605e-05	67684	0.00442256179772171	0.221935935397899	0.762559866146421	0.00283017808937982	0.01250320236029	0.000170818006009677
5.60932721780115e-08	2.47636040499066e-06	8.92227504663533e-09	5.06489351077843e-07	6.26661985132432e-09	3.05413192314447e-06	327425	0.000915821355497837	0.0183663553473024	0.810822998909964	0.00292137840511131	0.165837417578338	0.00205184975928359
3.16584062397327e-08	1.18771082644969e-06	6.93019684999871e-09	3.34295770778921e-07	1.42296369856911e-08	1.57482483730404e-06	634991	0.000472336237295146	0.0201028111125864	0.754185988381381	0.00440061439586043	0.212274891061031	0.00903569504914022
6.96851247744009e-10	1.46912586774184e-07	6.23043850605457e-10	1.68886666083221e-07	1.19082665067286e-08	3.29027414462483e-07	3039260	9.87033690729167e-05	0.00211791242040553	0.446505611133311	0.00189359251910147	0.513290560785408	0.0361923231417742
1.45464686024085e-07	2.42043597085609e-06	1.5215462586723e-08	3.25523959414447e-07	4.92944565509889e-09	2.91156952453644e-06	343457	0.0008730907632305	0.0499609179166844	0.831316563268896	0.00522586270343157	0.111803601690148	0.00169305442083981
7.7477099977456e-07	8.9151313493722e-06	4.10903253299425e-08	6.07970685350814e-07	1.09914658683051e-09	1.03400625064143e-05	96711	0.00309722845075311	0.0749290441226965	0.862193177637156	0.00397389525493222	0.0587975831842086	0.000106299801006876
2.42426993142407e-08	2.20823270511591e-06	1.1224018761552e-08	1.31475073559544e-06	5.14797640684494e-08	3.60992992285559e-06	277014	0.00108239471939875	0.00671555953503492	0.611710684779474	0.00310920682711574	0.364203949575681	0.0142605992826938
2.7838838056047e-07	3.48532220597696e-06	1.454208889382e-08	2.34089478166101e-07	4.81911427335167e-10	4.01282406502469e-06	249201	0.00120312529864353	0.0693746787921431	0.868545978966441	0.00362390392854926	0.058335345475621	0.000120092837245333
1.26738220198038e-06	1.45091409624998e-05	5.18180478889031e-08	7.62836268437749e-07	1.63920174913456e-08	1.66075694982982e-05	60214	0.00496992109147587	0.076313526919773	0.873646258953581	0.00312014638229953	0.0459330468865969	0.000987020857749554
9.6373468075015e-08	1.81997730173808e-06	5.86663563227452e-09	1.4244817890153e-07	1.15851015254254e-09	2.06582409449944e-06	484068	0.000619555864448396	0.046651342837768	0.880993355912556	0.00283985245786188	0.0689546507279195	0.000560798063894811
1.36497948433844e-07	2.11143781321454e-06	8.15566707758826e-09	1.62207235058142e-07	3.10672774973381e-09	2.42140539153385e-06	412983	0.000726158715990799	0.0563713737943644	0.871988565234441	0.00336815433966718	0.0669888799394267	0.00128302669210042
2.77112191360562e-08	1.15465681055963e-06	4.97715189448568e-09	2.66651112187427e-07	1.01366314432551e-08	1.46413292522086e-06	682998	0.000439143747265169	0.0189267099036627	0.788628402974722	0.00339938526669968	0.182122201880819	0.00692329997409628
1.13816577429707e-06	6.56538881859745e-06	4.02026108122507e-08	2.98174119834469e-07	3.26025106840055e-09	8.04519157460964e-06	124298	0.0024106568698099	0.141471556487118	0.816063701866044	0.00499709801058422	0.0370624014442984	0.000405242191955975
1.7449529376511e-07	2.39273396109208e-06	8.3393436497153e-09	1.47028393163688e-07	5.51101354478968e-09	2.72810800521538e-06	366554	0.000818098692576319	0.0639620181574641	0.877067167618672	0.00305682312935294	0.0538939048170419	0.00202008627746928
3.89904677999329e-07	5.92758596929704e-06	2.31312420163638e-08	4.52169999638813e-07	3.16494992041139e-09	6.79595683887196e-06	147146	0.00203671705070296	0.0573730362395957	0.872222427222028	0.0034036770045472	0.0665351488185536	0.000465710715275339
1.5536038645791e-06	7.34084279453695e-06	4.18827770642809e-08	2.54448846366213e-07	6.10367584632447e-10	9.19138865013117e-06	108797	0.00275363105116677	0.169028198427549	0.798665258750884	0.00455674095161705	0.0276833954097438	6.64064602059598e-05
2.23089620768214e-06	1.59380007799527e-05	5.69011966261379e-08	5.22720512797694e-07	3.13117167830066e-08	1.87798304138417e-05	53249	0.00561816080150301	0.11879213808224	0.848676501796608	0.00302991003498087	0.0278341444666306	0.00166730561954
7.79092536319154e-06	2.03413571820005e-05	9.75576839479461e-08	3.27506332765965e-07	2.81797144561748e-09	2.85601645333516e-05	35014	0.00853156954401268	0.272789932778348	0.712228291200724	0.00341586561358992	0.0114672425077774	9.86678995608287e-05
1.99331211959507e-07	4.18565227553814e-06	1.80658447245467e-08	4.87785084380297e-07	1.35070261166392e-08	4.90434144271913e-06	203901	0.00147022420062304	0.0406438283891162	0.853458578368776	0.00368364334652245	0.0994598541062941	0.00275409578929122
9.95744587323861e-08	1.98313113299796e-06	6.29031855281909e-09	1.61078522877372e-07	1.23516281582641e-08	2.2624260613188e-06	442003	0.000678498302020825	0.0440122488132685	0.876550693480769	0.00278034215586801	0.0711972539705794	0.00545946157951528
3.04176038656814e-06	1.08473823441251e-05	5.77615105816026e-08	2.64849780482207e-07	7.20813512798182e-10	1.42124748352699e-05	70361	0.00425469577629656	0.214020458915408	0.763229660551878	0.00406414162565557	0.0186350219474058	5.07169596535996e-05
5.11829820728396e-08	1.56923341433564e-06	6.50143712821585e-09	2.5629288152272e-07	7.3257607726783e-10	1.88394329113669e-06	530802	0.000565023833603462	0.0271680057004041	0.832951512775546	0.00345097283915227	0.136040656174998	0.000388852509900033
2.42678326551875e-07	3.22558300689925e-06	1.79953386198561e-08	3.0753898975902e-07	2.82999153445047e-09	3.79662565336446e-06	263392	0.00113834145544045	0.0639194771116875	0.849592059212064	0.0047398243237147	0.0810032428365667	0.00074539651596744
1.42653213470353e-06	6.93062900785374e-06	2.3763407158294e-08	1.4844268642084e-07	6.35697827618155e-09	8.53572421441258e-06	117155	0.00255745232553894	0.167124909248453	0.811955592022451	0.00278399425302067	0.0173907547493386	0.000744749726736459
1.56306394330998e-06	1.18942743334115e-05	3.27202613239272e-08	3.20155928754913e-07	5.51437061920544e-10	1.38107659038623e-05	72407	0.00413468692902141	0.113177209301104	0.861232057382511	0.00236918513800721	0.0231816201203859	3.99280579917969e-05
2.89860840027415e-06	2.32473962436454e-05	9.89470409835475e-08	1.02049877126387e-06	5.26277989290591e-08	2.73180782550961e-05	36606	0.00816204357674755	0.106105867814235	0.85098944466596	0.00362203519806849	0.0373561698496673	0.00192648247206927
2.69417600736743e-07	5.48763050795274e-06	2.72991846687633e-08	7.14991976614613e-07	5.27018956344063e-08	6.55204116560726e-06	152624	0.0019636882256171	0.0411196440814445	0.837545181608169	0.00416651604877899	0.109125073933864	0.00804358432774311
4.23439096383443e-08	1.27381242560247e-06	5.31421327164843e-09	2.055485844981e-07	1.48983023738403e-09	1.52850896324795e-06	654232	0.000458447920063554	0.0277027552055483	0.833369287475902	0.00347673019879203	0.134476531993196	0.00097469512656195
4.01158649959233e-07	4.10633398496929e-06	1.72545128733199e-08	2.27092824484869e-07	7.19446537334404e-09	4.75903443766006e-06	210127	0.00142669503017545	0.0842941263010645	0.862850235433117	0.00362563311935261	0.0477182561840269	0.00151174896243899
6.03007645890509e-06	2.42736310656512e-05	8.26793722347978e-08	4.27952678032542e-07	1.94765929706035e-09	3.08162872341207e-05	32450	0.00920242473506472	0.195678227331306	0.787688370154297	0.00268297642758382	0.0138872238171087	6.32022697044387e-05
3.43200674370068e-07	3.14430299952338e-06	1.05956031941822e-08	1.24812718390038e-07	1.16886778279455e-09	3.62408086326046e-06	275932	0.00108663541279141	0.0947000597722044	0.86761391871774	0.00292366632919158	0.034439827117364	0.00032252806349993
3.93856460530567e-08	1.23335810907402e-06	4.31662142863201e-09	1.73802619139083e-07	1.59972901274108e-08	1.46686028582221e-06	681728	0.000439961596986671	0.0268503049906898	0.840814984900011	0.00294276249098423	0.118486144058132	0.010905803560183
1.58690237610766e-07	2.37457804738747e-06	8.66983500026543e-09	1.66804156749792e-07	4.38716824169971e-09	2.71312944498999e-06	368578	0.000813608778396091	0.0584897406586331	0.875217381084531	0.00319551100529869	0.0614803532716839	0.00161701397985303
7.28336852685446e-09	6.40359673987582e-07	2.51511685013294e-09	2.84327338307332e-07	1.1333067116141e-08	9.45818564788043e-07	1057285	0.000283705451617933	0.00770059797725228	0.677042826000234	0.00265919590053361	0.300615095635229	0.0119822844867511
1.30629415080015e-08	7.12367209085471e-07	3.40160571585718e-09	2.38510839637972e-07	6.923950457422e-09	9.74266546404724e-07	1026413	0.000292237396638639	0.0134079750107472	0.731183074810765	0.00349145285590469	0.244810663486429	0.007106833836154
3.08389593678314e-08	9.72807536119869e-07	3.34723716664112e-09	1.35759865944802e-07	7.20067709965332e-10	1.14347366630911e-06	874528	0.000342983463741064	0.0269695405119149	0.850747651460909	0.00292725339049153	0.118725835097721	0.000629719538963724
1.30653615613885e-05	2.58615482041475e-05	1.39500470948896e-07	3.55038330933764e-07	1.20060616270886e-09	3.94226491735814e-05	25366	0.011757363497083	0.331417645320095	0.656007364961112	0.00353858692587256	0.00900594806225474	3.04547306656762e-05
1.653545489194e-07	2.5206433539216e-06	1.51100864074254e-08	2.96157813812739e-07	5.4056866613009e-09	3.00267148972246e-06	333037	0.000900397198269509	0.0550691440889806	0.839466908900707	0.00503221429954765	0.0986314403112119	0.00180029239955269
6.44085201102117e-07	7.7725342715784e-06	3.3662603961592e-08	5.22338397056503e-07	1.68578693031777e-08	8.98947834300178e-06	111241	0.00269322237631697	0.0716487850046973	0.864625729659745	0.00374466711828702	0.0581055292783633	0.00187528893890727
4.20896698735254e-07	5.92160812649286e-06	2.03886682050049e-08	3.68836147611718e-07	3.72564334129037e-09	6.73545528438613e-06	148468	0.0020186032648023	0.0624897176158174	0.879169688828624	0.00302706607707264	0.0547603884278973	0.000553139050589054
1.58528054771058e-06	1.60333112809235e-05	4.13604581595869e-08	5.37919190916136e-07	5.07362318927141e-08	1.82486077096025e-05	54799	0.00545967377587742	0.0868713149483944	0.878604633080401	0.00226649938547491	0.0294772729775478	0.00278027960818164
5.9513153406854e-06	1.74720024701672e-05	8.35004536854677e-08	3.15199218688216e-07	1.18405593977243e-08	2.3833858042624e-05	41957	0.00712474045569766	0.249700041430228	0.73307487352323	0.00350343840834065	0.0132248508875282	0.000496795750673216
3.19220757934369e-09	3.72670418515888e-07	1.52596406146667e-09	2.29055804387338e-07	1.7493669720403e-09	6.08193761516077e-07	1644213	0.000182441539437805	0.00524866873245511	0.612749492179783	0.00250900972358351	0.376616497703558	0.00287633166062006
1.37620538780363e-07	4.29080678025623e-06	1.74174382471243e-08	6.98300237918361e-07	1.48213907698571e-08	5.15896638597193e-06	193837	0.00154649684747177	0.0266759905927232	0.831718305419401	0.00337614881432164	0.135356617135005	0.00287293803854952
6.69842038610494e-07	4.68548326247936e-06	1.86874720323635e-08	1.68070365983743e-07	6.40486939142998e-10	5.5427236260451e-06	180417	0.00166143997407342	0.120850701532894	0.845339507902289	0.00337153235361612	0.0303227036603422	0.000115554550858962
2.46950581567279e-07	3.24682607268853e-06	1.76806829665414e-08	2.98889627056457e-07	6.46937217266314e-09	3.81681633645147e-06	261998	0.00114439176987013	0.0647006719209526	0.85066342901559	0.0046323116985449	0.0783086218223269	0.00169496554258562
2.16484804137262e-06	1.27813909079862e-05	4.26823425531588e-08	3.24023106803005e-07	9.78676289319032e-09	1.53227311616082e-05	65263	0.00458630520161063	0.141283431689825	0.834145738979653	0.00278555709833906	0.0211465634543573	0.000638708777826209
3.05599505160966e-07	3.52810631025464e-06	1.2541734427059e-08	1.86169557959139e-07	2.82928554136611e-09	4.03524639334317e-06	247816	0.00120984390853329	0.0757325514657803	0.87432239976098	0.00310804674721939	0.0461358588328726	0.000701143193147634
8.60374632165643e-07	5.34253302673489e-06	2.01514895267835e-08	1.6088870589992e-07	1.18127844952827e-09	6.38512913277676e-06	156614	0.00191371137018759	0.134746629907465	0.836714953705491	0.00315600344295935	0.0251974083145838	0.000185004629501448
1.19156274478828e-07	2.78729182045129e-06	9.59777367286968e-09	2.88674648905423e-07	1.27843646234095e-08	3.21750488213182e-06	310800	0.000964787310630211	0.0370337509479951	0.866289849606853	0.0029829865142304	0.0897200344616588	0.00397337846926248
1.2690364152945e-07	3.15849319369241e-06	1.89450039735544e-08	6.06287790338883e-07	6.92766965000631e-09	3.91755729918431e-06	255261	0.00117457913314545	0.0323935636004286	0.806240458652655	0.00483592262390112	0.154761690522081	0.00176836460093353
1.68448992608164e-06	1.1236232955877e-05	3.96761196982062e-08	3.40297158156881e-07	7.76866368756693e-09	1.33084648235013e-05	75140	0.00398460631961328	0.126572820263011	0.844292193344122	0.00298126945702576	0.0255699784062211	0.000583738529619759
2.09857134897927e-06	9.01503230071049e-06	3.95407700823269e-08	2.18398597315043e-07	9.78144564798880e-09	1.13813244627351e-05	87863	0.00340859427692008	0.184387270203081	0.792089912753795	0.00347418002287799	0.0191892075505032	0.000859429469743643
4.96462012366141e-11	7.32761827109201e-08	2.81000089928772e-10	5.333034785662e-07	7.24622227461527e-09	6.141565298429e-07	1628249	0.000184230043101641	8.08363972769506e-05	0.119311900387453	0.000457538227266998	0.868351067931521	0.0117986570564817
2.32131940920588e-07	2.9705325356844e-06	9.97726603514604e-09	1.64161703165021e-07	4.43503081665986e-09	3.38123847662182e-06	295750	0.00101385895527639	0.0686529336885195	0.878533873378919	0.0029507726544962	0.0485507615922538	0.00131165868581115
1.69835470094774e-06	9.15213389187654e-06	2.32527833452415e-08	1.61114526042343e-07	1.97048516391521e-08	1.1054560753851e-05	90460	0.00331089342102897	0.153633847491958	0.827905702964115	0.00210345610856958	0.0145744846520669	0.00178250878328997
1.75415069402248e-06	9.31829979813815e-06	3.28997099053872e-08	2.24712732065317e-07	1.07170567287534e-08	1.13407799908601e-05	88177	0.00339647218378869	0.15467637106409	0.821663043075351	0.00290100944837147	0.0198145746806146	0.000945001731573191
8.52868420842163e-07	7.6521036687737e-06	4.248371258749e-08	4.90111936524102e-07	4.72814465506157e-09	9.04229588338252e-06	110591	0.002709024980874	0.0943198974952282	0.846256721463446	0.00469833249601625	0.0542021564926675	0.000522892052642374
2.0026881568638e-06	1.05796977608034e-05	4.70305358274582e-08	3.19454077652011e-07	8.74514763894291e-09	1.29576156787856e-05	77175	0.00387976408052793	0.154556841822577	0.81648491690679	0.00362956712047396	0.0246537700739979	0.000674904076161217
9.63254383997102e-08	3.36733649086315e-06	1.06448285558485e-08	4.78497323619376e-07	2.60217158721914e-08	3.97882579731028e-06	251330	0.00119293799692333	0.024209513888451	0.846314129444798	0.00267536934214221	0.12026093827552	0.00654004904908938
2.09517700679226e-10	1.43176930722365e-07	6.82573424457571e-10	5.99774988064972e-07	2.34864752289504e-08	7.67330485141424e-07	1303219	0.000230172740058543	0.000273047539145549	0.186590958517667	0.000889542951407395	0.781638420053687	0.0306080309380927
4.4396843500175e-07	4.54687719843187e-06	2.21516830063875e-08	2.91697266098509e-07	1.40794035663024e-08	5.31877398610482e-06	188013	0.00159436408825864	0.0834719497691775	0.854873173838649	0.0041648099852068	0.054842951939782	0.00264711446718445
1.08989444412188e-07	2.09460337452231e-06	7.82854056069919e-09	1.93446105820917e-07	1.9150643859931e-09	2.40678252970211e-06	415492	0.000721775022809457	0.0452842926467799	0.870291914069014	0.00325269959545042	0.0803753988711477	0.000795694817607859
9.43136312351678e-07	7.22436687869811e-06	3.22284700797704e-08	3.17419316167112e-07	1.5302847399854e-09	8.51868126203666e-06	117389	0.00255235245926	0.110713886732063	0.848061649036379	0.00378326986166227	0.0372615556801832	0.000179638689711879
6.83263125452096e-07	5.46054205330343e-06	2.28695104525621e-08	2.35000032704394e-07	2.76533958560198e-10	6.40195125587104e-06	156202	0.00191874836880779	0.106727323927294	0.852949645359409	0.00357227188063782	0.0367075635711662	4.31952614925952e-05
5.94636344801531e-07	5.27134220473351e-06	2.82939964549393e-08	3.22499173931656e-07	4.81487758798789e-10	6.21725320768044e-06	160843	0.00186344338993938	0.0956429350612505	0.847857088757717	0.00455088372787946	0.0518716486459421	7.74438072111952e-05
3.63854449754293e-06	2.13935900799959e-05	7.66096237019249e-08	5.79212719568706e-07	5.70261390057902e-09	2.56936595347101e-05	38920	0.00767856492233721	0.141612544239856	0.83264083308549	0.00298165481637334	0.0225430215102771	0.000221946348003687
7.72528240566299e-09	6.35249271147749e-07	3.69104157803608e-09	3.90252485364178e-07	1.48263130399512e-08	1.05174439353558e-06	950801	0.00031547371170304	0.00734520901955411	0.603995871099702	0.00350944735310465	0.371052593921887	0.0140968786057519
1.64100478630102e-06	1.08453636110295e-05	4.49293147157959e-08	3.81803092129261e-07	1.03402535004289e-09	1.29141348295256e-05	77435	0.00386677018154025	0.127070439325845	0.839805666751575	0.00347908050433808	0.0295647441481209	8.00692701208908e-05
2.39325538525659e-08	1.86831970304965e-06	6.46323905758289e-09	6.48813382581896e-07	1.5062159268069e-08	2.56259103780977e-06	390230	0.000768482862054554	0.0093392014174142	0.729074470129458	0.00252215002792915	0.253186471430273	0.00587770699492596
3.11984140878138e-06	1.16381255690323e-05	6.18226981581659e-08	2.96525218748108e-07	6.88561200776287e-09	1.51232005067277e-05	66124	0.00452671784718661	0.206295050270178	0.769554405091367	0.00408793747928313	0.0196073059149216	0.000455301244250496
1.198673246836e-08	7.6135384146498e-07	2.51621653225173e-09	2.05493970995664e-07	1.1232718971379e-10	9.81463088650969e-07	1018887	0.000294395728180685	0.012213126104249	0.77573354542703	0.00256374036002749	0.209375139393288	0.000114448715405268
8.76578921485496e-09	5.19917697037766e-07	1.44316951574971e-09	1.10057264646224e-07	1.31554566656963e-09	6.41499466081165e-07	1558848	0.000192431384257508	0.0136645308037495	0.810472532758093	0.00224968155400945	0.171562519480413	0.00205073540373483
8.05973025565289e-07	4.94930992590894e-06	2.04280647795471e-08	1.61290554760002e-07	1.0192993301879e-09	5.93802087034396e-06	168406	0.00177982577835667	0.135730918291401	0.833494868741047	0.00344021437876216	0.0271623421813031	0.000171656407487307
1.57810523445082e-06	9.35085824423306e-06	4.3929424865662e-08	3.34687420400123e-07	7.03833602708212e-11	1.13076507073099e-05	88436	0.00338656699415474	0.139560840292903	0.826949689751923	0.00388492941661732	0.0295983161368578	6.22440169869425e-06
3.44446995534515e-10	1.49529827630527e-07	7.3889013960426e-10	4.1243708507996e-07	1.8603202275212e-09	5.64910570073147e-07	1770192	0.000169458859125893	0.000609737211130454	0.264696459142489	0.00130797718921879	0.730092703038918	0.00329312341824357
2.09517949151313e-08	1.7013956157597e-06	5.65168985191477e-09	5.90155630575908e-07	1.88007631687043e-09	2.32003480741952e-06	431028	0.00069576908995117	0.00903081059306825	0.733349176623815	0.00243603666369166	0.254373610554711	0.000810365564713904
6.5480953302886e-06	2.91112998206685e-05	1.239985922676e-07	7.08865234510985e-07	8.34474746724212e-08	3.65757064524081e-05	27341	0.0109129297982629	0.179028540127008	0.795919003192674	0.0033901899455844	0.0193807667237639	0.00228150001097046
1.31209786566641e-07	2.10824784008181e-06	8.2867173668502e-09	1.71197353609395e-07	4.43949195336193e-09	2.42338118957806e-06	412647	0.000726751026255967	0.0541432718595486	0.86996129587392	0.00341948571792497	0.0706440053036817	0.00183194124492437
7.74648051158888e-08	3.15335431249592e-06	1.16460345745674e-08	6.09601825785763e-07	8.18720828761186e-09	3.86025418625976e-06	259050	0.0011574081770257	0.0200672809038374	0.816877376552046	0.00301690873518653	0.157917535056523	0.00212089875240691
7.81234467988983e-06	3.9871090334608e-05	1.27992537091462e-07	8.40027854023046e-07	4.60629642784171e-08	4.86975183698908e-05	20535	0.0145034086911725	0.160425930137749	0.818749941870959	0.00262831744565035	0.0172499109224101	0.000945899623232084
1.43144460959594e-06	9.39380750734403e-06	3.67008242276881e-08	3.09680599284806e-07	2.55763856481143e-09	1.11741911790173e-05	89492	0.00334666347917656	0.128102749153235	0.840670018693038	0.00328442780687378	0.0277139163205226	0.00022888802633108
2.47637425801804e-07	3.28621225968731e-06	7.29134716790655e-09	1.24408610226838e-07	1.48255680892787e-09	3.66703219969279e-06	272700	0.00109950677596116	0.0675307475681699	0.896150369217543	0.00198835100725797	0.0339262388362068	0.000404293370822344
2.06934428020475e-07	3.68405366907255e-06	1.72476407337909e-08	3.94816783124419e-07	7.64810396400432e-11	4.30312900199087e-06	232389	0.00129010857164524	0.0480892922161375	0.856133680251764	0.00400816260117025	0.0917510915758635	1.77733550643401e-05
2.31633471703727e-06	1.19735120274291e-05	3.19128951164169e-08	2.12108309846541e-07	5.77596612535635e-09	1.45396439155547e-05	68777	0.00435242550767556	0.159311653744093	0.823507927496058	0.00219488835502196	0.0145882740374147	0.000397256367411938
1.20366504933605e-07	2.93257595072117e-06	1.08069771602292e-08	3.38550263261292e-07	3.55855679337294e-09	3.40585825286967e-06	293612	0.00102123739764315	0.035341020088604	0.861038755282982	0.00317305547026908	0.0994023350725299	0.00104483408561546
2.13995932954906e-08	1.15309647203548e-06	5.07507194923733e-09	3.51620001038342e-07	2.91056014814121e-09	1.53410169846669e-06	651847	0.000460124972585185	0.013949266412311	0.751642784300402	0.00330817178177287	0.229202536826457	0.00189724067905685
4.22961748468392e-07	4.40375204915948e-06	2.60732448550884e-08	3.49044692735088e-07	1.24395238390249e-08	5.21427125905707e-06	191781	0.00156306259927086	0.0811161766342165	0.84455752882251	0.00500036219055534	0.066940263632968	0.00238566871975018
3.93360054625924e-07	4.26317280777224e-06	1.23344457667852e-08	1.71880555666812e-07	3.92314635699976e-09	4.84467101018876e-06	206412	0.0014523491423849	0.081194379102039	0.879971580899182	0.00254598211949682	0.0354782719621895	0.000809785917093039
3.95591612437756e-07	4.97192885767043e-06	3.31957469584783e-08	5.36452822665588e-07	1.02897236094074e-08	5.94745876334166e-06	168139	0.00178265211971607	0.0665143934878646	0.835975339302208	0.00558150098712527	0.0901986619852029	0.00173010423759978
1.69661502747572e-06	7.46879356806412e-06	4.55176744515056e-08	2.5763556319411e-07	8.29946707566168e-09	9.47686130026112e-06	105520	0.00283903416038433	0.179027103354248	0.788108354805017	0.00480303267182474	0.0271857480057254	0.00087576116318522
1.88848439035599e-06	7.8252906410423e-06	2.94757688208653e-08	1.5704014064152e-07	2.78165531127238e-10	9.9005691063918e-06	101004	0.00296577879838611	0.190745033953329	0.790387962242524	0.00297717924132621	0.0158617286495314	2.80959132892325e-05
1.56220838889475e-06	6.88101971840751e-06	3.69102452438355e-08	2.09034651161931e-07	2.30530920232935e-09	8.69147831291036e-06	115055	0.00260405836756805	0.179740238961908	0.791697277572035	0.00424671660159456	0.024050528993604	0.000265237870858521
1.87391363350287e-06	1.31058177690483e-05	6.1356079029257e-08	5.51767497708124e-07	1.6747047538935e-08	1.56096020268274e-05	64063	0.00467196939665471	0.120048777046479	0.839599737810352	0.00393066260906635	0.035347954211762	0.00107286832234112
1.65779797813162e-05	4.97026679797534e-05	1.71291048789746e-07	6.60376488870267e-07	1.76747750577585e-08	6.71299900737875e-05	14896	0.0199382244392227	0.246953407308629	0.740394388932899	0.00255163226750767	0.00983727970381642	0.000263291787148052
9.06022173357972e-07	1.1085086373647e-05	5.52620821513385e-08	8.69421364349608e-07	2.30693715701066e-08	1.2938861365076e-05	77287	0.00387415952679637	0.0700233310949189	0.856728120108571	0.00427101586392288	0.0671945807145219	0.00178295221806568
9.47523360972103e-07	5.88281910113179e-06	1.95386726907506e-08	1.5597351639058e-07	4.94979020783208e-09	7.01080444139306e-06	142637	0.00210103842747533	0.135151874352357	0.83910757321921	0.00278693734136852	0.0222475919410452	0.000706023146018398
1.57504666410707e-07	2.32259389213911e-06	1.24143753486685e-08	2.35376951610298e-07	8.75628344755025e-10	2.72876551385353e-06	366466	0.00081829578434256	0.0577201176176846	0.851151878146965	0.00454944746466581	0.0862576686839982	0.000320888086685936
1.2862131746604e-07	4.06952108952582e-06	1.92647735098772e-08	7.83780088984688e-07	1.71789844285888e-08	5.01836625391501e-06	199268	0.00150438093661098	0.0256301176435055	0.81092548523158	0.00383885362987368	0.156182320964165	0.00342322253087583
1.40169727542854e-07	4.01960428775388e-06	1.19984786335549e-08	4.424350760459e-07	6.53650759216647e-09	4.62074407756835e-06	216415	0.00138526605794709	0.0303348822591832	0.869904115068233	0.00259665509107118	0.0957497469279298	0.00141460065358267
4.4396182924467e-08	1.94708211552305e-06	9.37799451436557e-09	5.28846798817425e-07	8.53762286924207e-10	2.53055685406623e-06	395170	0.000758879921637812	0.0175440369391934	0.769428322621709	0.00370590152886568	0.208984357718597	0.000337381191634693
2.20471296288511e-06	9.84146618368172e-06	5.28815552700777e-08	3.035116418492e-07	4.27458938813035e-09	1.24068469330742e-05	80601	0.00371515882654272	0.177701310798618	0.793228629060159	0.00426228803783383	0.0244632373951594	0.000344534708229141
2.90512032641538e-06	1.01724777259554e-05	5.06488245624025e-08	2.28029905066105e-07	6.56323983275997e-10	1.33569331059826e-05	74867	0.00399908895404977	0.21749905486269	0.761587831970137	0.00379195015506343	0.0170720256855947	4.91373265156227e-05
2.53550011077062e-09	3.08274297997591e-07	1.30720396544729e-09	2.04351420713274e-07	1.2605876405021e-09	5.17729010427585e-07	1931512	0.000155306682014578	0.00489734988710906	0.595435627111163	0.00252488065980248	0.394707301691483	0.00243484065044182
4.29316310223429e-07	6.26829007883132e-06	2.68557667319456e-08	5.04188817360433e-07	1.59743985403079e-08	7.24462537168743e-06	138033	0.00217103537041219	0.0592599738699024	0.865233156614045	0.00370699178413008	0.0695948777877242	0.00220499994419823
1.08612701826102e-06	1.01801829183006e-05	3.81884729014282e-08	4.60249078143797e-07	2.22941735866502e-09	1.17669769049656e-05	84984	0.0035238903144521	0.0923029786692861	0.865148542443786	0.00324539371580759	0.0391136212691619	0.000189463901958049
2.85013381687415e-07	3.25522132462347e-06	9.28582291056863e-09	1.36362890465614e-07	3.42824999491508e-09	3.68931166968198e-06	271053	0.0011061832702961	0.0772538097091654	0.882338391568872	0.00251695268439304	0.0369616076587448	0.000929238378824903
3.48071175970629e-07	6.45214362739018e-06	2.52205192743201e-08	6.01154446049162e-07	5.37085696963085e-09	7.43196062565393e-06	134554	0.00222711276887055	0.0468343676053858	0.868161707573965	0.00339352164854896	0.0808877329051064	0.000722670266994085
7.16213452242837e-06	3.51535237700468e-05	1.35050665842517e-07	8.5239726160949e-07	1.97027205391807e-09	4.33050764919811e-05	23092	0.0129077750568568	0.165387873723179	0.811764500094031	0.00311858739858188	0.0196835412995363	4.54974846721008e-05
2.23010010755129e-08	9.04668271074272e-07	3.18233676610777e-09	1.65985992809795e-07	3.64689783514923e-10	1.0965022915092e-06	911991	0.000328896769390297	0.0203383077702631	0.82504913859241	0.00290226184728503	0.151377698063299	0.00033259372674267
2.5401572407548e-07	3.30100756578711e-06	1.66897698500394e-08	2.78868348506809e-07	8.45393964829168e-09	3.85903534786773e-06	259132	0.00115704294720442	0.0658236323789658	0.855397079379189	0.0043248553966372	0.0722637455655582	0.00219068727964952
4.23955597196028e-07	4.50582747860801e-06	1.13694900668089e-08	1.55367556953642e-07	4.51183758405936e-09	5.10103196040855e-06	196039	0.00152914315858155	0.0831117312117512	0.883316849135588	0.00222886077857437	0.0304580638113073	0.000884495062779022
9.76977266996046e-08	2.11624755706525e-06	7.79447851560525e-09	2.17086752365358e-07	5.86854667118349e-09	2.44469506131701e-06	409049	0.000733140535912113	0.0399631546058644	0.865648886256264	0.00318832341871146	0.088799112740224	0.00240052297893627
1.20413195778816e-07	2.69904359408351e-06	1.48895643601892e-08	4.29129467077575e-07	1.66577388118129e-09	3.26514159518127e-06	306265	0.00097906448104812	0.036878399379838	0.826623751345665	0.00456015885564148	0.131427521462128	0.000510168956727529
2.79108739917372e-09	6.30722640198339e-07	2.63345623506762e-09	7.65238879010986e-07	1.51918160038807e-08	1.41657787884745e-06	705927	0.000424883376144658	0.00197030282686936	0.445243886422613	0.0018590267957666	0.540202476995898	0.0107243069588529
3.77349226676238e-08	1.35240812086521e-06	4.26836320702098e-09	1.96693989341594e-07	8.19893727269919e-10	1.59192528980872e-06	628170	0.000477463944875578	0.0237039532628808	0.849542456246619	0.00268125849519851	0.123557299202922	0.000515032792379618
2.02580931158924e-07	4.69736232419955e-06	2.30991559086171e-08	6.88720385260985e-07	3.3593286716369e-08	5.64535608324444e-06	177137	0.00169217825466128	0.0358845267104036	0.832075471402315	0.00409170928600517	0.121997687144151	0.00595060545712515
1.12328373340714e-08	7.51748549416269e-07	3.00737363964124e-09	2.58783571129975e-07	7.45095856608327e-09	1.03222329008604e-06	968783	0.000309619204921563	0.0108821777632387	0.728280941378108	0.00291349136231034	0.250705030215318	0.00721835928102552
1.01894863789412e-08	9.93064518310338e-07	4.46190091083628e-09	5.59153823494625e-07	3.11498508159051e-09	1.56998471417633e-06	636949	0.000470884882864619	0.00649018190236773	0.632531329345671	0.00284200277273219	0.356152399730832	0.00198408624839685
6.40913698550915e-08	1.49456727979742e-06	8.33902246166888e-09	2.50029078764941e-07	7.25549860167152e-09	1.82428224948079e-06	548161	0.000547135440830071	0.0351323759650309	0.819263181573349	0.00457112514472048	0.137056137467819	0.0039771798490812
1.63216470389649e-07	2.66215526380877e-06	7.96702772319649e-09	1.6708172490505e-07	3.01999612098251e-09	3.00344048294764e-06	332951	0.000900627689204514	0.0543431678824095	0.886368575945966	0.00265263379395402	0.0556301101532307	0.00100551222444023
3.31599080031013e-07	4.02083347475919e-06	1.43065570772642e-08	2.23050607783136e-07	8.97549968651589e-09	4.59876521933712e-06	217450	0.0013786814823612	0.0721061120138702	0.874328930264191	0.00311095617952125	0.0485022820572013	0.00195171948521643
7.1076745888367e-08	1.73057301336601e-06	1.03327341513952e-08	3.23474632235486e-07	5.84147020827983e-10	2.13604127266209e-06	468156	0.000640607789351932	0.0332749871446941	0.810177703733808	0.00483732888668286	0.151436508449272	0.000273471785542784
1.44975345569504e-06	8.71677391966837e-06	3.06672940475802e-08	2.37085057330507e-07	1.20172436370629e-08	1.04462969703786e-05	95728	0.00312899990411553	0.138781566310621	0.834436733359734	0.00293570957579898	0.022695607639988	0.00115038311385737
9.08044046116169e-06	3.82532615652214e-05	1.34215597237453e-07	7.27073982004599e-07	4.36188511401811e-08	4.82386104567653e-05	20730	0.0143677171189605	0.188240091809862	0.793000901207686	0.00278232718493719	0.0150724487111056	0.000904231086408993
2.63222119885758e-06	1.58244280778085e-05	5.88356849928566e-08	4.54812098252555e-07	1.21426586372286e-09	1.89715113257752e-05	52711	0.00567534144207282	0.138745994120214	0.834115311430618	0.00310126504855314	0.0239734247020497	6.40046985646908e-05
2.21733517951688e-08	1.00882460640497e-06	5.49232299044659e-09	3.21295472119462e-07	7.83800575856928e-10	1.35856955388591e-06	736068	0.000407488097169506	0.0163211016555954	0.742563826430115	0.00404272491955744	0.236495416226915	0.000576930767817539
1.80782484046146e-07	2.30531668478686e-06	6.4196637516458e-09	1.05255231866469e-07	4.87119899934709e-09	2.60264526345047e-06	384224	0.000780489854303901	0.06946105432996	0.885759084098375	0.00246659191008417	0.0404416358020789	0.00187163385950227
2.21828669760506e-07	3.81147815020198e-06	1.2443527237247e-08	2.74910947881994e-07	3.35186481646405e-08	4.35417994324637e-06	229664	0.00130540404473556	0.0509461420179883	0.875360733796463	0.00285783486200376	0.0631372500597729	0.00769803926377232
5.8346475082341e-10	2.11837085792556e-07	6.38729632694525e-10	2.98182477596429e-07	2.64446711672765e-08	5.3768642893978e-07	1859820	0.000161292962938875	0.00108513944079618	0.393978859035479	0.00118792217604224	0.554565749751935	0.0491823295957471
4.88964152978912e-06	2.25717886741944e-05	7.58131564296618e-08	4.50010859869484e-07	1.07688184141238e-08	2.79980230386968e-05	35717	0.00836434705146594	0.17464238539382	0.806192231608544	0.00270780391618646	0.0160729512668631	0.000384627814586765
2.47937934848578e-08	1.01980009739765e-06	4.01926321429387e-09	2.12559778009047e-07	2.58383971076184e-09	1.26375677181661e-06	791292	0.000379055411437901	0.0196191182020078	0.806959155543609	0.00318040884443003	0.168196746992303	0.00204457041765059
6.90844031033398e-07	4.69056923029647e-06	2.26162823189015e-08	1.97435367701135e-07	8.82606064526093e-10	5.60234751741443e-06	178497	0.00167929736282546	0.123313312657947	0.837250673171599	0.00403692956365179	0.0352415424226047	0.000157542184197354
8.25782033296713e-07	6.64427246410159e-06	3.48959698769972e-08	3.61014585055122e-07	1.26346272725194e-08	7.87859967960294e-06	126926	0.00236079813722712	0.10481330019021	0.843331649570046	0.00442920966873594	0.0458221764953688	0.00160366407563891
1.18225593401445e-07	2.18267040423906e-06	1.01067885236519e-08	2.39911829552703e-07	3.18252199829371e-09	2.55409713771515e-06	391528	0.000765936640473419	0.0462886049460153	0.854576113025848	0.00395708854389666	0.0939321476893098	0.00124604579493039
4.7750783207111e-06	2.95098899065877e-05	1.38623750169281e-07	1.10166044346943e-06	3.81056918793702e-08	3.55633581128169e-05	28119	0.010612483144139	0.13426961271664	0.829783560173764	0.00389793758310248	0.0309774020770102	0.00107148744948349
8.14155545213796e-06	3.29756690376471e-05	1.47180298607267e-07	7.6654550522775e-07	1.12234387810605e-08	4.20421737324011e-05	23786	0.0125337077884889	0.193652105239825	0.7843473852598	0.00350077756550056	0.0182327752629258	0.000266956671947978
2.21536087702308e-06	9.30290453866445e-06	3.21759825499046e-08	1.7372696496723e-07	1.38263366904889e-09	1.17255509968737e-05	85284	0.00351150611368967	0.188934479719865	0.793387410207401	0.0027440913061129	0.0148161024597948	0.000117916306825797
5.72625941864206e-07	4.26916041364948e-06	1.47369066959401e-08	1.41265462697115e-07	6.49127005629314e-09	5.00427999496303e-06	199829	0.00150016138619302	0.114427238771726	0.853101828424174	0.00294486054153111	0.0282289286049748	0.00129714365759446
2.09382095416419e-07	3.66433155241211e-06	2.56866049062876e-08	5.78008101248085e-07	8.4724242544497e-09	4.48588077823735e-06	222922	0.00134486211329454	0.0466758047677522	0.816858880911219	0.00572610066475747	0.128850526757691	0.00188868689858021
4.46703589778646e-07	6.03795737830436e-06	2.27452746873247e-08	3.95313334059344e-07	1.41016278528407e-08	6.91682120468251e-06	144575	0.00207290210257782	0.064582208583943	0.872938189325584	0.00328839997655667	0.0571524580961739	0.00203874401774247
1.33065591880221e-07	2.05006079194323e-06	8.28272102089726e-09	1.64071095169773e-07	4.91492428085138e-09	2.36039512429497e-06	423658	0.000707868715642879	0.0563742868770613	0.868524413918014	0.0035090400482721	0.0695100127436417	0.0020822464130108
2.58122819000885e-08	1.24395273294928e-06	5.09115577511015e-09	3.15474436646118e-07	3.13008600733787e-08	1.62163146734397e-06	616663	0.000486371517666506	0.015917477194967	0.767099527851858	0.00313952699958938	0.194541388101469	0.0193020798521168
1.70210184643306e-07	3.07243544988367e-06	9.92149048485479e-09	2.30272770591244e-07	6.94205947703097e-09	3.4897819550801e-06	286551	0.00104638856658834	0.0487738737933266	0.880409002462489	0.00284301157280385	0.065984859098728	0.00198925307265268
3.79514793480833e-06	2.35334649542119e-05	1.00863592477647e-07	8.04264684671995e-07	2.41051433468688e-08	2.82578463095168e-05	35388	0.0084416412187921	0.134304217428282	0.832811697552699	0.00356940126904426	0.0284616412681504	0.00085304248182391
1.17224993131854e-06	8.05154323142874e-06	2.57179723548344e-08	2.27124507656854e-07	7.71225627392648e-09	9.48434789903289e-06	105437	0.00284127378233923	0.123598368996784	0.848929553949591	0.00271162262589047	0.0239472982301729	0.000813156197561341
2.77427570636459e-06	1.57407816134247e-05	6.24732297605646e-08	4.55778277674723e-07	1.43030724824863e-08	1.90476118997071e-05	52500	0.00569804221761683	0.145649529241367	0.826391344820858	0.00327984579324222	0.0239283685574113	0.000750911587121653
5.42135791861779e-08	1.69687115686345e-06	3.71842611653628e-09	1.49646782210161e-07	1.27345925038152e-08	1.91718453688014e-06	521598	0.000574990541953646	0.0282777052199682	0.8850849379501	0.00193952436242122	0.0780554919630652	0.00664234050444531
3.6217219834636e-07	6.87129746912194e-06	2.80242541231719e-08	6.83688714529941e-07	1.59881553242707e-08	7.96117079144569e-06	125610	0.00238551088030248	0.0454923286830519	0.863101376559486	0.00352011718594005	0.0858779107294831	0.00200826684203912
5.33838139467429e-07	8.16456098322052e-06	1.98837987163626e-08	3.91039904462308e-07	1.23290932592401e-08	9.12165191912586e-06	109629	0.0027327672313624	0.0585242831233344	0.895074823684233	0.00217984624853654	0.0428694175056596	0.00135162943823684
9.31539998842168e-07	4.92947413463059e-06	1.73538996546875e-08	1.18073353506312e-07	1.05343321048707e-09	5.99749481984424e-06	166736	0.00179763615464845	0.155321517871084	0.821922199635782	0.00289352474257547	0.0196871122115247	0.000175645539034318
9.0889053581645e-07	7.47955976008518e-06	3.1528975392059e-08	3.33614825120525e-07	2.26166038089488e-08	8.77621070022316e-06	113944	0.00262941178850462	0.103562980295509	0.852253895852226	0.0035925499590908	0.0380135387032176	0.0025770351899566
7.86477640606321e-08	1.67452223057005e-06	9.55566512765625e-09	2.61592487103627e-07	7.90353214266094e-10	2.02510850007623e-06	493801	0.000607348654291573	0.0388363211441122	0.826880253826902	0.00471859415300293	0.129174553903546	0.000390276972436954
1.64874462411723e-07	4.07347694766379e-06	1.64804778797403e-08	5.23563731193653e-07	1.4076026451426e-08	4.79247164560033e-06	208661	0.00143671187877326	0.0344028039400261	0.849974136290069	0.00343882637153837	0.109247121299988	0.00293711209837794
6.38547862611981e-06	2.39480684963107e-05	1.12669995852869e-07	5.43336049931313e-07	1.82026312349343e-08	3.10077557994496e-05	32250	0.00925933683687585	0.205931660047231	0.772325112826635	0.00363360691375378	0.0175225854281578	0.000587034784221868
3.97569691896932e-06	2.41450593039371e-05	1.24284190751757e-07	9.70596100676675e-07	3.08217258472313e-09	2.92187186869196e-05	34225	0.00872743654939778	0.136066778340596	0.826355856417009	0.00425358114034601	0.0332182978684546	0.00010548623359391
6.29256289031667e-07	1.05815717828062e-05	6.04547965362179e-08	1.30729758188177e-06	1.35298928818399e-08	1.25921103431377e-05	79415	0.00377053051801579	0.0499722661161871	0.840333470280684	0.004801005938545	0.103818783846205	0.00107447381837893
3.43614741101519e-07	4.07138471247719e-06	1.87966407730301e-08	2.86362308093994e-07	1.86096935438623e-09	4.72201937180012e-06	211774	0.00141560623906745	0.0727686004749547	0.862212623859928	0.0039806360993103	0.0606440350084434	0.000394104557363727
2.17268712017329e-09	2.99966697439715e-07	1.36318121571632e-09	2.41986852490082e-07	7.08139016286439e-09	5.52570808428551e-07	1809723	0.000165757549034473	0.00393196145549593	0.542856576685232	0.00246698014973511	0.437929128355994	0.0128153533535423
1.65691220407549e-08	7.9967712086769e-07	3.29864634386549e-09	2.04697264489239e-07	6.83098956164301e-09	1.03107314330319e-06	969863	0.000309274267301651	0.0160697833595717	0.775577490366792	0.00319923602441801	0.198528364179346	0.00662512606987216
1.23827747582138e-06	7.39956303041086e-06	4.41342869360078e-08	3.3909994102915e-07	2.36650067593322e-09	9.02344123487333e-06	110822	0.00270338384272351	0.137228962165315	0.820037814599314	0.00489107046715614	0.0375798913299965	0.00026226143821797
3.84800916977617e-07	3.41373575738936e-06	1.72988157419166e-08	1.97318448113249e-07	1.37030556692479e-09	4.01452424378907e-06	249096	0.00120363474053753	0.0958521841219289	0.850346280177733	0.00430905748512537	0.0491511412388464	0.000341336976366454
8.24829506222115e-07	8.6817692457818e-06	3.17100753741405e-08	4.29165890272286e-07	3.59158288605964e-09	9.9710663005364e-06	100290	0.00298686521941693	0.0827222968297526	0.870696170710926	0.00318020905872771	0.0430411229187393	0.000360200481854827
1.67653253581704e-11	2.68730805506629e-08	8.45966053360875e-11	1.74349808441718e-07	8.80047895201568e-09	2.10124729875091e-07	4759078	6.3035438750858e-05	7.97874927341329e-05	0.127891089100448	0.000402601851701969	0.829744354914153	0.0418821666409621
1.83186101990118e-07	4.65603212292317e-06	1.45002421452391e-08	4.73908292276592e-07	2.30334646464903e-08	5.35066022398161e-06	186893	0.00160391471341592	0.0342361679347679	0.870178992501688	0.00270999120449644	0.0885700591027139	0.00430478925633411
1.35797828567431e-05	4.42932941061872e-05	1.95395869947141e-07	8.19534565488342e-07	3.17512347671541e-08	5.8919758633133e-05	16972	0.0175211363957283	0.230479268275662	0.751756204263867	0.00331630465704694	0.0139093333798466	0.000538889423577834
2.65841023452424e-07	3.65847499554292e-06	1.28704857196008e-08	2.27739955052312e-07	4.4943598261575e-09	4.16942081959342e-06	239841	0.00125004689314667	0.0637597006766871	0.877454004726652	0.00308687615774315	0.0546214845913586	0.00107793384755914
1.00708103210657e-07	1.86239534184542e-06	7.90806221692863e-09	1.88034209125095e-07	5.1020127976214e-09	2.16414772919572e-06	462076	0.00064903430735197	0.0465347637095386	0.860567565106821	0.00365412310363284	0.086886032126363	0.00235751595364402
1.37013230577705e-06	7.33352887917202e-06	2.57283666831348e-08	1.77061497668425e-07	5.95316227182263e-10	8.90704636552781e-06	112271	0.00266855885972561	0.153825662239702	0.82334014871129	0.00288854078302647	0.0198788117185166	6.68365474649671e-05
4.41242925429017e-07	3.64387341169703e-06	1.44372215301058e-08	1.53294511128557e-07	8.40921544861016e-09	4.26125728523332e-06	234673	0.00127756312982075	0.103547590744654	0.855116968488213	0.00338801920741458	0.0359740097505433	0.00197341180917447
5.38437492945039e-07	4.34661739113384e-06	1.55394628251194e-08	1.61291596836639e-07	2.83985416845476e-09	5.06472579790909e-06	197444	0.00151826785051867	0.106311282077171	0.858213764095242	0.0030681745557745	0.0318460669486245	0.000560712323187793
6.03063942233215e-06	2.55520523378976e-05	8.89468930936042e-08	4.84601133605533e-07	6.09311336539633e-09	3.21623329002943e-05	31092	0.00960245419226169	0.187506280748589	0.794471359310624	0.00276556098618053	0.0150673502170329	0.000189448737574026
4.96173287991736e-06	2.13952935240984e-05	1.24460727804121e-07	6.9008307836049e-07	1.4021456081297e-08	2.71855916662617e-05	36784	0.00812262015067589	0.1825133306212	0.787008566403606	0.00457818720048612	0.0253841478542072	0.000515767920500995
5.48661550402525e-07	4.62450773647486e-06	1.66191451527244e-08	1.80107157355567e-07	1.33148462778945e-09	5.37122707401346e-06	186177	0.00161007488619536	0.10214826944424	0.860977886942947	0.00309410585769675	0.0335318456795363	0.000247892075580143
5.55457912481696e-08	2.28323520089095e-06	8.47678204119341e-09	4.48038676409436e-07	1.31252386858522e-08	2.8084216892756e-06	356072	0.000842172863080526	0.019778294499106	0.812995857997337	0.00301834374572855	0.159533975300199	0.00467352845762905
4.67060896057725e-07	5.4229367228833e-06	2.84714591759063e-08	4.25052273854731e-07	2.63350896953249e-09	6.3461548609412e-06	157576	0.00190204132178162	0.0735974627616407	0.854523225750439	0.00448641103152716	0.0669779233517935	0.000414977104599353
9.36302878398514e-07	1.10940013841431e-05	5.94959205892183e-08	9.06483803506471e-07	7.56293786020949e-10	1.29970402804233e-05	76941	0.00389154565680983	0.0720396996698403	0.853579056829834	0.00457765147337686	0.0697454023337801	5.81896931688447e-05
2.2384359294235e-08	8.47960754849067e-07	2.81144871467225e-09	1.36936616686613e-07	7.48143542465473e-09	1.01757461496924e-06	982729	0.000305225948896592	0.0219977571815818	0.833315554825135	0.00276289195240708	0.134571573103514	0.00735222293736256
6.16048299983077e-07	9.01800964534535e-06	3.93457645122024e-08	7.40619823275942e-07	1.02100477423396e-09	1.04150445378908e-05	96015	0.00311965336975606	0.059149847870726	0.865863762035493	0.00377778168581605	0.0711105766837102	9.80317242542228e-05
1.30768488185565e-06	8.29021805921776e-06	3.65609341742323e-08	2.98021278230203e-07	3.86207406498678e-09	9.93634722754283e-06	100641	0.00297648045042653	0.131606198123878	0.834332564006809	0.00367951454764867	0.0299930418498369	0.00038868147182713
5.21737630841642e-06	2.29713533739257e-05	9.73918302172674e-08	5.5137246274709e-07	1.96436214839723e-08	2.88571375967905e-05	34653	0.00861989997016299	0.180800202061507	0.796037143215501	0.00337496502869014	0.0191069700138386	0.000680719680463284
1.01033493425624e-07	2.35332974879423e-06	1.10883528887319e-08	3.32087510418586e-07	9.30512558666221e-09	2.80684423111384e-06	356272	0.00084170002274242	0.0359954044851044	0.838425489632662	0.00395046962913639	0.1183134805763	0.0033151556767971
1.71142549401982e-07	3.9234446870799e-06	1.94779985750379e-08	5.74165499461679e-07	1.98670521000775e-08	4.70809778661867e-06	212400	0.00141143564738255	0.0363506785879431	0.833339676637789	0.00413712702195739	0.121952755759145	0.00421976199316495
2.635890299314e-07	3.2862579762963e-06	1.00034512625338e-08	1.60356420289015e-07	3.41247399538351e-09	3.72361935177463e-06	268556	0.00111646417492151	0.0707883929665841	0.882544015872651	0.00268648600125205	0.0430646650852192	0.000916440074294158
7.95747481839102e-07	9.69160692683173e-06	4.41436950158943e-08	6.91328605800264e-07	2.61959841018057e-08	1.12490226935888e-05	88897	0.00336903780246911	0.0707392547347802	0.861551015658926	0.00392422490542696	0.0614567704796503	0.0023287342212169
1.34774762237148e-07	4.53526727367425e-06	1.39573910177797e-08	6.03961137479369e-07	4.12616211641672e-08	5.32922218557272e-06	187645	0.00159749356237282	0.0252897622850123	0.85101861317626	0.0026190296692011	0.113330072653832	0.00774252221569422
5.59004463602894e-07	1.0882230507671e-05	4.08455104902031e-08	1.02254621872878e-06	3.6862859502542e-09	1.25083129864431e-05	79947	0.00374548547006803	0.0446906360760848	0.869999856852437	0.00326546917513758	0.0817493310118678	0.00029470688447351
6.07320767764212e-06	3.8903669048475e-05	1.96609700527419e-07	1.61967986790733e-06	1.31249888775277e-08	4.68062912834294e-05	21365	0.0139440839717184	0.129751952378936	0.831163247113489	0.0042004973078699	0.0346038924147947	0.000280410784910324
8.78213534510832e-09	5.4693926557171e-07	1.62468405349836e-09	1.30096940375309e-07	4.31259975668588e-09	6.91755625102312e-07	1445597	0.000207505227124538	0.0126954303317872	0.790653875045565	0.00234863873099415	0.188067773725827	0.00623428216582704
1.64352225900623e-07	2.50258211089759e-06	6.68459189749428e-09	1.30872555308176e-07	1.39316016021401e-09	2.80588464416409e-06	356394	0.000841412388098317	0.0585741207296087	0.891904845804213	0.00238234736819899	0.0466421724002003	0.000496513697778567
6.16591908158669e-07	5.25723815147137e-06	1.92229489529652e-08	2.10738388764841e-07	1.7968243293182e-11	6.10380936559114e-06	163832	0.0018294728688153	0.101017556615475	0.861304447204376	0.00314933639004688	0.0345257160147943	2.94377530767489e-06
3.23668565455008e-06	2.60710069001198e-05	1.2273102567119e-07	1.2712959739766e-06	2.23984337422162e-08	3.07241179880599e-05	32548	0.00917502719361662	0.1053467395161	0.848551841594008	0.00399461510071292	0.0413777858316603	0.000729017957518611
1.3453847899531e-06	1.29161845308787e-05	3.90540330008912e-08	4.82116187161894e-07	1.72905548092337e-08	1.48000300958038e-05	67567	0.00443019947152135	0.090904192845834	0.872713396342401	0.00263878064761261	0.032575351809493	0.00116827835465929
1.90361360015333e-09	5.19422176645386e-07	1.71471619019659e-09	6.0164405391319e-07	1.80494672193485e-08	1.14273402756827e-06	875094	0.000342761647928458	0.00166584135435627	0.454543370648296	0.00150053831322892	0.526495264338529	0.0157949853455905
8.45166243032738e-08	3.23758641997903e-06	1.7508744021816e-08	8.62446241011681e-07	1.50762560826159e-08	4.21713428539842e-06	237128	0.00126434299732048	0.0200412456857036	0.767721917509003	0.00415181088314853	0.204510025682097	0.00357500024004846
3.83135053490812e-08	1.84405744958105e-06	7.54497353241318e-09	4.66942119715575e-07	1.12503293608345e-08	2.36810837753896e-06	422278	0.000710181056413739	0.0161789492881649	0.778704837612829	0.00318607611204612	0.197179370735068	0.00475076625189189
7.95374982140761e-09	5.80373404785775e-07	2.1577622620326e-09	2.02442603053435e-07	3.0285046072725e-08	8.23212565995375e-07	1214753	0.000246933378384107	0.00966184209274121	0.705010380987109	0.00262114835361336	0.245917775573135	0.0367888529934019
6.41534325509294e-08	1.50239592882513e-06	6.96861007683469e-09	2.09831309113818e-07	2.03878083489683e-09	1.78538806140161e-06	560102	0.000535473479439275	0.0359324865769329	0.841495449255823	0.00390313468958902	0.117527003596681	0.00114192588097419
2.8610400316524e-07	3.31122280432567e-06	1.70955824920046e-08	2.54395450192359e-07	1.741973972394e-10	3.86899203757251e-06	258465	0.00116002650508285	0.0739479431301047	0.855836034856045	0.0044186140281464	0.0657523840116177	4.50239740862054e-05
7.80259662930856e-08	3.26548350661938e-06	1.29365319701087e-08	6.961930132971e-07	1.08162220323519e-08	4.06345524021203e-06	246096	0.00121829632254367	0.0192018766494434	0.803622364116158	0.00318362851449391	0.171330301957694	0.00266182876221063
1.46459920083967e-07	2.20745688826379e-06	6.65080770748848e-09	1.28886273897655e-07	1.96198288067541e-09	2.49141587283358e-06	401378	0.000747146439917135	0.0587858180085339	0.886025056006876	0.00266948917682068	0.0517321396652531	0.000787497142515986
1.04242761170276e-08	9.30491448420892e-07	3.16995909295326e-09	3.63831659096091e-07	5.22864589461394e-08	1.3602038016731e-06	735184	0.000407978172291434	0.00766376046310514	0.684082375947157	0.00233050303862854	0.267483195274534	0.0384401652765747
9.73985009498616e-07	8.28060670503504e-06	3.7461880000353e-08	4.09519213969943e-07	9.45421286754626e-09	9.7110270213715e-06	102976	0.00290908264696965	0.100296807675967	0.852701437943848	0.00385766406765308	0.0421705359349423	0.000973554377589511
7.40245940549554e-09	9.00479409903291e-07	4.34071325139161e-09	6.78969783695909e-07	1.23786047192002e-08	1.60357097097529e-06	623608	0.000480955980597164	0.00461623435412614	0.561546340138361	0.00270690435905784	0.423411121793357	0.00771939935509783
5.51217747603657e-07	4.0273572826373e-06	2.26954901613937e-08	2.13203167699581e-07	1.17483908131076e-10	4.81459117201006e-06	207702	0.00144333821270182	0.114489003927934	0.836489981963703	0.00471389768114382	0.0442827147897938	2.44016374254323e-05
1.43744938379029e-07	3.27629457787085e-06	1.17816596885367e-08	3.45281710746448e-07	4.87806689693545e-09	3.7819809535818e-06	264412	0.00113395302043362	0.038007843017531	0.866290607510324	0.00311520862562214	0.0912965229027507	0.00128981794377245
1.96167405040871e-06	8.59957544202119e-06	4.67631006579125e-08	2.63581032329697e-07	1.75338053252567e-08	1.08891274307428e-05	91835	0.00326142597344314	0.180149792798861	0.78973962759793	0.00429447638989773	0.0242058910602461	0.00161021215306512
4.04894962982413e-07	4.90256696944919e-06	1.97457116911065e-08	3.07414281281872e-07	8.02963275530779e-09	5.64265155815988e-06	177222	0.00169136826517768	0.0717561520163142	0.868840990608315	0.00349936753804195	0.0544804650993056	0.0014230247380234
8.86189303786951e-07	6.19753524304199e-06	3.11042726598748e-08	2.79689173574175e-07	4.66768858148747e-09	7.39918568164448e-06	135150	0.00221730206269977	0.119768491009134	0.837596934270283	0.00420374268171655	0.0377999938923028	0.000630838146563457
1.70296552490134e-07	5.21770817138424e-06	2.25388139455946e-08	8.88011050641861e-07	1.73297199602849e-08	6.31588430842211e-06	158331	0.00189297733023364	0.0269632159447643	0.826124722459929	0.00356859195719268	0.140599638511066	0.00274383112704836
1.52269716425125e-07	2.87968151931583e-06	1.05880893732981e-08	2.57464002796505e-07	4.68604861914294e-09	3.3046893765299e-06	302600	0.000990917168112393	0.0460768620211488	0.871392494486017	0.00320395903121647	0.0779086847390344	0.00141799972258317
2.62024823905058e-06	1.48520211818988e-05	4.51150265973008e-08	3.28810089917107e-07	3.21758955029017e-09	1.78494121270141e-05	56024	0.00534055966218472	0.146797453070456	0.832073408144412	0.00252753571245194	0.0184213400182223	0.000180263054457717
1.1989370599431e-06	6.97864818882248e-06	3.70279873963596e-08	2.77119428564816e-07	1.29219704889663e-09	8.49302486177565e-06	117744	0.00254467508955969	0.14116726130629	0.821691717897955	0.00435981149225296	0.0326290612679165	0.000152148035585342
1.81561002974931e-09	4.11785240012618e-07	1.9713309710434e-09	5.74900156393738e-07	1.63366124477507e-08	1.0068089498549e-06	993237	0.000301997226671902	0.0018033312377795	0.409000376955294	0.00195799905367101	0.571012163207918	0.0162261295453374
2.38456824607214e-07	2.93392068914406e-06	1.14203469327809e-08	1.80666634135035e-07	1.61384004926227e-09	3.36607833486835e-06	297082	0.00100931549814831	0.0708411394164834	0.871613907125191	0.00339277515157043	0.0536727360927864	0.00047944221396897
7.99487647770082e-10	1.85865453044681e-07	6.34091181428519e-10	1.89540382800528e-07	1.32136173717749e-08	3.90053032046183e-07	2563754	0.000117009086362807	0.00204968961163061	0.476513288640901	0.00162565376841742	0.485934904303183	0.0338764636758685
5.64240160528195e-10	1.41018333235311e-07	4.6485845601556e-10	1.49379841826134e-07	9.4958330812563e-09	3.00923106759245e-07	3323108	9.02728707643519e-05	0.0018750310223921	0.468619159073527	0.00154477487960894	0.496405355623443	0.0315556794010288
2.63778937136289e-07	6.59710695580436e-06	2.09488325180181e-08	6.7373482436441e-07	7.97845127080934e-09	7.56354800109388e-06	132213	0.00226650058139977	0.0348750265216985	0.872223849818927	0.0027697097334463	0.0890765582854727	0.00105485564045544
2.2128477175809e-07	2.8739425537678e-06	1.21764432659212e-08	2.03332860653778e-07	3.20295238922956e-09	3.31393958183481e-06	301756	0.000993689485186855	0.0667739306326073	0.867228409812044	0.00367431057966951	0.0613568399883742	0.000966508987305133
3.20195096043922e-07	3.56441094574314e-06	1.58832976775703e-08	2.27339724438679e-07	6.1841137663738e-09	4.13401317766968e-06	241896	0.00123943777854074	0.0774538160094628	0.862215670960288	0.00384210136614118	0.0549925011527972	0.00149591051131089
1.28483913653377e-06	1.31629856591708e-05	6.2037441343506e-08	8.17263525823237e-07	1.99394172127089e-08	1.5347065180084e-05	65159	0.00459357201112953	0.0837188818485711	0.857687479965387	0.00404229998475619	0.0532521049616577	0.00129923323962841
1.76622875643777e-08	8.38324493243494e-07	4.70641891738037e-09	2.8722178395631e-07	3.22713415115198e-09	1.15114211783271e-06	868702	0.000345283210146263	0.015343272816419	0.728254557153925	0.00408847773395806	0.249510272890606	0.00280341940509291
1.29780634115753e-10	7.22939130769792e-08	3.75399678296656e-10	2.68873222437672e-07	2.99629700139826e-09	3.44668612828462e-07	2901338	0.000103395256026206	0.000376537431275599	0.20974904701566	0.0010891611952014	0.780091985258569	0.0086932690992942
1.0009332528309e-08	6.84514712436586e-07	2.95161101177842e-09	2.59538281278568e-07	2.61021714839777e-09	9.59624154403638e-07	1042075	0.000287845948836685	0.0104304716407742	0.713315425935667	0.00307579899717375	0.270458262318187	0.00272004110819813
6.92086557289701e-09	7.13685113455448e-07	2.41176351343353e-09	3.19784335946031e-07	1.0873370988731e-08	1.05367544947654e-06	949059	0.000316052846146109	0.00656830865361365	0.677329166025461	0.00228890548283314	0.303494150978746	0.0103194688593464
2.80429540932323e-06	1.29128859307715e-05	6.8203891225779e-08	4.03811586765492e-07	1.14068667906248e-10	1.61893108867539e-05	61769	0.00484505724049322	0.173218948535834	0.797618009876925	0.00421289650330845	0.024943099159081	7.04592485153761e-06
1.36294263141087e-07	2.1207689403427e-06	6.44026153738229e-09	1.28848097147149e-07	1.23161560745476e-08	2.40466771824287e-06	415858	0.000721141035585848	0.0566790422257091	0.881938458379765	0.00267823345758901	0.0535824954814551	0.00512177045548198
1.64841525632946e-06	1.26126368156097e-05	4.88081229635586e-08	4.80194821514767e-07	6.36318909463476e-09	1.47964182055122e-05	67584	0.00442912068832224	0.111406371017235	0.852411485024877	0.0032986444614938	0.0324534502097189	0.000430049286675627
1.65606551973119e-07	4.11697714819594e-06	1.5405941163689e-08	4.92467765864197e-07	7.76533310754476e-09	4.79822274030449e-06	208410	0.00143843473516025	0.0345141442855588	0.858021265585241	0.00321075989955217	0.102635453274715	0.0016183769549331
2.95120174348185e-07	4.81253270765801e-06	1.27343204627324e-08	2.67010878849734e-07	3.12652306993234e-09	5.39052460438859e-06	185511	0.00161585483852622	0.0547479505256166	0.892776317863381	0.00236235272024637	0.0495333754032683	0.000580003487487459
3.01535108263266e-08	1.00660822811393e-06	4.45026494392969e-09	1.91014967626842e-07	5.77699087633915e-09	1.23800396238737e-06	807752	0.000371332457627882	0.0243565543749785	0.813089665862446	0.00359470977406874	0.154292694878366	0.00466637511014004
1.08047952019569e-06	6.90161417556134e-06	4.35656507643355e-08	3.57801167330289e-07	2.12801317597041e-09	8.38558852702763e-06	119252	0.00251252541689639	0.128849575281829	0.823032772633276	0.00519530032077282	0.0426685814808416	0.000253770283279653
1.53840998316867e-07	2.67891925520243e-06	1.24052136730721e-08	2.77751456359565e-07	1.00635387573369e-09	3.12392327742767e-06	320110	0.000936739432497724	0.0492460872609985	0.857549631439199	0.00397103660090108	0.0889111004634767	0.000322144235425127
5.06648585571132e-07	4.4793817703968e-06	1.81094218005158e-08	2.05862558472274e-07	1.32677339400797e-09	5.21132910963473e-06	191890	0.00156218132908481	0.0972206082003989	0.859546897952635	0.00347501019788504	0.0395028895971422	0.000254594051938693
1.05615031910037e-07	2.74543110003018e-06	1.13787987953511e-08	3.80326360792758e-07	6.43156396612777e-09	3.24918285549445e-06	307770	0.000974281519502962	0.0325051056241538	0.844960478413083	0.00350204937715626	0.117052926137911	0.00197944044769651
1.942458771836e-06	7.4200209898598e-06	3.47639974038284e-08	1.7074174770139e-07	1.5007101004426e-08	9.58299260780545e-06	104352	0.00287078295665166	0.202698556842656	0.774290588914377	0.00362767653347794	0.0178171636657968	0.00156601404369263
2.50179383643927e-06	8.18827184220499e-06	3.29741077066245e-08	1.38761767823196e-07	8.97323953226585e-10	1.08626988781273e-05	92058	0.00325352314881733	0.230310520848256	0.753797185586407	0.00303553546651466	0.0127741521126578	8.26059861636596e-05
2.47182410233184e-08	2.07956722541985e-06	5.7135023253369e-09	6.1812724239299e-07	5.07396637162168e-09	2.73320017753312e-06	365871	0.000819625097519538	0.00904369947964371	0.760854343020272	0.00209040756410813	0.22615513033915	0.00185641959682633
1.22477279407893e-07	2.88863277572136e-06	9.91569174812034e-09	3.00700189214851e-07	3.76681166872873e-09	3.32549274776095e-06	300707	0.000997151996356083	0.0368298140148874	0.868633010150532	0.00298172105616425	0.0904227469500008	0.00113270782841578
5.66543270338133e-08	1.61562589879165e-06	1.29549132317708e-08	4.75014024253485e-07	1.40246214212453e-09	2.16165162545285e-06	462609	0.000648285960351491	0.0262088147630841	0.747403457508189	0.00599306247095058	0.219745873322198	0.000648791935578764
3.61722303211334e-08	1.8118895358897e-06	4.57438703707036e-09	2.94627338461691e-07	1.72819636843632e-08	2.16454545539396e-06	461991	0.000649153548025638	0.0167112361770892	0.837076223728425	0.00211332454380719	0.136115108013783	0.00798410753689523
8.38934552451832e-07	9.8341909442781e-06	3.0233348800752e-08	4.55712605750434e-07	2.69727105878176e-08	1.11860441618689e-05	89397	0.00335020750696124	0.0749983229381123	0.879148231668972	0.00270277395326327	0.0407393891134339	0.0024112823262188
1.88371081701553e-08	8.24726887934979e-07	2.57236941291299e-09	1.44806922178788e-07	3.05473077760485e-09	9.9399801847444e-07	1006038	0.000298155096674857	0.0189508508267109	0.829706772656093	0.00258790195262259	0.145681298641856	0.0030731759227178
1.42479504463021e-07	4.63370311614023e-06	1.91818370483239e-08	8.02186671891191e-07	2.54276177541353e-08	5.6229787472969e-06	177842	0.00168547635354388	0.0253387947680781	0.824065557489037	0.00341133017042704	0.142662227253984	0.00452209031847381
2.23138035760281e-07	4.33031649733546e-06	2.54774684368915e-08	6.35745008271146e-07	7.09550881427972e-10	5.21538656068521e-06	191740	0.0015633966684544	0.0427845631697461	0.830296363835883	0.0048850584976666	0.121897964968415	0.000136049528289376
7.20235191170505e-07	5.51701601790729e-06	3.65699700477242e-08	3.60177976564151e-07	1.51391034134775e-09	6.63551306603102e-06	150704	0.00198868047376644	0.108542502140126	0.83143774460341	0.00551124979844222	0.0542803507400203	0.000228152718001244
1.44657053768252e-06	7.31589432597912e-06	2.66394660625096e-08	1.73226267443616e-07	8.01991340591739e-09	8.97035051057369e-06	111478	0.00268749941342583	0.161261317044122	0.815563931125724	0.00296972409618874	0.0193109809075384	0.00089404682642713
1.13173096197421e-06	9.1665094818101e-06	3.75090541041395e-08	3.90637034905184e-07	6.33840269470519e-10	1.07270203730631e-05	93223	0.00321295076355943	0.10550282581882	0.854525223502731	0.003496688996539	0.0364161734871058	5.90881948040456e-05
7.09227868518901e-08	1.87479985054223e-06	5.17165744356713e-09	1.75778100209243e-07	1.16914118836732e-08	2.13836380693061e-06	467647	0.000641304104532558	0.0331668477655784	0.876745034902788	0.00241851149313572	0.0822021489699427	0.00546745686855548
5.71206337193497e-06	2.50278182719352e-05	9.18871475830798e-08	5.17698079827317e-07	3.44742776873208e-08	3.13839411489678e-05	31863	0.00937114465242428	0.182005929236928	0.797472126051265	0.00292783966000082	0.0164956363310139	0.00109846872079209
7.50888039101563e-07	5.45291629083411e-06	2.10535287832815e-08	1.96580343075285e-07	1.26200839392589e-08	6.4340582857335e-06	155423	0.00192836201156343	0.116705196899838	0.847508065465475	0.00327220050678813	0.0305530870789857	0.00196145004891266
1.08441676729431e-06	7.29306436766315e-06	3.54197338807016e-08	3.06284281835661e-07	6.67756076816354e-09	8.72586271144198e-06	114602	0.00261434686194362	0.124276166512721	0.83579866069861	0.00405916699036035	0.0351007449881189	0.000765260810189855
5.99461998026474e-06	1.72248970244625e-05	7.39765856698077e-08	2.73309709755275e-07	5.07564530590786e-09	2.35718789454582e-05	42423	0.00704670177009659	0.254312352194553	0.730739245026598	0.00313834064059884	0.0115947358455248	0.000215326292725842
1.52748679042309e-07	4.80482454481903e-06	1.9253975645402e-08	7.78807641330019e-07	1.54603946818639e-09	5.75718088030494e-06	173696	0.00172566855468959	0.0265318533876285	0.834579396533487	0.0033443409275656	0.135275868089239	0.000268541062080457
1.53600901799609e-07	2.86308140125136e-06	1.0220645526695e-08	2.44954700662001e-07	2.54006334034108e-10	3.2721116555737e-06	305613	0.000981153456565687	0.0469424390020327	0.874995019309442	0.00312356258053885	0.074861351459308	7.76276486780135e-05
1.2973343028305e-06	8.18111297823879e-06	3.35317446792452e-08	2.71883810542969e-07	1.19209019993713e-09	9.78505492649145e-06	102197	0.00293122638245213	0.13258324174739	0.836082478810595	0.00342683254525874	0.0277856192515474	0.0001218276452092
1.58922346557053e-08	7.79561572398133e-07	3.54209514511225e-09	2.23401784113617e-07	1.88266995734916e-09	1.02428035626992e-06	976295	0.000307237057285192	0.0155155124848625	0.761082224828594	0.00345813050443666	0.218106090530888	0.00183804165121863
4.82228150143289e-06	2.08939492795837e-05	7.75925586386445e-08	4.32286416705316e-07	8.50569583935238e-10	2.62269603259445e-05	38129	0.00783731808574029	0.183867342669617	0.796659201825794	0.00295850367996659	0.0164825207089548	3.24311156674085e-05
1.01377079641132e-06	1.06282289605843e-05	4.97948343748601e-08	6.71271072746758e-07	2.69977098929481e-09	1.23657654351065e-05	80868	0.00370287993669327	0.0819820496944904	0.859488158364273	0.00402682993108474	0.0542846357768532	0.000218326233298113
2.5682688831863e-08	1.40973368598412e-06	3.62736380150286e-09	2.56015115390769e-07	1.60016801590246e-08	1.71106053416728e-06	584433	0.000513186873948968	0.0150098072622322	0.823894688606207	0.00211995059734587	0.149623645849189	0.00935190768502652
2.99677410861026e-07	5.67762751303295e-06	2.12045598622785e-08	5.16574602284966e-07	1.50016374545803e-08	6.5300857234958e-06	153137	0.00195711446241875	0.0458918035000308	0.869456811662421	0.0032472100306406	0.0791068638542197	0.00229731095268829
3.56681786150753e-06	2.1541077875444e-05	1.03106896056347e-07	8.00709135853086e-07	4.24678921045385e-09	2.60159585580714e-05	38438	0.00777451003326379	0.137101150954937	0.82799477971804	0.00396321726244288	0.0307776142118995	0.000163237852680861
6.1366485715981e-07	5.55591874183241e-06	2.38256426769608e-08	2.77354621576597e-07	4.86987810425904e-09	6.47563374135004e-06	154425	0.00194081059921813	0.0947652201577222	0.857972974344611	0.00367927582513239	0.0428304985511386	0.000752031121396277
8.77381667590367e-08	3.81014004978655e-06	1.41238100071902e-08	7.88715056803357e-07	4.62631110309613e-09	4.70534339445923e-06	212524	0.00141061049179458	0.01864649599482	0.809747499889843	0.00300165340192209	0.167621146998986	0.000983203714428971
1.53864929663529e-06	1.37382380915016e-05	4.22066833034263e-08	4.84585142871814e-07	1.15693394279742e-08	1.58152485537401e-05	63230	0.00473337419310249	0.0972889734490716	0.868670387621109	0.00266873347959144	0.0306403747766086	0.000731530673619306
2.73930591070429e-06	1.00364603876201e-05	3.84420279596414e-08	1.81095086589248e-07	2.59735144171850e-09	1.2997900764315e-05	76936	0.00389180280071433	0.210749871104178	0.772160102589384	0.00295755665908619	0.0139326411143586	0.000199828532992757
1.38091686972384e-06	1.18787427416462e-05	4.75835832497871e-08	5.26318557672884e-07	2.39454299167747e-08	1.38575071822095e-05	72163	0.0041486514296154	0.0996511747435131	0.857206320404895	0.0034337765533238	0.0379807530136865	0.00172797528458194
4.72912102435603e-06	1.59991776722078e-05	8.80672571688808e-08	3.83088823701233e-07	1.51479093971532e-08	2.12146026868311e-05	47137	0.00634423811303975	0.222918199042757	0.754158723045012	0.0041512564938842	0.0180577892198299	0.000714032198517499
2.09208398548706e-06	9.82069045484059e-06	3.36701410538204e-08	2.03222702152873e-07	6.3931602790322e-09	1.21560604438134e-05	82263	0.00364019865283249	0.172102137461137	0.80788430595857	0.00276982343164938	0.01671780944922	0.00052592369942401
7.43269784423324e-10	1.44540046512662e-07	4.05774729257102e-10	1.0145730547249e-07	2.38923650560894e-09	2.49535633004441e-07	4007444	7.48578972616931e-05	0.00297861181376888	0.579236098557873	0.00162611938171524	0.406584439468348	0.00957473077829498
1.58541050354059e-05	4.19943506262141e-05	1.73525765248625e-07	5.91024589304397e-07	1.50345948319717e-08	5.8628040611005e-05	17057	0.0174351455417248	0.270418469902437	0.716284395462662	0.00295977425546187	0.0100809200366395	0.000256440342799885
2.53004174091335e-07	4.06658875368044e-06	1.32838629234953e-08	2.7453621246512e-07	2.93177716946954e-09	4.61034478032986e-06	216904	0.00138215057123359	0.0548774953167892	0.882057405127407	0.00288131659483934	0.0595478701802162	0.000635912780748641
1.38680854785733e-06	1.05890834082705e-05	3.07749147532932e-08	3.02146895469953e-07	1.1373355514364e-08	1.23201871218655e-05	81168	0.00368925681273402	0.11256391921159	0.859490469059302	0.00249792592018955	0.0245245378565487	0.000923147952369891
1.70394308460909e-08	9.02496208948415e-07	3.62344151357999e-09	2.46761066242848e-07	7.64523560606806e-09	1.177565383157e-06	849210	0.000353207430519475	0.0144700507418186	0.766408576421346	0.00307706184761113	0.209551902401625	0.0064924085875992
1.69973337042348e-06	2.00995263359899e-05	8.56825310556935e-08	1.30299980985655e-06	1.02360127708429e-08	2.31981780600965e-05	43107	0.00693537266820166	0.073270123456256	0.866426935939568	0.00369350260325302	0.0561681959023266	0.000441242098596098
2.8101135420179e-06	1.21126361389445e-05	4.68840038553245e-08	2.59840288065662e-07	1.33896159991851e-08	1.52428635888826e-05	65604	0.00456245416868128	0.184356011954832	0.794643084504075	0.00307580026429676	0.0170466846042746	0.000878418672522322
5.59846966803272e-07	4.17123111094066e-06	1.73502570205218e-08	1.66210592869802e-07	3.3721371032027e-10	4.91497614134458e-06	203460	0.00147340993013023	0.113906344751882	0.848677794354369	0.0035300796019277	0.0338171718620656	6.86094297556487e-05
4.25570441646075e-10	1.18820528641763e-07	4.83883042268006e-10	1.73707750685068e-07	3.90667526247419e-09	2.9734440807322e-07	3363103	8.91993572000871e-05	0.00143123741389238	0.399605727956062	0.00162734872131462	0.584197132916296	0.0131385529924349
5.02215077502039e-08	1.31476643143153e-06	6.62518037577489e-09	2.23005641694614e-07	3.9898501141026e-09	1.59860861136623e-06	625544	0.000479467985223136	0.0314157620527784	0.82244423186729	0.00414434172859408	0.139499837614428	0.00249582673691012
9.57746824033487e-07	5.64384694095748e-06	2.17589629103402e-08	1.64862359862805e-07	4.9285401257548e-09	6.79314362788987e-06	147207	0.00203587480025635	0.140987277245452	0.830815193982673	0.00320307711749342	0.0242689348103797	0.000725516844001389
9.07715406810445e-07	7.83565053942768e-06	3.95711809301741e-08	4.39215840291813e-07	1.16534085793292e-08	9.23380637603945e-06	108298	0.00276632136431532	0.0983034915228297	0.848582937558687	0.0042854679120039	0.047566065651054	0.00126203735542564
6.76400824971738e-09	4.23218080071567e-07	2.07121915543655e-09	1.66625711437596e-07	6.2072119686324e-09	6.04886230882949e-07	1653203	0.000181449460199379	0.011182281732292	0.699665587450714	0.00342414664062233	0.275466199973462	0.01026178420291
1.00527739242432e-06	1.03987128547023e-05	4.04305139526888e-08	5.37766576801859e-07	1.80690208170473e-08	1.20002563586982e-05	83332	0.00359362592372303	0.0837713264096783	0.866540892450596	0.00336913752041501	0.0448129240515823	0.00150571956772826
1.50005805959246e-06	6.74644447303676e-06	3.27852647292657e-08	1.89584627151852e-07	1.48703723139591e-10	8.46902112823348e-06	118077	0.0025374922072674	0.177122956346355	0.79660262631131	0.00387119883547915	0.0223856599577757	1.75585490799937e-05
7.23234816244698e-08	2.02861920361632e-06	6.93676154178933e-09	2.50176790187059e-07	2.0803389990626e-08	2.37885962696026e-06	420369	0.000713404143107832	0.0304025848372086	0.852769613063934	0.00291600288775896	0.105166688841888	0.00874511036921034
1.45969907728437e-07	2.50300056586425e-06	1.17940246713316e-08	2.60029490063355e-07	4.71479131581175e-09	2.92550877964318e-06	341821	0.000877268892143346	0.0498955630364715	0.855577868465509	0.00403144395033062	0.0888835104077418	0.0016116141399469
6.50117815728729e-07	5.02298657231052e-06	2.48772994999579e-08	2.47135068712152e-07	1.05975568682178e-09	5.94617651193818e-06	168175	0.00178226812767635	0.109333756645717	0.844742257856933	0.00418374722815772	0.0415620135419755	0.000178224727216574
1.92893135135984e-06	7.4577028969066e-06	2.22841642511983e-08	1.10774953454706e-07	2.48542965186151e-09	9.5221787956242e-06	105018	0.00285259084823519	0.202572477660916	0.783192907523821	0.0023402379570355	0.01163336205214	0.000261014806086571
2.8772564327517e-07	5.3589633421292e-06	2.09857599539051e-08	5.02590719607888e-07	8.33446165489107e-09	6.17859992662105e-06	161849	0.00185186887520661	0.0465680974156424	0.867342667558005	0.00339652351716221	0.0813437875209287	0.00134892398826169
2.59005575135025e-08	1.4122180829104e-06	4.89700528018086e-09	3.43321436995021e-07	2.74739318964695e-08	1.81381101459558e-06	551325	0.000543995778485185	0.0142796340440559	0.778591634710788	0.00269984317041582	0.18928181284177	0.0151470752329704
7.03609120054488e-07	4.94541292807925e-06	2.65077201677297e-08	2.39553702802959e-07	7.44194996976439e-09	5.92252542107419e-06	168847	0.00177518537904009	0.118802211899476	0.83501759409625	0.00447574611894564	0.0404478977752551	0.00125655011007359
4.30647480792023e-07	4.23326674469121e-06	2.1738261414384e-08	2.74752041772198e-07	2.58544175089656e-09	4.96298997042071e-06	201491	0.00148779282310152	0.0867717813976395	0.852967015835488	0.00438007361367714	0.0553601847696072	0.000520944383588467
2.31618472261026e-06	1.03523087560123e-05	4.10451799380278e-08	2.35879720000152e-07	1.18571875512853e-09	1.29466040973158e-05	77240	0.00387647337474084	0.17890287717151	0.799615766281026	0.00317034332937836	0.018219427907667	9.15853104193058e-05
6.49694707558645e-07	6.99146788317915e-06	2.26640391455999e-08	3.13598000479024e-07	3.64544051905112e-10	7.97778917441432e-06	125348	0.00239048452940716	0.0814379389270262	0.876366588578398	0.00284089221338238	0.039308885409603	4.56948715910225e-05
9.81906616429949e-06	3.40720480595459e-05	1.34983158951043e-07	6.02286520013657e-07	6.31120764044405e-09	4.46346951104505e-05	22404	0.0133014507058473	0.219987302254486	0.763353440081379	0.00302417566910721	0.0134936850923541	0.000141396902674628
1.64994873923585e-06	9.96639183092005e-06	4.65803564174931e-08	3.61776807205254e-07	1.10155776213326e-08	1.20357133114e-05	83086	0.00360422485483958	0.137087740173493	0.828068231027079	0.0038701782945738	0.0300586095601485	0.000915240944705697
1.54387063634368e-06	1.25748196385501e-05	4.94526957737088e-08	5.17928103786535e-07	1.23163323450325e-09	1.46873027076885e-05	68086	0.00439653001080687	0.105116008505462	0.856169433477218	0.00336703728097204	0.0352636637301287	8.38570062192915e-05
1.06203023703855e-07	1.7521386725034e-06	6.44141528678462e-09	1.36637478818654e-07	3.73485875889497e-09	2.00515544907159e-06	498714	0.000601366344565757	0.0529649827164414	0.873816877047942	0.00321242689177394	0.0681430853063879	0.00186262803745428
7.64412157091042e-07	8.22319788568146e-06	3.7526908815065e-08	5.19085091883938e-07	7.02959300802187e-09	9.55125163647953e-06	104698	0.00286128786565998	0.0800326686160679	0.86095500345465	0.00392900430680067	0.0543473370444322	0.00073598657804946
6.70270224583341e-08	1.57882335917956e-06	7.7635771817266e-09	2.35128886706534e-07	2.14961361434421e-09	1.8908924591405e-06	528851	0.000567107407843381	0.0354472948127368	0.834962005135507	0.00410577404558243	0.124348101114862	0.00113682489131154
1.57639346520828e-07	2.04457058606391e-06	5.92074280389787e-09	9.87346530917056e-08	1.35568891989857e-08	2.32042221767933e-06	430956	0.000695885232445459	0.0679356305588576	0.881120069652109	0.00255157994902292	0.0425502963811693	0.00584242345884104
9.77637309806119e-07	5.37118951933953e-06	1.4413507756751e-08	1.01816841880459e-07	1.35711640019188e-09	6.46641429518305e-06	154645	0.0019380501116234	0.15118692758897	0.830628733970947	0.00222897994140089	0.0157454869472722	0.00020987155141031
3.22185149525693e-07	3.26207363363168e-06	1.17822750650826e-08	1.53382605396449e-07	9.46804152855684e-09	3.75889170514746e-06	266036	0.00112703405046344	0.0857128044110686	0.867828575418804	0.00313450771910981	0.0408052738487798	0.00251883860223778
6.27365444197442e-08	1.3618448112716e-06	6.04637124863012e-09	1.68755932269126e-07	6.76537333437604e-09	1.60614903254348e-06	622607	0.000481729028016686	0.0390602261362978	0.847894425534722	0.00376451445421298	0.105068663523637	0.00421217035113017
1.74378815233647e-06	1.65275145983329e-05	7.01585658019318e-08	8.55079696393783e-07	8.02194688885109e-09	1.92045629597539e-05	52071	0.00574485903473843	0.0908007204324747	0.860603525993734	0.00365322376504791	0.044524819345576	0.000417710463167649
1.69089662139972e-07	2.63773348354663e-06	1.38260316379001e-08	2.77315140031117e-07	2.95361898789032e-09	3.10091793634351e-06	322485	0.000929844249922152	0.0545289058308187	0.850629890146964	0.00445868994979058	0.0894300157965862	0.000952498275840578
3.79458640034407e-07	3.41810333952823e-06	1.49616477355164e-08	1.73283777824172e-07	3.27951050571532e-09	3.98908691562804e-06	250684	0.00119601266769198	0.0951241845716125	0.85686359104815	0.00375064470941988	0.0434394590765365	0.000822120594281158
1.00400984390686e-05	3.59858197522699e-05	1.75741376566527e-07	8.09967189843039e-07	6.3776365035809e-09	4.70180043942517e-05	21268	0.0140067132104694	0.213537315511759	0.765362550280196	0.00373774639801626	0.0172267453771829	0.000135642432845589
4.45591733903906e-07	3.60168473159289e-06	1.55447280583641e-08	1.61550647812015e-07	1.831445427267e-09	4.22620328679444e-06	236619	0.00126706026558909	0.105435470957169	0.852227043324447	0.00367817802492759	0.0382259529059595	0.00043335478749678
1.18806023321086e-07	2.27471346262029e-06	8.64123134034595e-09	2.12729200632349e-07	3.09983389506259e-10	2.61519990130357e-06	382380	0.000784253308770078	0.0454290409164768	0.869804813577131	0.00330423358307663	0.0813433804912243	0.000118531432091193
3.70235569601079e-07	6.54980905244142e-06	3.27006902850562e-08	7.43878108672086e-07	5.88207143416018e-08	7.75544413534124e-06	128942	0.00232393772848172	0.0477387965331257	0.844543386315454	0.00421648195956186	0.0959168934351888	0.00758444175666977
9.38964498922072e-09	1.03502375035865e-06	4.47585575926418e-09	6.3441134570134e-07	3.1282050032699e-09	1.68642880181175e-06	592969	0.000505801106623682	0.00556776839860261	0.613736998115021	0.00265404371323338	0.376186261180896	0.00185492859224726
8.9973600255731e-09	7.4496022765809e-07	2.57652168194577e-09	2.74298141411039e-07	1.9742570729703e-08	1.05057482150635e-06	951860	0.000315122950332869	0.0085642258327421	0.709097736218292	0.00245248756128713	0.261093389824192	0.018792160563486
3.29930049678121e-07	4.90274888961594e-06	1.89742571011543e-08	3.62542116378133e-07	1.14987724569719e-08	5.62569408523032e-06	177756	0.00168628958617745	0.0586469944294195	0.871492266614284	0.00337278508459415	0.0644439798690707	0.0020439740026321
4.43639876875598e-08	1.16032955775391e-06	3.41887053763148e-09	1.14971718337042e-07	4.7060410552512e-12	1.3230888403572e-06	755807	0.000396848149622819	0.0335306189080869	0.876985371171789	0.00258400678272556	0.0868964462779406	3.55685945773733e-06
3.60749453537226e-06	1.15320189157204e-05	4.87039637057038e-08	2.00181677635658e-07	2.34385551093426e-09	1.5390742947945e-05	64974	0.0046066152653933	0.234393787718607	0.749282796465665	0.00316449724814661	0.0130066286151824	0.000152289952399421
5.4581688271868e-08	1.57495496677315e-06	5.05526482722538e-09	1.87555231674462e-07	1.22833272258124e-08	1.83443047877252e-06	545128	0.000550178244813848	0.0297540238801475	0.858552550776963	0.00275576800850367	0.102241667833584	0.00669598950080221
4.73149601701294e-08	1.88423571665596e-06	7.5130631372955e-09	3.84707486935285e-07	1.94332013935218e-08	2.34320442829219e-06	426766	0.000702715132059994	0.0201924166747219	0.804127755097004	0.0032063199636283	0.164180078481532	0.00829342978311347
1.73807905697853e-07	2.49334275996495e-06	1.01479288520763e-08	1.87175829395222e-07	4.09617578773121e-10	2.86488404148888e-06	349054	0.000859097208073423	0.060668391174229	0.87031193020614	0.00354217787006921	0.0653345219857298	0.000142978763831657
2.84809938871943e-06	2.02159418502011e-05	1.03775889731781e-07	9.47199853404241e-07	3.55885609114587e-08	2.4150605542968e-05	41407	0.00721908546362826	0.117930765075525	0.837078052317716	0.00429703054638304	0.0392205425954647	0.00147360946491137
7.44496828505611e-07	8.1586614465483e-06	2.13754292445789e-08	3.01199359521851e-07	3.06515218829512e-08	9.25638458570329e-06	108034	0.00277307612918942	0.080430628353051	0.881409082672467	0.0023092633032549	0.0325396332372643	0.00331139243396317
1.62336440647287e-06	6.99120834471622e-06	2.67020752687263e-08	1.47855915407244e-07	4.15486843803338e-09	8.79328561030309e-06	113723	0.00263452082423776	0.184614088341538	0.795062125188407	0.00303664369066319	0.0168146381182025	0.000472504661188887
2.2232554400926e-06	8.36990640820832e-06	3.6814122749063e-08	1.78198379803161e-07	3.14510599771645e-09	1.08113194568509e-05	92496	0.00323815918678028	0.20564145282783	0.774179917780944	0.00340514614298395	0.0164825746306332	0.000290908617608508
1.52866222047678e-09	2.25877639871674e-07	9.62424128461581e-10	1.82846679758451e-07	5.47765382913491e-10	4.11763171361977e-07	2428580	0.000123521347441202	0.00371247922785438	0.548562026867398	0.00233732445103869	0.444057877137614	0.00133029231609438
1.04532578628562e-06	8.34379482950294e-06	2.76450277420348e-08	2.83728012147191e-07	1.20453763107098e-09	9.70169819330886e-06	103075	0.00290629210901983	0.107746681607409	0.860034466466659	0.00284950399313609	0.029245190531991	0.000124157400804504
1.40409101239889e-07	2.46033985953327e-06	1.06788002587941e-08	2.40594301507179e-07	5.82272143540981e-09	2.85784478397454e-06	349914	0.000856987236784512	0.0491311151771565	0.860907447923591	0.00373666208839466	0.084187322858232	0.0020374519526256
1.07651542708478e-06	1.11850544201657e-05	4.92947237434938e-08	6.58586586432509e-07	2.25101669326238e-08	1.29919613243591e-05	76971	0.00389002787858195	0.0828601163602896	0.860921160471316	0.00379424803636609	0.0506918524455349	0.00173262268649297
2.76046107645534e-06	1.57719245829764e-05	5.14192566023302e-08	3.77756716049776e-07	1.41398908502748e-09	1.89629756211689e-05	52734	0.00567279521203767	0.145571092406709	0.831722030237163	0.00271156054986062	0.0199207510253864	7.45657808814039e-05
6.0830659852311e-07	4.47200457599336e-06	1.24611807782469e-08	1.1778706000046e-07	7.32596927324018e-09	5.21788538456841e-06	191649	0.00156414514721892	0.116581057974585	0.857053048581528	0.00238816682618214	0.0225737154650442	0.00140401115266086
1.02982812580932e-09	1.9873944881292e-07	8.08723257984643e-10	2.00668992683756e-07	2.66499418425236e-10	4.01513492298895e-07	2490576	0.000120446817588493	0.00256486555386461	0.494975767003551	0.00201418700366516	0.499781443295494	0.000663737143425428
2.22278601086998e-07	4.51020831559738e-06	1.72041891599081e-08	4.4886643469153e-07	1.01900041485712e-08	5.20874754468439e-06	191985	0.00156140806512528	0.0426740975983443	0.865891133502932	0.00330294164044584	0.0861755020455167	0.00195632521276065
7.13878539262508e-07	5.13972105702417e-06	2.26544499035724e-08	2.09714841475682e-07	3.71717139923555e-09	6.08968605906517e-06	164212	0.00182524359358494	0.117227478122591	0.844004273319333	0.00372013428670083	0.0344377098329229	0.000610404438452477
9.5791830689483e-07	5.51756287469249e-06	2.07049032785247e-08	1.53338148399265e-07	6.96208994355459e-10	6.65022044225947e-06	150371	0.00199308393168263	0.144043090783524	0.829681199683338	0.00311341608271411	0.0230576038389439	0.000104689611479844
1.04250308541108e-07	1.95365864416317e-06	8.0548965294149e-09	1.94084819852262e-07	6.10486968648555e-10	2.2606591560546e-06	442349	0.000677968588783773	0.046115005113398	0.864198673617289	0.00356307429531865	0.0858531987595102	0.000270048214483603
7.11626731602519e-07	5.51477013258457e-06	1.8112766467791e-08	1.8047742274723e-07	3.24898538598349e-10	6.42531195194071e-06	155634	0.00192574315098648	0.110753646970803	0.858288309397785	0.00281897075243485	0.0280885074681422	5.05654108358453e-05
7.41162283711032e-08	1.41623816392105e-06	4.61994171192645e-09	1.13505168671316e-07	3.29135828735757e-09	1.61177086096276e-06	620436	0.000483414765381052	0.0459843456450326	0.878684556361252	0.00286637624728296	0.0704226459358596	0.00204207581057245
4.02943616072132e-07	6.90717566807238e-06	3.13705677055723e-08	6.91471275836498e-07	1.90787989878392e-08	8.05203992667442e-06	124192	0.00241270643712088	0.0500424264834156	0.85781686764749	0.00389597766420027	0.085875291495491	0.00236943670940277
4.25121330640751e-07	4.23481491421575e-06	1.2382353312676e-08	1.58594244083224e-07	3.68898883673154e-09	4.83460183108913e-06	206842	0.00144933275670767	0.0879330595349112	0.875938714742458	0.00256119402285637	0.0328039928879719	0.000763038811802312
2.57433997989429e-06	9.32210856436731e-06	4.87373066057396e-08	2.2691791550792e-07	5.11310044429794e-09	1.21772168668196e-05	82121	0.00364652253255127	0.21140626861207	0.765536876473652	0.00400233543828384	0.0186346287488913	0.000419890727102849
9.31160026511909e-08	1.89362974267363e-06	8.18820426208674e-09	2.14101878583313e-07	7.01572322447968e-10	2.20973740049266e-06	452542	0.000662702268378057	0.0421389449399872	0.856947862787424	0.00370551010281184	0.0968901909048461	0.000317491264931096
1.2638931267154e-07	2.31679241749832e-06	7.80672898785602e-09	1.83996125446766e-07	4.78879398677428e-09	2.63977337859126e-06	378820	0.000791619562597212	0.0478788496378388	0.877648224005767	0.00295734817661589	0.0697014853392294	0.00181409284054901
8.51993700383872e-10	1.94433461190411e-07	6.98789607542066e-10	2.05042879761248e-07	6.81378905023537e-10	4.01708503164608e-07	2489367	0.000120505313802477	0.00212092523228155	0.484016294548632	0.00173954397787722	0.510427033896335	0.00169620234487376
1.27757655526835e-06	6.8681968350805e-06	3.02701121619012e-08	2.09233016730526e-07	2.18610681678951e-10	8.38549512992296e-06	119254	0.00251249746793614	0.152355530052057	0.819056803285461	0.00360981810768511	0.024951778456575	2.60700982222095e-05
1.53944766188736e-07	2.45386647414211e-06	1.21752099185804e-08	2.49530580343316e-07	5.47959470937993e-09	2.87499662530213e-06	347826	0.000862128381032834	0.0535460684836659	0.853519775482951	0.0042348605947671	0.086793347215527	0.00190594822308847
3.39856037156314e-07	4.0425041756262e-06	1.01679677078702e-08	1.55508775374069e-07	3.1574299945548e-09	4.55119438585901e-06	219723	0.00136442974093265	0.0746740324281201	0.888229293872097	0.00223413171264735	0.034168783442265	0.000693758544870163
5.63077383403856e-06	2.79740920725249e-05	1.12326296804384e-07	7.17585594457396e-07	4.66368515411782e-09	3.44394414829793e-05	29036	0.0102788184918017	0.163497826665435	0.8122690400293	0.00326155976890327	0.0208361565564889	0.000135416979872415
6.92110763524669e-08	1.42541796311751e-06	6.37335055228803e-09	1.68768568459395e-07	3.13467592800337e-09	1.67290563440967e-06	597762	0.000501746193378061	0.041371775507762	0.852061188508408	0.00380974899073554	0.100883495750165	0.00187379124292897
9.21241880553797e-07	8.77151176621661e-06	2.86229075539862e-08	3.50424973214279e-07	5.68922754378122e-10	1.0072370450293e-05	99281	0.00301716553300913	0.0914622714782093	0.870848804608989	0.00284172506315566	0.0347907153478537	5.64835017919311e-05
5.38424590820613e-08	1.35441080292808e-06	5.64851945056261e-09	1.82691909980498e-07	3.20428759909036e-09	1.5997979790403e-06	625079	0.000479824624954328	0.0336557864102072	0.846613647893581	0.00353077046262498	0.114196862587671	0.00200293264591607
2.57859095009712e-07	4.04974645512414e-06	1.66338437583066e-08	3.35899903306069e-07	1.38970205085866e-08	4.67403631770681e-06	213948	0.00140123152934557	0.0551683978219972	0.866434528927887	0.00355877503460811	0.0718650606187136	0.00297323759679402
4.77272305324482e-07	3.87852758783923e-06	1.18581448781609e-08	1.23901194052704e-07	1.410600410122e-09	4.4929698325047e-06	222570	0.00134698597670802	0.106226465593342	0.863243630032803	0.0026392665253108	0.0275766806080763	0.000313957240468635
8.39996734289829e-07	1.07620482739677e-05	6.61174842613336e-08	1.08927480545163e-06	2.12713995331825e-08	1.27787086975037e-05	78255	0.00382629809841839	0.0657340858277742	0.842185899117496	0.00517403485958247	0.085241383244335	0.00166459695081224
[truncated: 8,403 more rows]
