# Supplementary material for: Quantitative Risk Assessment for African Horse Sickness in Live Horses Exported from South Africa
Source: PLoS One. 2016 Mar 17;11(3):e0151757. doi: 10.1371/journal.pone.0151757 (PMC4795756; doi:10.1371/journal.pone.0151757)
Supplement: S4 Dataset — (ZIP) [file pone.0151757.s004.zip › simulation_results_3.xls]

Detailed Results
C
Thu Oct 01 14:16:49 2015
Pathway 1	Pathway 2	Pathway 3	Pathway 4	Pathway 5	Overall probability	Horses/case	Probability per year	Pathway 1 proportion	Pathway 2 proportion	Pathway 3 proportion	Pathway 4 proportion	Pathway 5 proportion
1.63736527909751e-09	2.692705784616e-07	1.19916104264672e-09	2.53562130544812e-07	4.1385457805068e-08	5.67054693133224e-07	1763498	0.000170101987181703	0.00288749092270158	0.474858213365209	0.00211471848689027	0.447156391817817	0.0729831854073817
2.45980147931488e-07	3.38794279138135e-06	1.51660593205816e-08	2.68579806316881e-07	2.68905681061383e-08	3.94455937305644e-06	253514	0.00118267023950092	0.0623593473105439	0.858890048536956	0.00384480442205392	0.0680886712344685	0.00681712849597753
5.12021682712803e-07	4.60483750556066e-06	1.88759006988451e-08	2.18270971288398e-07	3.72678705845975e-08	5.3912739308453e-06	185485	0.00161607927441509	0.0949722995493429	0.854127904578327	0.00350119488287355	0.0404859730906264	0.00691262789883026
1.43921840131189e-06	8.30215889830007e-06	3.67113436350854e-08	2.72288775520098e-07	1.1426508278093e-07	1.01646425015481e-05	98380	0.00304476352566541	0.141590656148773	0.816768410402594	0.00361167091016672	0.0267878359203118	0.0112414266181548
5.40977421660311e-08	1.46442448951399e-06	6.76304971109142e-09	2.35392153537896e-07	7.85291232566632e-08	1.83920655818567e-06	543713	0.0005516102819344	0.0294136305273928	0.79622622211537	0.00367715615246772	0.127985708016453	0.0426972831883169
2.92847779180857e-05	6.4530758544598e-05	2.95290665004086e-07	8.36720354102582e-07	4.36450795933508e-08	9.49911925613838e-05	10527	0.0280964534142194	0.308289401663862	0.679334123559907	0.00310861098846894	0.00880839930040766	0.000459464487353889
2.26500514166967e-06	8.60321002691798e-06	3.59061647059885e-08	1.75355309180809e-07	2.44141396910143e-08	1.11038907821655e-05	90059	0.00332564348586017	0.203983016953626	0.774792385452498	0.00323365614903735	0.0157922400914152	0.00219870135342353
1.06519339294941e-07	1.97745631340688e-06	9.22473383853379e-09	2.20187448769803e-07	2.15341304320424e-08	2.3349219657422e-06	428280	0.000700232130485645	0.0456200853209591	0.846904668515681	0.00395076750909812	0.0943018447727064	0.0092226338815556
7.36731546679657e-07	5.55209587918148e-06	1.88523285029419e-08	1.82673366106065e-07	6.97635511054068e-09	6.49732947558068e-06	153909	0.00194730670827425	0.113389901104532	0.854519676129749	0.0029015503329169	0.028115145890726	0.00107372654207553
1.70401961103073e-08	1.53573261199976e-06	8.00429165275434e-09	9.27615570517509e-07	1.30891580288527e-09	2.48970158608322e-06	401655	0.000746632536741676	0.00684427250460761	0.616834009579343	0.0032149602576856	0.372581025654897	0.000525732003466507
8.0202459248569e-09	5.17798667936609e-07	2.51594471390071e-09	2.08849394036086e-07	1.28601072448211e-08	7.50044359856274e-07	1333254	0.000224988078722288	0.0106930287781829	0.690357391709246	0.00335439455125404	0.278449389414923	0.0171457955463933
1.25931790511988e-07	2.39330018250411e-06	6.9609471868579e-09	1.70096063022607e-07	9.41364241757034e-09	2.70570262564313e-06	369590	0.000811382536837102	0.0465431009743928	0.884539254174406	0.00257269484121646	0.0628657641126309	0.00347918589735366
2.51066192842258e-07	3.1474841548978e-06	1.60457129170349e-08	2.58640063311451e-07	2.33519970145976e-08	3.69658812098315e-06	270520	0.00110836379661294	0.0679183573136313	0.851456546384372	0.00434068183738235	0.0699672386661956	0.00631717579841892
3.55230712480701e-07	3.24078299822525e-06	9.18383087747914e-09	1.07726009291215e-07	1.51094210933809e-08	3.72803297196803e-06	268238	0.00111778678675578	0.0952863655315729	0.869301055702424	0.00246345216003575	0.0288962061497933	0.00405292045617413
1.45040753978591e-06	1.86574021231227e-05	7.76968499729586e-08	1.2853238718601e-06	1.99972225790367e-07	2.1670802610532e-05	46145	0.00648022342807986	0.0669291103727284	0.860946521383346	0.00358532405879595	0.0593113183189364	0.00922772586619289
2.01766265105531e-08	8.43674013599937e-07	3.0779259886993e-09	1.65479418779712e-07	1.78055997535783e-08	1.05021358463248e-06	952187	0.00031501461331962	0.019211926798313	0.803335650904934	0.00293076192665744	0.157567395052904	0.0169542653171919
4.18894284153911e-09	4.56273883958843e-07	1.93625848530543e-09	2.71175475226511e-07	2.28306762772634e-08	7.56405236789463e-07	1322043	0.00022689591209013	0.00553796118509034	0.60321354449565	0.0025598163406745	0.358505549720289	0.0301831282582965
8.00820225393883e-07	6.18368068190294e-06	2.42234226693228e-08	2.40498629462024e-07	1.10494826626053e-08	7.26027244209078e-06	137736	0.00217571932341598	0.110301676938623	0.851714688563698	0.00333643439175777	0.0331252899089233	0.00152191019699852
1.12592713167151e-06	6.81857028433015e-06	1.38016851740336e-08	1.07467583665712e-07	1.04794793717957e-08	8.0762461642132e-06	123820	0.00241995081972279	0.139412185906445	0.844274697141358	0.00170892329101984	0.0133066255634844	0.00129756809769265
3.48162414915897e-08	1.50664238899199e-06	5.74932301014343e-09	3.19902498413744e-07	2.1102889382829e-07	2.07813934573575e-06	481200	0.00062324815165038	0.01675356446286	0.724995844038826	0.00276657242544432	0.153936981689976	0.101547037382893
3.21987523543008e-06	1.1105123876402e-05	4.43978432630981e-08	1.96882554010106e-07	2.59493941638498e-08	1.45922289032691e-05	68530	0.00436813244723966	0.220656848023315	0.761029994116532	0.00304256762674217	0.0134922879373142	0.00177830229609654
1.14136880918923e-05	2.22231373645577e-05	1.12164775077185e-07	2.80801213589345e-07	4.36454963535262e-08	3.407343694147e-05	29348	0.0101701360679386	0.334973196613487	0.652212965857589	0.0032918538646353	0.00824105927651777	0.00128092438777158
2.38361222126168e-06	8.73455328835313e-06	3.35838260945552e-08	1.58231717209771e-07	1.67774890627179e-08	1.13267585419819e-05	88287	0.0033922799798346	0.210440808147096	0.771143240670233	0.00296499885382734	0.0139697263452113	0.00148122598363277
2.78268095977368e-08	9.34936628474997e-07	3.0557836939874e-09	1.32007742696983e-07	3.58414519900092e-08	1.13366841645371e-06	882092	0.000340042890033421	0.0245458100392205	0.824700251771696	0.00269548277930011	0.116442992308036	0.0316154631017478
5.39428667555953e-07	7.16081080290355e-06	2.2007401564489e-08	3.75649192567716e-07	1.37192564820032e-08	8.11161532107371e-06	123280	0.00243053591883891	0.0665007703403457	0.882784811589869	0.00271307263638532	0.0463100353873774	0.00169131004602265
4.62669170357055e-08	1.35937895751145e-06	5.38909696593109e-09	2.03585899120909e-07	4.11908711517028e-08	1.65581174178569e-06	603933	0.000496620576973195	0.0279421360944146	0.820974343402974	0.00325465560482091	0.122952322406745	0.0248765424910449
6.14877505221129e-07	5.07318548716255e-06	2.04077480065904e-08	2.16495933627252e-07	4.50031158392915e-08	5.96996978985681e-06	167505	0.00178939340628148	0.102995078177084	0.849784113779281	0.00341840054890459	0.0362641589903999	0.00753824850433135
2.99008039859947e-08	9.42318255846749e-07	2.70649875468408e-09	1.09667985745107e-07	5.04796819191155e-09	1.08964151252445e-06	917733	0.000326839208299567	0.0274409552520824	0.864796582192997	0.00248384328568186	0.10064593215711	0.0046326871121279
4.61874084101499e-07	5.28014924866946e-06	1.73753735673316e-08	2.55403767651467e-07	4.36246517551132e-08	6.05842712574487e-06	165059	0.0018158829293915	0.0762366327951352	0.871537965065525	0.00286796774256739	0.0421567780465901	0.00720065635018258
1.31858168302225e-06	6.22516635130958e-06	2.84563503542905e-08	1.72734963082744e-07	6.89710008896369e-08	7.8139103486585e-06	127977	0.00234143681368426	0.168747992258271	0.796677473062936	0.00364175541880588	0.0221060845818891	0.00882669467809775
4.72569411141047e-06	2.93058537817435e-05	1.27408035523804e-07	1.01603457306123e-06	1.87669603547181e-07	3.53626601052862e-05	28278	0.0105529088070048	0.133635142190676	0.828723113433503	0.00360289738228032	0.0287318479445879	0.00530699904895241
5.21125338302562e-06	1.84572154764872e-05	6.75948348148572e-08	3.07829469118369e-07	5.91510640222801e-09	2.40498082698482e-05	41580	0.00718906340347936	0.216685859802013	0.767457905251884	0.00281061844886316	0.0127996641663169	0.000245952330923316
2.28417808890384e-07	5.02336907204445e-06	1.64407652213377e-08	4.64921165955226e-07	2.91127583715866e-08	5.76226157048298e-06	173543	0.00172719013907596	0.0396403054766634	0.871770399625125	0.00285317926307875	0.0806838010160404	0.00505231461909259
9.38941258619593e-06	3.59894399400024e-05	1.83347664087134e-07	9.03682487066753e-07	6.40860272705777e-08	4.65299687046228e-05	21492	0.013862335914316	0.201792798224321	0.773467959294518	0.00394042096290767	0.0194215150412721	0.00137730647698052
1.79343476019131e-08	1.4056693296015e-06	6.20769254635337e-09	6.25633161229923e-07	5.35620938714568e-08	2.10900662485115e-06	474157	0.000632502540546254	0.00850369429407503	0.666507782876554	0.00294342012642635	0.296648267415509	0.0253968352874364
2.05158357683612e-07	3.47161802574397e-06	1.61732166562066e-08	3.51891613652287e-07	4.60010855187989e-08	4.09084229925488e-06	244448	0.00122650243034994	0.0501506395690151	0.848631595106051	0.00395351750888869	0.0860193544288867	0.0112448933871584
1.32913300083073e-07	2.23695665906304e-06	5.71299052513251e-09	1.23627012679889e-07	2.86177106550636e-09	2.50207173341664e-06	399669	0.000750340812535999	0.0531212987653143	0.894041777134991	0.00228330405113177	0.0494098594491825	0.0011437605993808
3.61067493073914e-07	3.7966602859267e-06	2.0022065315185e-08	2.70697263632419e-07	4.38743543949715e-08	4.49232146234319e-06	222602	0.00134679172676955	0.0803743668169244	0.845144390879447	0.00445695293246923	0.0602577678159353	0.0097665215552243
3.59993885333812e-06	2.72166732420439e-05	1.43781667556703e-07	1.3979010048763e-06	2.3154455853734e-08	3.23814492236688e-05	30882	0.0096675578341584	0.111172876435277	0.840502012558174	0.00444024807424641	0.0431698098260074	0.00071505310629549
2.92140288653988e-06	2.29126278503665e-05	8.17402060506164e-08	8.24406190371351e-07	9.013028522466e-08	2.6830307418553e-05	37271	0.00801689213814705	0.108884435834669	0.853983053303465	0.00304656241076438	0.030726677019037	0.00335927143206475
6.07721226021002e-08	1.60073863054833e-06	7.25960703257085e-09	2.45862198610195e-07	1.08962224036697e-07	2.02359478282989e-06	494170	0.000606894813895087	0.0300317648166268	0.791037140503881	0.00358748060341343	0.121497742876352	0.0538458711997266
6.52165981555741e-07	5.35134326635479e-06	2.63793007656307e-08	2.78311624862644e-07	1.97095259970061e-08	6.32790969953581e-06	158030	0.00189657813471344	0.103061834400636	0.845673140175711	0.00416872269330357	0.043981604997154	0.00311469773319489
2.35244245527565e-06	1.9894622567682e-05	1.03547389506525e-07	1.12608917591296e-06	1.43341384495917e-08	2.34910357268267e-05	42569	0.00702261884918753	0.100142134328678	0.846902741923907	0.00440795334486995	0.0479369742998164	0.000610196102729609
9.91176060127013e-08	2.17047331561683e-06	8.64648423286902e-09	2.43449092878912e-07	4.41628948741695e-08	2.56584939361549e-06	389734	0.000769459619620938	0.038629549442509	0.84590830662842	0.00336983310648854	0.0948805075951372	0.0172118032274453
2.24230325373709e-07	2.82521431248404e-06	1.71606050308738e-08	2.78002970924352e-07	1.82184901542245e-08	3.36282670396719e-06	297369	0.00100834098970959	0.0666791200120958	0.840130806963996	0.00510302984409785	0.0826694312247449	0.005417611955065
6.59297005687087e-08	1.58868708211649e-06	7.91034627894958e-09	2.45083299060819e-07	2.79976958361568e-08	1.93560812386112e-06	516634	0.000580514435417956	0.0340614919703856	0.820768967918671	0.00408674988570007	0.126618242628539	0.0144645475967043
3.06297149991398e-07	3.15457113223498e-06	1.1227373972697e-08	1.486736665506e-07	2.32498261304031e-08	3.64401914888008e-06	274422	0.00109261040261932	0.0840547586270322	0.865684565133111	0.00308104143090124	0.0407993647882703	0.00638027002068542
1.03879456601476e-06	6.73677091324854e-06	3.57329503670143e-08	2.97957472296287e-07	2.29941902224379e-08	8.13225009214904e-06	122967	0.00243671133509593	0.127737656152216	0.828401836750236	0.0043939807509746	0.0366389952251885	0.00282753112138506
1.50360451966174e-08	1.59153195738434e-06	6.16464966572042e-09	8.39087645066824e-07	1.96229477896426e-07	2.64804977520993e-06	377636	0.000794100519564078	0.00567815806839408	0.601020408409116	0.00232799614396664	0.316870042595897	0.0741033947826262
9.91698933913128e-08	1.90517018975476e-06	9.48664082001379e-09	2.34329303108539e-07	2.09428047647388e-08	2.26909883183936e-06	440704	0.000680498777489214	0.0437045279825579	0.839615341130999	0.00418079666116782	0.103269764992382	0.00922956923289335
5.54239303300958e-07	4.38451517272655e-06	1.80460328420287e-08	1.8355466915539e-07	1.19206297636863e-08	5.15227580778862e-06	194089	0.00154449276574364	0.107571745763906	0.850986114931687	0.00350253626072362	0.0356259400705827	0.00231366297310134
2.25671170318382e-07	3.25969624925511e-06	1.54793888257748e-08	2.874879426013e-07	1.84843768155033e-08	3.80681912781607e-06	262687	0.00114139602360108	0.0592807703075317	0.856278204928838	0.00406622650198125	0.0755192019764356	0.00485559628521347
2.15674624472354e-07	4.01312123505043e-06	1.47728902470622e-08	3.53447872078533e-07	2.1078091074747e-08	4.61809471292313e-06	216540	0.00138447234559425	0.0467020790779403	0.868999335119793	0.00319891452328213	0.076535431611971	0.00456423966701305
1.1539305262338e-06	5.80549332041981e-06	2.63884465157182e-08	1.70698751178816e-07	7.80288916658806e-09	7.16431393351473e-06	139581	0.00214699378382366	0.161066438034729	0.810334858898583	0.00368331800652576	0.0238262522780144	0.00108913278214765
1.02119504929112e-06	8.18599134768207e-06	3.34779569008201e-08	3.45059743492084e-07	1.87961456918108e-08	9.60452024305791e-06	104118	0.00287722274786451	0.106324420527848	0.852306116341299	0.00348564593062498	0.0359268068325944	0.00195701036763356
1.40750907790846e-08	7.7952041896516e-07	2.59714219972097e-09	1.84941816815627e-07	3.05482910928969e-08	1.01168275985249e-06	988452	0.00030345892850947	0.0139125537546344	0.770518634793005	0.00256715079349543	0.182806136621912	0.0301955240369531
4.15558485350335e-07	4.27851191253213e-06	1.52551985842483e-08	2.01949109852532e-07	1.81210638585703e-08	4.92939577017782e-06	202865	0.00147772945690294	0.0843021142397224	0.867958693521132	0.00309474006460186	0.0409683294399481	0.00367612273459565
1.26509302466295e-07	2.22325816635793e-06	9.84124989757427e-09	2.22371441705502e-07	1.01591250357487e-08	2.59213928546305e-06	385782	0.000777340507714164	0.0488049786428418	0.857692400568966	0.00379657449457476	0.0857868413756087	0.00391920491800805
1.95384316514045e-06	9.14121072423958e-06	3.5886207026194e-08	2.15876061073813e-07	5.73417581630126e-08	1.1404157915643e-05	87687	0.00341542101818326	0.171327263230928	0.801568234310454	0.0031467651791255	0.0189295924057397	0.0050281448737532
1.20144533568842e-06	6.85424541124988e-06	2.22870526034492e-08	1.63481880900317e-07	7.31166252823199e-08	8.31457630572439e-06	120271	0.00249127487270484	0.144498684179643	0.824364965720611	0.00268047965211469	0.0196620819737698	0.00879378847386136
4.29678911519663e-07	3.64409978068075e-06	1.95818330519696e-08	2.13529233070554e-07	1.53484873304280e-11	4.30690510681027e-06	232185	0.00129123994583946	0.0997651215579921	0.846106354866872	0.0045466135348573	0.049578346347337	3.56369294186639e-06
2.402715401063e-08	1.11845716806424e-06	3.16579817308341e-09	1.89481675135844e-07	3.69730668667104e-08	1.37210486225051e-06	728807	0.000411547032362902	0.017511164541186	0.815139716238423	0.00230725672664035	0.138095622535044	0.0269462399587068
3.03009539158311e-07	3.64228315415271e-06	2.38825621460029e-08	3.69114929860492e-07	5.56368331611163e-09	4.34385386863363e-06	230210	0.00130231024799921	0.0697559237308374	0.838491179561342	0.00549801233380698	0.0849740670435117	0.00128081733050143
1.76374239745886e-07	2.82614554023082e-06	1.30487165424511e-08	2.68838305903604e-07	8.16532398489351e-08	3.3660600422717e-06	297083	0.00100931001588367	0.0523978293705224	0.839600454162874	0.00387655489759023	0.0798673530856477	0.0242578084833652
5.35413144875235e-07	4.43248945845969e-06	1.62486902429432e-08	1.72956676307225e-07	1.56589461301675e-08	5.17276691601526e-06	193320	0.00155063061654681	0.103506141600457	0.856889461757185	0.00314119899596406	0.0334360080620952	0.00302718958429893
3.55550441459336e-09	4.10421352985122e-07	9.24349727321692e-10	1.37192385849211e-07	3.89381840952184e-08	5.91031777071466e-07	1691956	0.000177293867106076	0.0060157584626172	0.69441503639405	0.0015639594403905	0.232123535775001	0.065881709927942
6.28939079650722e-07	8.93899570433159e-06	2.85760153728801e-08	5.22253312149311e-07	8.92078619416964e-08	1.02079719734462e-05	97963	0.00305772283661776	0.0616125398156234	0.875687720105857	0.00279938223255456	0.051161319163869	0.00873903868209583
4.20867383483555e-10	1.71087949376137e-07	6.51496781063932e-10	3.40534343020812e-07	2.22559583855696e-08	5.34950614947066e-07	1869331	0.000160472350331897	0.000786740629366695	0.319820081696824	0.00121786341179998	0.636571551664649	0.0416037625973603
4.49910918114166e-07	5.93150619748575e-06	2.87991983099925e-08	4.88199131370567e-07	4.60717923196491e-08	6.94448723760012e-06	143999	0.0020811847307991	0.0647867729784533	0.854131629095709	0.00414705900157215	0.0703002417121987	0.00663429721206753
1.63259164315108e-06	8.8401542299062e-06	4.13339148840111e-08	2.87775555992098e-07	1.80095725147151e-08	1.08198649164481e-05	92423	0.00324071454754171	0.150888357272303	0.817029999743121	0.00382018770134332	0.0265969638451427	0.00166449143808971
3.11532162792212e-07	3.91690435436686e-06	1.63554659126344e-08	2.64404420542993e-07	3.67770513137321e-08	4.54597345492843e-06	219975	0.00136286559038468	0.0685292525090463	0.861620595280956	0.00359779177656723	0.0581623327026566	0.0080900277307737
1.55525114592691e-06	1.59453696534029e-05	6.14787499158216e-08	8.10539406528142e-07	7.07596706841253e-08	1.84433986264579e-05	54220	0.00551779137057329	0.0843256266063587	0.864557014482598	0.00333337424197011	0.043947399443256	0.00383658522581719
1.13704362458697e-07	2.19117682424262e-06	1.08080724905878e-08	2.67800394110155e-07	6.08510859789429e-08	2.644340739281e-06	378166	0.000792988688818386	0.0429991342528773	0.828628773778375	0.00408724652237008	0.10127302814348	0.0230118173028974
2.75487351134036e-06	9.83598056573953e-06	3.3522456161681e-08	1.53890378122317e-07	2.25140293013962e-08	1.28007809406653e-05	78120	0.00383289449738	0.215211362815274	0.768389101519015	0.00261878211314338	0.0120219523195996	0.00175880123296806
1.12056941565606e-06	7.39180288981725e-06	2.95420195326724e-08	2.50563192234962e-07	1.44783172185973e-08	8.80695583445954e-06	113547	0.0026386111147555	0.12723686103563	0.839314177197854	0.00335439623951348	0.0284506016544976	0.00164396387250485
6.61658287982646e-07	1.08846756954098e-05	4.67472483082361e-08	9.88916371798285e-07	2.27102836473002e-07	1.2809100439972e-05	78069	0.00383538080958512	0.0516553282631682	0.849761132440119	0.00364953405801682	0.0772042015309894	0.0177298037077066
6.20687594875766e-08	1.40152652721149e-06	3.87081307440535e-09	1.12379889037125e-07	3.08763132184094e-08	1.61072230202901e-06	620839	0.000483100349182086	0.0385347365026171	0.870123003478629	0.0024031535849037	0.0697698721223148	0.0191692343115352
3.14866413203613e-06	1.16414999874858e-05	3.6120937172262e-08	1.71713587950252e-07	1.03371901571527e-07	1.5101370546216e-05	66219	0.00452019838459128	0.20850187884603	0.77089029448409	0.00239189794474072	0.0113707287311932	0.00684519999394558
1.55408567816626e-07	2.54315343119373e-06	1.11381527687207e-08	2.34354440404255e-07	4.96197157178659e-08	2.9936743079012e-06	334038	0.000897700462327178	0.0519123163820647	0.849509054636168	0.00372056263412615	0.0782832119665535	0.0165748543810877
2.26817271359482e-07	2.77425518975896e-06	9.4426651311405e-09	1.48499161058625e-07	3.37653763077321e-08	3.19277966361594e-06	313207	0.000957376850246106	0.0710406903251831	0.86891532834966	0.00295750603737131	0.0465109330126601	0.0105755422751257
1.30387937166111e-06	6.66631133974063e-06	2.41891497891893e-08	1.59011293380794e-07	2.24520349631986e-11	8.15341360660669e-06	122648	0.00244304495011338	0.15991821764133	0.817609857831686	0.00296675122302012	0.0195024196064268	2.75369753657607e-06
1.78243394193864e-10	7.07189701439753e-08	2.21634158401491e-10	1.13061764513017e-07	9.94647886529998e-10	1.85175260096118e-07	5400289	5.55510401645254e-05	0.00096256591783019	0.381902907047451	0.0011968886031884	0.610566251962227	0.00537138646930325
1.6189724459632e-06	1.3155946145234e-05	5.61806175518389e-08	5.87029203467859e-07	1.64466123015851e-08	1.54345750245185e-05	64790	0.00461970442877324	0.104892583267851	0.852368537801346	0.00363991995002089	0.0380333894866129	0.00106556949416871
1.85127978860216e-07	2.52652650998509e-06	1.35856274316861e-08	2.38391513848285e-07	2.14939351474355e-09	2.96578102364002e-06	337179	0.000889339929103561	0.062421324226089	0.851892466047336	0.00458079248717154	0.0803806862165764	0.000724731022827003
6.6749494153507e-09	5.09199838942217e-07	1.64078150076767e-09	1.60935653019696e-07	7.70862374826827e-10	6.79222085252858e-07	1472273	0.000203745935755451	0.0098273444875777	0.749680921745432	0.00241567748810295	0.236941136800319	0.00113491947856768
5.31640468391649e-07	9.18567149014354e-06	3.89155170079017e-08	8.64626705698641e-07	4.23059248816743e-07	1.10439134300585e-05	90548	0.00330770975928307	0.048138775422186	0.831740627841458	0.00352370717629716	0.0782898843941828	0.0383070051658765
3.71401070969868e-07	3.79503310368271e-06	1.17247933456568e-08	1.54041890633211e-07	1.49688624928254e-08	4.34716972112427e-06	230035	0.00130330371208076	0.0854351439662253	0.872989403942856	0.00269710963634163	0.0354349842576132	0.00344335819696365
1.142702519695e-06	9.32541459123195e-06	3.40792832417546e-08	3.57604308052897e-07	7.15922494698924e-08	1.09313929516915e-05	91480	0.00327406433374688	0.104534026426905	0.853085661858762	0.00311756089936198	0.0327135168988287	0.0065492339161419
1.04942942330782e-06	8.64807098953958e-06	3.56342675656854e-08	3.77580062271335e-07	5.48075230840502e-08	1.01655222657685e-05	98372	0.00304502665393558	0.10323418668234	0.850725694503785	0.00350540450692639	0.0371432035068974	0.00539151080005106
6.8826500448725e-07	8.04505477390443e-06	3.55012641882062e-08	5.33583197607998e-07	8.96904071328611e-09	9.31137328090117e-06	107396	0.00278952700842361	0.0739165946551591	0.864003034912785	0.00381267758441431	0.0573044578400101	0.000963235007631235
1.11649515749857e-06	6.35173516336263e-06	2.58215411121388e-08	1.88876428687933e-07	3.85919745485087e-09	7.68678748811612e-06	130093	0.00230338823013665	0.145248604729177	0.826318559369893	0.00335921100356414	0.0245715689395523	0.000502055957812967
2.54803160613728e-07	5.38139753279484e-06	3.07474732905578e-08	8.35012613631867e-07	8.25860055385632e-09	6.51021938088484e-06	153605	0.00195116616734481	0.0391389515016768	0.826607709810144	0.0047229550175894	0.128261824184237	0.00126855948635234
5.41923943941192e-07	9.28838066658847e-06	5.15824965063703e-08	1.13688629080472e-06	8.64500622911413e-08	1.11052234601319e-05	90048	0.00332604196398112	0.0487990129948052	0.836397457460812	0.00464488595763544	0.102374012993631	0.00778463059311682
5.5822128084069e-07	4.68744893221622e-06	1.76191874639621e-08	1.90229332129258e-07	6.94521187206442e-08	5.52297085137078e-06	181062	0.00165552393680179	0.101072646563424	0.84871875270767	0.00319016484752751	0.0344432982263602	0.0125751376550189
2.58065901193299e-06	1.86981068435995e-05	6.6230579200817e-08	6.17061682683486e-07	9.15449821652131e-08	2.2053603099582e-05	45344	0.00659431532800836	0.117017568525204	0.847848161552971	0.00300316365093522	0.0279800847007708	0.00415102157011923
1.11124310122829e-05	4.36260008436987e-05	1.45959879132663e-07	7.36865445038703e-07	2.7227827034275e-07	5.58935354504957e-05	17891	0.0166287200346933	0.198814244307824	0.780519616304068	0.00261139106618043	0.0131833751273676	0.00487137319456029
5.18026745995264e-07	4.0728299432243e-06	1.16007689450505e-08	1.17270608521123e-07	2.00707323358362e-08	4.73979879902157e-06	210979	0.00142093252761233	0.109292982246883	0.859283297861725	0.00244752349982562	0.0247416849308732	0.00423451146069309
5.24502848593258e-07	6.67026449727572e-06	2.07256848243143e-08	3.38910663149437e-07	2.89348577125099e-08	7.58333855155524e-06	131868	0.00227242431721797	0.0691651632097698	0.879594713057844	0.00273305545880762	0.0446914852667275	0.00381558300685069
1.35984557074682e-06	1.29676334847997e-05	4.67793900704408e-08	5.73619000297002e-07	1.92693065392536e-07	1.51405705113065e-05	66048	0.00453190532482983	0.0898146849705123	0.856482486912622	0.00308967155732391	0.0378862209894033	0.0127269355701384
1.26531209689605e-07	2.33077612641735e-06	1.02099858429432e-08	2.41819325044464e-07	2.69922207275596e-08	2.73632886772192e-06	365453	0.000820562937395297	0.0462412289627109	0.851789473813429	0.00373127147229322	0.0883736337020724	0.00986439204949495
4.60252647595825e-08	1.25684966843789e-06	4.71163135015162e-09	1.65431275642646e-07	2.15877592348582e-08	1.49460559942513e-06	669073	0.00044828150669407	0.030794254201433	0.840923966109395	0.00315242452722235	0.110685571970476	0.0144437831914731
7.27694052636397e-09	9.15450301359038e-07	3.10683938485381e-09	5.02572725494591e-07	1.84879451609004e-07	1.61328625837385e-06	619853	0.000483869165448514	0.00451063194060732	0.567444430030531	0.0019257830832734	0.311521109713766	0.114598045231822
5.31883870698023e-09	4.42567203074462e-07	1.46098198760203e-09	1.56303113439186e-07	4.83166116532413e-08	6.53966748861471e-07	1529130	0.000196170844791843	0.00813319441124507	0.676742669019415	0.00223403099644675	0.239007738101827	0.0738823674710655
2.29756674103307e-08	7.72392175463496e-07	2.77124444987505e-09	1.19784395907768e-07	1.57414978344251e-08	9.33664981065894e-07	1071048	0.000280060400855486	0.024608042366654	0.827269085943134	0.00296813579396683	0.12829483630308	0.0168598995931648
5.53911444383702e-07	4.24003305922327e-06	2.20478531246653e-08	2.16996956850613e-07	2.95770795559213e-08	5.06256639313817e-06	197528	0.00151762100917063	0.109413171377758	0.837526410511916	0.0043550743659479	0.0428630342793591	0.00584230946501961
8.35902489308493e-09	5.69609583590816e-07	2.79155822639564e-09	2.44584853752667e-07	2.90903686863107e-09	8.28254057331595e-07	1207359	0.000248445452417756	0.0100923440327179	0.687723263832767	0.00337041298099917	0.295301727275145	0.00351225187837072
2.85485876404987e-08	9.74276857569801e-07	3.70857390490088e-09	1.62728460189754e-07	9.89798139880263e-09	1.17916046070376e-06	848061	0.000353685785204783	0.0242109437959445	0.826246206549637	0.00314509689604712	0.13800366075083	0.00839409200754173
2.34956496067598e-06	1.29460332138022e-05	6.7397261073432e-08	4.77492612145614e-07	1.10429840969795e-07	1.5950917888667e-05	62692	0.00477388216046293	0.147299671221135	0.811616817550057	0.00422529045311663	0.0299351181843189	0.00692310259137212
1.51051286545689e-07	2.60745638053533e-06	1.071697969513e-08	2.37864111681567e-07	7.12386669083361e-09	3.01421262514855e-06	331762	0.000903856425845451	0.0501130163431138	0.865053897916981	0.00355548231923482	0.0789141780168359	0.00236342540383412
2.21804609359175e-06	1.95761264854546e-05	1.07381712231197e-07	1.21872403911404e-06	3.01847948946504e-09	2.31232968098811e-05	43246	0.00691306332467867	0.0959225715877996	0.846597552520682	0.00464387553012385	0.0527054619042583	0.000130538457136232
6.75534063459031e-07	1.22192800875006e-05	3.56619263176372e-08	8.29551018255144e-07	4.17682901345559e-08	1.3801795385667e-05	72454	0.00413200686002779	0.0489453759154092	0.885339895720394	0.00258386139782015	0.0601045729975553	0.00302629396882175
3.65824872191527e-06	1.28725371848673e-05	3.39818735450131e-08	1.53745454182166e-07	3.81179731524543e-08	1.67566312076622e-05	59678	0.00501441710420147	0.218316478806461	0.768205555480696	0.00202796571243236	0.00917520068782463	0.00227479931258643
5.2023579221219e-07	4.24625958934214e-06	1.67162689698411e-08	1.75430496766444e-07	4.3032988625997e-08	5.00167513591662e-06	199933	0.00149938109660108	0.104012311490688	0.848967490681293	0.00334213408819836	0.0350743484931062	0.00860371524671419
1.16282983943911e-06	7.84212867857358e-06	2.70959873262826e-08	2.34957923184023e-07	8.18323593474941e-08	9.34884478787049e-06	106965	0.00280073714377493	0.124382195428874	0.838833979653638	0.00289832465305637	0.0251322947931348	0.00875320547129697
6.26335727780141e-07	4.8395783053089e-06	1.69641553059756e-08	1.68536200228526e-07	2.21112456261143e-08	5.67352563424966e-06	176257	0.00170061483169393	0.110396210074228	0.853010740992087	0.00299005528477164	0.0297057264024886	0.00389726724642508
1.84027277187803e-06	9.90767076185482e-06	6.23600069127113e-08	4.31681009107188e-07	3.84003355378818e-09	1.22458245833065e-05	81660	0.00366702983297063	0.150277570886217	0.809065220104567	0.00509234853794331	0.0352512814609196	0.000313579010352875
4.42310176498895e-07	3.91218690634419e-06	2.24473278774015e-08	2.55279938485075e-07	2.79598677489385e-08	4.6601842169545e-06	214584	0.00139708169416208	0.0949125948475811	0.839491900794614	0.00481683273286376	0.0547789371837115	0.00599973444123003
4.14794351597015e-08	1.1848251101518e-06	4.46561349180664e-09	1.64006708216461e-07	9.85599464811768e-09	1.40463286166789e-06	711930	0.000421301382102723	0.0295304462053151	0.843512310216719	0.00317920334464059	0.116761263880525	0.00701677635280045
2.14998132142295e-06	8.99337064199801e-06	5.39073511649134e-08	2.89932196631098e-07	6.77781908187675e-08	1.15549697020357e-05	86543	0.0034605095259912	0.186065509201999	0.778311918932472	0.00466529576061252	0.0250915583603839	0.00586571774453259
1.21742715090547e-08	5.88724086679517e-07	2.3793130360745e-09	1.47937113395809e-07	2.35483559281696e-08	7.74763140548625e-07	1290717	0.000232402022655065	0.0157135398832137	0.759876220056919	0.0030710199176353	0.190944955500919	0.0303942646413129
4.53388906980287e-07	5.17108543212488e-06	2.66911133488905e-08	3.9142393842113e-07	5.21506581778643e-08	6.09474004905306e-06	164076	0.0018267570312317	0.07439019602661	0.848450531196703	0.00437936862508804	0.0642232376230626	0.00855666652853668
1.70018092818102e-06	8.44003995507479e-06	2.33091560267335e-08	1.48777921706812e-07	1.07937730167313e-08	1.03231017340061e-05	96870	0.00309215591312106	0.164696713448084	0.817587598431955	0.00225796050715543	0.0144121336338972	0.00104559397890798
1.23739062275631e-06	8.0104129469686e-06	3.88960685527484e-08	3.23758064152108e-07	5.46922791701793e-08	9.66514998159995e-06	103465	0.00289535934564333	0.128026013575785	0.828793444718234	0.00402436264587688	0.0334974692341519	0.00565870982595199
3.22315695682871e-07	3.68480928306795e-06	1.96461080913805e-08	2.8878369776335e-07	4.29516820901804e-08	4.35850646669573e-06	229436	0.0013067003122168	0.0739509504335381	0.845429348613879	0.00450753216531869	0.0662574898006936	0.00985467898657104
5.57050578720239e-08	3.55565594846184e-06	1.35140602321278e-08	1.1093109972572e-06	6.7574787017298e-09	4.74094354252492e-06	210928	0.00142127546424775	0.0117497830067718	0.749989093219232	0.00285050014009037	0.233985278944369	0.0014253446895364
2.53754368201203e-07	3.30035028100076e-06	1.45413022681729e-08	2.43171566079841e-07	1.50410236416315e-07	3.96222775396629e-06	252383	0.00118796449194092	0.0640433574135631	0.832953198537622	0.00366998142739691	0.0613724352004802	0.0379610274209377
4.48229395433567e-07	4.15146307386089e-06	1.85972531427799e-08	2.21467857510534e-07	2.60739699650844e-08	4.86583154991286e-06	205515	0.0014586880952393	0.0921177379109218	0.853186763922241	0.00382200923973887	0.0455149043362383	0.00535858459086018
1.56163075852832e-07	2.63021893048776e-06	9.75659731495254e-09	2.11288327576862e-07	2.6798813567648e-08	3.03422574480005e-06	329573	0.000909854935170928	0.051467190969709	0.866850113243991	0.00321551464378451	0.0696350058788344	0.00883217526368131
3.71076030399189e-05	7.42689964708386e-05	2.46655569591387e-07	6.34810647220748e-07	1.12431620579586e-07	0.000112370497348149	8899	0.0331510915054567	0.330225494374659	0.660929676592393	0.00219502071640025	0.00564926437278248	0.0010005439437653
3.49003141601573e-08	1.69428142628674e-06	6.42373060024154e-09	4.00980733264963e-07	4.52044460719051e-08	2.18179065038401e-06	458339	0.0006543237459391	0.015996179172376	0.776555452737199	0.00294424701064281	0.183785155186355	0.0207189658934274
5.24213448370815e-07	7.81883164702443e-06	4.28372142241627e-08	8.21579471885114e-07	5.47129538348738e-08	9.2621747353394e-06	107966	0.00277480837163124	0.0565972315735637	0.844168013500333	0.00462496286759948	0.0887026530335706	0.00590713902493321
2.20067064453347e-07	3.64062006193822e-06	2.26640786040391e-08	4.82090672957649e-07	1.25722970802801e-08	4.37801417503353e-06	228414	0.00131254498593281	0.0502664120432322	0.831568815537317	0.00517679424915647	0.110116288729	0.00287168944129419
1.17684096682513e-07	4.10367034962725e-06	1.87269764870181e-08	8.39708496861555e-07	4.71720015046888e-07	5.55150993470523e-06	180131	0.00166407149842618	0.0211985744539178	0.739198956300733	0.00337331225329285	0.151257677053251	0.084971479938806
4.41160124168013e-08	1.2531458949699e-06	4.22015105669340e-09	1.54132141878129e-07	8.07876107944875e-08	1.53640181111601e-06	650871	0.000460814689688283	0.0287138508283562	0.81563682488739	0.00274677563262437	0.100320203193572	0.0525823454580578
3.36077139608699e-06	1.07804120871386e-05	4.79591049950127e-08	1.97800254532525e-07	9.40396364239791e-10	1.43878832391174e-05	69503	0.00430709377527583	0.2335834493673	0.749270195481509	0.00333329817861065	0.0137476966726246	6.53602999559426e-05
1.09358689725866e-07	2.03082426740044e-06	1.04967647385577e-08	2.50631250321883e-07	2.6121904524373e-09	2.40392316263919e-06	415987	0.000720917829408418	0.0454917575675773	0.844795831648325	0.00436651424708335	0.104259260119913	0.00108663641710139
3.14009200905847e-08	1.09650151208413e-06	3.5859351422697e-09	1.61001639274456e-07	1.06903126006381e-07	1.39939313259782e-06	714595	0.000419730122176665	0.0224389554008261	0.783555018630535	0.00256249302553944	0.115051042858539	0.0763924900845604
1.88192172421888e-06	8.35568426115809e-06	3.50487112884631e-08	2.00084279502389e-07	2.54776455912183e-08	1.0498216621759e-05	95254	0.00314452710427338	0.179261087099149	0.795914636000152	0.00333853953973665	0.0190588827332526	0.00242685462771003
1.78822552489086e-06	8.20335324198235e-06	2.71212276095355e-08	1.59970237210033e-07	3.94345756200926e-08	1.02181048073129e-05	97866	0.00306075341807099	0.175005596303051	0.802825318067925	0.0026542326704386	0.0156555682513205	0.00385928470726491
2.44751455391876e-06	1.27495006130888e-05	6.21473753481433e-08	4.16259146319121e-07	1.39369995724805e-07	1.58147916843996e-05	63232	0.00473323777889079	0.154761099783129	0.806175690930247	0.00392969927068014	0.0263208744462779	0.00881263556966645
3.15436257967297e-07	3.30052063742905e-06	1.29685554436543e-08	1.74470425016802e-07	4.3518207589477e-09	3.80774769661575e-06	262622	0.00114167427729528	0.0828406404782677	0.866790790882097	0.00340583370457567	0.0458198491386045	0.00114288579645534
4.47941377547022e-10	2.61119002197477e-07	9.12370154450637e-10	6.83909341067101e-07	1.25107369608102e-07	1.07149602440468e-06	933275	0.000321397320333316	0.000418052300096865	0.243695726582425	0.000851491870870496	0.638275201671495	0.116759527575113
1.28149590108358e-07	3.34670134876496e-06	1.52982911605436e-08	5.13718031836392e-07	9.41449981367387e-10	4.00480871185163e-06	249700	0.00120072357323131	0.0319989291196653	0.835670712276696	0.00381998049376756	0.12827529822239	0.000235079887481594
9.62485759984705e-07	5.48770762644242e-06	2.41432214196223e-08	1.76990438682116e-07	6.47635322460428e-09	6.65780339975347e-06	150200	0.00199535429741571	0.144565061807074	0.824251978760086	0.00362630434844566	0.0265839088442698	0.000972746240125399
2.38718262818457e-07	3.30803702735659e-06	1.60724538178439e-08	2.86372361134871e-07	4.56578464936022e-08	3.89485795162136e-06	256749	0.00116777727779682	0.0612906210659321	0.849334447737563	0.00412658279646712	0.0735257523360151	0.0117225960640222
3.17054990671202e-07	3.64789721289051e-06	1.1111128713518e-08	1.64372349815868e-07	3.92593979389233e-08	4.17969508003002e-06	239252	0.00125312532641009	0.0758560097328739	0.872766348511793	0.00265835868425077	0.0393263974210021	0.00939288565007984
9.54801563145842e-07	1.03555908663395e-05	5.37459020056515e-08	7.49548880719615e-07	1.67088031445587e-08	1.21303960153551e-05	82438	0.00363252722869223	0.0787114915240374	0.853689430520731	0.00443067991660107	0.0617909654203216	0.00137743261830925
8.46082240174705e-08	2.09895857722919e-06	9.54946711008136e-09	3.04605226977123e-07	5.34805914077904e-11	2.49777497592528e-06	400356	0.000749052748436174	0.0338734372923759	0.840331333871121	0.00382318951952181	0.121950628024162	2.14112928199143e-05
8.31049197123017e-07	8.87725151270758e-06	3.20068879554145e-08	4.39623173442894e-07	4.39122585458663e-09	1.01843219970835e-05	98190	0.00305064944099764	0.0816008367921798	0.871658566495617	0.00314276080082508	0.0431666608311078	0.000431175080269866
1.25288360984349e-07	3.25307418164931e-06	8.28338649760628e-09	2.7654902759027e-07	1.13192803681177e-07	3.77638776040272e-06	264803	0.00113227695744322	0.0331767733965402	0.8614248292401	0.00219346820908109	0.0732310994358212	0.0299738297184572
1.02211788762131e-05	2.79552094636691e-05	8.04765591403568e-08	2.8301447955132e-07	1.21082024232854e-07	3.86609614028068e-05	25866	0.0115315091765067	0.264379842232042	0.723086246418062	0.00208159746214987	0.00732042011585291	0.0031318937718932
1.21668943807958e-05	3.38853971393684e-05	1.18474363914928e-07	4.24270119802585e-07	9.25951010293657e-09	4.66042955139847e-05	21457	0.0138843256330089	0.261068089252521	0.727087423286987	0.00254213399448077	0.00910366984681216	0.000198683619198965
3.94941918626902e-09	4.91707112325468e-07	1.80263286461584e-09	2.88570167443344e-07	1.42707242862815e-08	8.00300056105978e-07	1249531	0.000240061293576121	0.0049349230405977	0.614403446024943	0.00225244625545438	0.360577467465691	0.0178317172133145
1.93656119281761e-07	2.62706118199726e-06	8.88405487424039e-09	1.5495658762677e-07	3.44632069096897e-08	3.01902115068973e-06	331233	0.000905297682968986	0.0641453337408777	0.870169850051261	0.00294269381723634	0.0513267645015898	0.0114153578890351
4.40805541736276e-07	6.72979827459465e-06	3.44356952334767e-08	6.76009141375118e-07	8.59226546895802e-08	7.9669713076291e-06	125518	0.00238724689630276	0.0553291237931489	0.844712251963335	0.00432230692239363	0.0848514592650506	0.0107848580560723
3.00836147714241e-07	5.33399942087873e-06	1.73038505322594e-08	3.94503657331375e-07	5.42233796125997e-09	6.05206541441786e-06	165233	0.00181397786825266	0.0497080132342188	0.881351911394004	0.0028591644913547	0.065184962540482	0.000895948339940662
1.09408252301075e-07	1.82353810218772e-06	9.56111322831202e-09	2.04894724111077e-07	3.0457316300953e-08	2.17785950812914e-06	459166	0.000653145171681691	0.0502365978579863	0.837307500957308	0.00439014233591466	0.09408078131132	0.0139849775374707
1.10913207330176e-06	7.28699720414343e-06	3.33026586610637e-08	2.81325659057783e-07	3.71807791212633e-08	8.7479383742853e-06	114313	0.0026209522825934	0.126787824267495	0.832995946286461	0.0038069150965852	0.0321590810338518	0.00425023331560689
3.22436125935651e-08	1.3722977884266e-06	5.81862566549116e-09	3.1841589724566e-07	5.78047915010182e-09	1.73455640308142e-06	576516	0.000520232004602939	0.0185889674941009	0.791152012116026	0.00335453240676085	0.18357194766339	0.00333254031972258
1.26515264541539e-06	6.61997967624346e-06	2.83543763636664e-08	1.90762590876857e-07	2.80112273882413e-08	8.13226051628762e-06	122967	0.00243671445477689	0.155572075302001	0.81403930223149	0.00348665371785338	0.0234575110444125	0.00344445770424341
1.73730485757767e-07	4.82418140338644e-06	2.70160706747353e-08	9.64654683715604e-07	4.31943870864731e-09	5.9939020822432e-06	166836	0.00179656026385	0.0289845385149751	0.804848216936672	0.00450725926183709	0.160939346435667	0.000720638850848691
3.78386673548561e-06	1.64734218432208e-05	7.14522690159464e-08	3.99981034034237e-07	4.66821337276001e-08	2.07754040154842e-05	48134	0.00621330305115897	0.182132040978141	0.792929072808545	0.00343927217794138	0.0192526236185889	0.00224699041678358
1.44067736787953e-08	1.42258872437657e-06	5.20685657212568e-09	6.61139877658493e-07	4.62952791947021e-08	2.14963751148068e-06	465195	0.000644684048446642	0.00670195491186412	0.661780749907308	0.00242220213608906	0.30755877403865	0.0215363190060884
3.86217476677898e-07	4.33679527468333e-06	1.87743824587158e-08	2.71061686438419e-07	3.2102932582677e-08	5.04495175284103e-06	198218	0.00151234459617733	0.0765552369178559	0.859630673819841	0.00372141962470565	0.0537292921157812	0.00636337752181643
1.51714931646463e-06	7.00765417396549e-06	2.8655961237125e-08	1.70183614695697e-07	1.10150262624587e-08	8.7346580926254e-06	114486	0.00261697859754217	0.173693039885047	0.8022814516211	0.00328071928325609	0.0194837179533543	0.00126107125724343
3.32069637043425e-07	3.47533198979698e-06	1.71548723142092e-08	2.30841962455948e-07	1.35696368711405e-08	4.0689680984817e-06	245763	0.00121994817049043	0.0816102827562925	0.854106472619868	0.00421602526709669	0.0567323107158507	0.00333490864089199
3.69306100579026e-06	1.77466377090992e-05	7.77900114170119e-08	4.80656317041902e-07	2.95238884775629e-08	2.20276689318259e-05	45397	0.00658658618266339	0.167655552533499	0.805652098913588	0.00353146815751437	0.0218205711430247	0.00134030925237424
1.72632049870367e-08	9.40052574588863e-07	6.00989205174732e-09	4.20788493669633e-07	4.63975192581456e-08	1.43051168455543e-06	699051	0.000429061738992598	0.0120678531838778	0.657144282523643	0.00420121842878555	0.294152433854747	0.0324342120089463
8.28782035109376e-07	6.6651459958008e-06	3.61912576389549e-08	3.74231687400677e-07	3.58758105175985e-08	7.9402267864674e-06	125941	0.00237924259791411	0.104377627666993	0.839415066476472	0.00455796271469676	0.0471311081490119	0.00451823499282691
1.86598954077172e-08	7.66145402460075e-07	4.84533551284754e-09	2.5579016403349e-07	4.28488403088964e-09	1.04972568144502e-06	952630	0.000314868288314396	0.0177759730351939	0.729852966353479	0.00461581115761367	0.243673341097436	0.00408190835627762
9.29984424426004e-06	3.49078867569941e-05	1.55062820096254e-07	7.48439221501085e-07	7.88364458331434e-08	4.51900694886846e-05	22129	0.0134658405219424	0.205793979727973	0.772468092038116	0.0034313472373633	0.0165620285600245	0.00174455243652333
3.67322502650756e-07	3.79706883928009e-06	1.2233749699308e-08	1.62600524028935e-07	1.55373268880093e-09	4.34077934834789e-06	230373	0.00130138908866717	0.0846213256130054	0.874743573576312	0.00281833023923783	0.0374588319240003	0.000357938647444101
3.02261889009812e-06	1.25738558192725e-05	4.5399019489642e-08	2.42827918056408e-07	1.59203465370771e-08	1.59006219934538e-05	62891	0.00475886507145329	0.19009438066904	0.790777607596051	0.00285517255289338	0.015271598693207	0.00100124048880801
3.90941843661293e-08	2.19327901338275e-06	8.33849639518398e-09	6.01543482327883e-07	4.31843105587818e-08	2.88543948703073e-06	346568	0.00086525854272379	0.0135487798450971	0.760119566964044	0.00288985315154355	0.208475514746248	0.0149662852930666
1.90634529592468e-06	1.12169003270994e-05	3.21414325535717e-08	2.43169732097184e-07	2.78840494323718e-08	1.34264408371072e-05	74480	0.0040198579446924	0.141984411137167	0.835433638980391	0.00239389075210022	0.0181112578565964	0.00207680127374542
1.5596463793773e-06	1.62519728487891e-05	6.36515355371187e-08	8.52916282754154e-07	1.35246615172578e-07	1.88634336616302e-05	53013	0.00564310102353249	0.0826809374875238	0.861559625904531	0.00337433452885045	0.045215324953752	0.00716977712534281
4.3986634411396e-07	3.88140434788544e-06	1.70777521116304e-08	1.93757298863358e-07	8.61116691894337e-09	4.54071690989334e-06	220230	0.00136129076770164	0.0968715629806335	0.854799897220772	0.00376102550555866	0.0426710809566655	0.00189643333637059
5.47896254364729e-07	4.96612673989253e-06	2.7254047855707e-08	3.17624728403378e-07	1.67361307749755e-09	5.86057538359384e-06	170632	0.00175663307792273	0.0934884748515506	0.847378698309173	0.00465040479335907	0.0541968505844221	0.000285571461495519
5.87415442493486e-06	2.59269361288893e-05	1.70111086819931e-07	9.65455191152357e-07	1.52542914635526e-07	3.30891997464319e-05	30221	0.0098778148858566	0.177524825923549	0.783546786491414	0.0051409852194529	0.0291773508743276	0.00461005149125659
2.98018201223708e-07	5.00621808889402e-06	1.5376455032957e-08	3.32126875451013e-07	6.42227205976021e-08	5.7159623411993e-06	174949	0.00171332418471215	0.0521378874517181	0.875831188181627	0.00269009033214358	0.0581051545873774	0.0112356794471335
1.12876555957017e-05	2.90932936557976e-05	1.25215242355258e-07	4.1497615525332e-07	8.52782241546625e-08	4.10064188732626e-05	24386	0.0122268154645742	0.27526557806933	0.709481453274803	0.00305355224366842	0.0101197853081459	0.00207963110405299
1.54102012399726e-06	1.00305182965912e-05	4.65548822832092e-08	3.89630477091897e-07	2.09308795434029e-08	1.2028654659507e-05	83135	0.00360211486394224	0.128112425505483	0.833885299771531	0.00387033160407628	0.0323918582851615	0.00174008483374822
3.20262508781053e-09	3.32039281293983e-07	1.59946661103482e-09	2.13215039126202e-07	3.3269549209013e-08	5.83325961328043e-07	1714307	0.000174982528207024	0.00549028382093469	0.569217390115876	0.00274197741412598	0.365516114936459	0.057034233712604
1.35171101962862e-07	4.33203664022764e-06	1.37103679874645e-08	5.65017361533341e-07	4.98936467571385e-07	5.54487193928269e-06	180347	0.00166208340059371	0.0243776778693915	0.781269015346827	0.00247262121426705	0.101899082200703	0.089981603368811
1.09401965672492e-08	7.01784599896644e-07	2.38840463713943e-09	1.96992875150749e-07	9.61852830414319e-08	1.00829135929321e-06	991777	0.000302441815538179	0.0108502333838485	0.696013700234997	0.00236876436074355	0.195372967679536	0.0953943343408748
2.18865564939522e-06	8.83855800927318e-06	3.12848040017044e-08	1.62441608547081e-07	1.7633529358788e-08	1.1238573600576e-05	88979	0.00336591359556393	0.194744967393643	0.786448380675302	0.00278369881388694	0.0144539346646941	0.00156901845247375
3.00172660075011e-06	2.23915102248497e-05	7.54204692870374e-08	7.23465862029656e-07	3.18709373096394e-08	2.62239940942261e-05	38133	0.0078364351668655	0.114464890053152	0.853855829298701	0.00287601000122415	0.0275879356680051	0.00121533497891752
3.25071850825112e-06	1.24981600363896e-05	6.08565615673656e-08	3.00842584943901e-07	7.44391657273094e-08	1.61850168568793e-05	61786	0.00484377525138335	0.200847397132579	0.77220556190384	0.00376005549487575	0.0185877214465817	0.00459926402212363
2.7579088694427e-06	9.45799224015976e-06	3.80873092767534e-08	1.6794140852023e-07	2.24664095859852e-08	1.24443962369854e-05	80357	0.00372638184346741	0.221618535517701	0.760020177760821	0.00306059920878731	0.0134953440345381	0.00180534347815234
3.38440480523137e-06	2.29890019200776e-05	9.62884671444434e-08	8.41054183030975e-07	6.04107588444604e-07	2.79148569639289e-05	35823	0.00833960491767827	0.121240270355124	0.823540022067228	0.00344936272712648	0.0301292671539664	0.0216410776965549
6.11150433444792e-07	7.60151503384824e-06	3.56147370682305e-08	5.69596103668256e-07	3.96929751657095e-08	8.85756928319523e-06	112898	0.00265375510337584	0.0689975335111722	0.858194250681166	0.00402082511912151	0.064306141499667	0.0044812491888735
4.58395887064404e-08	2.60963198435602e-06	1.34045071394077e-08	9.81291119362381e-07	7.1379028072695e-08	3.72154622763694e-06	268706	0.00111584292955036	0.012317350343797	0.701222509336676	0.00360186500972719	0.263678336728728	0.0191799385810715
3.86965985014648e-06	1.40008422022614e-05	8.54515656428355e-08	3.97527946878987e-07	1.00540739182683e-07	1.84540223041124e-05	54189	0.00552096094153598	0.209691946090481	0.758687833553848	0.00463051167028193	0.0215415338904407	0.0054481747949485
1.67609460276819e-05	4.84351120532353e-05	1.97785672257781e-07	7.34956172663751e-07	5.89448421853727e-08	6.61877447680241e-05	15109	0.0196611292242667	0.253233375550503	0.731783689306706	0.00298825217494542	0.0111041126305125	0.000890570337333045
1.29106266286518e-07	3.45143491693684e-06	1.25217225887918e-08	4.30428216602393e-07	4.60908850569607e-08	4.0695820074715e-06	245725	0.00122013211925132	0.0317246995021815	0.848105508280756	0.00307690631760282	0.105767180956706	0.0113257049427535
5.19470316308818e-07	6.16753222993537e-06	3.25540878212323e-08	4.96972362615024e-07	7.89090824906298e-09	7.22441990492951e-06	138419	0.00216498682832789	0.0719047789503989	0.853706222935217	0.00450611789591844	0.0687906252896403	0.00109225492882532
1.27085950172601e-06	6.31183667293961e-06	2.36361441783016e-08	1.50935996463607e-07	1.7813609419511e-08	7.77508192472704e-06	128616	0.00232981540252775	0.163452875999198	0.811803236807848	0.00303998651167027	0.0194127853474555	0.002291115333828
6.86724928176601e-09	5.00982184993713e-07	1.25878606462327e-09	1.1807329177314e-07	6.71044971141665e-10	6.27852557084384e-07	1592731	0.000188338088391138	0.0109376782881256	0.797929672087615	0.00200490712416432	0.18805894861916	0.00106879388093577
4.7391440497405e-07	5.49773156803878e-06	2.25964295321564e-08	3.37050857186369e-07	1.58014111810903e-09	6.33287340084946e-06	157906	0.00189806442920393	0.0748340247746752	0.868125923265944	0.00356811641444237	0.0532224214589792	0.000249514085959317
3.99567599990712e-07	7.56294075238985e-06	3.47634307890601e-08	8.46114794302066e-07	5.14848255283707e-09	8.84853506002453e-06	113013	0.00265105200122406	0.0451563560838289	0.854711056811803	0.00392872159665305	0.0956220197538236	0.000581845753891696
1.17418727117007e-06	7.09768719831714e-06	2.93113071295113e-08	2.27812555831947e-07	6.57314037941073e-08	8.59472973624277e-06	116350	0.00257510870590061	0.136617125518058	0.825818544169828	0.00341038148132915	0.0265060755629456	0.00764787326783845
8.42660364004866e-06	2.57067889076677e-05	1.17082181364196e-07	4.59266068778192e-07	1.31299712801361e-07	3.48410405106601e-05	28702	0.0103980567584558	0.241858552917512	0.737830688489408	0.00336046741567243	0.0131817552531955	0.00376853592421238
6.09546464437187e-08	1.62347114788969e-06	4.4914569645866e-09	1.53811270998395e-07	5.03440095881525e-09	1.8477629232552e-06	541195	0.00055417577694894	0.0329883480594658	0.878614419337747	0.00243075391764762	0.0832418862087706	0.00272459247636929
1.73273755743547e-07	4.56684025264079e-06	1.52179862876002e-08	5.15746905830809e-07	1.47231137557781e-08	5.28580201425852e-06	189186	0.00158448816630763	0.0327809772814302	0.86398246478428	0.00287903070272959	0.0975721195079904	0.00278540772357011
3.43885202116549e-07	3.30898540906871e-06	9.34212217705246e-09	1.1558065118544e-07	1.08597245742991e-08	3.78865310912205e-06	263946	0.00113595240287678	0.0907671386669228	0.873393608166863	0.00246581619060324	0.0305070556359865	0.00286638133962484
6.96435947086909e-12	1.78361459720625e-08	8.4273270620988e-11	2.77506939683975e-07	1.62209014046257e-07	4.57643337332387e-07	2185108	0.00013728360836518	1.52178758057847e-05	0.0389739006712734	0.00018414617617339	0.606382562677673	0.354444172599075
4.79050718595948e-07	4.26639214602761e-06	1.87030193903101e-08	2.14166653949779e-07	2.33617058453471e-08	5.001674243809e-06	199933	0.0014993808293422	0.0957780725501886	0.852992805620737	0.00373935176075501	0.0428189929032007	0.00467077716511904
1.03277439864705e-07	1.87602588011886e-06	7.87416127796877e-09	1.83906389787384e-07	2.88923101396447e-09	2.17397310206289e-06	459987	0.000651980008171793	0.0475063098833674	0.86294806423258	0.00362201412266645	0.0845946022114417	0.0013290095499447
1.87627991918491e-07	4.36008387089414e-06	2.6151224228019e-08	7.81406993533996e-07	1.70033316508814e-07	5.52530339708346e-06	180986	0.00165622254564646	0.0339579527917925	0.789112118837785	0.00473299334871329	0.141423363999606	0.0307735710221028
1.44306481290731e-06	6.72230240817052e-06	2.62815362803694e-08	1.57413119904163e-07	1.37302491264716e-08	8.36279212638884e-06	119577	0.00250570359921054	0.172557776290255	0.803834689009937	0.0031426748247679	0.0188230339251702	0.00164182594986974
8.77783661666468e-08	1.93349687848972e-06	8.21961849363943e-09	2.32793288752297e-07	4.11594806353881e-09	2.26640409996585e-06	441228	0.000679690905891706	0.0387302362222031	0.85311215176449	0.00362672238978181	0.10271481981338	0.00181606981014588
1.04555389512575e-07	2.00974010541749e-06	8.75262698121039e-09	2.16318179718135e-07	1.89275765831718e-08	2.35829387821258e-06	424035	0.000707238786362363	0.0443351825141574	0.852200874532537	0.00371142335655142	0.0917265577952858	0.00802596180146877
5.84098451450843e-07	6.01431760367969e-06	2.10505008952401e-08	2.78698047135159e-07	1.10353515316897e-08	6.90919995469262e-06	144735	0.00207062044864792	0.0845392310659836	0.870479598668274	0.00304673493794935	0.0403372386039967	0.00159719672379646
6.23874768722676e-08	1.77374991171158e-06	8.30864827638692e-09	3.03732692288304e-07	4.88169756972118e-08	2.19699570484575e-06	455167	0.000658882277140838	0.0283967222760901	0.807352471285835	0.00378182272184745	0.138249106094465	0.0222198776217631
3.29960035179525e-08	1.18064573836205e-06	4.23739582826248e-09	1.94948548762344e-07	5.0352168870148e-09	1.41786290335762e-06	705287	0.000425268720160021	0.0232716459678966	0.832693863113406	0.00298857937409038	0.13749463950336	0.00355127204124671
2.01371488946813e-07	3.24206641783941e-06	1.42016956352669e-08	2.93989002550484e-07	7.79922202936433e-09	3.75942782700134e-06	265998	0.00112719470636802	0.053564398151363	0.86238293884881	0.00377762156604419	0.0782004645597841	0.00207457687399875
5.75476668154382e-07	5.5515013467153e-06	2.53907279465169e-08	3.14938280977264e-07	4.51768998867773e-08	6.51248392368024e-06	153551	0.0019518442088291	0.0883651575801783	0.852439931026826	0.00389877783101973	0.0483591644398702	0.00693696912210534
3.16024887824636e-07	4.69667463578588e-06	2.0408045478927e-08	3.8998253366887e-07	2.32415529958245e-08	5.44633165575414e-06	183610	0.00163256985177629	0.0580252742211817	0.86235560605711	0.00374711765071553	0.0716046246021112	0.0042673774688821
2.8938224867952e-07	3.41073366015273e-06	1.91231901354409e-08	2.89799763879028e-07	8.36736392398344e-08	4.09271250208655e-06	244337	0.0012270628052039	0.0707067130984614	0.83336751809805	0.00467249779350283	0.0708087273980966	0.0204445436118896
7.36151467726123e-08	1.58695309844039e-06	8.31389824203312e-09	2.30441544743536e-07	2.44642394824688e-08	1.92378792768104e-06	519808	0.000576970421954814	0.0382657286249575	0.82491062325842	0.00432162928273221	0.119785315952842	0.012716702881049
3.11922915823453e-07	4.60681807103244e-06	2.65157625590282e-08	5.03537330091958e-07	3.77404702006754e-09	5.45256812652695e-06	183400	0.00163443774698957	0.057206605875484	0.844889594064877	0.00486298601754796	0.0923486545068974	0.000692159535193455
2.35989551071978e-08	9.60994679222846e-07	5.75909353565764e-09	3.01539105751508e-07	6.17213212345109e-08	1.35361315485172e-06	738764	0.000406001780266507	0.0174340468121285	0.709947798437373	0.00425460813158876	0.222766086950847	0.045597459668063
5.20684899438375e-06	1.54034667570466e-05	5.73442755246728e-08	2.18121110683148e-07	3.1227934730729e-08	2.09170090723689e-05	47808	0.00625552060103318	0.248928944686548	0.736408666447173	0.00274151411065857	0.0104279302040024	0.0014929445516176
1.58451828582661e-06	8.33679503938159e-06	3.70904240597861e-08	2.5091523676868e-07	2.78113968822613e-08	1.02371303829189e-05	97684	0.00306644366296194	0.15478148920233	0.814368355930278	0.00362312705537804	0.0245103097629139	0.00271671804909955
2.67868844104264e-06	1.2487538719701e-05	3.77309047564798e-08	2.26162970855719e-07	7.07622127930134e-08	1.55008832491489e-05	64512	0.004639505108192	0.17280876179683	0.805601753073438	0.0024341132147132	0.0145903279974796	0.00456504391753927
2.20526610617109e-07	2.68673485874759e-06	1.18699076801258e-08	1.85938674476674e-07	4.93403125079327e-09	3.11000408277229e-06	321543	0.000932567563998732	0.0709087849236935	0.863900749722684	0.00381668556188672	0.0597872766491439	0.00158650314259234
1.01582261471193e-05	1.85939414673385e-05	7.14940356058373e-08	1.68260638899007e-07	1.14081375322684e-08	2.90033304264949e-05	34479	0.0086633800732262	0.350243437486051	0.641096770402362	0.00246502848309195	0.00580142474759722	0.000393338880897862
6.6752821977104e-06	2.76833252755463e-05	1.22304657732667e-07	6.52207242007342e-07	5.28941429723707e-09	3.5138408787294e-05	28459	0.0104863387768538	0.18997110080079	0.787836621832364	0.00348065441645419	0.0185610921073688	0.000150530843022969
5.64778345884759e-07	4.36229760224771e-06	2.06353635574518e-08	2.04931336497653e-07	2.80694787803957e-08	5.18071212696797e-06	193024	0.00155301049327894	0.109015581650413	0.842026635593196	0.00398311333494778	0.0395565959804815	0.00541807344096215
3.57983662022444e-06	1.36180425348746e-05	6.69869605176107e-08	3.27648765152485e-07	7.99913843598885e-09	1.76005140192051e-05	56817	0.00526628491688574	0.2033938677199	0.773729819482261	0.00380596614647259	0.0186158634227935	0.000454483228572783
1.08638612028923e-06	6.97759345600188e-06	2.84044370129997e-08	2.34569441892339e-07	2.66124940381522e-08	8.3535659492346e-06	119709	0.0025029426545804	0.130050582815925	0.835283218975629	0.00340027686207496	0.0280801568237851	0.00318576452258578
9.41764171213169e-08	4.05288591550171e-06	1.23046056706383e-08	6.80941394940442e-07	4.91857527600287e-08	4.88949408599413e-06	204520	0.0014657765105911	0.0192609737254992	0.828896782411728	0.00251653963666396	0.139266227336482	0.0100594768896276
1.17833202153977e-06	7.02588321173242e-06	3.65646640221571e-08	2.80322106670628e-07	2.02498095403491e-08	8.54135181350532e-06	117077	0.00255913630052751	0.137956151118447	0.822572745525282	0.0042808989514215	0.0328194076056429	0.00237079679920581
2.92145901697894e-07	2.95572362283158e-06	1.51829076996346e-08	1.97504198091422e-07	8.65554454347035e-10	3.46142218477488e-06	288899	0.00103788947240591	0.0844005400389766	0.853904396820584	0.00438632067663311	0.0570586849995205	0.000250057464285689
1.07391928747599e-06	6.30506779828199e-06	1.99238811799092e-08	1.50401623943185e-07	4.13585120969778e-09	7.55344844209077e-06	132390	0.00226347755344403	0.142176026712739	0.834727058325795	0.00263771988816202	0.0199116503006876	0.000547544772616862
1.08644033578662e-06	6.97013671268371e-06	3.62432561153896e-08	2.98969120726175e-07	8.23104524996548e-09	8.40002047056187e-06	119047	0.00251684414866615	0.129337820020092	0.829776157940421	0.00431466283235919	0.0355914752557951	0.000979883951332194
9.18865064481577e-09	5.69109329642937e-07	3.26946525095611e-09	2.60363637843886e-07	3.40894913110462e-09	8.453400325137e-07	1182956	0.000253569962646027	0.0108697687219336	0.673231253405373	0.00386763328980652	0.307998708010633	0.0040326365722534
3.76395825128348e-07	3.5919325088333e-06	1.80762093020806e-08	2.21794094919097e-07	4.97093819076422e-08	4.25790802009047e-06	234857	0.00127655962915119	0.0883992381592947	0.843590911754121	0.0042453263942739	0.0520899215935586	0.0116746020987523
2.54843700095123e-06	1.00928916409988e-05	6.08135872709283e-08	3.0967346945929e-07	5.28302099219862e-08	1.30646459086022e-05	76542	0.00391174847650233	0.19506361050882	0.772534648976079	0.00465482093402062	0.0237031659048173	0.00404375367626313
4.16725856919222e-09	7.92995125571597e-07	2.91631849202705e-09	7.13616158205835e-07	2.08858555470683e-07	1.72255341630933e-06	580534	0.000516632969191799	0.00241923329037935	0.460360252438867	0.00169302064273596	0.414278101015176	0.121249392612842
6.80192060906191e-07	8.46995892488903e-06	2.52057892268136e-08	4.03589716906079e-07	3.25758188924042e-08	9.61152231082052e-06	104042	0.00287931734218605	0.0707684005623584	0.881229700247761	0.00262245546664729	0.0419901971669694	0.00338924655626412
8.44714060132169e-07	1.40007707861054e-05	3.69250095181786e-08	7.87059601133033e-07	6.57593747472875e-08	1.57352288316361e-05	63552	0.00470948124172865	0.0536829854316354	0.889772302386636	0.00234664585518706	0.0500189485360791	0.00417911779046242
5.64866931983351e-07	9.56775449908089e-06	2.32679734835458e-08	5.0680043067586e-07	3.03091121286457e-07	1.09657809565101e-05	91193	0.00328434701814917	0.0515117832668364	0.872510087245611	0.00212187108021086	0.0462165378540582	0.0276397205532835
1.30773029703852e-08	8.08583161768859e-07	3.68407281224007e-09	2.92887427405005e-07	3.84092447086253e-09	1.12207288942735e-06	891208	0.000336565404832845	0.0116545931138744	0.720615540565745	0.00328327406085021	0.26102353079262	0.00342306146690947
6.34742816793755e-07	4.84559326649088e-06	2.84078726799256e-08	2.78835620000115e-07	7.17046060087109e-08	5.85928418197338e-06	170669	0.00175624639554972	0.108331119822896	0.826994068899881	0.00484835208493983	0.0475886834193804	0.0122377757729036
3.73242513036714e-09	3.8906225871313e-07	2.04034215028382e-09	2.73459446598158e-07	3.89162791215083e-08	7.07210751713447e-07	1414006	0.000212140795496585	0.00527767022959441	0.550136232757351	0.00288505533229017	0.386673203052434	0.0550278386283311
1.48187679429986e-07	2.74396722925286e-06	1.37002171870685e-08	3.26182491745607e-07	1.49598391510754e-07	3.38163600912627e-06	295715	0.00101397809449832	0.0438212980433319	0.811431869617992	0.00405135773042833	0.0964570080473812	0.0442384665608664
5.55478049423287e-11	7.98419046243657e-08	2.0574762756889e-10	3.80270758150212e-07	7.47069140852696e-08	5.35080872292358e-07	1868876	0.000160511421293474	0.000103811980242079	0.149214649146983	0.000384516880013743	0.710679035341108	0.139617986651654
1.34341335324685e-06	7.85260131807551e-06	3.47092171357275e-08	2.60863291431014e-07	3.29461551509451e-08	9.52453333504005e-06	104992	0.00285329520156385	0.141047682441777	0.824460479253758	0.00364419084009448	0.0273885640644794	0.00345908339989096
4.55194003259729e-09	4.15966704532342e-07	2.06107333941701e-09	2.42167767673944e-07	5.95474308327109e-09	6.70702228661571e-07	1490975	0.000201190494545145	0.00678682705689077	0.62019579890532	0.00307300803745652	0.361065995199099	0.00887837080123344
5.6718207616442e-07	8.07364883421206e-06	4.19938345790408e-08	7.68646808353625e-07	5.59334339673213e-08	9.50740498727646e-06	105181	0.00284817129700543	0.0596568755536833	0.849195847343921	0.00441696074115283	0.0808471722181065	0.0058831441431364
2.08073139622979e-06	1.06242391616753e-05	6.17727152446936e-08	4.05551773671634e-07	1.18034547611062e-08	1.31840985015825e-05	75849	0.00394744390277091	0.157821287210501	0.805837362364976	0.00468539545857299	0.0307606753410523	0.000895279624897325
3.76145437265277e-07	5.5949901278085e-06	2.88487255302532e-08	5.51760307341092e-07	1.98176770318419e-08	6.57156227497696e-06	152171	0.00196953307965197	0.0572383584794676	0.851394218557886	0.00438993413181257	0.0839618167269101	0.00301567210392318
6.2713488718625e-06	2.2444327829903e-05	1.04237746533699e-07	4.79677952334106e-07	3.49641938081305e-08	2.93345565944414e-05	34089	0.0087618850412543	0.213787068901899	0.765115632739986	0.00355341135626541	0.0163519755544899	0.00119191144735952
6.97085899783261e-08	1.8357143757203e-06	7.40034985127666e-09	2.50574224386743e-07	4.51730374790692e-08	2.20857057741571e-06	452782	0.000662352452605597	0.0315627631243251	0.83117759264379	0.00335074184495201	0.113455384649715	0.0204535177372176
2.10916808160012e-07	5.76756358529105e-06	1.8464804812938e-08	6.49289751570543e-07	1.9595371078203e-08	6.66583032091275e-06	150019	0.00199775758192988	0.031641490707962	0.865243084150588	0.0027700682321613	0.0974056824599214	0.002939674449367
5.18688532998515e-07	8.78991372205827e-06	2.89638653807246e-08	6.3116552138732e-07	1.98961777413544e-09	9.97072125959896e-06	100294	0.00298676201529258	0.052021164717564	0.88157250545903	0.00290489169505572	0.0633018921053166	0.000199546023034192
3.87908097292537e-08	1.51543151218979e-06	7.55990654450148e-09	3.79746582232721e-07	3.6213163852424e-09	1.94515012708151e-06	514099	0.000583375376037476	0.0199423217720759	0.779082031299833	0.00388654142384594	0.195227389878893	0.00186171562535165
4.08761034899752e-08	1.15198193116214e-06	4.21214070597691e-09	1.52629165994638e-07	1.47156008016675e-08	1.3644149421544e-06	732915	0.000409240999936999	0.0299587040768055	0.844304687357918	0.00308714055808125	0.111864185358186	0.0107852826490098
3.24810285754002e-07	5.07627314198827e-06	2.97648917650203e-08	5.98133492251118e-07	1.00052660673901e-07	6.12903447243231e-06	163158	0.00183702657387774	0.0529953432657233	0.828233739722098	0.00485637532288313	0.0975901661087816	0.0163243755805138
3.59342019780839e-09	3.40576559834167e-07	1.7882746082615e-09	2.17921126211752e-07	1.52987160680324e-08	5.79178096920022e-07	1726585	0.000173738385139677	0.00620434408158326	0.588034253445183	0.00308760745230398	0.376259267003747	0.0264145280171826
3.34692283944496e-06	1.0361008590949e-05	3.54882373097102e-08	1.4125345496595e-07	1.17801255792998e-08	1.3896453248249e-05	71961	0.00416028687082359	0.240847270857886	0.745586546858968	0.00255376222088769	0.0101647127106875	0.000847707351570743
4.72624723505663e-08	1.1801503459805e-06	4.72696827585277e-09	1.51761200463899e-07	9.98053168673757e-09	1.39388151875756e-06	717421	0.000418077328378508	0.0339070944800918	0.846664748832048	0.00339122673788385	0.108876686017885	0.007160243932091
4.07968460153918e-06	2.32686304130235e-05	1.39690959539875e-07	1.02450506143116e-06	2.77212979292625e-08	2.8540232333463e-05	35038	0.00852564071292916	0.142945038213856	0.815292256249133	0.00489452776374528	0.0358968718075199	0.000971305965745755
6.83420749474027e-07	4.32392609094146e-06	1.47104876925977e-08	1.19666735553772e-07	1.45042223299311e-08	5.15622828599178e-06	193940	0.00154567668324124	0.132542764122899	0.838583136958561	0.00285295508202429	0.023208191902379	0.00281295193413674
5.01425250657959e-06	2.30974372747847e-05	8.07239030341117e-08	4.78134552902985e-07	2.68973556029145e-08	2.86974455929043e-05	34846	0.00857240282315519	0.174728182351512	0.804860390797143	0.00281292990948544	0.0166612234303254	0.0009372735115339
5.39963668487348e-07	4.37877212251645e-06	1.96761869326483e-08	2.05158026036011e-07	5.51897225325546e-08	5.19875972650501e-06	192354	0.0015584163781327	0.103863940034473	0.842272455907513	0.00378478482710646	0.0394628789997828	0.0106159402311245
1.91255543979209e-07	2.53559940434205e-06	1.09860751819357e-08	1.87269968019194e-07	1.34551634052188e-08	2.93856615492761e-06	340302	0.000881182672086922	0.0650846480547995	0.862869600566987	0.00373858358217099	0.0637283485026075	0.00457881929343538
4.86316654525718e-07	4.04802527594144e-06	1.46584358824449e-08	1.56881130591302e-07	4.49192981863941e-08	4.7508007951273e-06	210491	0.00142422844671741	0.102365195994855	0.852072198037293	0.00308546632758827	0.0330220393059227	0.0094551003343407
3.50106452359617e-07	3.36758169203348e-06	1.14698442845917e-08	1.41851522154348e-07	2.34631909990745e-09	3.87335582993195e-06	258174	0.00116133412839381	0.0903884041982707	0.869422237432973	0.00296121626522323	0.03662238337572	0.000605758727813208
2.78444382322366e-08	1.06166567288009e-06	3.78080574538831e-09	1.85351295363484e-07	3.5754585927123e-09	1.28221767081391e-06	779899	0.000384591573548199	0.0217158434687317	0.827991765396727	0.00294864579661297	0.144555249535618	0.00278849580231
3.05844138635592e-09	5.94160681119215e-07	2.23754624082856e-09	5.58946239790141e-07	9.73387177057842e-09	1.16813678030712e-06	856064	0.000350379841407955	0.00261822197358756	0.508639648314987	0.00191548308258925	0.478493828131314	0.00833281849752154
1.52311775004544e-07	4.19823959611497e-06	1.47412117266356e-08	5.22469985619683e-07	8.88980516152366e-08	4.97666062008107e-06	200938	0.00149188792821553	0.0306052163553124	0.843585672524035	0.00296206891568095	0.104984049647969	0.0178629925570027
1.04178358127383e-06	5.54261829961008e-06	2.05211333473006e-08	1.40377017234635e-07	2.56902301030389e-08	6.77099026156888e-06	147689	0.00202924225379053	0.153859855210077	0.818583114949838	0.00303074329670438	0.0207321251119491	0.00379416143143091
1.13038089859268e-06	6.68514284274032e-06	3.86513178606139e-08	2.93908172944595e-07	6.92111300066472e-09	8.15500434513888e-06	122624	0.00244352100955825	0.138611930877326	0.819759568457529	0.00473958274266937	0.0360402227277525	0.000848695194723021
1.73828407584137e-06	1.42963021782784e-05	6.84703513001568e-08	7.24103602289293e-07	4.39210947910012e-09	1.68315523171883e-05	59412	0.00503678085560977	0.103275327378226	0.849375144304371	0.00406797602561204	0.0430206072882441	0.0002609450035464
3.38386162870792e-06	1.18280500194353e-05	5.86047446599449e-08	2.63387763881536e-07	1.7252915940885e-08	1.55511570726256e-05	64304	0.00465451740140443	0.217595489062641	0.760589708161073	0.00376851345441721	0.0169368595951727	0.0011094297266957
4.99002020018432e-07	4.53827009443794e-06	2.04148819666534e-08	2.38724605816981e-07	5.87511196174351e-08	5.35516272185744e-06	186736	0.00160526330258082	0.0931814859671255	0.847456992467231	0.00381218704771169	0.0445784037229366	0.010970930794995
2.9422146624024e-08	1.28461441247245e-06	8.05193642813807e-09	4.52030107262588e-07	2.50366827132832e-08	1.79915528550048e-06	555816	0.000539601433949488	0.016353311390706	0.714009748255331	0.00447539825663143	0.251245743436117	0.0139157986612137
3.94354444077416e-07	5.29645746593619e-06	1.6472262622672e-08	2.8446391329056e-07	2.19172802814619e-07	6.21092088874146e-06	161007	0.00186154722061393	0.0634937155281212	0.852765243804197	0.00265214497459326	0.0458006016154879	0.0352882940776003
1.5882286377801e-08	7.87805186918717e-07	2.35927871487432e-09	1.5046878507481e-07	5.90890384016011e-10	9.57106427470218e-07	1044816	0.000287090847177818	0.0165940651133024	0.823111374354688	0.00246501188076886	0.157212176991144	0.000617371660096178
2.02741981409923e-06	8.93662649136662e-06	1.5082189195365e-08	8.54782901208784e-08	1.1151033312392e-08	1.10757578180945e-05	90287	0.00331723153591712	0.183050211768538	0.806863660088959	0.00136172977443812	0.00771760194875626	0.00100679641930908
1.33921192885058e-07	2.08689843509158e-06	1.61866978031555e-08	3.24316229465748e-07	2.00034326732603e-08	2.5813259879188e-06	387398	0.000774099026519037	0.051880775040363	0.808459855461396	0.00627069106300907	0.125639392693376	0.00774928574185553
1.23560512593864e-06	8.46002170412592e-06	3.61133654434299e-08	3.17928293287998e-07	7.40851955492591e-09	1.00570770083509e-05	99432	0.00301259128674225	0.122859268643628	0.841200847632083	0.00359084109761148	0.0316123952341228	0.000736647392554937
3.15999768382981e-06	1.64782043975374e-05	5.14365305132623e-08	3.44886644187294e-07	2.4924434493417e-08	2.00594496905612e-05	49852	0.00599982400197208	0.157531623876837	0.821468417714923	0.00256420446755652	0.0171932256122449	0.00124252832843889
1.24141595430889e-07	2.31087256926866e-06	7.82976275894156e-09	1.87400319190291e-07	6.99493143118966e-09	2.63723917807998e-06	379184	0.000790859901996455	0.0470725584780937	0.876246867738056	0.00296892402631526	0.0710592807614539	0.00265236899608107
8.46795535013126e-07	6.31310290081266e-06	2.21648045335299e-08	2.12467734571318e-07	2.60182535309305e-08	7.42054922846156e-06	134761	0.0022236969428181	0.11411494067922	0.850759520144239	0.00298694932829455	0.0286323462091454	0.00350624363910118
3.26191096667737e-08	1.76645902754133e-06	4.90045571771734e-09	3.41235117851767e-07	1.77421516471253e-08	2.16295586242471e-06	462330	0.000648676978543872	0.0150808022639015	0.816687505384921	0.00226562908788339	0.157763329238367	0.00820273402492644
1.47172407685528e-06	9.08103039513215e-06	3.82033850124073e-08	3.03095310899222e-07	2.36073676292805e-08	1.09176605355283e-05	91595	0.00326995804380437	0.134802146674737	0.831774386607881	0.00349922814398611	0.0277619284747759	0.00216231009862023
2.00993659432385e-08	8.08432259589754e-07	3.33615970648369e-09	1.7253079021164e-07	2.76338244813311e-08	1.03203239993245e-06	968962	0.000309561955574078	0.0194755183505422	0.783339999444465	0.00323261140512842	0.167175749737056	0.0267761210628076
1.54257265576502e-06	8.24575124413933e-06	3.0996297737489e-08	2.13038413723791e-07	8.09898212821654e-09	1.00404575934938e-05	99597	0.00300762042019309	0.153635692537021	0.821252534295103	0.00308713994843964	0.0212179984567475	0.000806634762688966
6.35634881800865e-07	6.27166178765236e-06	3.05538060357006e-08	3.87624642396925e-07	1.7118550290061e-09	7.32718697291486e-06	136478	0.00219574995151506	0.0867501926933905	0.855944008367157	0.00416992307534168	0.0529022452722702	0.000233630591840228
8.62789205166959e-09	1.03588564187073e-06	3.61997737339061e-09	5.58870422278774e-07	2.48408913330907e-09	1.60948802270787e-06	621316	0.000482730243628549	0.00536064383825214	0.643611898476828	0.00224914837657518	0.347234906003529	0.00154340330481598
1.94005603798896e-08	8.92307378671574e-07	3.6392595520171e-09	2.15216426131246e-07	5.39334336707406e-09	1.1359569681018e-06	880315	0.000340729222619296	0.0170786050217274	0.785511602752551	0.00320369490588921	0.189458256056016	0.00474784126381689
2.62176944458705e-06	8.43702230375737e-06	2.51077029642049e-08	1.03886203691009e-07	3.52532778919136e-08	1.12230389328916e-05	89102	0.00336126881877941	0.233606018856746	0.751759158478088	0.0022371572543174	0.00925651281370398	0.00314115259714516
3.12802823583546e-07	3.33840833256621e-06	8.47729353603247e-09	1.16328436421314e-07	8.6390181397104e-09	3.78465590424682e-06	264225	0.00113475459833323	0.0826502676855103	0.882090318652255	0.00223991130250969	0.0307368594039897	0.00228264295573514
1.57694049804941e-07	2.33729229852111e-06	8.62900415085864e-09	1.64443921781048e-07	2.09680244904676e-08	2.68902729874842e-06	371882	0.000806383971800106	0.058643528787654	0.86919619581734	0.00320896859428497	0.0611536825444601	0.00779762425626057
1.63513370584228e-07	5.0365506357182e-06	1.7960408236141e-08	7.11389679267149e-07	8.65217293332966e-09	5.93806626673905e-06	168405	0.00177983937309534	0.0275364678060461	0.848180267695813	0.00302462239883425	0.119801572988813	0.00145706911049362
1.92417243031425e-06	7.82815063574583e-06	2.16921807257464e-08	1.13468845348128e-07	1.27509226234916e-08	9.90023501475745e-06	101008	0.00296567886713794	0.194356237750523	0.790703516035434	0.00219107735254887	0.0114612274535897	0.00128794140790445
3.47508047907645e-07	5.13767983600457e-06	2.9809080218558e-08	5.66666948948378e-07	3.76974461397588e-08	6.11936135921891e-06	163416	0.00183412994890886	0.0567882868012229	0.839577781799824	0.00487127307388869	0.0926023020514528	0.0061603562736113
1.81527166360691e-09	2.59807920651228e-07	1.02751649707128e-09	1.89086308406589e-07	6.67691275871138e-08	5.18506144805609e-07	1928617	0.000155539786195646	0.00350096461110883	0.501070090015291	0.00198168624878399	0.364675154385062	0.128772104739754
6.98867123380859e-07	1.02056050230855e-05	4.65602176041823e-08	8.74314935245608e-07	3.62420792207169e-08	1.18615893785369e-05	84306	0.00355217396806751	0.0589185058661223	0.860391023276542	0.00392529332438631	0.0737097624393954	0.00305541509355363
9.93770732597547e-07	8.36623528886741e-06	3.40373647247365e-08	3.68446660066811e-07	2.76128070055229e-07	1.00386181163117e-05	99615	0.00300707023111879	0.0989947740897496	0.833405075472801	0.003390642450023	0.0367029262193093	0.027506581768117
8.62941111603562e-08	1.60914030262444e-06	7.01845679073688e-09	1.6827197600429e-07	1.31679545055212e-08	1.88389280108535e-06	530816	0.00056500869512488	0.0458062747045057	0.854157042108439	0.003725507516507	0.0893214178149338	0.00698975785561415
2.64475809763273e-06	2.65455793373359e-05	1.11505345902762e-07	1.43933322916788e-06	4.97223297559407e-08	3.07908983397952e-05	32477	0.0091948778973886	0.0858941518511835	0.862124223996008	0.00362137358488982	0.0467454120137716	0.0016148385541476
8.26137415014375e-09	4.78723200097905e-07	2.07547512603396e-09	1.54634408323115e-07	1.99453377265514e-08	6.63639795423749e-07	1506842	0.000199072187196503	0.0124485816057319	0.721359995887873	0.00312741209967482	0.233009547331889	0.0300544630748309
1.77881996957806e-06	6.73391769872392e-06	3.69428491907526e-08	1.79813226907394e-07	5.26210006978462e-09	8.73475584446992e-06	114485	0.00261700784663144	0.203648505035691	0.770933706519942	0.00422940833705633	0.0205859476909404	0.000602432416369843
9.7811196658451e-07	6.13366889144496e-06	3.11337630063325e-08	2.51029299114917e-07	2.56385066838375e-08	7.41958242683455e-06	134778	0.00222340754509431	0.131828438625731	0.826686535520003	0.00419616107959531	0.0338333459585292	0.00345551881614122
6.95490340702151e-08	1.85505190031642e-06	8.86003386976325e-09	3.03854826242553e-07	9.39127123596632e-08	2.33122850685862e-06	428958	0.000699124865503276	0.0298336408745851	0.795740055021953	0.00380058576141141	0.130341073536375	0.0402846448056749
8.19426840802662e-06	2.14687212848287e-05	8.161645733125e-08	2.74942864650651e-07	9.1241588978849e-08	3.01107906038161e-05	33211	0.0089926948469653	0.272137271845267	0.712990952888095	0.00271053850445582	0.0091310410366909	0.00303019572549136
1.77506470683041e-09	2.75357020373411e-07	1.4953351944338e-09	2.9825201582591e-07	5.00348896506993e-08	6.26914325751285e-07	1595114	0.000188056671816539	0.00283143108063961	0.43922591822005	0.00238523053790773	0.47574605265	0.0798113675114032
6.27869775582114e-08	1.67652909436619e-06	5.10387279861167e-09	1.75228675823427e-07	1.91985117268699e-08	1.93884713227331e-06	515770	0.00058148557525517	0.0323836657945246	0.864704115378323	0.00263242661768148	0.0903777677500394	0.00990202445943197
1.21638970432604e-06	6.04700467879772e-06	2.47060281217621e-08	1.57916658283573e-07	2.77990509146094e-09	7.44879697462056e-06	134250	0.00223215244938968	0.163300155511086	0.811809571317488	0.00331678097898763	0.0212002903048136	0.000373201887624618
5.1532059879484e-08	1.49514317977871e-06	4.51984881731041e-09	1.68613524254163e-07	9.42095837739435e-09	1.72922957110706e-06	578292	0.000518634782322613	0.0298005890834339	0.864629662111035	0.00261379338685307	0.0975078885253023	0.00544806689337554
8.43012522983282e-07	8.86224139522038e-06	3.5249450836782e-08	4.76482081835768e-07	8.39441860421391e-08	1.03009296369183e-05	97079	0.00308552476144752	0.0818384896021365	0.860334135616097	0.00342196792709355	0.0462562213926853	0.00814918546198827
1.80388970912405e-07	5.28231884423229e-06	3.46689887447112e-08	1.30546922728159e-06	4.27635609770159e-08	6.84560959214802e-06	146079	0.00205158252880311	0.0263510456569584	0.771636005987131	0.00506441220143154	0.190701676703705	0.00624685945077354
4.58068321595691e-07	4.25309952837448e-06	2.24487240872767e-08	2.67996070339122e-07	1.92954433887566e-08	5.02090808778533e-06	199167	0.0015051423431327	0.0912321662908074	0.847077750481284	0.00447104860212222	0.0533760159822668	0.00384301864351945
2.9509951675447e-07	3.32673952675619e-06	1.27488845167664e-08	1.8479198288368e-07	4.86321573475531e-08	3.86801206825866e-06	258531	0.00115973285419602	0.0762922947361228	0.860064412429265	0.0032959784746757	0.0477744070139035	0.0125729073460329
2.61677716488633e-08	2.06806696154115e-06	1.0182779757084e-08	1.03485414716779e-06	5.25381456905028e-08	3.19180980580539e-06	313302	0.000957086170475074	0.00819841194837746	0.647929258748333	0.00319028400080831	0.324221745695987	0.0164602996064942
9.39594776451164e-08	2.1383207551192e-06	8.06278571535489e-09	2.35929825935168e-07	1.21476759257313e-09	2.47748761200741e-06	403635	0.000742971064521369	0.0379253067461292	0.863100483229703	0.0032544201941829	0.095229467462	0.000490322367985062
5.48868778067608e-07	4.44600918418955e-06	2.23688609670528e-08	2.32973042804319e-07	2.61368605352433e-08	5.27635672656377e-06	189525	0.00158165905080687	0.10402419823215	0.842628619442304	0.00423945197913495	0.0441541493264507	0.00495358101995975
3.82636824199209e-07	4.08380623060052e-06	2.2291461208274e-08	3.05900458460658e-07	5.59255475700134e-08	4.85056052203868e-06	206162	0.00145411343686064	0.0788850736859558	0.841924600681842	0.00459564644271359	0.0630649709597044	0.0115297082297837
1.27027514372786e-06	6.59142082212011e-06	2.93361421112458e-08	1.95723714829949e-07	1.97645344859462e-08	8.1065203572751e-06	123357	0.00242901113121807	0.156697952727382	0.813101124973394	0.0036188328429865	0.024143986100559	0.00243810335567822
3.12635208249879e-07	5.02192638228268e-06	1.88024561229559e-08	3.88352719732569e-07	1.58837802550295e-07	5.90055456893838e-06	169476	0.00176860576350912	0.0529840381267973	0.851093964746812	0.0031865574503684	0.0658163084834314	0.026919131192591
2.18665644638018e-08	1.05689435030656e-06	2.70364188747447e-09	1.68022234964647e-07	1.85748712299295e-08	1.26806166285241e-06	788605	0.000380346390033148	0.0172440860759205	0.833472362794371	0.00213210600610134	0.132503205393572	0.0146482397300355
8.23772264977296e-07	6.68799395647639e-06	2.91461829464023e-08	3.04255384277335e-07	3.90743583251508e-08	7.88424214700258e-06	126835	0.00236248689310647	0.104483379583982	0.84827353495466	0.00369676405201267	0.0385903145292165	0.00495600688012938
2.47138526942128e-07	3.25705537337033e-06	1.22261832653868e-08	2.07175593329762e-07	1.7613031195997e-08	3.74120870810361e-06	267293	0.00112173509621449	0.0660584709981071	0.870589060245536	0.00326797680089443	0.0553766468256667	0.00470784512979628
2.17166458674275e-06	1.42012142437859e-05	9.60585167535559e-08	8.07705398084524e-07	2.83868710573308e-08	1.7305029616424e-05	57787	0.00517810098001703	0.125493260334074	0.820640851738713	0.00555090160969085	0.0466746036261006	0.00164038269142222
2.77512470838545e-06	1.68924653430489e-05	4.93253630131911e-08	3.86073243304442e-07	6.25041525211348e-08	2.01654928102731e-05	49590	0.00603144619888984	0.137617500077741	0.837691669724193	0.00244602814705638	0.019145242168729	0.00309955988228032
6.00936544850186e-07	8.12462328927967e-06	2.40071103279794e-08	4.17355780805394e-07	4.85504357680835e-08	9.21547316103132e-06	108513	0.00276083654878023	0.0652095160334594	0.881628446777489	0.00260508710822318	0.0452885894747359	0.00526836060609287
1.98367444170876e-07	2.46760004556787e-06	1.31362812161508e-08	2.10104085474844e-07	9.59184461592126e-08	2.98512630258895e-06	334994	0.000895138351846625	0.0664519434232433	0.826631705140167	0.00440057802738798	0.0703836501968524	0.0321321232123492
1.0377293530174e-07	1.90747044106791e-06	7.58925931764543e-09	1.79362932184901e-07	2.08674416138843e-08	2.21906300948608e-06	450641	0.000665498099313488	0.0467643031577428	0.859583722009618	0.00342002876223108	0.0808282285893454	0.00940371748106291
1.15684480602405e-06	6.99879679562693e-06	4.14470483014611e-08	3.22407094734864e-07	4.05450793454341e-09	8.52355025262185e-06	117322	0.00255380943956174	0.135723351389664	0.821112868252768	0.00486265078201562	0.0378254465779317	0.000475682997621354
5.9150844235396e-07	6.5158417074372e-06	1.91809524023853e-08	2.71678483616981e-07	3.07291741686765e-08	7.42893875997921e-06	134609	0.00222620822101172	0.0796221992756898	0.877089166832147	0.00258192361279324	0.0365702952190902	0.00413641506028009
4.21336743567275e-10	1.43953053178627e-07	5.84081507409445e-10	2.5658466080542e-07	3.30315503613912e-08	4.34574682596415e-07	2301100	0.000130363934986777	0.000969538172472339	0.331250436216311	0.00134403022265306	0.590427079811521	0.0760089155770432
5.09242782609091e-07	4.75820486114278e-06	1.30866639405192e-08	1.57221122884821e-07	6.78173550025408e-09	5.44453716607747e-06	183670	0.00163203238069132	0.0935327957318319	0.873941111246164	0.00240363203360178	0.028876857313859	0.00124560367454338
3.27959028181643e-06	1.44581345456471e-05	4.72081595021606e-08	2.67597294213169e-07	1.14921629149476e-07	1.81674519103283e-05	55043	0.00543545922567101	0.180520102544043	0.795826218063499	0.00259850196577774	0.0147294896132923	0.00632568781338799
9.28226818817818e-06	3.2537113731678e-05	1.46148974279961e-07	6.5874050278279e-07	6.1967470496563e-08	4.26862388674155e-05	23427	0.0127244952217496	0.217453409681025	0.762238946203227	0.00342379600915187	0.0154321514441423	0.00145169666245451
5.94330913844339e-08	2.56526320691996e-06	8.18920630973799e-09	4.54504024545793e-07	1.46631619672746e-07	3.23402114883267e-06	309213	0.000969737413980654	0.0183774590979055	0.793211636184228	0.00253220555242625	0.140538358788979	0.0453403403764607
9.02982310568252e-08	1.83747089970938e-06	7.83078091551845e-09	2.04883452382305e-07	4.41984385861876e-08	2.18468180265021e-06	457733	0.000655190525620908	0.0413324407001905	0.841070263633066	0.00358440341564571	0.0937818276939753	0.0202310645571227
4.58383288963116e-06	1.85829682759277e-05	1.10594110979703e-07	5.76494546245195e-07	1.08409213242507e-07	2.39622990360262e-05	41732	0.00716299839830181	0.191293535012629	0.775508570692195	0.00461533806974991	0.0240583987946425	0.00452415743078404
4.13149593410736e-07	4.60424053590596e-06	2.66807794407884e-08	3.82310042884141e-07	2.58322716210011e-08	5.45221322326263e-06	183412	0.00163433144942216	0.0757764923147128	0.844471840584174	0.00489356860200388	0.0701201562061003	0.00473794229300939
6.73369673185275e-06	2.33503627515828e-05	1.01304308750464e-07	4.51697194575903e-07	1.68211038312705e-08	3.06538820905932e-05	32622	0.00915414888855171	0.219668644641885	0.761742433880776	0.003304779096203	0.0147353993611959	0.000548743019939795
3.25169410943603e-07	3.46170905252071e-06	1.30041597397845e-08	1.78001453532746e-07	1.71943670067852e-08	3.99507844374362e-06	250308	0.00119780798187152	0.0813924971743233	0.866493387117796	0.00325504490660234	0.0445551835938291	0.00430388720744943
1.24639291152301e-07	3.14675031188719e-06	1.16481736678872e-08	3.78132383992364e-07	1.60472227431716e-07	3.82164238813146e-06	261668	0.00114583793298129	0.0326140644502432	0.823402608695094	0.00304794967317243	0.098944994216805	0.0419903829646857
6.58194943754375e-07	5.48445834958125e-06	1.86044150629795e-08	1.99323915793542e-07	2.1490092556801e-08	6.38207171674894e-06	156689	0.00191279589442239	0.103131862656295	0.859353920324646	0.00291510592307425	0.0312318514488706	0.00336725964711474
7.76570176736701e-07	7.3500288405755e-06	2.36553892577297e-08	2.87880974914948e-07	4.33895934015383e-08	8.48152497488642e-06	117903	0.00254123386742555	0.091560206335076	0.866592842954392	0.00278904905990052	0.0339421242957318	0.00511577735489948
1.92362831308364e-07	2.8941380305744e-06	8.49763539710223e-09	1.6438396312986e-07	2.91524589805746e-08	3.2885349193903e-06	304087	0.000986075605596048	0.0584949942827513	0.880069119384926	0.00258401859958893	0.0499869903039791	0.00886487742875464
2.12187831728246e-07	2.53501489809399e-06	9.05924872401555e-09	1.39158510791857e-07	2.76972828775165e-08	2.92311777221563e-06	342100	0.000876552216811377	0.0725895595945882	0.867229819540433	0.00309917335870766	0.0476061936725796	0.00947525383369103
1.98580234683956e-07	2.63463424609651e-06	6.45173187531608e-09	1.10057640938261e-07	2.82081930865289e-08	2.97793204668057e-06	335803	0.000892981998288356	0.0666839375684573	0.884719397487016	0.0021665141360454	0.0369577408795944	0.00947240992888734
4.59883590251585e-07	8.37627667749978e-06	3.79318576184989e-08	8.88418238384683e-07	6.72415296655156e-08	9.82975189342007e-06	101732	0.00294459620895604	0.0467848624500306	0.852135106594784	0.00385888250586367	0.0903805353397964	0.00684061310952582
3.17023977070639e-07	3.87847767939851e-06	1.19250352667136e-08	1.87583149117373e-07	2.98992078923287e-08	4.42490904874557e-06	225993	0.00132659494555354	0.0716453092206525	0.876510146688334	0.00269497861658744	0.0423925434513849	0.00675702202304133
2.40745549820674e-08	9.85125566801032e-07	3.92436862752015e-09	2.0647380923541e-07	3.21291043600357e-08	1.25172740400607e-06	798896	0.00037544795800204	0.0192330653663237	0.787012862104167	0.00313516234841587	0.164951097638835	0.0256678125422586
1.001541913031e-08	1.04441790699999e-06	4.20950959029997e-09	5.64453431956577e-07	4.04340950482435e-08	1.66353036272542e-06	601131	0.000498935014409008	0.00602058090115133	0.627832187738902	0.00253046754337767	0.339310567816636	0.0243061959999329
1.57668042192925e-06	9.35635989019026e-06	3.68036232792369e-08	2.80816242503858e-07	8.8241707249041e-09	1.12594843486275e-05	88814	0.00337216575557775	0.140031316986683	0.830975877801257	0.00326867751130389	0.0249404176789045	0.00078371002185191
2.79758077275015e-06	1.23802753099754e-05	5.80960110083493e-08	3.305689518907e-07	2.52735928770463e-08	1.55917946385017e-05	64136	0.00466665204165972	0.17942647640073	0.794025036694887	0.00372606312200198	0.0212014690774856	0.00162095470489566
1.33904568165008e-08	7.30629394844935e-07	5.92806558327112e-09	4.158879125958e-07	1.3134048807855e-08	1.17896987864836e-06	848198	0.00035362863072419	0.0113577599046486	0.61971845767813	0.00502817390896144	0.352755333386971	0.0111402751212886
1.0898827193078e-06	6.70473697265947e-06	2.41449036890752e-08	1.9098081248443e-07	2.19683708794027e-08	8.03171377902017e-06	124506	0.00240662323767771	0.135697405223117	0.834782856701526	0.00300619573273946	0.0237783389372384	0.00273520340537867
1.96131307464311e-08	1.48613233975646e-06	4.83042556165569e-09	4.70640279727821e-07	2.61107886538101e-07	2.24232406233047e-06	445966	0.000672471762349747	0.00874678690556751	0.662764300986856	0.00215420493531849	0.209889501537383	0.116445205634876
7.96531331349457e-07	6.38714711779088e-06	1.84648430924431e-08	1.9037778750756e-07	4.80051810157645e-08	7.44052626075611e-06	134399	0.00222967675218289	0.107053090525416	0.858426795894652	0.00248165821144038	0.0255866024573663	0.00645185291112543
8.70705330242662e-07	5.54794723695924e-06	2.85075259569954e-08	2.33550251812798e-07	8.86094741947436e-09	6.68957129239117e-06	149486	0.00200486566690139	0.130158614384306	0.829342717861392	0.00426148772633911	0.034912588804972	0.00132459122299107
9.88683133918231e-07	7.37202169549742e-06	2.6953241145906e-08	2.58409609928449e-07	2.12197326542101e-08	8.66728741314421e-06	115376	0.00259681990687288	0.114070652880261	0.850556967144936	0.00310976662721841	0.0298143580120077	0.00244825533557705
4.86291796607738e-06	1.29306869860414e-05	5.52439903470787e-08	1.88872615038564e-07	5.80837168063802e-08	1.80958052743108e-05	55261	0.00541408144723887	0.268731780230907	0.714568199095184	0.00305286167206409	0.0104373699968297	0.00320978900501527
3.13014088425051e-08	1.20841553794282e-06	6.06765853552861e-09	3.01188293424951e-07	6.57766341894436e-08	1.61274953293525e-06	620059	0.000483708225467949	0.0194087229314125	0.749289032961907	0.00376230680066315	0.186754537684956	0.040785399621061
1.76299488710205e-07	4.8420330902313e-06	1.58748065596234e-08	5.60643813562377e-07	1.74585004021913e-08	5.6123096994657e-06	178180	0.00168228101085244	0.031413000734259	0.862752297987453	0.00282856923614439	0.0998953806158899	0.00311075142625386
2.10209716896091e-07	2.4825578543687e-06	1.03528914271182e-08	1.57204641441367e-07	2.57629342555476e-08	2.88608803838882e-06	346490	0.000865452940307154	0.0728355178705644	0.860180916641269	0.00358717103893259	0.0544698011115167	0.00892659333771743
8.11320716730423e-08	1.64188166269916e-06	8.18692311474178e-09	2.1302411742691e-07	6.02328727471281e-09	1.95024806218857e-06	512755	0.000584903866165498	0.0416008984939054	0.841883499095311	0.00419788809099208	0.109229241939538	0.00308847238025376
7.87867574361182e-07	5.72407830247684e-06	1.97733445964427e-08	1.84711906071359e-07	3.63153310912518e-09	6.72006266061495e-06	148808	0.00201399475752717	0.117241105351402	0.851789423932698	0.0029424345567982	0.0274866344854077	0.000540401673694045
7.45331330494e-06	1.66313015952938e-05	1.1071226266948e-07	3.17638397903697e-07	2.05943433331101e-09	2.45150249951403e-05	40791	0.00732761877479127	0.304030418342119	0.678412589772627	0.00451609829855067	0.0129568865610646	8.4007025639144e-05
1.11256652691975e-06	6.7050027412673e-06	3.28936873054775e-08	2.54886816893733e-07	7.53718828243238e-08	8.18072165521059e-06	122239	0.00245121738351561	0.135998579808802	0.819610179133359	0.00402087843735966	0.0311570088356919	0.00921335378478704
6.46147021341606e-07	7.06672737857773e-06	2.93419170090203e-08	4.12622870336415e-07	8.46636233842109e-10	8.15568582349861e-06	122614	0.00244372495513179	0.079226570925512	0.866478617680034	0.00359772527338887	0.0505932767968505	0.00010380932421437
1.76499328036047e-07	2.53958675464794e-06	1.45628820135323e-08	2.69418570018266e-07	8.51037882852688e-08	3.08517132300105e-06	324131	0.000925124632738195	0.0572089227979599	0.823159069227182	0.00472028308605128	0.0873269396774351	0.0275847852113721
6.90217779940365e-06	3.23277220510391e-05	1.31888851505557e-07	7.94340833875047e-07	7.26121020513015e-07	4.08822505563363e-05	24460	0.0121900182324248	0.168830671146452	0.790752016122278	0.00322606631755295	0.0194299683374924	0.0177612780762255
6.46185653684886e-06	2.88237827735446e-05	1.1211997987761e-07	6.43097197118765e-07	2.94613539148691e-08	3.60703178413047e-05	27724	0.0107629509790105	0.17914609361854	0.799099772293606	0.00310837238448784	0.0178289861472289	0.000816775556136975
1.77959200120458e-06	8.69936599542609e-06	3.649425374544e-08	2.2937941187941e-07	6.60830401061626e-09	1.07514399662661e-05	93011	0.00322025315552021	0.165521270340369	0.809134964499764	0.00339435962624028	0.0213347619108802	0.000614643622747331
4.80340538592041e-08	1.4883485785786e-06	6.79087383516084e-09	2.70548687887093e-07	1.45440593131919e-08	1.82826625347325e-06	546966	0.000548329989568996	0.026273007975699	0.814076492278469	0.00371437903109564	0.147981010628576	0.00795511008616045
5.92667540898998e-06	3.05745480163488e-05	1.34744272160441e-07	8.93864502863712e-07	6.05113366613222e-07	3.81349455669762e-05	26223	0.0113755058537622	0.155413238982628	0.801746208412725	0.0035333542544014	0.0234395117017755	0.0158676866484696
1.16781003407756e-09	3.41734530361717e-07	1.15847113234983e-09	4.35902664988561e-07	3.37112140604165e-08	8.13674690577122e-07	1228992	0.000244072715912758	0.00143522964103659	0.41998913609975	0.00142375220191273	0.535721056629382	0.0414308254279188
5.52513590498601e-08	1.29207755211737e-06	5.17576815239632e-09	1.55624481536379e-07	2.61261590656555e-08	1.53425531992166e-06	651782	0.00046017103788687	0.0360118412707745	0.842152890291651	0.00337347251477063	0.101433235730495	0.0170285601923085
2.47161379236656e-07	4.08936363383211e-06	2.10655363508445e-08	4.48147789739458e-07	2.08493972610522e-08	4.82658773642012e-06	207186	0.00144693199834789	0.0512083054808356	0.847257701952641	0.00436447807462189	0.0928498173477417	0.00431969714416011
1.41517912029315e-08	7.94222963354282e-07	2.85637686511281e-09	2.06115307120947e-07	2.16548814964983e-10	1.01756298735824e-06	982740	0.000305222461664867	0.0139075333701669	0.780514791930685	0.00280707622093099	0.202557787263918	0.000212811214298566
1.43321571462022e-06	6.71059844861368e-06	2.93512409309121e-08	1.76699031600784e-07	2.94575948541424e-08	8.37932203061973e-06	119341	0.00251065017390051	0.171041966090212	0.800852195928477	0.00350281810672232	0.0210875093420553	0.00351551053253455
1.56607076114853e-08	1.36387249091008e-06	5.36163274688905e-09	6.00419974058398e-07	1.48177844053648e-07	2.1334926493805e-06	468715	0.000639843690233621	0.00734040851560126	0.639267490003355	0.00251307767497858	0.281425846127354	0.0694531776787111
1.50659414243811e-06	7.00532272699345e-06	2.33691966830921e-08	1.39712155739595e-07	7.09306033783382e-09	8.68209128219208e-06	115180	0.00260124956330754	0.173528945212578	0.806870430095815	0.00269165526179445	0.0160919934147848	0.000816976015027908
4.92280641821242e-07	4.45489642717491e-06	1.9420410486859e-08	2.25967043997631e-07	1.63118242932309e-09	5.19419570590997e-06	192523	0.00155704929770117	0.0947751431970737	0.857668189534353	0.00373886768740007	0.0435037601183424	0.000314039462831006
2.1598375836289e-07	2.87750974474583e-06	8.74072410117604e-09	1.49728389089559e-07	8.65637916001677e-10	3.25282825421546e-06	307425	0.00097537407656656	0.0663987587057475	0.884617790999805	0.00268711515581821	0.0460302165955182	0.000266118543110865
1.61412952038127e-07	2.113997110542e-06	1.08888741363644e-08	1.83360327743753e-07	1.10550933826787e-08	2.48071435784292e-06	403110	0.000743938370965425	0.0650671253333986	0.852172723497357	0.00438941069613216	0.073914325187843	0.0044564152852695
5.94194802583093e-07	5.66439799014292e-06	2.46518392902258e-08	3.02163485241794e-07	9.99945408108479e-09	6.59540757133912e-06	151621	0.0019766726007775	0.0900922037275172	0.858839719740449	0.00373772796049063	0.0458142248183221	0.0015161237532216
3.04026034626776e-06	1.04752699904339e-05	4.15307375303613e-08	1.83985725919798e-07	3.00463970061866e-09	1.37440514398525e-05	72759	0.0041147548687569	0.221205541871894	0.762167548359116	0.00302172454113043	0.0133865713996318	0.000218613828227269
7.74003733408614e-07	1.11345913658732e-05	5.19870811573464e-08	9.61701127961535e-07	3.30304941397853e-07	1.32525882497985e-05	75457	0.00396790977966743	0.0584039674982267	0.840182397279448	0.00392278701921768	0.0725670419871496	0.0249238062159575
9.02731671022961e-07	7.85056171320656e-06	3.19714335947923e-08	3.57501655624387e-07	7.54681732337587e-08	9.21823464668245e-06	108481	0.00276166271456868	0.0979289099944798	0.851633963996771	0.00346828159839677	0.038782008630367	0.00818683577998515
1.24853262474172e-05	3.96208204465721e-05	2.17336695154592e-07	8.86860355013816e-07	3.57808178655203e-08	5.32461245620231e-05	18781	0.0158473507955577	0.234483285875083	0.744107120893281	0.00408173734600027	0.0166558667378837	0.000671989147751803
1.3670191911116e-08	1.11717187008977e-06	4.26728472110725e-09	4.48415747109248e-07	2.86557772081252e-08	1.61218087103937e-06	620278	0.000483537709119575	0.00847931653121705	0.692956907105301	0.00264690196848455	0.278142332020201	0.0177745423747962
4.02291394565988e-07	6.3154575750357e-06	2.43991973293248e-08	4.92523438724268e-07	4.69261821488213e-08	7.2815977878041e-06	137332	0.00218210303372035	0.0552476813866021	0.86731755297078	0.00335080267275828	0.0676394732415998	0.00644448972825958
8.25739048558846e-06	3.53628527548679e-05	1.26474799664136e-07	6.96495529325491e-07	9.54483682402176e-10	4.44441680531284e-05	22500	0.013245048750554	0.185792441332631	0.795669135095414	0.00284570068929962	0.0156712468662458	2.14760164091988e-05
8.04310115840042e-07	6.92081887053522e-06	2.87290443932267e-08	3.17852223992661e-07	5.71952084516012e-08	8.12890546321275e-06	123018	0.00243571038275747	0.0989444543893315	0.85138385504116	0.00353418360236069	0.0391014787207327	0.00703602824641488
2.49089913239247e-06	1.05711807483672e-05	4.13825599845258e-08	2.25812784805394e-07	4.10718969135333e-08	1.33703471224632e-05	74792	0.00400309711132685	0.18630025904171	0.790643702182338	0.00309509989572372	0.0168890742130406	0.003071864667188
4.28496639384021e-06	2.31322906705561e-05	1.33132519637826e-07	9.24173598426804e-07	5.14097189238835e-09	2.84797041543534e-05	35113	0.00850763639487373	0.150456843604017	0.812237744647364	0.00467464545685865	0.0324502527630905	0.000180513528670294
2.9144707131101e-07	5.15082520242922e-06	2.21618845957909e-08	5.03625289153851e-07	1.49917974223192e-08	5.98305124491219e-06	167139	0.00179331083614076	0.0487121134987516	0.860902738683599	0.00370411077702814	0.0841753260231757	0.00250571101744578
1.8257330474091e-06	8.95362868402917e-06	2.93343803951549e-08	1.84970364229264e-07	1.43867783144042e-08	1.10080532543771e-05	90843	0.00329698711516746	0.165854307316613	0.813370763851362	0.00266481090864007	0.0168031858090544	0.00130693211433036
4.14570363122968e-08	1.04813772872646e-06	2.89448022665387e-09	9.4090681281445e-08	2.02212489906164e-08	1.20680117553748e-06	828637	0.000361975042337814	0.0343528305678298	0.868525611320898	0.00239847315806993	0.0779670116243793	0.0167560733288235
3.39115406939566e-07	6.59035177078719e-06	2.74408601075168e-08	6.85738349830587e-07	1.66881502652695e-08	7.65933453793013e-06	130560	0.0022951712186482	0.0442747872233832	0.860433989160653	0.00358266896055077	0.0895297556771691	0.00217879897824378
5.41714113001416e-07	8.39232738671063e-06	3.21847154489793e-08	6.41154188107064e-07	1.20296679721361e-07	9.72767708298945e-06	102799	0.0029140631704655	0.0556879210092919	0.862726765610475	0.00330857152991436	0.0659103075315107	0.0123664343188078
2.23743698781707e-06	1.82391330416424e-05	8.29023063808995e-08	8.69017614400022e-07	4.58721567186447e-08	2.14743621069591e-05	46567	0.00642167018206719	0.104191080353069	0.849344578935445	0.00386052474890669	0.040467680021024	0.00213613594155513
1.03018575741979e-06	5.73871319156375e-06	2.91497116698749e-08	2.08781241988092e-07	1.06480668852534e-09	7.00789470933003e-06	142696	0.00210016733538432	0.147003600959963	0.818892610347507	0.00415955331507281	0.0297922915009167	0.000151943876540796
2.77438269678921e-06	1.95249361114684e-05	5.53996281932686e-08	5.01341794451644e-07	1.06988408369503e-07	2.2963048639272e-05	43548	0.00686531896739628	0.120819440849173	0.850276303385794	0.00241255545217645	0.0218325450739253	0.00465915523893151
2.35575601271768e-06	8.95529465822127e-06	4.05782692422196e-08	1.98336319086509e-07	3.13753786135456e-09	1.1553102797129e-05	86557	0.00345995138601851	0.203906781934208	0.775141952380678	0.00351232651130771	0.0171673638302427	0.000271575343563484
5.87984272155155e-07	4.44957935180256e-06	1.99385504545386e-08	1.94001821042135e-07	2.47613594219245e-09	5.25398013139658e-06	190332	0.00157495663213214	0.111912161342502	0.846896874469108	0.0037949421116746	0.0369247344280624	0.000471287648652425
7.40942336108943e-08	1.44813880630204e-06	7.32034560155382e-09	1.83956032367788e-07	2.44042249345557e-08	1.73791364281683e-06	575403	0.000521238653794054	0.0426340134431545	0.833262810432214	0.00421214577134508	0.105848776277301	0.0140422540759857
2.15221732541047e-07	2.80098923201751e-06	9.87581803158482e-09	1.65256514894169e-07	3.81961595494826e-10	3.1917252590798e-06	313310	0.000957060830665601	0.067431158721693	0.87757842691794	0.00309419427737088	0.0517765476286056	0.000119672454390685
3.17332716759119e-06	2.07400225831873e-05	1.08340887238487e-07	9.10520132730849e-07	1.57842723607728e-07	2.50900534943556e-05	39856	0.00749885272464024	0.126477497080868	0.826623290693786	0.00431808115765316	0.0362900833565654	0.00629104771112735
6.61066079240424e-06	2.77822952738092e-05	8.45626635397646e-08	4.56979547810776e-07	7.460764409676e-08	3.50091059216608e-05	28564	0.0104479526004043	0.188826895699559	0.793573401616629	0.00241544767607002	0.0130531624781664	0.00213109252957525
1.23569523902611e-06	7.21552457611219e-06	2.7837463310282e-08	2.09001227521045e-07	6.74461398554875e-09	8.69480311995517e-06	115011	0.00260505322040727	0.142118829141755	0.829866355403961	0.00320162089080466	0.0240374882142383	0.000775706349240893
2.41964546602248e-06	8.82992692146456e-06	3.12802287560975e-08	1.46768778898484e-07	1.03191984925488e-08	1.14379405936342e-05	87428	0.00342552127113649	0.211545552821733	0.771985730226549	0.00273477803980785	0.012831748661133	0.000902190250777486
5.2464674124471e-08	1.65481821788516e-06	5.63201851110663e-09	2.28409626168177e-07	3.81391026333419e-08	1.97946363932226e-06	505187	0.00059366339164757	0.0265044899447783	0.835993238275268	0.0028452245341748	0.115389654869529	0.0192673923762501
2.3402574365162e-12	9.09357550818361e-09	4.02974184909014e-11	2.01329752599698e-07	1.9302272415879e-09	2.12396193025397e-07	4708182	6.37168346970807e-05	1.10183586776264e-05	0.042814211397359	0.00018972759312161	0.947897180886026	0.00908786176481562
7.21383852042036e-07	5.57821125977217e-06	1.81001364282802e-08	1.79958968665369e-07	3.90566464169563e-09	6.50155988154955e-06	153809	0.00194857336614684	0.11095550378444	0.857980447984844	0.00278396827192897	0.027679352639059	0.000600727319728197
7.06870861971303e-09	5.26610334480505e-07	1.58816255997412e-09	1.5212677980529e-07	4.30779309517548e-08	7.30471916417237e-07	1368978	0.000219117645178901	0.00967690675143693	0.720917974592895	0.00217415964156928	0.208258218264474	0.0589727407496242
7.329689238247e-09	6.88641091489453e-07	2.54328576057471e-09	3.07238014988449e-07	1.47028752382111e-08	1.02045495671493e-06	979955	0.000306089788189468	0.00718276606920785	0.674837323252697	0.00249230575425112	0.301079447913619	0.014408157010225
8.22826831060591e-10	1.87680614882294e-07	7.48130395249654e-10	2.19407372343144e-07	5.78635074296088e-09	4.14445295194709e-07	2412864	0.000124325885226373	0.001985368975353	0.45284773903422	0.00180513665838136	0.52940007978632	0.0139616755457253
1.71002645088055e-06	1.04305883381828e-05	6.97201538571466e-08	5.46809602816687e-07	1.81317874844481e-09	1.27589577244856e-05	78376	0.00382039538556511	0.134025559752334	0.817511003909476	0.00546440825047544	0.0428569178317214	0.000142110255994121
7.84684982299707e-07	8.15703318016399e-06	3.29959363299165e-08	4.41040432667999e-07	7.59741598962722e-08	9.49172869135789e-06	105355	0.00284348174727755	0.0826703973338549	0.859383305760823	0.00347628313059126	0.0464657647736562	0.00800424900107457
5.3406400107584e-06	1.43882330463888e-05	7.52911244286869e-08	2.60806902886188e-07	1.51197504848844e-09	2.00664830595106e-05	49834	0.0060019213928415	0.266147286244421	0.717028141090696	0.00375208372116819	0.0129971406605094	7.53482832046066e-05
3.04290159313893e-09	3.3909556833036e-07	1.7000156941958e-09	2.4358351192479e-07	7.90188494403575e-09	5.95323882486519e-07	1679758	0.000178581270387834	0.00511133801726464	0.56959846279649	0.00285561480768294	0.40916133064812	0.0132732537304426
2.11224036815931e-09	2.47326098187177e-07	6.58669765862272e-10	9.91633814800646e-08	5.94764945920525e-09	3.55208039260469e-07	2815252	0.000106556753155407	0.00594648807092578	0.696285193043778	0.00185432111061901	0.279169868132826	0.0167441296418517
4.81376396475086e-08	1.26610281652892e-06	5.38085072701844e-09	1.81967554073721e-07	1.25745037370512e-07	1.62733389834768e-06	614502	0.000488081416217478	0.0295806777554288	0.778022763376627	0.00330654374771022	0.111819433159035	0.0772705819611987
1.35673894993529e-09	2.36084796289533e-07	1.22707525909146e-09	2.74539650239024e-07	1.7769652920311e-08	5.30977913657895e-07	1883318	0.000159280729867706	0.00255517021525199	0.44462262971194	0.00231097231641551	0.517045329339081	0.0334658984173113
1.61914260451244e-07	2.75344509850529e-06	1.0400646693674e-08	2.2741354917562e-07	4.71762187115165e-08	3.20034977353735e-06	312466	0.000959645713652035	0.0505926763974551	0.860357552562734	0.00324984686976205	0.0710589670716711	0.0147409570983776
1.4409105043452e-07	4.56515485140163e-06	2.21525609225976e-08	9.02504256661257e-07	6.89652128713436e-09	5.64079924070714e-06	177280	0.00169081350655187	0.0255444387019979	0.809309932262247	0.0039272025075334	0.159995812321822	0.0012226142063992
3.56632963537734e-06	1.16335287004178e-05	5.5542533961828e-08	2.32957381684063e-07	9.16787505342619e-09	1.54975261264944e-05	64526	0.00463850262795373	0.230122511571726	0.750670049236387	0.00358396130508036	0.0150319076594942	0.000591570227312143
1.71681224221433e-06	8.73006753798137e-06	3.59415487079605e-08	2.34993149890387e-07	2.37713322894151e-08	1.07415858110835e-05	93096	0.00321730639276785	0.159828564646653	0.81273544628517	0.0033460188597921	0.0218769513201593	0.00221301888822479
2.26122022007827e-07	4.27388900849089e-06	1.40986524483338e-08	3.42639424170012e-07	9.17130253310133e-08	4.94846213244807e-06	202083	0.00148344092499764	0.0456954132325472	0.863680249357902	0.00284909777441481	0.0692415976921913	0.0185336419429447
9.2690812128259e-07	6.62475440779195e-06	2.81424746374888e-08	2.58618912613043e-07	4.13261935574173e-08	7.87975010988249e-06	126908	0.00236114245416286	0.117631664501657	0.840731535316511	0.00357149328913281	0.0328206997692341	0.00524460712346545
1.05725208167624e-07	1.94242123221806e-06	1.06800439157691e-08	2.52288657195663e-07	3.36663337413256e-08	2.34478147523844e-06	426479	0.000703187914669279	0.0450895784038351	0.828401816003146	0.00455481418142945	0.10759580790786	0.0143579835037302
6.44367130094078e-08	2.17060693235837e-06	8.8053183084343e-09	3.81389617206273e-07	3.6689013490908e-08	2.66192759437339e-06	375668	0.000798260561563291	0.0242067865202682	0.815426736980546	0.00330787295907162	0.143275729216839	0.0137828743232757
2.41292049612018e-06	1.33433436289225e-05	6.69269043299643e-08	4.75881275963819e-07	1.36521301732479e-07	1.6435593607069e-05	60844	0.00491858256358313	0.146810669198001	0.811856507767601	0.0040720710142881	0.0289543102209063	0.00830644179920347
6.1066204901104e-06	3.40364916090131e-05	1.96218396965374e-07	1.40640250558709e-06	3.26326626772445e-08	4.17783656643532e-05	23936	0.0124555509477484	0.146167050649394	0.814691792456933	0.00469665085852784	0.0336634160581128	0.000781089977032966
7.12467930833079e-07	6.08734425255059e-06	3.08968544160817e-08	3.39424878953084e-07	2.94906016691219e-09	7.17308297691975e-06	139410	0.00214961886408249	0.0993252041173271	0.848637088423116	0.00430733263723507	0.0473192461379889	0.000411128684332963
1.45936421894543e-08	8.71364356465725e-07	3.48995892428179e-09	2.67931200510546e-07	8.27279374666309e-08	1.24010709555664e-06	806382	0.000371963163895095	0.0117680499061282	0.702652504439225	0.00281423994490998	0.216054888703206	0.0667103170065303
3.653063764427e-06	1.44664166667269e-05	5.78918733620607e-08	2.94774892560528e-07	1.06998441841376e-08	1.84828470412606e-05	54104	0.00552956074224542	0.197646161128315	0.782694172301077	0.00313219458197238	0.0159485652779835	0.000578906710651857
6.98266299560989e-08	1.62343734870267e-06	7.15269680927832e-09	2.13818370023889e-07	5.54223625971798e-09	1.91977728175165e-06	520894	0.000575767919354209	0.0363722555839328	0.845638379063119	0.00372579511033281	0.111376653977692	0.00288691626492272
6.33397460093786e-07	7.56427034321547e-06	3.23275135767809e-08	4.96416714252525e-07	5.29275781896862e-08	8.77933960932825e-06	113904	0.00263034800086182	0.0721463672986049	0.861599013116916	0.00368222611441436	0.0565437420515173	0.00602865141854741
6.54344973133793e-06	1.47935031108908e-05	5.07735500437023e-08	1.4759127632207e-07	4.54573977870943e-08	2.15807750663816e-05	46338	0.00645338924174832	0.303207355213636	0.685494523036664	0.00235272134052299	0.00683901647962526	0.00210638392955161
8.26015742756812e-09	6.17334738014028e-07	1.99085103799724e-09	1.91309068876889e-07	6.45474810225751e-08	8.83442296379058e-07	1131936	0.000264997687909108	0.0093499682564711	0.698783316742115	0.0022535156468703	0.216549592045799	0.0730636073087446
6.23646127299675e-06	3.01170323904418e-05	9.74290268097438e-08	6.05019820552744e-07	1.45114771544709e-07	3.72010572823458e-05	26881	0.01109847716349	0.167642043764072	0.809574635523444	0.0026189854248035	0.0162635114362694	0.00390082385141175
2.95711210763332e-07	3.52971166489501e-06	1.68233787957924e-08	2.58194682004285e-07	6.0221134598583e-08	4.160662071057e-06	240346	0.00124742253886923	0.0710731142575604	0.848353364107338	0.00404343792129181	0.0620561529859335	0.0144739307278767
1.14131882172203e-07	1.99784997525229e-06	8.65389500704311e-09	1.94772243017626e-07	3.30959844012255e-08	2.34850397985039e-06	425803	0.000704303882778867	0.0485976958742364	0.850690478872241	0.00368485430780254	0.0829346020652835	0.0140923688804368
6.88958507543581e-06	2.30322089182853e-05	1.15044179530766e-07	4.94521043811856e-07	6.57828463196649e-08	3.05971420633834e-05	32683	0.0091372820422958	0.22517086926497	0.752756870905558	0.00375996487817217	0.0161623279320478	0.00214996701925274
5.04339291616635e-07	4.61106407844993e-06	1.48444382192659e-08	1.74503765204935e-07	4.06328392242458e-08	5.34538441271501e-06	187077	0.00160233449892333	0.0943504250914057	0.86262534598665	0.00277705719049048	0.0326456905119573	0.00760148121949712
3.7071131089623e-07	4.35263236766299e-06	1.60015914203785e-08	2.41571594374231e-07	5.44945752848362e-08	5.03541143963867e-06	198594	0.00150948681219421	0.0736208580649432	0.864404511893338	0.00317781210377652	0.0479745493034757	0.0108222686344667
2.00054411285691e-06	1.76125129045503e-05	7.75988945548931e-08	8.78496595168665e-07	5.45215722668759e-08	2.06236740793976e-05	48488	0.00616806492757715	0.0970023141926678	0.85399492043683	0.00376261253238151	0.0425965127157559	0.00264364012236507
4.12288860499828e-08	2.5743472770578e-06	1.0133342813972e-08	8.13639609745585e-07	1.20754781516976e-07	3.56010389718431e-06	280891	0.00106746292600679	0.0115808097855208	0.723110153918218	0.00284636154073662	0.228543782216326	0.0339188925391985
2.74261436096556e-06	1.4975295575801e-05	6.54745830247016e-08	4.59687927422013e-07	1.97895788962213e-07	1.84409682361755e-05	54227	0.00551706626298143	0.148723989209276	0.812066665047668	0.00355049594935372	0.0249275375096763	0.0107313122840265
5.45793335711674e-07	6.97750413515727e-06	3.28288046430469e-08	5.39647097983024e-07	5.14371911878263e-08	8.14721056468285e-06	122741	0.00244118856696129	0.0669914360723192	0.856428599673598	0.00402945331809094	0.0662370382720103	0.00631347266398149
2.6828931299031e-06	2.08033338365528e-05	9.49277006474852e-08	9.46534849671701e-07	5.86038770045346e-08	2.45862933937796e-05	40673	0.00734884292026172	0.109121496556365	0.846135426083221	0.00386100088887339	0.0384984769567248	0.00238359951481591
4.59395421031472e-08	1.34281527557404e-06	4.87560145085896e-09	1.83239551833904e-07	1.01688805379584e-09	1.57788685901575e-06	633759	0.000473254410968904	0.0291145983253852	0.851021268034174	0.00308995630643648	0.116129715376554	0.000644461957449949
3.58232367862595e-06	1.79632246432232e-05	9.98665072676043e-08	6.43906110441571e-07	2.36896976524521e-08	2.23130106372107e-05	44817	0.00667162311155156	0.160548647462741	0.805056069541169	0.00447570741982527	0.0288578767298998	0.0010616988463648
7.74007472531576e-08	1.92867474942008e-06	9.45016422270896e-09	3.02773861849919e-07	8.3586799605113e-09	2.32665820270637e-06	429801	0.000697754728668953	0.0332669178322475	0.828946317588307	0.00406168994299056	0.130132505710435	0.0035925689260195
2.1227725717852e-06	9.30593445491431e-06	3.40332481499594e-08	1.91832413326609e-07	1.17403745508731e-07	1.17719764336848e-05	84948	0.00352538490419008	0.180324228793987	0.790515892325942	0.00289103943944156	0.0162956844508873	0.00997315498974216
6.52280664628654e-07	6.52811562541745e-06	1.8437880942545e-08	2.37266836037888e-07	7.73776690838713e-09	7.44383877393492e-06	134339	0.00223066829725405	0.0876269199855129	0.876982404330957	0.00247693179587747	0.0318742577913822	0.00103948609627084
7.48609032036122e-07	5.51920419019508e-06	1.8909218919921e-08	1.79249114171406e-07	2.75117302724682e-08	6.493483285595e-06	154001	0.001946155090083	0.11528620296857	0.849960483064423	0.00291203012131699	0.0276044622412516	0.00423682160443835
5.00562006264923e-08	1.98250910845343e-06	1.0508501548272e-08	5.35151076007005e-07	9.41939542869681e-09	2.58764428206389e-06	386452	0.000775993050554313	0.0193443128846781	0.766144373936972	0.00406103018916125	0.206810139908477	0.00364014308071121
3.00451154807336e-06	1.16141625660503e-05	3.76979027922824e-08	1.87367847148863e-07	9.90339298439808e-08	1.49427737939088e-05	66922	0.00447283258719955	0.201067859924247	0.777242747981948	0.00252281827405092	0.0125390272069327	0.00662754661282167
3.98667702593089e-06	2.12060973033396e-05	1.23713972141202e-07	8.4617744652303e-07	3.5808854945737e-08	2.61984746028805e-05	38170	0.00782883908581544	0.152172104916848	0.809440153473975	0.00472218226505447	0.0322987295767974	0.00136682976732546
5.57490146497893e-07	9.91763349304593e-06	2.82209687573843e-08	6.45599979741041e-07	2.64321911642382e-08	1.11753767792065e-05	89482	0.00334701797277592	0.0498855794764066	0.887454059848722	0.00252528118871963	0.0577698624839459	0.00236521700220608
3.53914261847153e-07	3.41973636769299e-06	1.72529770677451e-08	2.14346950210077e-07	3.62668808823174e-08	4.04151743770029e-06	247432	0.00121172295156546	0.0875696486041981	0.846151580540724	0.0042689354515225	0.053036255197267	0.00897358020628858
4.54730884517919e-07	6.1256641411153e-06	2.79367142083262e-08	4.83898307254363e-07	3.71616639284284e-08	7.12939171102433e-06	140264	0.00213653948091053	0.0637825642003593	0.859212733625374	0.00391852704139219	0.0678737158607936	0.0052124592720813
1.53165125509087e-06	1.14753572976016e-05	4.09256467300957e-08	3.9426068427998e-07	3.68550450073629e-09	1.34458803882032e-05	74372	0.00402566642785418	0.113912307031577	0.853447819427984	0.00304373128040034	0.0293220431014606	0.000274099158577208
5.19670030954293e-07	4.48170948607587e-06	1.79857034686861e-08	1.99436483704269e-07	1.15914364136294e-08	5.23039314061675e-06	191190	0.00156789161739812	0.0993558260312752	0.856859009559538	0.00343869055062376	0.0381303046143014	0.00221616924426117
8.59014319507466e-07	7.51175874137378e-06	2.21718401697879e-08	2.49296293384025e-07	7.29514408335622e-08	8.71519263526862e-06	114742	0.00261115417472491	0.0985651557524051	0.861915399434226	0.00254404476156533	0.0286047943880406	0.00837060566376266
8.11996400118766e-08	3.23238818283235e-06	1.20277879974522e-08	6.15680199487418e-07	8.34930570869505e-08	4.02478886741605e-06	248460	0.00120671042879239	0.0201748818849242	0.803119937296878	0.00298842706876551	0.152972048912143	0.0207447048372885
2.02309744390181e-06	8.81698572916991e-06	2.96535652002381e-08	1.66165677097516e-07	5.72796837141166e-08	1.10931820990836e-05	90145	0.00332244152424543	0.182373049124375	0.794811231837462	0.00267313426709977	0.0149790813504489	0.0051635034206144
9.7028862347417e-07	1.02058776675417e-05	4.3709478667529e-08	5.91174677080076e-07	8.43877735093989e-08	1.18954382202729e-05	84066	0.00356229261831753	0.0815681276727201	0.857965673778059	0.00367447401753026	0.0496975955095596	0.00709412902213057
1.78267986737724e-09	2.36121126884992e-07	9.90037787001727e-10	1.68605296553081e-07	4.95335414743798e-09	4.1245249523989e-07	2424522	0.000123728119148958	0.00432214591486566	0.572480781690167	0.00240036803856867	0.408787190037527	0.0120095143188721
1.71586027550096e-07	2.1962496140236e-06	9.93264698050229e-09	1.63463712490308e-07	2.17437702550026e-08	2.56297577129951e-06	390171	0.000768598193684022	0.0669479709763687	0.856913919599807	0.00387543537934662	0.0637788754465777	0.00848379859790005
2.13724829655159e-07	3.28898882302656e-06	1.80962663277568e-08	3.58065619503625e-07	3.57680956785567e-08	3.91464363419166e-06	255451	0.00117370605652634	0.0545962416063681	0.840175793857596	0.00462271103548191	0.091468254319799	0.00913699918075492
1.92794342726856e-06	1.48598882723029e-05	3.91156436930184e-08	3.87673160204083e-07	1.67767326476045e-08	1.72313972361162e-05	58034	0.00515612502648377	0.11188549604252	0.862372799412766	0.00227002158658579	0.0224980687806059	0.000973614177522487
1.47233268535313e-06	7.87175437378934e-06	3.64892267403079e-08	2.5083772695784e-07	4.73544310334910e-09	9.63614945594397e-06	103776	0.00288668425658134	0.152792636943269	0.816898327467693	0.00378670203353891	0.0260309087260071	0.000491424829492249
2.19050599008504e-08	9.88904188146579e-07	3.69358036684347e-09	2.14398159436727e-07	3.91227546924757e-08	1.26802374254348e-06	788629	0.000380335018235645	0.017274960370152	0.779878290104393	0.00291286372874586	0.169080556020722	0.0308533297759875
1.37150739666957e-08	7.07566728461753e-07	1.93287038578254e-09	1.28213050557696e-07	4.14167022978307e-08	8.92844425669758e-07	1120016	0.000267817577734197	0.0153611016347081	0.792486023453615	0.0021648456665142	0.14360066196473	0.0463873672804335
2.40285760873304e-06	1.59734661568126e-05	6.70390859716708e-08	5.73046014221484e-07	2.88799458494206e-08	1.90452888115882e-05	52506	0.00569734924885301	0.126165459211677	0.838709578774854	0.00351998263900732	0.0300885967070665	0.00151638266739481
3.12352077964741e-06	1.13980727636652e-05	3.92997269631138e-08	1.84390686830675e-07	9.49514101780047e-11	1.47453789085165e-05	67818	0.00441387637510426	0.211830485945895	0.772992870131126	0.0026652232680447	0.0125049812537659	6.43940116880708e-06
9.00580422737762e-07	6.45082758884544e-06	2.59374446210716e-08	2.38882606461889e-07	2.51524592000819e-08	7.64138052186625e-06	130866	0.00228979732051404	0.11785572255703	0.844196617402579	0.00339434013878122	0.0312617079830421	0.00329161191856716
5.53073979861783e-07	5.04518901826192e-06	2.30653328212781e-08	2.70531759678539e-07	7.56478671669619e-08	5.96750795779048e-06	167574	0.00178865617353219	0.0926808952369731	0.845443199061932	0.00386515325734367	0.0453341263375049	0.0126766261062467
1.85808140355995e-06	2.14763750287379e-05	1.10092375026664e-07	1.6364585001864e-06	6.74328154996496e-08	2.51484401230106e-05	39764	0.00751623764785903	0.0738845588223908	0.853984379297038	0.00437770193650822	0.0650719683678933	0.00268139157616974
5.53865257394958e-07	4.43826698781127e-06	1.01470342062467e-08	1.04546204156913e-07	3.1907064889258e-08	5.13873254845864e-06	194601	0.00154043603409826	0.107782464288998	0.863689041209689	0.00197461808151317	0.020344745162554	0.00620913125724523
6.41803888636177e-06	2.07925569820309e-05	1.10658985496869e-07	4.609626098778e-07	5.16280954532764e-08	2.78338455592206e-05	35927	0.00831550321251195	0.230583979950109	0.747024227672445	0.00397569876794157	0.0165612261121818	0.00185486749732192
5.92887985352196e-07	4.09179100865866e-06	1.86453200327932e-08	1.65450190242143e-07	9.32224185725834e-10	4.86970672847152e-06	205351	0.00145984895796425	0.121750244606268	0.840254092661341	0.00382883838235686	0.033975391017864	0.000191433332170793
3.22525928695218e-07	4.02271758779075e-06	1.36489833927631e-08	2.18887687449105e-07	1.01107339807498e-08	4.58789092130859e-06	217965	0.0013754236703416	0.0702993890280254	0.876811950586516	0.00297500172233172	0.0477098717479256	0.00220378691520111
3.520538624124e-06	2.18883378295164e-05	6.86467410950719e-08	5.48816130847472e-07	1.34599176575742e-08	2.60397992432406e-05	38403	0.00778160679324202	0.135198378114911	0.840572449313266	0.00263622389918737	0.0210760507683228	0.000516897904313459
5.98220393499422e-07	8.76943001166147e-06	4.55287601699059e-08	8.58214392647052e-07	9.51102914745189e-09	1.02809045871253e-05	97268	0.00307953570320374	0.0581875250791227	0.852982336072194	0.00442847803751833	0.083476544828729	0.000925115982436261
2.09629327688803e-07	3.63555403342646e-06	1.52687212590987e-08	3.40480985169787e-07	7.34780656804829e-08	4.27441113322463e-06	233950	0.00128150425180318	0.0490428555314608	0.850539155011929	0.00357212275169701	0.0796556471892135	0.0171902195156999
2.81863609378551e-06	1.42246913395972e-05	4.81850735440246e-08	3.1267404851669e-07	1.50192339971751e-07	1.75543788954152e-05	56966	0.00525251693067241	0.160565982458182	0.810321539961314	0.00274490335608566	0.0178117408983552	0.00855583332606415
1.12159815577109e-06	7.86052335044849e-06	5.12603119793015e-08	4.61916580697016e-07	2.36770376627561e-08	9.51897543655866e-06	105053	0.0028516325723198	0.117827613197054	0.825774097520968	0.00538506610516409	0.0485258716944447	0.00248735148236877
5.73487252928061e-09	4.82698856410989e-07	1.77235172133376e-09	1.91806979836841e-07	1.64176057923034e-09	6.83654821077674e-07	1462726	0.000205075485580797	0.00838854982436968	0.706056392098706	0.00259246576882165	0.280561145658985	0.00240144664911799
3.99506133952484e-07	3.83968505689107e-06	1.36279881802882e-08	1.68408611271047e-07	4.26447102935084e-09	4.42549226132424e-06	225964	0.00132676967797141	0.0902738295226256	0.867628916775491	0.00307942876759439	0.0380542098656057	0.000963615068682728
6.76829897459136e-07	5.37626642844827e-06	1.67293444629919e-08	1.70861050759509e-07	1.88534718246159e-08	6.25954019295452e-06	159756	0.00187610584435294	0.108127734081961	0.858891589912558	0.00267261555119045	0.0272961025079483	0.0030119579463419
1.03182207073159e-06	5.91802503364724e-06	2.59320679660239e-08	1.91235375420995e-07	3.89332010276964e-10	7.16740387977612e-06	139521	0.00214791878364229	0.143960363897314	0.825685999130845	0.00361805590992228	0.0266812612528497	5.43198090699927e-05
3.70011886031027e-06	1.47180426791036e-05	3.87772336430972e-08	1.98326610992391e-07	8.30938983209377e-08	1.87383592823703e-05	53366	0.00560578905044384	0.197462264681384	0.785449913587196	0.00206940389277199	0.0105839901991304	0.00443442763951673
3.28874690100763e-06	2.20084580579956e-05	1.09489592493631e-07	9.42193040291184e-07	2.66491336836647e-07	2.66153789286247e-05	37572	0.00795292673722359	0.123565661410539	0.826907560362615	0.00411377169520121	0.035400324106521	0.0100126824251237
8.65439567524744e-07	6.91498334168648e-06	3.3349993874014e-08	3.42624489031742e-07	1.10416940893108e-07	8.26681433301009e-06	120966	0.00247698175644506	0.104688400230421	0.836474978526416	0.00403420139011042	0.0414457704298031	0.0133566494232493
6.93055423122795e-07	5.13260270695935e-06	1.60856351037369e-08	1.53168258879949e-07	2.37801874583465e-08	6.01869221152418e-06	166149	0.00180398395851555	0.115150500933705	0.852777069598574	0.00267261300934068	0.0254487608764363	0.00395105558194416
3.5266992106449e-06	1.77155732593495e-05	7.85351642732622e-08	5.07263732722745e-07	5.03642023091663e-08	2.18784355692996e-05	45707	0.00654210908342101	0.161195218893697	0.809727606127766	0.00358961517264355	0.0231855578117546	0.00230200199413886
3.51173860700216e-07	3.28381664664029e-06	1.06563293108278e-08	1.28121518837651e-07	9.48016585979761e-09	3.78324852134878e-06	264323	0.00113433286089737	0.0928233656125285	0.86798861563278	0.00281671406218609	0.0338654778068807	0.00250582688562521
1.77607188446208e-07	3.56640920997434e-06	1.9984522115244e-08	5.15988130037408e-07	1.15528408019344e-07	4.39551745859254e-06	227504	0.0013177890880639	0.0404064345368516	0.811374142765051	0.00454656870402764	0.11738962133542	0.0262832326586495
1.54036298966919e-06	7.80641091930685e-06	3.12178878730069e-08	2.03419877361209e-07	4.42401700460532e-08	9.62565184425631e-06	103889	0.00288354402887536	0.16002687553969	0.811000755649082	0.00324319727932345	0.0211331014930267	0.00459607003887759
8.22457830443264e-07	8.31352315026388e-06	3.17613379843562e-08	4.1281075537823e-07	2.00590856766077e-08	9.60061215974633e-06	104160	0.00287605368428789	0.0856672279598674	0.865936776940225	0.00330826174996693	0.0429983784897667	0.00208935486017359
5.73218042630636e-07	4.4778328777946e-06	2.07235708262455e-08	2.0814796351066e-07	4.95498610470786e-08	5.32947231580922e-06	187636	0.00159756848197057	0.107556247347464	0.840201921025401	0.00388848456249066	0.0390560174021759	0.00929732966246865
2.08434251521872e-08	1.6504675211746e-06	8.31065301184551e-09	8.46201498772389e-07	2.06154695834169e-07	2.73197779394519e-06	366035	0.000819258681962975	0.00762942700280433	0.604129186127533	0.00304199142111044	0.309739523010693	0.0754598724378596
1.30311167077202e-07	2.08541124010063e-06	9.80588794857119e-09	2.01769660390733e-07	1.97618463632143e-08	2.44705980188035e-06	408654	0.000733849439477852	0.0532521383323239	0.852210983359775	0.00400721222302627	0.0824539147901866	0.00807575129468804
1.7634485181133e-08	7.62343562335678e-07	4.60332740414703e-09	2.55869469237167e-07	5.82823376367156e-09	1.0462790779218e-06	955768	0.000313834631192278	0.0168544755918851	0.728623536896012	0.00439971275473704	0.244551835773488	0.00557043898387806
3.11718332988653e-07	3.15407180561419e-06	1.57681470859334e-08	2.05138942625593e-07	1.93334120040109e-08	3.70603064031838e-06	269830	0.00111119341916988	0.0841111051801432	0.85106468664901	0.00425472658385221	0.0553527378845333	0.00521674370246167
7.69293863295869e-07	8.2926244769926e-06	3.78113437454038e-08	5.24088762966451e-07	4.22692903607116e-08	9.66608773736104e-06	103454	0.00289563986050834	0.0795868901874769	0.857909084038233	0.00391175259037394	0.0542193260817157	0.0043729471022008
1.986037072905e-08	2.02492216261472e-06	7.38207726833658e-09	9.67905857267886e-07	1.30061114903002e-07	3.15013158278299e-06	317447	0.000944594552778844	0.00630461623812688	0.642805581100773	0.00234341870310537	0.307258865806738	0.0412875181512573
4.89674143576229e-07	4.07514084141982e-06	1.79502265306174e-08	1.92072183610067e-07	5.65610412428652e-09	4.78049349926102e-06	209183	0.00143312357397751	0.102431714142467	0.852451915696521	0.00375488985256275	0.0401783170795564	0.00118316322889276
4.36818897152088e-07	8.23514816788288e-06	5.04344918369591e-08	1.22266901568996e-06	1.20260619862864e-07	1.00653311924248e-05	99351	0.00301506010381947	0.0433983630345757	0.818169617119079	0.00501071359429449	0.121473302002238	0.0119480042498128
7.40403960841542e-08	2.31563483526391e-06	1.37595494923823e-08	5.53326159747253e-07	1.0482495119274e-07	3.06158589178044e-06	326628	0.000918055502493131	0.0241836743117132	0.756351419530899	0.00449425558476838	0.180731875343687	0.0342387752289321
9.33477673613896e-06	3.25207240040287e-05	1.30469068477082e-07	5.84463225069075e-07	1.78774567774394e-08	4.25883104904913e-05	23481	0.0126954888726241	0.219186359558056	0.763606812045048	0.00306349481757938	0.0137235597829026	0.000419773796413711
5.33449745572626e-07	4.71076146807806e-06	2.5848604162244e-08	2.93492545264524e-07	5.41387238757268e-08	5.61769108695318e-06	178009	0.00168389271896763	0.0949588963358161	0.838558296489207	0.00460128614445819	0.0522443368141311	0.00963718421638764
6.63947434826155e-06	1.84569043982289e-05	6.02577347586235e-08	2.15379619822621e-07	3.60608584250403e-08	2.54080769594967e-05	39358	0.00759354219456154	0.261313532655211	0.726418785162341	0.00237159761656425	0.00847681704388569	0.00141926752199804
3.64284917457862e-07	3.22695733642154e-06	1.51136423506001e-08	1.72138479626879e-07	4.09707956742693e-08	3.81946517153115e-06	261817	0.00114518551374765	0.0953758971735373	0.844871517738677	0.00395700488729455	0.0450687391810597	0.0107268410194313
9.83190180939374e-07	5.78412701500762e-06	2.02266776121714e-08	1.52997384325004e-07	5.4033306933096e-08	6.99457456481726e-06	142968	0.00209617964849884	0.140564686504998	0.826944792911609	0.00289176667211636	0.0218737226842332	0.00772503122704328
1.17251065277021e-07	2.01185424483794e-06	1.08892276500498e-08	2.40234918428058e-07	1.15288059331658e-09	2.38138233678639e-06	419924	0.000714160417644383	0.0492365562076218	0.84482622288737	0.00457264987727445	0.100880448602071	0.000484122425663223
1.94041683801829e-07	2.55019928846283e-06	8.07984229426111e-09	1.36534032002097e-07	4.9248514332211e-10	2.88934733170434e-06	346099	0.000866429884452069	0.0671576178026923	0.882621227458502	0.00279642471696024	0.0472542814440933	0.000170448577752543
3.27759754936177e-08	1.16403742273966e-06	6.46008816708339e-09	2.94993202779978e-07	3.23038245772922e-08	1.53057051375763e-06	653351	0.00045906610242008	0.021414221167211	0.760525184744273	0.0042207060106127	0.192734147253206	0.0211057408246972
9.12453074839561e-08	2.04057309308882e-06	7.86139695729415e-09	2.26050511536394e-07	1.93124940293064e-08	2.38504280309577e-06	419280	0.000715257775323552	0.0382573039634845	0.855570847802047	0.00329612405575703	0.0947783877266193	0.00809733645209174
1.36135786829806e-07	2.79639895987253e-06	1.27408834363101e-08	3.36508160522995e-07	1.34385102445696e-07	3.41616889310733e-06	292726	0.00102432743658543	0.0398504263370822	0.818577490566906	0.00372958241672912	0.0985045444333721	0.0393379562459102
1.00167695940912e-07	1.73205541972331e-06	1.00241347817394e-08	2.22863196633634e-07	1.82912456442335e-08	2.08340169272383e-06	479984	0.000624825873871027	0.0480789164618338	0.831359322483236	0.00481142682025658	0.106970824403173	0.00877950983150047
2.2696504898778e-07	4.33865983786561e-06	1.81321517943125e-08	4.4568311730235e-07	1.9256816831166e-08	5.04869697278122e-06	198071	0.00151346646798933	0.0449551736242847	0.859362299075663	0.00359145179282248	0.0882768602879395	0.0038142152192901
4.85959357344658e-07	4.73700459278709e-06	1.4000597455876e-08	1.75474835302635e-07	3.75395612909993e-08	5.44997894418126e-06	183487	0.00163366225730321	0.0891671990519338	0.869178512670148	0.00256892688930917	0.0321973418796384	0.00688801950897056
4.35554982430438e-07	4.44074675745323e-06	2.45676617442411e-08	3.22062989922095e-07	1.68032703869033e-08	5.23973566193691e-06	190849	0.00157068999010457	0.083125373211944	0.847513509071119	0.00468872159385986	0.0614655033576717	0.00320689276540563
1.06424860741746e-06	7.21487040154473e-06	3.7916130594713e-08	3.30502667310483e-07	5.23701719852211e-08	8.69990797885261e-06	114944	0.00260658070067388	0.122328720028349	0.829304220123058	0.00435822202796604	0.0379892141519032	0.0060196236687239
1.25432830975585e-06	9.53460084157384e-06	4.83665657411732e-08	4.72729000589969e-07	2.22219816056966e-08	1.13322466992665e-05	88244	0.00339392085904588	0.110686639908487	0.841368979567922	0.00426804737178054	0.0417153820539898	0.00196095109782025
7.37105097152659e-08	1.72095524542631e-06	7.61019948265547e-09	2.28453598481848e-07	9.91542904684704e-09	2.04064498215293e-06	490041	0.000612006766683715	0.0361211824496291	0.843338875932581	0.00372931085476051	0.111951662577203	0.00485896818582625
2.68062110124623e-07	4.569880474641e-06	1.48460266225246e-08	3.25430133622953e-07	7.32569555213151e-08	5.25147570053241e-06	190423	0.00157420648193574	0.0510451014935566	0.870208820385037	0.00282701995955527	0.0619692734348861	0.013949784726965
1.91967395423848e-07	2.85105367782993e-06	1.37650423333161e-08	2.6285617117035e-07	1.78897487017332e-08	3.33753203545918e-06	299623	0.00100076018667683	0.0575177686339233	0.854240093440087	0.00412431766558979	0.0787576473806599	0.00536017287974044
1.24915405433704e-06	7.06798160856936e-06	2.82107336034862e-08	2.05236927035914e-07	4.43596960526318e-08	8.59494301959843e-06	116347	0.00257517252669925	0.145335932011263	0.82234188085398	0.00328224789148215	0.0238788001930817	0.00516113905019284
2.19376279558137e-06	8.6948791372791e-06	3.46765291509927e-08	1.76713138220318e-07	1.48441653147862e-08	1.11148757655466e-05	89970	0.00332892805229679	0.197371778313664	0.782274073114801	0.0031198305660313	0.0158987956273957	0.00133552237810876
1.91566534196712e-08	1.26554891735564e-06	5.44838866048924e-09	4.62815519442381e-07	9.14266675172890e-09	1.76211214562991e-06	567501	0.000528494407048608	0.010871415572034	0.718199985451686	0.00309196476172155	0.262648163790356	0.00518847042420255
3.94585917885516e-07	3.57636902622764e-06	2.12602483638035e-08	2.47757878300847e-07	2.24996433567858e-08	4.26247271413459e-06	234606	0.00127792729412901	0.0925720689254028	0.839036227579406	0.00498777348023915	0.0581253875196124	0.00527854249533979
1.05919148138124e-07	1.8756712556524e-06	7.18104243299052e-09	1.6350405790472e-07	2.30686109826905e-08	2.17534411511093e-06	459697	0.000652391044706269	0.0486907553625018	0.862241170315601	0.00330110642408607	0.0751623877661223	0.0106045801316883
1.71559158505644e-07	2.41779270395975e-06	7.50950616774347e-09	1.36074178968585e-07	1.66762481305136e-08	2.74961179573223e-06	363688	0.000824544548928108	0.0623939564021099	0.879321476476238	0.00273111505391388	0.0494885056791617	0.00606494638857652
3.84645693803769e-10	9.7702797391464e-08	2.9207636466548e-10	9.53888753151397e-08	2.4712410533299e-08	2.18480805298372e-07	4577061	6.55421007818013e-05	0.00176054685114544	0.447191675525155	0.00133685137358681	0.436600712748519	0.113110213501594
6.00307741383647e-07	5.61539251547292e-06	2.72167882202431e-08	3.27348346771309e-07	2.84196718028002e-08	6.59868506365092e-06	151545	0.00197765391093518	0.0909738433631972	0.850986592223578	0.00412457754199662	0.0496081179225416	0.0043068689486866
5.23557731132518e-08	1.3748066247933e-06	6.4911688669341e-09	2.19159336769421e-07	2.21134420072968e-08	1.6749263455502e-06	597041	0.000502352103361248	0.0312585525043212	0.820816168093459	0.00387549511307125	0.130847148802492	0.0132026354866564
3.48971622765039e-07	5.20371076922093e-06	3.22660780220832e-08	6.18652931623813e-07	4.3079106842411e-08	6.24668050847428e-06	160085	0.00187225514536116	0.0558651306548529	0.833036164113332	0.00516531587909945	0.0990370694938768	0.00689631985883857
4.11975821294039e-08	1.69305254542845e-06	8.3515840799776e-09	4.41308235063987e-07	3.08605206216271e-08	2.21477046732344e-06	451514	0.000664211190018249	0.0186012874639742	0.764437024245906	0.00377085761400391	0.199256871795527	0.0139339588805887
2.63641981107607e-08	8.92485282598777e-07	3.73268636395323e-09	1.62467120556783e-07	1.11858792971093e-08	1.09623516692738e-06	912213	0.000328816658304643	0.0240497649648081	0.814136701252074	0.00340500512715306	0.148204623841943	0.0102039048140209
4.3910238208838e-07	4.22053705891227e-06	1.76501549838239e-08	2.1812850342088e-07	4.68653926358904e-08	4.94228349204124e-06	202336	0.00148159007168891	0.0888460532050588	0.853964987178248	0.0035712550711117	0.0441351662186398	0.00948253832694131
1.23402236562484e-05	2.45747856504758e-05	1.09289339784685e-07	2.79840187812095e-07	6.70490850715753e-08	3.73711879193925e-05	26759	0.0111489504911837	0.330206887799916	0.657586419342145	0.00292442777094524	0.00748812663958379	0.00179413844741024
2.01861134901821e-07	2.83807605606559e-06	1.22375215040408e-08	2.21221058118488e-07	7.69657443603644e-08	3.3503615149503e-06	298475	0.00100460518424006	0.0602505532615085	0.847095468175973	0.00365259732403008	0.066029011236947	0.0229723700015418
9.32691513017317e-07	5.57706739013871e-06	2.44964105261247e-08	1.88334194351507e-07	1.33053848528329e-08	6.73589489288649e-06	148458	0.00201873488199944	0.138465865018514	0.827962353751753	0.00363669726378812	0.0279597881716354	0.00197529579431001
7.43132932908336e-07	6.70497493358312e-06	2.85496582514507e-08	3.31208995616275e-07	4.32856921210607e-09	7.81219508957129e-06	128005	0.00234092343667625	0.0951247279910309	0.858270288530528	0.00365449888592291	0.0423964061084976	0.000554078484021014
2.56267697607018e-10	1.43823377473158e-07	4.18376538503429e-10	3.01913346481533e-07	4.01514684110138e-08	4.86562836601815e-07	2055233	0.000145958233549126	0.000526689829820968	0.295590552039751	0.000859861269770205	0.620502273848358	0.0825206230123001
1.51114621868611e-08	1.31778712737873e-06	8.85620251526314e-09	9.93070676166108e-07	1.99554398026546e-08	2.35478090804962e-06	424668	0.000706185637630474	0.00641735379083627	0.559621968597583	0.00376094543869834	0.421725296298853	0.00847443587402916
3.26210938057252e-07	7.00350102597535e-06	3.10628254489313e-08	8.57564753562053e-07	1.64103774154105e-07	8.38244331719769e-06	119297	0.00251158421636311	0.0389159730299622	0.835496377483011	0.00370570062611719	0.102304867579915	0.0195770812809941
1.10132087741237e-07	2.50614695506064e-06	1.08877786569954e-08	3.18567155193528e-07	2.0742929849952e-08	2.96647690650235e-06	337100	0.000889548508875571	0.0371255503455409	0.844822674859631	0.00367027251522841	0.10738905618825	0.00699244609134986
2.86512230947019e-08	1.03514344688015e-06	4.99831356152484e-09	2.32188892802168e-07	2.15618154228287e-08	1.32254369176137e-06	756119	0.000396684669718428	0.0216637251934898	0.782691304134942	0.00377931828843254	0.17556236081164	0.0163032915714962
7.51126669450888e-08	1.57528748882025e-06	9.21089007736124e-09	2.48374449128258e-07	6.78209683373641e-08	1.97580646330832e-06	506122	0.000592566887434476	0.0380162067186069	0.797288356969216	0.004661838215641	0.125707883712647	0.0343257143838894
1.44038465564701e-06	7.56785971022848e-06	2.85058677513835e-08	1.92570816710185e-07	2.80886609075712e-09	9.23212991642782e-06	108317	0.002765819812937	0.1560186726883	0.819730634072003	0.00308768052545054	0.0208587637363639	0.000304248977883096
1.95973787892951e-07	2.79856041873724e-06	1.15257011539874e-08	2.11624417491074e-07	3.94661528486794e-09	3.22163094056012e-06	310402	0.000966023937170157	0.0608306139060356	0.868678154131049	0.00357759823103247	0.0656885972960889	0.00122503643579415
1.02850776473691e-07	1.92272397288856e-06	7.30453566488027e-09	1.75574707354941e-07	1.40107095444167e-07	2.34856108782624e-06	425793	0.000704321003153541	0.0437931025114986	0.818681695296322	0.00311021744452095	0.074758416234107	0.0596565685135514
8.29848942109355e-07	5.56268580831239e-06	2.87296550520276e-08	2.47614705533327e-07	2.3034617840383e-08	6.69191372884748e-06	149434	0.00200556699339938	0.124007716736103	0.831254859776925	0.00429318969373139	0.0370020767700442	0.00344215702319733
4.12403069265279e-07	3.92977926414717e-06	2.23064833201552e-08	2.73298947912976e-07	2.3061936692657e-08	4.66084970133824e-06	214553	0.00139728106144321	0.0884823788990382	0.843146532491455	0.00478592633307839	0.0586371510401861	0.00494801123624204
2.52097768973378e-07	2.86283156842876e-06	1.34314742442331e-08	1.96114164317474e-07	9.6735871552096e-08	3.42121084751594e-06	292294	0.001025838477557	0.0736867092410924	0.836788989637219	0.00392594167471011	0.0573230277402714	0.0282753317067066
9.96725404889079e-08	2.53722466480958e-06	1.33488865292178e-08	4.36918774509708e-07	7.82040975044887e-08	3.1653689638419e-06	315919	0.000949161453115188	0.0314884430938289	0.801557320423738	0.00421716604974097	0.138030915037281	0.0247061553954108
8.50552964784224e-07	6.35079978381622e-06	2.47048380137495e-08	2.37177781443829e-07	9.35852441098182e-09	7.47259389246901e-06	133822	0.00223927561693693	0.113822987977632	0.849878887465925	0.00330605923046981	0.0317396856910504	0.00125237963492349
1.59673307783813e-06	8.0972014012556e-06	5.11315161170453e-08	3.33390658171887e-07	2.49481941535811e-08	1.01034048475362e-05	98977	0.00302644781184147	0.158039106809374	0.80143293507932	0.00506082027679154	0.0329978520313561	0.00246928580315822
1.29151306715696e-05	2.8005183104777e-05	1.02570064823732e-07	2.85976887437819e-07	9.30415415469759e-08	4.14019022701551e-05	24153	0.0123440077094257	0.311945344619577	0.676422617541532	0.00247742396362475	0.00690733690379168	0.00224727697147495
4.93209961856888e-07	3.57946248700247e-06	1.85575914704332e-08	1.73166248806245e-07	3.92752681244435e-08	4.30367155726048e-06	232360	0.00129027112890867	0.114602138033703	0.831722969417534	0.00431203711145794	0.0402368643848079	0.00912599105249665
2.59449475448217e-08	1.93140015148168e-06	9.9243324268461e-09	9.50007632990409e-07	2.24351540272596e-07	3.14162860471635e-06	318306	0.000942046057624046	0.00825843879377469	0.614776727135147	0.00315897697517372	0.302393361062544	0.0714124960333597
1.23245688377951e-06	7.76558809205238e-06	3.73279990434212e-08	3.02414674268059e-07	6.20060870751582e-10	9.33840771001412e-06	107085	0.00279761475579143	0.131977198046073	0.831575182107854	0.00399725522836107	0.0323839656244353	6.6398993276622e-05
2.39054062152215e-07	2.82943836160988e-06	6.47986147279383e-09	9.86117784776851e-08	3.40071125200092e-08	3.20759117623258e-06	311760	0.000961816054301123	0.0745275968843984	0.882106916422293	0.00202016439027764	0.0307432503270282	0.0106020719760028
1.81970781602639e-07	2.49994769985927e-06	7.72056346237934e-09	1.36375877895335e-07	1.07817999189486e-08	2.83679672273857e-06	352510	0.000850678191910093	0.064146570723252	0.881257257462524	0.00272157796873302	0.0480738985638988	0.00380069528159218
2.20562192559702e-10	9.5713193847153e-08	5.99566113848329e-10	3.34533912262143e-07	2.79841833268769e-08	4.59051417742581e-07	2178405	0.000137705974605051	0.00048047382936825	0.208502120128132	0.00130609794605741	0.728750417343744	0.0609608907526986
9.4028027488433e-08	1.71271603449708e-06	1.00014544163607e-08	2.34233541623955e-07	4.46777628540868e-08	2.09565682087992e-06	477177	0.000628500116026998	0.0448680464051136	0.817269324553794	0.00477246766584681	0.111770944216719	0.0213192171585268
1.18885282907701e-07	2.29722658939352e-06	1.03331680381087e-08	2.56727763965572e-07	3.00166801176265e-08	2.71318948442253e-06	368570	0.000813626775612253	0.0438175378425529	0.846688593842335	0.00380849479825697	0.0946221284726136	0.0110632450442418
1.15257507859057e-06	7.03307152470024e-06	2.61281071550368e-08	2.04996636961099e-07	3.12361071714209e-08	8.44800745457837e-06	118371	0.00253120402876306	0.136431588725213	0.832512466698723	0.00309281298525332	0.0242656789856408	0.00369745260516935
8.89895422842719e-08	1.81496099242205e-06	6.6512390783929e-09	1.74418005936913e-07	3.25118343769739e-08	2.1175316140986e-06	472248	0.000635058421787016	0.0420251304357282	0.857111639013073	0.00314103413337903	0.0823685487270325	0.0153536476907872
8.53907629544417e-09	5.6964367732535e-07	2.60384540091406e-09	2.23340987832594e-07	5.99012212685594e-08	8.64028808122862e-07	1157369	0.00025917516275209	0.00988286063516292	0.659287829259911	0.00301360947278023	0.258487895001802	0.0693278056303438
4.99005637865881e-08	1.46383837665771e-06	9.75909244761163e-09	3.68095078549232e-07	3.20992517633495e-08	1.92369236320449e-06	519834	0.000576941769097283	0.025939991622914	0.760952429118783	0.00507310453286559	0.191348203896832	0.0166862708286051
4.19944864648633e-08	1.56959082843913e-06	6.72168622343147e-09	3.2302950041073e-07	2.38844066315409e-08	1.96522090816969e-06	508849	0.000589393091358525	0.0213688376152963	0.798684169252487	0.00342032093974193	0.164373124195784	0.0121535479966909
5.80763842070582e-08	1.79071193682787e-06	8.05080751655368e-09	3.1917868861642e-07	1.41274642360985e-08	2.190145281404e-06	456591	0.000656828497581308	0.0265171377899772	0.817622443603343	0.0036759239603469	0.145734025649572	0.00645046899676084
6.35350252001306e-06	1.64380736607522e-05	1.00313025510625e-07	3.33701224944966e-07	4.76795757268348e-08	2.32732700069477e-05	42968	0.00695774428291906	0.272995694980395	0.706307006099486	0.00431022479783369	0.014338390129335	0.0020486839929499
6.81348007194287e-06	1.6086745176873e-05	7.70563638665669e-08	2.33920634931704e-07	2.0422876046567e-09	2.32132445352187e-05	43079	0.00693986135728897	0.293516921411204	0.692998566075777	0.00331949994106417	0.0100770331599619	8.79794119929328e-05
8.85305918079651e-07	9.27094355051592e-06	3.56058170861883e-08	4.79444033668041e-07	3.67038219824604e-08	1.07080031413323e-05	93388	0.00320726384728476	0.0826770319726955	0.865795744374656	0.00332515937997365	0.0447743643086371	0.00342769996403772
1.61650559321497e-08	6.92477088145362e-07	3.06820935075348e-09	1.68993676512153e-07	9.83725790253514e-09	8.90541287842953e-07	1122913	0.000267126820589936	0.0181519443880073	0.777591221876599	0.00344533082591288	0.189765122425132	0.0110463804843487
1.78080255847879e-07	3.86640632418061e-06	1.8375396278985e-08	5.12990241984897e-07	1.13032328121278e-07	4.68888454641365e-06	213270	0.00140567976715633	0.0379792366574874	0.82458979015337	0.00391892700643261	0.109405603167871	0.0241064430148386
1.7935874136358e-06	7.83653770554983e-06	3.35156043661428e-08	1.88281643493896e-07	5.21398024283378e-09	9.8571363472885e-06	101449	0.00295278740123828	0.181958263581205	0.795011596619083	0.00340013602179321	0.0191010489111971	0.000528954866721311
1.483132137877e-06	8.58614960477035e-06	4.28084126010791e-08	3.18649775120207e-07	1.79736473694727e-08	1.04487135777381e-05	95706	0.00312972262514144	0.141943994046975	0.821742269121424	0.00409700316527827	0.0304965556524698	0.00172017801385303
1.71041158561974e-07	4.8243221066634e-06	2.55022479846057e-08	9.2494762968205e-07	9.71234897766723e-09	5.95552549186969e-06	167911	0.00178506783567367	0.0287197424971943	0.810058174253375	0.00428211549416095	0.155309154657261	0.00163081309800894
4.2882975383695e-07	4.02300365669899e-06	1.081556500749e-08	1.30459439432789e-07	3.09274615274839e-08	4.6240358765037e-06	216261	0.00138625223369238	0.092739279125402	0.870019992089862	0.00233898812559987	0.0282133276897133	0.00668841296942285
5.49428185213032e-07	8.390235614567e-06	4.39368855781098e-08	8.62764220297567e-07	1.53693959593059e-08	9.86173430161501e-06	101402	0.00295416272712556	0.0557131401444323	0.850787027713063	0.0044552899352515	0.0874860540661976	0.00155848814105536
2.04896561201462e-06	1.39441066358437e-05	6.88671491778683e-08	6.02633859066309e-07	2.68760006345827e-08	1.6691449256737e-05	59911	0.00499496005813138	0.122755404908151	0.835404189376516	0.00412589393039505	0.0361043459915904	0.00161016579334685
2.22256104342245e-07	3.81120031440564e-06	1.9584705963448e-08	4.3181504325804e-07	1.28901598692024e-08	4.49774632783857e-06	222334	0.00134841700054378	0.0494149932304101	0.847357773562374	0.00435433760286335	0.0960069803370951	0.00286591526725716
1.31108306617357e-06	6.32668325711598e-06	2.63156894847966e-08	1.63274467190806e-07	1.16844245154626e-10	7.82747332421031e-06	127755	0.0023454962027718	0.167497608981739	0.808266345354075	0.00336196476114487	0.0208591534494023	1.49274536386125e-05
4.61914896478249e-06	1.43367822836858e-05	4.64326490432839e-08	1.85300621849192e-07	1.41235932058406e-08	1.92017881125666e-05	52078	0.00574403134665524	0.240558271849666	0.746637875579051	0.00241814193402624	0.00965017532549077	0.000735535311765962
7.74537046185443e-07	5.51301992937216e-06	1.7435910464387e-08	1.59570794799776e-07	2.94015522925311e-08	6.4939652331143e-06	153989	0.00194629939385627	0.119270279156391	0.84894509463339	0.00268494053147637	0.0245721664763596	0.00452751920238276
1.66914907390655e-07	3.60366600078178e-06	1.01372703252201e-08	2.81415819720299e-07	4.21920225085286e-08	4.10432602072649e-06	243645	0.00123054259382294	0.0406680430715664	0.878016508090143	0.00246989890033779	0.0685656593309532	0.0102798906069992
1.08790699698584e-06	1.00016433818666e-05	3.865150264247e-08	4.56909444463072e-07	5.72637848104616e-09	1.1590837704439e-05	86275	0.00347123275662709	0.0938592209404498	0.862892194412851	0.00333465998127706	0.0394198811262871	0.000494043539135493
2.84319958904154e-07	4.45352112199104e-06	1.93533731328329e-08	3.89787002813026e-07	1.02082651412448e-10	5.14708353949246e-06	194285	0.00154293748187484	0.0552390410457938	0.865251377371308	0.00376006586727001	0.0757296826100206	1.98331056080963e-05
8.24157078701076e-07	5.71378229542553e-06	2.55883579113321e-08	2.28095982773668e-07	5.19998590874659e-09	6.79682370072035e-06	147128	0.0020369765813455	0.121256209516473	0.840654774497088	0.0037647523369806	0.0335592024771062	0.000765061172352532
1.20323652225042e-06	1.20779680280099e-05	3.82144444774829e-08	4.93250161529733e-07	1.74888683180694e-08	1.38301580245857e-05	72306	0.0041404805743348	0.0870009236417578	0.873306581641304	0.00276312421084052	0.0356648247006933	0.00126454580540437
9.5829694834621e-08	2.2127434120703e-06	4.95610271359171e-09	1.47142394318771e-07	3.62095268213833e-08	2.49688113075866e-06	400500	0.000748784795024382	0.0383797585131751	0.886202945271154	0.00198491736452261	0.0589304763074814	0.014501902543667
5.23990683840471e-10	3.13533681080315e-07	1.44132020196598e-09	1.10903824338436e-06	2.42856045856769e-07	1.66739328120725e-06	599739	0.000500093313028804	0.000314257403904785	0.188038229860988	0.000864415263159999	0.665132968858659	0.145650128613289
1.42114920736671e-06	1.12848253040782e-05	4.99846202330627e-08	5.10357677143497e-07	2.87375956658553e-09	1.3269190568388e-05	75363	0.00397287076574271	0.107101424163158	0.850453179183565	0.00376696829964474	0.0384618545127652	0.000216573840866515
3.67780326736619e-08	1.11848630710638e-06	5.62442182408904e-09	2.19927324279257e-07	3.15881930676056e-08	1.412404278951e-06	708013	0.000423631825622328	0.0260393098645787	0.79190237793466	0.00398216141646521	0.155711312658015	0.0223648381262809
4.16974336248234e-07	4.08230425820271e-06	2.11537182030978e-08	2.66283606754382e-07	2.90288790132047e-08	4.81574479842163e-06	207652	0.00144368380269599	0.0865856380896467	0.847699458563646	0.00439261611413275	0.0552943766541901	0.00602791057838425
2.20506575670345e-07	2.74115879489896e-06	7.46625338278506e-09	1.19336848986532e-07	8.21786608481976e-08	3.17064713378681e-06	315393	0.000950743404904197	0.069546236577574	0.864542372340594	0.00235480426163597	0.0376380101446367	0.0259185766755598
1.16402074231977e-07	2.07775355833438e-06	1.26007244239129e-08	2.89193973611904e-07	1.67326471597583e-08	2.51268297776194e-06	397981	0.000753521800123003	0.0463258100055493	0.826906369296557	0.00501484848484009	0.115093697124295	0.0066592750887588
2.69470351227274e-06	1.98743010303114e-05	7.33114375178169e-08	6.95280951915224e-07	3.62531628907364e-08	2.33738500949079e-05	42783	0.00698770861293074	0.115287105090992	0.850279305703304	0.00313647247758246	0.0297461029779897	0.00155101375013243
4.56547411876208e-08	1.34257480313067e-06	7.16386518103899e-09	2.70870363260467e-07	1.43299601079993e-08	1.68059373286779e-06	595028	0.000504051466870936	0.0271658404376617	0.798869338183045	0.00426269897413842	0.161175397696057	0.00852672470909812
4.18397934525651e-07	3.38910315074102e-06	1.38042137175259e-08	1.43768331239862e-07	2.94269676958749e-08	3.99450059791993e-06	250344	0.00119763483509294	0.104743490273484	0.848442268979966	0.00345580464419363	0.0359915658329673	0.00736687026938948
7.00580999958542e-07	5.68685139737132e-06	2.68574956637714e-08	2.80313104110569e-07	2.88518699113171e-08	6.72345486701552e-06	148733	0.00201501037615415	0.104199554219589	0.845822796442101	0.00399459744952421	0.0416918250594277	0.00429122682935837
1.28488675121637e-09	3.18083565615455e-07	9.10465612549834e-10	2.89813373715665e-07	1.31613056584325e-08	6.23253597353318e-07	1604483	0.000186958658535574	0.00206157935818215	0.510359774843201	0.00146082688718714	0.465000723535931	0.0211170953754984
2.1016704027801e-10	1.00948512390944e-07	4.49939061815476e-10	2.77878151251961e-07	5.88258852603343e-08	4.38312655005332e-07	2281476	0.000131485180407509	0.000479491152897362	0.230311653652153	0.00102652537333197	0.63397245796743	0.134209871854187
1.58113989940604e-05	3.99777995788569e-05	1.76728633949306e-07	5.74570842166921e-07	5.73292996219083e-08	5.65978273486554e-05	17669	0.0168364838983829	0.279364062805072	0.70634866127607	0.00312253388916535	0.0101518179951933	0.00101292403449954
9.25514388185297e-08	1.85583833041296e-06	8.08114678559354e-09	2.08348548457462e-07	4.01903450256001e-08	2.20500980950015e-06	453513	0.000661284926845696	0.041973254912417	0.841646292192079	0.00366490287289264	0.0944887172654766	0.0182268327571345
4.22332730431507e-07	3.96564250872633e-06	1.75309297527412e-08	2.11652932646697e-07	4.06731748751362e-09	4.62122641904479e-06	216393	0.00138541056059904	0.0913897507144444	0.858136379637947	0.00379356650444425	0.0458001650329104	0.000880138110253932
1.21187548433959e-07	2.31556182093879e-06	8.66002124566744e-09	2.12755549681967e-07	2.57290741509598e-08	2.68389401445134e-06	372593	0.00080484522303792	0.0451536267011394	0.862762019837863	0.00322666290063535	0.0792712188098305	0.00958647175053204
7.16461191698014e-07	4.56717215601171e-06	1.45053288011359e-08	1.18888358447022e-07	5.30929676357273e-08	5.4701200025936e-06	182811	0.0016396947184556	0.130977234751397	0.834930888873777	0.00265173868109992	0.0217341408215271	0.0097059968721991
2.02325677375191e-06	9.14994612074974e-06	4.29872551654792e-08	2.49959437149139e-07	5.90868460350329e-08	1.15252364328513e-05	86766	0.00345162027068047	0.175550131707915	0.793905285506241	0.00372983716350922	0.0216880094916456	0.00512673613068909
2.72891389896398e-07	4.256748425539e-06	2.05187838739716e-08	4.11540760302958e-07	1.2553972207972e-07	5.08723908169204e-06	196570	0.00152501159276131	0.0536423363467385	0.836750220931857	0.00403338304814779	0.0808966816173454	0.0246773780559111
6.86156416499817e-07	7.27674971974231e-06	3.65570363997516e-08	4.98497545602316e-07	1.33022298524756e-07	8.63098301676895e-06	115862	0.00258595671764539	0.0794992198648402	0.8430962852788	0.00423555883828363	0.0577567519984451	0.0154121840196313
1.05757586203236e-06	7.06463407090556e-06	2.36665097401836e-08	2.03271836454178e-07	1.41854455865877e-08	8.36333372471888e-06	119570	0.00250586567291156	0.126453863595873	0.844715074567114	0.00282979377831526	0.0243051207981074	0.00169614726059069
4.78984720285928e-06	1.85974225640976e-05	8.09681809105121e-08	4.04223013416754e-07	2.00450116422773e-08	2.38925059729264e-05	41854	0.00714220974260049	0.200474877281054	0.778378901952399	0.00338885259680422	0.0169184016894165	0.000838966480326135
4.06189945801592e-09	3.81279383470573e-07	1.82366739398336e-09	2.20099817164122e-07	5.45942024225573e-09	6.12724187728949e-07	1632056	0.000183800419260916	0.00662924614265886	0.622269189149816	0.00297632675599563	0.35921516005418	0.00891007789735047
1.98068976044731e-08	1.132607850814e-06	4.69198445285296e-09	3.44978551284169e-07	1.13177674574046e-07	1.61526295872955e-06	619094	0.000484461889408094	0.0122623362947986	0.701191000940699	0.00290478056683931	0.213574235340297	0.0700676468573659
2.45840608725527e-09	5.62181973798105e-07	2.59508489737215e-09	7.6308825669617e-07	1.52710359555481e-07	1.48303408103438e-06	674293	0.000444811596188921	0.00165768684529528	0.379075559346549	0.00174984845632283	0.514545327349411	0.102971578002421
3.54695654804287e-06	1.20611433593278e-05	4.63008962902398e-08	2.02434338335538e-07	7.3023705627485e-09	1.58641375125592e-05	63035	0.00474797158196749	0.223583320885541	0.76027728263067	0.00291858894021719	0.0127605007316204	0.000460306811950378
2.28164001179683e-07	3.01785484853095e-06	1.24018458492461e-08	2.10911006531002e-07	1.67984259273591e-08	3.48613012801824e-06	286851	0.0010452941604352	0.0654490775734143	0.865674756164799	0.00355748219195023	0.0605000383766221	0.00481864569321411
4.93537268747726e-08	1.20079749064958e-06	4.33830976434322e-09	1.35714876087189e-07	1.77341868918282e-08	1.40793859026771e-06	710258	0.00042229268376115	0.0350538917080099	0.852876324969013	0.00308132030354983	0.096392610462778	0.0125958525566489
4.73472678744113e-07	5.53875692302942e-06	2.08216183980593e-08	3.13187403161249e-07	3.34891333319559e-08	6.3797277566648e-06	156747	0.00191209404672221	0.0742151854755062	0.868180764805077	0.00326371581864247	0.0490910294462122	0.0052493044545624
4.10955081842808e-07	4.07482708659049e-06	1.82527234520451e-08	2.32704290814757e-07	2.59434252760203e-08	4.76268260797612e-06	209966	0.00142778792442444	0.0862864724923254	0.855573932171405	0.00383244590380158	0.0488599199167806	0.00544722951568776
1.47133036119458e-06	1.11849642963429e-05	7.86106905529725e-08	7.68399402629776e-07	7.76040780096548e-08	1.35809088287299e-05	73633	0.00406601161420861	0.10833813699434	0.823579956054307	0.00578832326645728	0.0565793800930505	0.00571420359184551
2.43306572564465e-07	2.64491544869234e-06	1.15519746129341e-08	1.61462268140475e-07	4.67959508575232e-08	3.10803221486774e-06	321747	0.000931976553267155	0.0782831565903892	0.850993575948149	0.00371681302326066	0.0519499982555187	0.015056456182683
1.32271360838363e-06	6.37285637452083e-06	2.64652983627318e-08	1.63946753181607e-07	2.44867586822852e-08	7.91046879313108e-06	126415	0.00237033633000683	0.167210521016426	0.805623097844035	0.00334560429411118	0.0207252891666759	0.00309548767875146
1.04284698920569e-07	4.22035125372904e-06	1.54741622185418e-08	8.05291739654451e-07	6.99243678599413e-09	5.1523942913086e-06	194085	0.00154452825609253	0.0202400462822659	0.81910486952604	0.00300329542803909	0.156294664989609	0.00135712377404607
7.07231782102818e-09	5.1490773174543e-07	2.94677731258131e-09	2.75851630829842e-07	4.90187366843946e-09	8.05680331377321e-07	1241187	0.000241674988658569	0.00877806934784911	0.639096812584699	0.00365750186248652	0.342383474048907	0.00608414215605791
4.97269788615845e-06	1.53657751343506e-05	5.62513987962914e-08	2.23491334723031e-07	1.1387816392197e-08	2.06296035704206e-05	48474	0.00616983283771078	0.241046701124615	0.744841028180617	0.00272673193182183	0.0108335254218593	0.00055201334108646
1.6141823386122e-06	1.46229861740594e-05	3.65440501113786e-08	4.25698256617572e-07	4.3867193698814e-08	1.67432780130993e-05	59725	0.00501043115864475	0.0964077845060761	0.873364592203443	0.00218261024411038	0.0254250246746498	0.00261998837172111
2.41148042495724e-06	1.03857395438102e-05	3.53246759552761e-08	1.95612072727238e-07	5.18910705018344e-09	1.30333458245001e-05	76726	0.00390239501673262	0.185023896198944	0.796859047834596	0.00271033059591442	0.015008584546228	0.000398140824317648
3.00812140923741e-09	3.27466526439542e-07	1.19439544649231e-09	1.67178161604584e-07	2.3821050065701e-08	5.22668254965557e-07	1913259	0.000156788224917603	0.00575531683942742	0.626528440035299	0.00228518842524886	0.319855204551501	0.0455758501485245
2.33005315248106e-06	9.8230919118132e-06	4.44580424064706e-08	2.40987773231852e-07	1.37631009966591e-08	1.24523539809292e-05	80306	0.00372876029737135	0.187117484457118	0.788854213978919	0.00357025205632268	0.0193527885250391	0.00110526098260115
4.4367043893222e-06	2.20550350574396e-05	9.0096006696844e-08	5.75896713383848e-07	2.0360800396955e-08	2.71780929672394e-05	36794	0.00812038875054144	0.163245610892207	0.811500464143117	0.00331502312562718	0.0211897396214678	0.000749162217580828
2.49396620943576e-07	3.326034913374e-06	9.07952966506408e-09	1.55690904639502e-07	2.075601727762e-08	3.76095798589977e-06	265890	0.00112765323821862	0.0663119933481286	0.884358433634107	0.00241415344151788	0.0413966083171372	0.00551881125910913
4.28620903901757e-08	2.00476491786765e-06	7.18315068116383e-09	4.32006271902203e-07	1.08386382295889e-07	2.59520281313708e-06	385326	0.000778258853557978	0.0165158923892981	0.772488727169762	0.00276785715736831	0.166463395352132	0.0417641279314397
2.4204123360652e-08	1.09556628734147e-06	4.623050720309e-09	2.69056711157142e-07	1.23361000048568e-08	1.40578627258443e-06	711346	0.000421647260025915	0.0172174987284195	0.779326351883744	0.00328858718460088	0.191392330686586	0.00877523151665002
2.15655810940748e-08	8.14940823667244e-07	3.97355465600179e-09	1.9306424196515e-07	4.24855752060421e-09	1.03779275890307e-06	963584	0.000311289528595049	0.020780238548657	0.785263547732419	0.00382885178366609	0.186033521923216	0.00409384001204137
3.53398883555152e-08	1.23842992499381e-06	7.13721062878028e-09	3.21586551930559e-07	2.20115260388521e-08	1.62450510194752e-06	615572	0.000487233189796044	0.0217542489175001	0.762342896620722	0.00439346765991927	0.197959705725164	0.0135496810766946
1.20788205862926e-07	1.95149472357366e-06	6.80884044441614e-09	1.41440594482394e-07	9.38944941260703e-09	2.229921813776e-06	448446	0.000668753574587733	0.0541670138911242	0.875140424887421	0.00305339873458904	0.0634284994247792	0.00421066306208626
1.17287550049489e-07	2.21388776472642e-06	8.99109823346056e-09	2.18212151077044e-07	1.3944196414675e-08	2.57232276050109e-06	388754	0.000771400138491529	0.0455959694679378	0.86065706789266	0.0034953227376914	0.0848307819017767	0.00542085799993415
6.31623252692825e-06	2.68898126662633e-05	1.68245385398736e-07	9.21014596809361e-07	7.49417636175315e-08	3.43702469390172e-05	29095	0.0102582725799303	0.183770356324035	0.782357272962678	0.00489508805965964	0.0267968571317951	0.00218042552183288
1.82188346965095e-06	7.62025636668267e-06	2.90466760959251e-08	1.56208135145472e-07	3.85061723362209e-08	9.66590081991125e-06	103456	0.00289558394713252	0.18848563663078	0.788364841379848	0.00300506663963389	0.016160742599768	0.00398371274996949
3.56737702424184e-07	6.89431710141293e-06	2.68700181210461e-08	6.67747411570576e-07	1.06070788826578e-07	8.05174302235532e-06	124197	0.00241261757999645	0.0443056492778914	0.856251507564407	0.00333716787116064	0.0829320321968304	0.0131736430897107
9.99357366571728e-08	2.93433779375824e-06	8.13142214975359e-09	3.06999381900719e-07	2.84524437863489e-08	3.37785677825223e-06	296046	0.00101284547040303	0.0295855458705628	0.868698108413146	0.00240727262390354	0.0908858492394595	0.00842322385292806
6.6584207956001e-07	6.85956569371031e-06	2.98043501484094e-08	3.94802581457027e-07	1.13120101516699e-07	8.06313480639246e-06	124021	0.00241602689166276	0.0825785622525039	0.850731862782704	0.00369637254790538	0.0489639068348488	0.0140292955820381
1.68744502283344e-08	8.1619646445077e-07	2.50746932533654e-09	1.55941688121102e-07	1.69987700728033e-08	1.00851884219835e-06	991553	0.000302510039844939	0.0167319136958828	0.80930214716826	0.00248628902150287	0.154624466689372	0.0168551834249817
1.31379898548224e-07	2.09227218102383e-06	1.65029620961713e-08	3.37916918539709e-07	3.77225954652726e-08	2.6157945556732e-06	382293	0.000784431565613031	0.0502256181638133	0.799861050435345	0.00630896721624383	0.129183279247534	0.0144210849370639
5.12697495802878e-07	5.37247835312835e-06	2.63340366973378e-08	3.54813066077133e-07	2.19314848952998e-08	6.288254436601e-06	159027	0.00188470397307583	0.0815325621715789	0.854367202741934	0.00418781348032924	0.0564247311641735	0.00348769044198448
4.16941053589832e-07	5.13143188609593e-06	2.12317670514353e-08	3.35986445048152e-07	5.11338724622155e-08	5.95672502424757e-06	167877	0.00178542705507723	0.0699950143564833	0.861451865783265	0.00356433559800207	0.0564045584915333	0.00858422577071612
1.1836144811108e-06	6.42930152820769e-06	3.7573853517137e-08	2.62421107070234e-07	1.02235924566931e-08	7.92313456236255e-06	126213	0.00237412707694484	0.149387148709218	0.811459338170141	0.00474229652688532	0.0331208696513649	0.00129034694239051
1.89732493128249e-07	4.54527643261081e-06	1.90880910565151e-08	5.87993500204498e-07	7.13514513053042e-08	5.41344196830538e-06	184725	0.00162271895187149	0.0350484025208166	0.839627811514836	0.00352605443417922	0.108617309217884	0.0131804223122835
2.37723091293289e-06	1.01098621276552e-05	3.20991324235167e-08	1.75521447281082e-07	1.19923087409057e-10	1.26948335433801e-05	78772	0.00380123119693254	0.187259715128169	0.796376107895258	0.00252851936292266	0.0138262110079111	9.44660573919789e-06
3.93458683916629e-07	5.19885570646281e-06	2.4192042280802e-08	4.11012708052614e-07	1.96911630949399e-07	6.22443077166226e-06	160657	0.00186559265768971	0.0632119945341692	0.835233918920178	0.00388662725448571	0.0660321759740372	0.0316352833171302
4.60156772555794e-06	2.23839161148624e-05	8.77461611334829e-08	5.48845099036894e-07	1.99141170433768e-08	2.76419892176341e-05	36177	0.00825842169860669	0.166470209120203	0.809779496642835	0.00317437939949363	0.0198554848826422	0.000720429954826574
5.38218934729001e-09	4.52251358167619e-07	1.95367912438813e-09	2.11074111963278e-07	2.62035149375659e-09	6.73281690096332e-07	1485262	0.000201964177509506	0.0079939636358148	0.671711951802688	0.00290172620632027	0.313500448724631	0.00389190963054658
1.51344801833667e-06	7.69833436477039e-06	3.55509701744413e-08	2.32510221017179e-07	1.28836018170326e-07	9.60867959246901e-06	104073	0.00287846697365024	0.157508428059446	0.801185458489438	0.00369988090791425	0.0241979367487093	0.0134082957944923
9.62304244638498e-06	3.64101326619222e-05	1.67595705248402e-07	8.15411171883669e-07	1.18854741040391e-07	4.71350367264796e-05	21216	0.0140413321606579	0.204159010254445	0.77246428963675	0.00355565025271849	0.0172994703836856	0.0025215794724017
1.68847020333595e-06	8.77864766334617e-06	3.63206944445689e-08	2.4280214611323e-07	8.34927654214915e-08	1.08297334726614e-05	92338	0.00324366554763289	0.155910596285525	0.810606067592244	0.00335379393558086	0.0224199558305068	0.00770958635614263
3.12506965084237e-06	1.54446955485847e-05	6.86690994514566e-08	4.36373498988729e-07	2.94131746168543e-09	1.9077749115329e-05	52417	0.00570703199610245	0.163807042012696	0.809565921808612	0.003599434033666	0.0228734268571602	0.000154175287865699
1.008515494625e-06	7.57747903073043e-06	3.70249304335467e-08	3.57688872300949e-07	1.40899668111526e-08	8.99479829490108e-06	111175	0.00269481407655503	0.112122080068955	0.842429010890206	0.00411626022281513	0.039766191589167	0.00156645722885636
2.18490023386126e-07	2.77490751630168e-06	9.80901321981361e-09	1.60177649359086e-07	9.69703016722703e-09	3.17308123243393e-06	315151	0.000951472942298692	0.0688573684004087	0.874515120488475	0.003091321180041	0.0504801603317987	0.00305602959927656
1.42165999185911e-06	7.60286608333264e-06	2.16607873774643e-08	1.48942242044674e-07	4.120910421103e-08	9.23633820882492e-06	108268	0.00276707881967053	0.153920304748128	0.823147216076219	0.00234517044392857	0.0161256808355465	0.00446162789617822
1.71783771089019e-06	1.1789747624862e-05	4.68529760314362e-08	4.13465185643126e-07	4.07372001257954e-08	1.40086406975526e-05	71385	0.00419380298964289	0.122627009142315	0.841605397654448	0.00334457689671646	0.0295150110970697	0.00290800520944995
1.04476438845097e-07	2.18317958557583e-06	7.6429802707184e-09	2.0535155771576e-07	4.3191172969342e-08	2.54384173537674e-06	393106	0.00076286236372114	0.0410703375890734	0.858221466852574	0.00300450305710016	0.0807249739085466	0.0169787185927057
2.77162288105768e-06	1.08007425453801e-05	3.23061132723885e-08	1.61870173750583e-07	1.50795516431768e-08	1.3781621265104e-05	72560	0.00412597953036264	0.201110074623486	0.783706237286347	0.00234414461484222	0.0117453651233654	0.00109417835195916
2.77390092173936e-07	3.51903912281583e-06	1.60139940803346e-08	2.61214029414598e-07	3.79536175022546e-09	4.07745260023493e-06	245251	0.00122249042294598	0.0680302432351891	0.86304844417151	0.00392745070277749	0.0640630450000935	0.000930816890429772
5.26258701457621e-07	4.29085780115778e-06	1.75013867771895e-08	1.83474974572005e-07	3.49610692513643e-08	5.05305393321595e-06	197900	0.00151477158361291	0.104146662278487	0.849161290947653	0.00346352661350895	0.0363097202200719	0.00691879994027962
6.62934381860382e-10	1.72751999017249e-07	7.76939527543995e-10	2.60317649526248e-07	1.51744684624873e-09	4.36026969299149e-07	2293436	0.000130799564307393	0.0015203976555073	0.396195674077048	0.00178186117430492	0.597021899688157	0.00348016740498371
3.71345300630615e-06	2.16407228674101e-05	7.92267981049938e-08	5.93697017977618e-07	3.53278120431502e-08	2.6062427501842e-05	38369	0.00778834259817607	0.142483005700205	0.830341796284349	0.00303988560157699	0.0227798050636556	0.00135550735021338
5.87003552028636e-07	7.9984455004904e-06	4.29383952985164e-08	7.52319040276806e-07	6.38658057430692e-08	9.44457229383743e-06	105881	0.0028293748211583	0.0621524759158925	0.846882765216311	0.00454635678171828	0.0796562318409796	0.0067621702450985
1.33177179810052e-08	6.45521695362655e-07	2.19554195924298e-09	1.36829816046996e-07	5.11589913381289e-09	8.02980670483712e-07	1245360	0.000240865285158876	0.0165853531355651	0.80390689227151	0.00273424011305327	0.17040237838424	0.00637113609563116
3.06832912824952e-07	4.12398262538722e-06	1.26779753449106e-08	2.1909536694482e-07	6.39227104370576e-08	4.72651159093896e-06	211573	0.00141695200247383	0.0649174146559105	0.87252142431919	0.00268231127777515	0.0463545603833576	0.0135242893637671
8.06185073041747e-08	1.64661495297573e-06	6.35515624072262e-09	1.66894691428107e-07	2.83239339588415e-08	1.92880724190757e-06	518455	0.000578475349209739	0.0417970782940673	0.853695961524512	0.00329486332415334	0.0865274081317997	0.0146846887254682
8.15006252465332e-07	5.74546506758753e-06	2.69250628643561e-08	2.44052294982693e-07	3.78626919416244e-08	6.86931136984153e-06	145575	0.00205867849768615	0.118644534886491	0.836396074985326	0.00391961601603411	0.035527912747435	0.00551186136471462
2.76605832649362e-07	3.14636945237393e-06	1.33862549935333e-08	1.95779571848444e-07	9.75866528090313e-08	3.7297277646743e-06	268116	0.00111829465798985	0.074162472464935	0.843592254151742	0.0035890702587786	0.0524916519920699	0.0261645511324747
1.80281021257243e-06	9.11683702538416e-06	4.45014093884184e-08	2.89355858438779e-07	3.80597402544328e-08	1.12915642460382e-05	88562	0.00338175733317814	0.159659917199246	0.807402484432829	0.00394111997405782	0.0256258435176776	0.00337063487618967
7.59444077652927e-07	6.57803954092919e-06	1.76740347533809e-08	1.96836426437328e-07	4.02817576198299e-08	7.59227583739265e-06	131713	0.00227509942686965	0.100028515022149	0.866412085363356	0.00232789681670082	0.0259258792295047	0.0053056235682901
2.85987653427285e-07	5.13439438833345e-06	2.0541394169764e-08	4.74194052586631e-07	1.62702722351885e-08	5.93138776075232e-06	168595	0.00177783937343179	0.0482159765914565	0.86563121404867	0.00346316831714921	0.0799465608578735	0.00274308018485119
1.64921859433899e-07	4.03279023754541e-06	1.41353085946729e-08	4.44446748562706e-07	1.49391055419593e-08	4.67123325967864e-06	214076	0.00140039178598728	0.0353058497115694	0.863324525528584	0.00302603355663839	0.0951454838273869	0.00319810737582113
4.23354576848837e-08	1.26290223984574e-06	4.56839046414e-09	1.75222316019143e-07	7.00534371126398e-09	1.49203374772517e-06	670226	0.000447510295631948	0.0283743298363262	0.846430076914295	0.00306185464712525	0.117438574218778	0.00469516438347638
1.07126692114589e-06	1.00527265384696e-05	3.58988363340519e-08	4.33163373496037e-07	1.16872516048859e-07	1.17099281854944e-05	85398	0.00350683566248922	0.0914836456873335	0.858478923117762	0.0030656751916311	0.0369911212634604	0.00998063473981283
3.49447921677878e-08	1.13442329492206e-06	4.90148954594031e-09	2.04588448066686e-07	9.75845634165337e-08	1.47644258811901e-06	677304	0.000442835023017008	0.023668236373693	0.768349073679403	0.003319796912784	0.138568509004696	0.0660943840294234
1.75945430672188e-08	8.5534408910185e-07	3.24738226984609e-09	2.02982543325069e-07	5.17180731140554e-08	1.13088663087804e-06	884262	0.000339208636850996	0.0155581846905009	0.756348218952545	0.00287153652822367	0.179489736444643	0.0457323233840872
1.75586790280571e-07	3.01112887706607e-06	1.61412788363827e-08	3.55911603383216e-07	8.90432756004423e-08	3.64781182516668e-06	274137	0.00109374696580833	0.0481348267663309	0.825461679873928	0.00442492091423745	0.0975685206478415	0.0244100517976619
7.68311441112777e-07	5.37504706353577e-06	2.54208504599364e-08	2.28662901087391e-07	2.15213438800814e-08	6.41896360007596e-06	155788	0.00192384229901787	0.119694001864053	0.837369924246364	0.00396027334687419	0.0356230250448351	0.00335277549787426
9.06937750890631e-09	5.10514323571405e-07	1.85963322884440e-09	1.3459056396041e-07	2.34003399280982e-09	6.58373932262376e-07	1518894	0.000197492740439009	0.0137754201138267	0.775416975907781	0.00282458514487978	0.204428756007874	0.00355426282563883
6.72850581252778e-06	3.25450962316097e-05	1.18866377365207e-07	7.39330184503263e-07	3.27871944269585e-08	4.0164585800433e-05	24898	0.0119773117930571	0.167523346212505	0.8102933363565	0.00295948221539797	0.0184075142260098	0.000816320989586929
7.11271966956078e-07	5.49291871791982e-06	3.2197125842457e-08	3.19703430649838e-07	2.63382986382353e-09	6.55872507123202e-06	152469	0.00196568947088238	0.108446681211852	0.837497937215412	0.00490905252053947	0.0487447525513955	0.000401576500801364
5.04543761135107e-08	1.34308012355832e-06	7.73695970320341e-09	2.64809319517693e-07	6.23999217513349e-09	1.67232077106786e-06	597971	0.000501570822102226	0.0301702741402255	0.803123507639444	0.00462648065912795	0.158348400677101	0.00373133688410085
1.19823614027038e-07	2.46403203770396e-06	1.06583369595568e-08	2.81812143912183e-07	8.12047882133132e-09	2.88444661142407e-06	346687	0.000864960936883929	0.0415412833617608	0.85424775343214	0.00369510633940794	0.097700592826383	0.0028152640403083
3.53187563194433e-07	3.68583213772038e-06	1.34153616415491e-08	1.80008741590521e-07	1.21988758402109e-08	4.2446426799871e-06	235591	0.00127258508252548	0.0832078433503162	0.868349214669723	0.00316053968566085	0.042408455825796	0.00287394646850415
4.69447970694089e-08	1.37777619361414e-06	1.05358887366047e-08	3.97579700057154e-07	3.15710010985968e-08	1.8644075805759e-06	536363	0.00055916640373721	0.0251794712478631	0.738988731846151	0.00565106516749424	0.213247202059941	0.0169335296785506
9.75855831485751e-08	1.8833725666723e-06	6.92160102357918e-09	1.71758127974455e-07	3.57392636793404e-08	2.19537714249824e-06	455503	0.000658397027200164	0.0444504870072241	0.857881103986123	0.00315280727378928	0.0782362741460455	0.0162793275868176
3.18595491626547e-06	2.14242424456778e-05	7.51345325112176e-08	6.49698797930491e-07	9.34400902829744e-09	2.53443747014133e-05	39456	0.0075745759723419	0.125706589876444	0.845325351210307	0.00296454473217001	0.0256348324069823	0.00036868177409705
7.60998902946034e-07	6.96726651383302e-06	2.36894533038224e-08	2.78872342972238e-07	1.84686000455169e-07	8.21551321351029e-06	121721	0.00246162929752936	0.092629502645627	0.848062236985446	0.00288350255037817	0.0339446040344305	0.0224801537841186
5.2298408622231e-07	4.79640633261854e-06	2.36787693305631e-08	2.79222267073115e-07	4.18331598796687e-08	5.6641246151242e-06	176550	0.00169779930226721	0.0923327295493908	0.846804521180784	0.00418048170538774	0.049296632056354	0.00738563550808308
2.23687092294729e-07	3.73217440757232e-06	1.89559827686445e-08	4.06666696386294e-07	7.46981325328208e-10	4.38223116034732e-06	228194	0.00131380842576534	0.051044110661885	0.851660779865507	0.00432564647437313	0.0927990061469198	0.000170456851315211
1.61708638479102e-06	1.20479374403415e-05	3.88281730191984e-08	3.71971503157198e-07	2.67107234795897e-07	1.43429307361048e-05	69721	0.00429366582531543	0.112744488176353	0.839991328272524	0.00270712964690389	0.0259341350802769	0.0186229188239416
1.3581238088317e-07	3.12712453094838e-06	1.02996953897862e-08	3.04933927839007e-07	6.0997535532184e-09	3.58427028861356e-06	278997	0.00107470510400909	0.0378912219077383	0.872457788934771	0.00287358222467375	0.0850755951100326	0.00170181182278468
1.06645227471087e-06	6.86250762442115e-06	2.9490106585413e-08	2.43995190523368e-07	1.58205074548047e-08	8.2182657036956e-06	121680	0.00246245301835069	0.129766098245193	0.835031121144599	0.00358836129770686	0.0296893772141788	0.00192504209832136
3.63903694490107e-08	1.19245295443988e-06	5.1206122692869e-09	2.15743634540961e-07	1.83753502310911e-08	1.46808292093023e-06	681160	0.000440328226615772	0.0247876798579964	0.812251772321075	0.00348795847719712	0.146956027800023	0.0125165615437089
2.02099848243597e-07	2.39373631012501e-06	8.44663480801086e-09	1.2863250959303e-07	5.78942556512611e-09	2.73870472833477e-06	365136	0.000821275112404818	0.0737939530876265	0.874039572561181	0.00308417140432174	0.0469683745977402	0.00211392834913104
1.35885286761777e-06	7.61707401224644e-06	3.3458414293871e-08	2.41148171088949e-07	4.69372298924928e-08	9.29747069513953e-06	107556	0.00278536781981509	0.146152960538843	0.819263029915055	0.0035986576770134	0.0259369649011117	0.00504838696797725
2.31329988412834e-07	2.87959559674952e-06	9.51319451833725e-09	1.52260026145678e-07	4.95136793821989e-08	3.32221248520856e-06	301004	0.000996168895143756	0.0696313042717108	0.866770445770791	0.00286351175931482	0.0458309114253176	0.0149038267728653
1.14877553679989e-08	6.9049903902505e-07	2.23756218860352e-09	1.72928034240478e-07	3.03801887956705e-08	9.07532579617801e-07	1101889	0.000272222838079372	0.0126582291655434	0.760853168837032	0.00246554475162297	0.190547466971715	0.0334755902740867
1.2198357429878e-06	7.09820576827681e-06	3.87971180431466e-08	2.90274529948369e-07	5.00178859209875e-09	8.65211494784822e-06	115579	0.00259227993768663	0.140987001483513	0.820401232653772	0.00448411957966363	0.0335495461743212	0.000578100108730374
4.93097334115921e-06	2.06337192629528e-05	8.77504748627327e-08	4.72145696536822e-07	8.82954314733037e-08	2.62128842069849e-05	38149	0.00783312822706383	0.188112582431706	0.787159440373776	0.00334760853364431	0.0180119704801889	0.00336839818068459
2.69268487288635e-08	8.06129498805739e-07	2.17382812559759e-09	8.36757069622975e-08	1.10814829449156e-08	9.29987365567413e-07	1075283	0.000278957423547666	0.0289539941356457	0.86681768876924	0.00233748135306255	0.089975100802842	0.0119157349392101
5.03070036452891e-08	1.46259181144371e-06	5.39771528311281e-09	2.01775052361978e-07	1.05739896707736e-08	1.73064557240486e-06	577819	0.00051905936304375	0.0290683456205212	0.845113427477428	0.00311890277777228	0.116589471339066	0.00610985278521255
1.13965975258829e-06	6.7691212003325e-06	2.62006513128313e-08	2.00092582938753e-07	1.01871516905507e-08	8.14526133886293e-06	122771	0.0024406052218312	0.139916904464527	0.831050216649951	0.00321667411551572	0.0245655203208846	0.00125068444912202
7.91727494326014e-08	1.8381610915177e-06	6.27460438956843e-09	1.87308319174035e-07	1.19405397556609e-07	2.23032216207051e-06	448366	0.000668873599023345	0.0354983467317123	0.824168419602327	0.00281331750913662	0.0839826292180804	0.0535372869387439
1.02735956997673e-06	5.5109737478079e-06	1.43887329216074e-08	9.92397509955432e-08	1.37361517928809e-09	6.65333541688107e-06	150301	0.00199401656730036	0.154412712662897	0.828302408116277	0.00216263453141109	0.0149157895668012	0.000206455122614578
8.79978157299869e-06	2.52050983860371e-05	7.41343376977815e-08	2.73030767380748e-07	3.08981471952327e-08	3.43829432113096e-05	29084	0.0102620425115043	0.255934505633136	0.733069831489772	0.00215613704859904	0.00794087829255233	0.00089864753594071
1.99094563781149e-07	2.97914601753679e-06	1.56362664742305e-08	3.00835509533902e-07	6.36835083321166e-08	3.55839586565819e-06	281026	0.00106695106153953	0.0559506506014677	0.837216018118812	0.00439418970360632	0.0845424513998689	0.0178966901762452
1.922140625342e-07	5.40881866482402e-06	3.8374451891844e-08	1.3885747201448e-06	3.01624835043198e-08	7.05814438289918e-06	141680	0.00211521057008424	0.0272329456733565	0.766323040646316	0.00543690378236234	0.1967336802445	0.00427342965346515
6.08233408817543e-07	3.98642088504584e-06	2.08152027250445e-08	1.75407930736799e-07	2.56520651469723e-08	4.8165294924722e-06	207618	0.00144391887217221	0.126280428629817	0.827654204396808	0.00432161845112269	0.0364179085814683	0.00532583994078395
1.37880533825451e-05	3.5929830927097e-05	1.00178985099776e-07	3.35670961564035e-07	2.72817467615454e-08	5.01810160030675e-05	19928	0.0149419273409833	0.274766325610112	0.716004453255803	0.00199635226783076	0.00668920217843966	0.000543666687814327
4.33162702909204e-06	2.253180752359e-05	8.37417748245676e-08	5.60121368353138e-07	4.84551366486196e-08	2.75557528325083e-05	36290	0.00823276339595835	0.157195016787271	0.817680709380167	0.00303899426495708	0.020326839617038	0.00175843995056654
1.21674336834017e-06	8.90567558724833e-06	3.1534786233501e-08	2.96777096964848e-07	1.5602045498477e-08	1.04663328842853e-05	95544	0.00313499191522693	0.116253073716683	0.850887859741186	0.00301297374946376	0.0283554039648829	0.00149068882778444
1.09071468151429e-06	1.28428815637518e-05	5.37789649081967e-08	8.14279369483673e-07	2.57042451724445e-07	1.50586970313825e-05	66407	0.00450745392418617	0.0724308802575173	0.852854768044484	0.00357128938819347	0.0540736936128476	0.0170693686969574
3.44160674108634e-07	3.24238388555208e-06	1.53942413814586e-08	1.86474356912317e-07	2.31942817557658e-08	3.81160743971026e-06	262357	0.00114283088198164	0.0902927910474421	0.850660498710369	0.00403877934046345	0.0489227602427211	0.00608517065900389
1.30472407371883e-10	1.19048130580035e-07	3.97334992696149e-10	4.6617838381287e-07	2.618461648936e-08	6.11938938282333e-07	1634150	0.000183564887558663	0.000213211481096643	0.194542499475837	0.00064930496792938	0.761805393723429	0.0427895903517077
4.20799724687025e-07	7.08762856783617e-06	3.34995021711717e-08	7.25537354903357e-07	8.76536170150082e-08	8.35511876661273e-06	119687	0.00250340733759302	0.0503643019855746	0.848297764019647	0.0040094585255971	0.0868374675657063	0.0104910079034752
2.22709456044521e-08	1.27598946227469e-06	5.94732500110606e-09	4.38133072793387e-07	1.80298123354548e-09	1.74414378690718e-06	573347	0.000523106724335531	0.0127689848575755	0.731585017160397	0.00340988228479271	0.251202381410486	0.00103373428674859
9.69634711026729e-07	5.25134608381175e-06	1.87945705947399e-08	1.3087347787395e-07	7.99783376931413e-09	6.37864667707649e-06	156773	0.00191177034087009	0.152012607080338	0.823269629071004	0.00294648246661531	0.0205174364562756	0.00125384492576719
3.2866609131617e-08	1.00015424599615e-06	5.36643241549754e-09	2.09969067491969e-07	8.74091566079775e-09	1.25709727069604e-06	795483	0.000377058313903889	0.0261448416902689	0.795606091358694	0.00426890785668974	0.167026905862036	0.00695325323231196
9.34360404944254e-08	1.90574243517855e-06	8.6085712363799e-09	2.25757448121786e-07	7.42243101454092e-09	2.24096692604568e-06	446236	0.000672064894242874	0.0416945200790173	0.850410781626904	0.00384145394397687	0.100741088812118	0.00331215553798388
2.76491763542176e-09	6.07345294809852e-07	3.98553040001301e-09	1.12574865786002e-06	2.26117544201055e-08	1.76245615512541e-06	567390	0.000528597555532806	0.00156878662052448	0.344601647560779	0.00226135009851035	0.638738532352264	0.0128296833679227
2.91034176943765e-08	1.12318909156145e-06	3.5624038357032e-09	1.76772710803668e-07	3.23512594364846e-08	1.36497888333168e-06	732612	0.000409410113276443	0.0213215149697701	0.822861881071695	0.00260986003461679	0.12950582090486	0.0237009230190585
8.37976675689671e-07	5.48820773542894e-06	2.83799527168122e-08	2.38984776834561e-07	1.6024485519523e-08	6.60957362618951e-06	151296	0.00198091403574197	0.126782259050615	0.830342174218725	0.0042937645182377	0.0361573666246212	0.00242443558780074
7.38182991074016e-07	5.33294840448311e-06	2.32777684358027e-08	2.16224931376421e-07	9.58148088652083e-09	6.32021557625587e-06	158222	0.00189427425822353	0.116797122213246	0.843792168184614	0.00368306557821443	0.0342116386328256	0.00151600539110043
8.40909191134519e-08	1.53744162362711e-06	6.63516037493588e-09	1.55975918943383e-07	4.47186428709709e-08	1.82886226492985e-06	546788	0.000548508695266459	0.0459799082336457	0.840654680841195	0.00362802628834949	0.0852857658744278	0.0244516187623819
7.61505403046509e-08	1.47985341797437e-06	5.04416054967667e-09	1.26035097333336e-07	1.04700962576815e-09	1.6881302257878e-06	592371	0.000506311276376126	0.0451093992284356	0.876622783816198	0.00298801625172176	0.0746595821862731	0.000620218517371517
8.19030534066103e-08	2.03376504846662e-06	7.16829204982168e-09	2.28866728191909e-07	5.61192799546885e-08	2.40782240206965e-06	415313	0.000722086760041818	0.034015404681097	0.844649109800828	0.00297708503902121	0.0950513326876542	0.0233070677913998
5.10575424932047e-07	1.01277336701141e-05	3.46597038033331e-08	8.84114257002454e-07	5.67481600007771e-08	1.16138312158527e-05	86104	0.00347810692135464	0.0439627040760779	0.872040714375966	0.00298434712535027	0.0761259777734373	0.00488625664916818
4.9516086994402e-08	1.16417872898746e-06	4.88050936275139e-09	1.4753489848542e-07	4.49056516581e-08	1.41101587548813e-06	708709	0.000423215480342631	0.0350925087765383	0.825064231530859	0.00345886212021748	0.104559346955881	0.0318250506165037
4.30607474437604e-07	4.07226133284295e-06	1.79271582033597e-08	2.17984988817791e-07	2.72733189117551e-08	4.76605427321346e-06	209817	0.001428797984112	0.090348839889998	0.854430331549136	0.00376142552637624	0.0457369925564898	0.00572241047800035
1.60864431331206e-07	2.47768899860299e-06	1.41260833775488e-08	2.79749562852505e-07	3.63355957113503e-08	2.9687646718756e-06	336840	0.000890234229768527	0.0541856459203871	0.834585853865487	0.00475823614831156	0.0942309659983137	0.0122392980675003
5.81735705973982e-08	2.19443932191192e-06	9.27878251679132e-09	4.50058584706529e-07	5.16983522451616e-08	2.7636486119778e-06	361841	0.000828752124355292	0.0210495539647374	0.794037024968045	0.00335743932009901	0.162849424038914	0.0187065577082044
1.08075324167423e-06	1.0174860630895e-05	4.70107586811514e-08	5.69095267090962e-07	7.23853393169094e-08	1.19441052376583e-05	83723	0.00357684078090292	0.0904842363801977	0.851872989097162	0.00393589622209057	0.0476465382519132	0.0060603400486365
3.2663399562062e-07	3.07494069489861e-06	1.14716925313162e-08	1.38854455696237e-07	3.22504176655179e-08	3.5841512564123e-06	279006	0.00107466943261436	0.0911328714256265	0.857927156226268	0.00320067198916132	0.0387412376773487	0.00899806268159572
8.16039792924858e-08	1.60817967271399e-06	6.70673714753518e-09	1.69938835659595e-07	1.71332318185532e-08	1.88356245663216e-06	530909	0.000564909647598144	0.0433242757653999	0.853796839627735	0.00356066618546163	0.0902220338174761	0.00909618460392743
4.35598786460288e-08	1.2448572276345e-06	6.2269179015896e-09	2.28805162533347e-07	1.39236778017024e-07	1.66268596473249e-06	601436	0.000498681820949587	0.0261985002399639	0.748702553602649	0.00374509560654856	0.137611772389117	0.0837420781617207
1.0198715255596e-06	1.11949353622013e-05	4.41699343863974e-08	6.23448161792281e-07	9.26060456341326e-08	1.29750310295737e-05	77071	0.00388496846942432	0.0786026270946893	0.862806057009414	0.00340422572290747	0.048049839755394	0.00713725041759497
9.81096517255937e-08	2.31220160133546e-06	1.11415908841283e-08	3.37620741885051e-07	2.24280760131396e-08	2.78150166184337e-06	359518	0.000834103601122349	0.0352721887861731	0.83127816641429	0.00400560281410886	0.121380744263622	0.0080632977218054
1.90962671959573e-06	9.98479055298909e-06	5.25079193841794e-08	3.53006128241975e-07	8.81260644933637e-08	1.23880573847043e-05	80723	0.00370954281842717	0.154150619446885	0.806001315857433	0.00423859187551161	0.0284956807415048	0.00711379207866553
4.00991628417414e-07	5.31233362346172e-06	1.46319062183139e-08	2.49244638248141e-07	5.48314404032007e-09	5.98268494038591e-06	167149	0.00179320114119597	0.0670253627615477	0.887951425889235	0.00244570896915225	0.0416610001582439	0.000916502221821225
3.47344965688126e-06	1.31463987284391e-05	5.28271947420052e-08	2.57080587636932e-07	1.74867205896539e-08	1.6947242888289e-05	59007	0.00507131319846421	0.204956622134773	0.775724925587964	0.00311715569843578	0.0151694638078612	0.00103183277096582
3.60065558072286e-08	1.03515891754903e-06	5.30989577818186e-09	1.9627668731572e-07	1.68874810605781e-09	1.27444080455621e-06	784658	0.000382259405252494	0.0282528271838932	0.812245585552708	0.00416645148146435	0.154010046299535	0.0013250894823992
6.85515805035335e-08	2.22003119469845e-06	1.25075845064412e-08	5.2082335420771e-07	6.24370770651082e-08	2.88435079098124e-06	346698	0.000864932215526415	0.023766727929862	0.769681413800298	0.00433636038499538	0.180568658928801	0.0216468389560437
5.20921625314406e-06	2.77497442103052e-05	1.12430461769801e-07	7.70156248851553e-07	1.49557190299362e-07	3.39911043643699e-05	29419	0.0101456863608302	0.153252339120951	0.816382542704112	0.00330764368714224	0.0226575824249725	0.00439989206282248
5.93915864143274e-10	1.56186210517049e-07	5.3559330356068e-10	1.81098600733831e-07	1.54773748839726e-08	3.53891695302556e-07	2825723	0.000106161891800682	0.00167824188028914	0.441339010183663	0.00151343846343379	0.511734531037815	0.0437347784347988
7.11123307307508e-08	1.55709443462126e-06	5.26287695586472e-09	1.48167327678379e-07	8.07271524478129e-09	1.78970968523103e-06	558750	0.000536769273824955	0.0397340034071342	0.870026265975228	0.00294063165623722	0.0827884706112279	0.00451062835017244
2.99888957244297e-07	3.08126356150474e-06	1.00016037855128e-08	1.32128395155363e-07	4.9334826808019e-09	3.52821600037071e-06	283429	0.00105790668911321	0.0849973349740456	0.873320556672547	0.00283474815160465	0.0374490663671045	0.0013982938346982
5.78751450543122e-07	4.47939666065304e-06	1.42514463249692e-08	1.41822725181501e-07	6.96503203631628e-09	5.22118731473895e-06	191527	0.00156513418154225	0.110846712760019	0.857926825955488	0.00272954128359628	0.0271629260994234	0.00133399390147421
4.1193375996185e-09	3.70952864966955e-07	1.4106037451317e-09	1.63325975758204e-07	1.84017501746733e-08	5.58210532244582e-07	1791439	0.000167449185222712	0.00737954116174504	0.664539351264731	0.00252701026521233	0.29258848825633	0.0329656090519813
1.08405697803609e-06	9.47408554667585e-06	3.10367796292442e-08	3.48772350653979e-07	2.89248886983895e-08	1.09668765436936e-05	91184	0.0032846746183588	0.098848288636884	0.863881845385036	0.00283004732528805	0.0318023412832653	0.00263747736952711
4.40410058417207e-08	1.59680896826622e-06	7.59469265332411e-09	3.54058763338608e-07	2.4553935125794e-08	2.02705736522566e-06	493326	0.000607932959733049	0.0217265710370352	0.787747300919848	0.00374665896664381	0.174666375709201	0.0121130933672716
6.89957086800618e-08	3.58409384748897e-06	1.31717915525246e-08	8.79887242334071e-07	4.25520882798382e-07	4.97166947285401e-06	201140	0.00149039280939145	0.0138777746704176	0.720903484646075	0.0026493699197914	0.176980237149387	0.0855891336143289
9.18445226405909e-07	5.02886667270775e-06	2.54335941675138e-08	1.79052718433363e-07	2.72164027562281e-08	6.17901461447077e-06	161838	0.00185199305193107	0.148639432613573	0.813862239608649	0.00411612461766158	0.0289775521834882	0.00440465097662811
1.08114004436541e-07	1.99930840175266e-06	5.80424886438911e-09	1.38008010063093e-07	4.01448639606054e-08	2.29137952907728e-06	436418	0.000687178430972657	0.0471829319694052	0.872534809874014	0.00253308052670193	0.0602292236234943	0.0175199540063847
9.77422296687157e-08	3.04516044490943e-06	1.19745652987966e-08	4.79703691854055e-07	1.13218149614875e-07	3.74779908134587e-06	266823	0.001123709995838	0.0260799011759231	0.81251966255776	0.00319509265008315	0.12799610689957	0.0302092367166645
4.01474700102496e-06	1.8610133046319e-05	9.3928648847471e-08	5.59849045058366e-07	3.76429195935054e-08	2.33163006608433e-05	42888	0.0069705638760893	0.172186276863688	0.798159764579305	0.00402845417949221	0.0240110578947269	0.00161444648278712
2.20701097111849e-08	1.7544825009426e-06	3.8394099245941e-09	3.92476681910091e-07	4.46139273985144e-07	2.61900797647361e-06	381824	0.000785394837722331	0.00842689671411442	0.669903458371645	0.0014659787060915	0.14985700136681	0.170346664841339
1.6380726841896e-08	1.12761671912276e-06	2.96476021928978e-09	2.62419388371084e-07	1.08383519500488e-07	1.51776511405552e-06	658863	0.000455226232837225	0.0107926626394292	0.742945472049843	0.00195337222593544	0.172898550599763	0.0714099424850291
3.3256761461228e-07	6.00583497597569e-06	2.66113713768204e-08	6.17948000517164e-07	1.16280647401615e-08	6.99459002722211e-06	142968	0.00209618427752767	0.0475464056246279	0.858640027878931	0.00380456485272934	0.0883465647181871	0.0016624369255248
1.54910595425626e-06	9.30150549663125e-06	4.91790002374714e-08	3.79682272057609e-07	3.30143550498863e-09	1.12827741586876e-05	88631	0.00337912919164352	0.137298321535885	0.824398801731684	0.00435876846826755	0.0336514997745708	0.000292608489592656
1.58905113104403e-06	6.7707777261585e-06	2.27409895116941e-08	1.24585349367587e-07	4.11883161473413e-09	8.51127402769654e-06	117491	0.00255013593936959	0.186699561766323	0.795506959842404	0.00267186668384693	0.0146376851411638	0.00048392656626153
9.33348841962748e-07	1.04060349246056e-05	4.84293359069685e-08	6.94295384758968e-07	1.54735616155611e-07	1.22368441033899e-05	81720	0.00366434553203387	0.0762736563510022	0.850385510895157	0.00395766551390096	0.0567381081995342	0.0126450590404061
4.36549852488049e-06	1.40845391687493e-05	4.97109219564657e-08	2.06217105071756e-07	2.51452851654937e-08	1.87311110058235e-05	53387	0.0056036267143128	0.233061377059976	0.751932929358564	0.00265392276736871	0.0110093365528421	0.00134243426124996
3.24644950577734e-07	5.33655032153934e-06	3.00980918419907e-08	6.3616994111642e-07	1.02378659513421e-08	6.33770117102683e-06	157786	0.00189951001931132	0.0512244016902954	0.842032493727488	0.00474905506425356	0.100378658436076	0.00161539108188709
4.90825951594323e-09	4.64167437259809e-07	2.15339788915075e-09	2.61839297463218e-07	4.75158080751377e-08	7.80584200203259e-07	1281092	0.000234147934540574	0.00628793090439847	0.594641086943526	0.00275870032802358	0.335440170829793	0.0608721109942591
1.54788007798206e-06	7.87172580572166e-06	2.70594257164891e-08	1.76934687516001e-07	1.11012514527816e-08	9.63470124838899e-06	103791	0.00288625104419393	0.160656779912182	0.817018151656533	0.00280853811850302	0.0183643148816458	0.00115221543113626
1.10186377600897e-06	9.0736375264589e-06	2.8846727584685e-08	3.05440616462269e-07	6.81246563093231e-09	1.05166011121458e-05	95088	0.00315002515083684	0.104773753825883	0.86279183071607	0.00274297059259665	0.0290436627961017	0.00064778206934791
6.71716005930408e-07	4.2069574038275e-06	1.8832483374021e-08	1.51651196617709e-07	1.35236291250171e-08	5.06268071887466e-06	197524	0.00151765525502823	0.132679906798412	0.830974267870211	0.0037198639258071	0.0299547226141131	0.00267123879145656
2.41853055893795e-09	3.07371868126994e-07	1.18725807376328e-09	1.94007710577683e-07	8.71036648676217e-09	5.13695733824141e-07	1946678	0.000154096885587651	0.00470809936639635	0.598353943566563	0.00231120874788056	0.377670472622808	0.0169562756963524
2.69241822142748e-07	3.58785908067202e-06	1.71211933222872e-08	2.93353945971664e-07	6.46617100864497e-08	4.23223775219517e-06	236282	0.00126886831741224	0.0636168943966104	0.847745162428806	0.00404542332561701	0.0693141461203373	0.0152783737286288
1.1298170946232e-08	9.96018340447743e-07	4.74595383922056e-09	5.37978635392614e-07	1.08072904690796e-07	1.65811400531661e-06	603095	0.000497310913914029	0.00681386859408061	0.600693521225979	0.00286226026919926	0.324452138796024	0.0651782111147176
5.79318513264588e-07	1.09364177983452e-05	5.28429848719197e-08	1.28285779416445e-06	2.6186783530723e-08	1.28776238741768e-05	77654	0.00385585904830787	0.0449864446209117	0.849257433296811	0.00410347323296842	0.0996191383362992	0.00203351051300968
3.01776425005236e-07	3.15705615459378e-06	1.25324392245855e-08	1.68574284004127e-07	4.27883497583547e-09	3.64421813780356e-06	274407	0.00109267003427704	0.08280964903685	0.866319203519632	0.00343899260436123	0.0462580113565127	0.0011741434826441
3.36117669658042e-07	3.47981987423505e-06	1.75465251757618e-08	2.33569713432827e-07	6.11177933321315e-09	4.07316556183489e-06	245509	0.00122120587761687	0.0825200116605685	0.854328119347903	0.00430783500188913	0.0573435353626058	0.00150049862703344
5.51296548714456e-07	3.66093721935906e-06	1.36136385227744e-08	1.16234803224356e-07	3.73719688554856e-10	4.3424559295092e-06	230284	0.00130189141052539	0.126955012938212	0.843056850498154	0.00313500902341064	0.0267670657137776	8.60618264460073e-05
7.24310987460411e-08	3.44379536381428e-06	1.31821630180765e-08	8.05961035613213e-07	4.15019417710276e-08	4.37687160296263e-06	228474	0.00131220266263099	0.0165486003055273	0.786816629823737	0.00301177740949807	0.184140890737501	0.00948210172373701
1.07477695047284e-06	7.12525801815004e-06	2.22937900532515e-08	1.90033874451552e-07	1.99793553189432e-08	8.43234198844662e-06	118591	0.00252651623408473	0.127458890062265	0.844991584533993	0.00264384320320461	0.0225363101629325	0.00236937203760444
7.61060082890183e-08	1.65475661316007e-06	7.13041745424689e-09	1.99338017141533e-07	3.76009750090604e-08	1.97493203105393e-06	506347	0.000592304712635161	0.0385360139449479	0.83788028506328	0.00361046220433304	0.100934115203527	0.0190391235839112
5.96489272169933e-07	8.78305303849896e-06	3.93319917282014e-08	7.44713131650276e-07	1.74804175587397e-07	1.03383916096348e-05	96727	0.00309672872897537	0.0576965252132682	0.849557007524621	0.00380445945687977	0.0720337514547473	0.016908256350484
8.79657521940443e-07	6.88408652882447e-06	2.97511962899072e-08	2.99367633448006e-07	1.47398314703866e-07	8.2402611952067e-06	121355	0.00246903544936439	0.106751169787207	0.835420912728944	0.00361046762779962	0.0363298718761665	0.0178875779798833
4.44208086056235e-07	3.8264581657257e-06	1.29277597577914e-08	1.43183331699452e-07	6.35363526211951e-09	4.4331309785013e-06	225574	0.00132905826021401	0.100201886253857	0.863150262034285	0.00291616914106199	0.0322984663421467	0.00143321622865009
2.00433115301753e-08	9.17523244584115e-07	3.59763807165093e-09	2.11752065883598e-07	1.46920693335942e-08	1.16760832940313e-06	856452	0.000350221361474556	0.0171661258535395	0.785814233659279	0.00308120281523685	0.181355391659328	0.0125830460126168
3.23970320206501e-07	3.39487379324708e-06	1.78486535997072e-08	2.40482598166668e-07	5.14891952152666e-09	3.98232428474148e-06	251110	0.00119398629475476	0.0813520690536964	0.852485521145213	0.00448196890145171	0.0603874975948323	0.00129294330480696
5.12474129757861e-07	4.49352376423128e-06	1.24793048009112e-08	1.40691212632964e-07	9.65784385727733e-09	5.1688262552803e-06	193468	0.00154945024465658	0.0991470992537879	0.869350901404522	0.00241434015859264	0.0272191800777282	0.00186847910536966
3.48404573541944e-07	4.30674586686624e-06	1.32951973596279e-08	2.11313701139965e-07	1.00140849824299e-07	4.97990018873208e-06	200807	0.00149285835327706	0.0699621599505693	0.8648257402048	0.00266977185400435	0.0424333205749986	0.0201090074156277
2.60075175061103e-06	1.31766992667182e-05	5.15162585209054e-08	3.35602582878909e-07	3.98130882587383e-08	1.62043829469877e-05	61712	0.0048495570137792	0.160496808741149	0.813156496598817	0.00317915583021209	0.0207106055180765	0.00245693331174571
8.70435465139153e-07	5.9369539498402e-06	2.12929225244322e-08	1.86734397962892e-07	2.17077192410455e-08	7.03712445470773e-06	142103	0.00210891786587775	0.123691924271262	0.843661922998743	0.0030257987707163	0.0265356111242241	0.00308474283505436
1.90112197095434e-06	1.14137121889736e-05	5.06054160906379e-08	3.90650120222253e-07	3.30641629475691e-08	1.37891538591884e-05	72521	0.00412823001326634	0.137870821543377	0.827731150549755	0.00366994353731986	0.0283302459463053	0.00239783842324282
5.6523566584441e-07	5.78882730800301e-06	2.55732726096784e-08	3.3675756157564e-07	3.35927686584334e-08	6.74998657669117e-06	148148	0.00202295387246576	0.0837387836882911	0.857605751097757	0.00378864051344742	0.0498901083356995	0.00497671636480506
1.18869197528674e-09	4.28196794570671e-07	1.30574584962351e-09	6.04844720624198e-07	1.89087632899662e-07	1.22462358591944e-06	816577	0.000367319822273671	0.000970659057161862	0.34965584486043	0.00106624261090249	0.49390255714378	0.154404696327726
6.70853713421262e-07	1.05484525614933e-05	4.54695696273324e-08	9.19385566398527e-07	2.83086414936231e-07	1.24672478258767e-05	80210	0.00373321183569886	0.0538092867640649	0.846093116044364	0.00364712166328778	0.0737440675952776	0.0227064079330054
7.03498820795314e-09	4.47276599663315e-07	2.50416002297484e-09	2.04706483332383e-07	1.90688165235179e-08	6.80591047750144e-07	1469311	0.00020415654101813	0.0103365864585039	0.657188485129058	0.00367939018776831	0.300777513911017	0.0280180243136527
9.77428793993177e-07	1.29998076799072e-05	4.48892962524142e-08	7.67739297976121e-07	7.71776062795424e-08	1.48670426744085e-05	67263	0.00445021427707781	0.0657446686203225	0.874404410117458	0.00301938302293871	0.0516403507267573	0.00519118751252345
6.6297685998999e-08	1.7813015761789e-06	6.24379537952114e-09	2.15701345485238e-07	2.99997427817643e-08	2.09954414582442e-06	476294	0.00062966558233668	0.0315771812328177	0.848423015882546	0.00297388144561705	0.102737227942659	0.014288693496361
2.3187524464302e-07	4.95584679493895e-06	1.7463542641591e-08	4.79939014818511e-07	2.77482944653038e-08	5.71287289150737e-06	175043	0.00171239893205266	0.0405882030016316	0.86748767022389	0.00305687575642579	0.0840100985848954	0.00485715243315736
5.41830145296542e-09	5.3615841367907e-07	2.285381325376e-09	2.9077426825976e-07	2.26829766728748e-09	8.36904662384459e-07	1194879	0.000251039987950175	0.00647421587726362	0.640644553408843	0.00273075468221748	0.34744013425771	0.00271034177396596
3.90853739621771e-08	1.19946534341618e-06	5.1507547504063e-09	2.03237875865644e-07	5.39086853374757e-09	1.45233021652815e-06	688549	0.000435604478148943	0.0269121812087695	0.825890234717792	0.00354654519460413	0.139939163664508	0.00371187521432601
7.33764891956955e-06	3.68484933379711e-05	1.59029243316813e-07	1.02698462096985e-06	8.68717644589168e-08	4.54590278862862e-05	21998	0.0135454419124068	0.161412358793161	0.810586918623645	0.00349829837352919	0.022591433841014	0.0019109903686507
1.98983860121228e-08	1.22755810352058e-06	5.04875183346785e-09	4.0048416358131e-07	6.35563265812566e-08	1.71654573152874e-06	582565	0.000514831590159637	0.0115921094595024	0.715132769825673	0.00294122768810329	0.23330818178939	0.0370257112373312
5.7944055167347e-07	4.98765553362501e-06	1.52252893119553e-08	1.68506293041868e-07	4.44453134510373e-08	5.79527298110334e-06	172554	0.00173707646534749	0.0999850315184208	0.860642035308478	0.00262719105063737	0.0290765065927552	0.00766923552970847
1.82286752827546e-06	8.29057279697383e-06	2.32182158804413e-08	1.35774754628127e-07	3.40586197184738e-08	1.03064919154763e-05	97026	0.00308718831199295	0.176865954315476	0.804402978721074	0.00225277583011312	0.0131737118450795	0.00330457928825724
9.37800397844862e-07	5.69659490710249e-06	2.50180587819469e-08	1.95397003808063e-07	1.33611696921248e-08	6.86817153722949e-06	145599	0.00205833724947413	0.136542949278631	0.829419427896294	0.00364260831959925	0.0284496394344401	0.00194537507103593
4.69889563377792e-07	4.67666401504703e-06	1.4319061058262e-08	1.83239661512423e-07	4.09873531671025e-08	5.38509965416261e-06	185698	0.00161422997318883	0.0872573570694414	0.868445212788594	0.00265901505595975	0.0340271625931344	0.00761125249287075
3.48780037955844e-06	1.18619076952945e-05	5.12448206028215e-08	2.24086014774536e-07	1.93153793289659e-08	1.56443542895593e-05	63921	0.00468234647508914	0.22294307038841	0.758222901101831	0.0032756111025318	0.0143237624658044	0.00123465494142232
8.55404081571664e-07	6.25905047016625e-06	2.00692522761671e-08	1.88813299459276e-07	3.37105369852228e-08	7.35704764045858e-06	135924	0.00220468850739353	0.116270020716944	0.850755734643593	0.00272789483729864	0.0256642757647695	0.00458207403739492
6.76548972706912e-06	2.76983967312214e-05	1.22528267256737e-07	6.4503760878372e-07	1.34049766164324e-07	3.53655021004953e-05	28276	0.010553752437634	0.191301956009112	0.78320383102474	0.00346462682499342	0.0182391757637363	0.00379041037741825
1.29441883091772e-06	1.04340999957562e-05	3.4006704536327e-08	3.52472726955242e-07	5.38907832343183e-08	1.21688890413998e-05	82177	0.00364403326178997	0.106371158986985	0.857440639014649	0.00279456114856769	0.0289650703327225	0.00442857051707648
6.83997592295727e-07	5.79302720720743e-06	2.89954046328381e-08	3.15751754491282e-07	7.34293366511477e-09	6.8291148922924e-06	146432	0.00204664422491063	0.10015904009284	0.848283752517573	0.00424585104953548	0.0462361169011305	0.00107523943892089
1.18032520377273e-05	3.92708714934654e-05	1.35919106051973e-07	5.81500657159149e-07	2.3587339927872e-08	5.18151306343316e-05	19299	0.0154247429503331	0.227795470034127	0.757903550810413	0.00262315475012845	0.011222603321468	0.000455221083863166
1.12519321254505e-09	2.20509231321747e-07	1.37985887061444e-09	3.47694137919571e-07	1.82096583908632e-09	5.72529387163563e-07	1746635	0.000171744115603834	0.0019653021098524	0.385149192802483	0.00241011012107268	0.607294831872516	0.0031805630940759
4.29635703184488e-07	9.8912027788257e-06	3.50831038967701e-08	1.03869856999979e-06	3.81776940286002e-07	1.17763970961928e-05	84916	0.00352670644226805	0.0364827798922802	0.839917565451616	0.00297910333782073	0.088201727702915	0.0324188236153677
9.69096627457782e-07	6.01579606064928e-06	3.09750711382411e-08	2.47228705942401e-07	4.65126246341892e-09	7.26774772765113e-06	137594	0.00217795704355883	0.133342083926596	0.827738700637802	0.0042619904128472	0.0340172382431198	0.000639986779634984
2.19245994549068e-06	9.19247285047532e-06	4.40893016773573e-08	2.37681283729423e-07	2.84264892599431e-09	1.16695460302988e-05	85693	0.00349476328576748	0.187878769216744	0.787731830065027	0.0037781505435502	0.0203676546724532	0.000243595502225508
2.70189332066855e-07	3.12611313785322e-06	1.35606823093715e-08	2.0173352943659e-07	1.32436593486114e-08	3.62484034101464e-06	275874	0.00108686300931671	0.0745382711094043	0.862414022069224	0.00374104264839859	0.0556530799864477	0.00365358418652567
5.96797094446409e-08	2.19219480508797e-06	1.14297228994356e-08	5.39842792894394e-07	4.49591723061595e-10	2.8035966220495e-06	356685	0.000840726556873173	0.0212868388324044	0.781922330711548	0.00407680720170084	0.192553660768701	0.00016036248564636
9.5061922910542e-07	5.73996355209904e-06	2.0510386221052e-08	1.59234001667657e-07	8.69107822003745e-08	6.95723795129355e-06	143735	0.00208500200316064	0.136637446607482	0.825034818743237	0.00294806449982618	0.022887531342528	0.0124921388069263
1.15505579242424e-06	7.07689971743424e-06	1.99390686013041e-08	1.57075393257416e-07	2.90415081460535e-08	8.43801147986326e-06	118511	0.00252821279715787	0.136887203244592	0.83869282879299	0.00236300562625297	0.018615214453342	0.00344174788282276
4.37899035790266e-08	1.59500479998066e-06	8.055204889351e-09	3.77254202824733e-07	5.61224612515639e-08	2.08022657252533e-06	480717	0.00062387393054919	0.0210505452422267	0.766745709840813	0.00387227285514973	0.18135245833667	0.026979013725141
5.15775620809203e-09	4.76761277275077e-07	2.10064552837184e-09	2.49664271339718e-07	3.4806223610892e-09	7.37164572712348e-07	1356549	0.000221125001584888	0.00699674997825032	0.646750121917641	0.00284962897856398	0.338681863699845	0.00472163542569942
5.75722947754996e-08	1.42507859822858e-06	4.9307661610416e-09	1.56927621475702e-07	3.06936768697606e-08	1.67520295751059e-06	596943	0.000502435045399485	0.0343673550224948	0.850690115988275	0.00294338434572065	0.0936767815339235	0.0183223631095856
1.09057141240498e-06	6.46008753969689e-06	3.56703646581131e-08	2.71676948983566e-07	6.29518710998157e-08	7.92095813684337e-06	126247	0.00237347569404944	0.137681754348924	0.815568953665919	0.00450328912763681	0.0342984957488784	0.00794750710864167
4.03364472879349e-07	6.15444763738008e-06	3.44548075599419e-08	6.75968018450828e-07	2.69148119338678e-08	7.29514974820407e-06	137077	0.00218615977161296	0.0552921443427053	0.84363554550682	0.00472297468169506	0.0926599236180504	0.00368941185072915
2.83575082149987e-07	3.81107056079833e-06	1.68026664452493e-08	2.90351247043772e-07	6.05766283057016e-08	4.46237618474304e-06	224096	0.0013378201620361	0.0635480000811083	0.854045110277449	0.00376540787903493	0.0650665105368053	0.0135749712256027
7.46859286916674e-08	1.78790053763245e-06	5.70156128329905e-09	1.75493609042355e-07	3.43871580084468e-08	2.07816879465822e-06	481193	0.000623256980833764	0.0359383361369116	0.860324985260157	0.00274355061915784	0.0844462728405164	0.0165468551432571
4.11018024955909e-07	3.74256875865483e-06	1.49234901273225e-08	1.74718338900391e-07	1.91104167318081e-08	4.36233902937026e-06	229235	0.00130784858294619	0.0942196427624386	0.857927073860443	0.00342098356566221	0.0400515268813513	0.00438077293010554
2.35761215087894e-07	3.00751885995486e-06	1.23292634376459e-08	2.02224674254039e-07	9.45201509650094e-08	3.55235416369945e-06	281503	0.00106514047674822	0.0663675985624052	0.846626975060056	0.00347073035781041	0.0569269461700972	0.0266077498496308
6.90974385087338e-07	6.90858875722351e-06	3.27987995289517e-08	4.21657255072183e-07	9.51046099616131e-11	8.05411430152194e-06	124160	0.00241332725291266	0.085791479884606	0.857771382250936	0.00407230370728087	0.0523530259550085	1.18082021686285e-05
4.86023641820347e-06	1.75100758048781e-05	5.95339704707942e-08	2.75782810201755e-07	1.46919060355046e-08	2.27203209097896e-05	44013	0.00679299628440533	0.213915834969977	0.77067907070509	0.00262029619683507	0.0121381564678044	0.000646641660293372
3.01641214607533e-09	2.92574766079905e-07	1.67181993061942e-09	2.08493428253121e-07	1.54311020126059e-08	5.21187528422326e-07	1918695	0.00015634407626941	0.00578757545332337	0.561361794219348	0.00320771284700566	0.400035336386974	0.0296075810933485
2.35927503135164e-07	3.26854609142625e-06	1.59109348002371e-08	2.83423420187403e-07	1.8349609431077e-08	3.82215755898013e-06	261632	0.00114599230774737	0.0617262631104399	0.855157340059628	0.00416281499512087	0.074152730706117	0.00480085112869424
2.077235442072e-06	9.50457511862084e-06	4.85849293535114e-08	2.8583260474773e-07	1.95259297115001e-08	1.19357540245056e-05	83782	0.00357434434530224	0.174034705960526	0.796311242599904	0.00407053708159205	0.0239475951130427	0.00163591924493509
1.01080356063068e-06	6.56246849937431e-06	3.61025681973749e-08	3.01370936943285e-07	6.69550043977887e-08	7.97770056954344e-06	125349	0.00239045801129079	0.126703622405889	0.822601505555113	0.00452543535354086	0.0377766668874277	0.00839276979802973
3.61636994624385e-07	5.42685759388978e-06	2.1203730164625e-08	4.09135754542388e-07	5.72323840518858e-08	6.27606645727306e-06	159335	0.00188105444090148	0.0576216005815712	0.864690906451577	0.00337850631585536	0.0651898378272044	0.00911914882379259
3.65130910835638e-09	4.48910075624741e-07	1.59559439680414e-09	2.52232783785832e-07	3.63044973475567e-09	7.10020212650489e-07	1408411	0.00021298345520937	0.00514254248442608	0.632249712932777	0.00224725207589207	0.355247328585552	0.00511316392135272
1.28381258473836e-06	1.02043802100943e-05	5.92207745667446e-08	6.05255112341137e-07	2.30873877204493e-07	1.2383542558945e-05	80752	0.00370819337747741	0.103670866283011	0.824027547975223	0.00478221593577579	0.0488757647062748	0.0186436050997156
2.17723753762851e-07	2.74243290483368e-06	1.16398435126759e-08	1.88511003784456e-07	9.36404261319587e-09	3.16967154850686e-06	315490	0.000950451006592523	0.0686896892725096	0.865210436748742	0.00367225541654594	0.0594733558034612	0.00295426275874136
3.90290398440506e-07	3.60923847722923e-06	1.48059180295355e-08	1.76044273880584e-07	3.07238027590787e-08	4.22110287033894e-06	236905	0.00126553207179514	0.0924617121233927	0.855046320380111	0.00350759469369356	0.0417057530432677	0.00727861975953495
8.46350669648143e-07	1.25864565802211e-05	4.92661386920206e-08	9.42164962045335e-07	2.55333813362064e-07	1.46795721639687e-05	68122	0.00439422100736864	0.0576549956766131	0.857413038992706	0.00335610180880785	0.064182045057001	0.0173938184648723
6.18655451840047e-06	3.05314572384011e-05	1.57842811229021e-07	1.00168900439061e-06	1.59439781096173e-07	3.80369833535174e-05	26290	0.0113464499670581	0.16264577190316	0.802678197548959	0.00414971949173841	0.0263346069029942	0.00419170415314833
6.90242545793451e-07	5.19767725499093e-06	2.50858872721401e-08	2.42883709624684e-07	9.0697010878768e-09	6.16495909876908e-06	162207	0.00184778417161047	0.111962226307595	0.843100038738086	0.00406910846775104	0.0393974567768308	0.00147116970973703
1.61106662531318e-07	2.19744836389454e-06	1.07437146003775e-08	1.88415664697268e-07	4.30560283216072e-09	2.56202000855566e-06	390317	0.000768311684481882	0.0628826714831713	0.85770148420244	0.00419345460398424	0.0735418396687257	0.00168055004167903
9.55912993487391e-07	5.65949325690549e-06	2.94566686087725e-08	2.24234133387188e-07	1.69159285906788e-08	6.88601298097952e-06	145222	0.00206367868790425	0.138819516624178	0.821882455426397	0.00427775385990957	0.0325637105254616	0.00245656356405424
3.44353510072278e-06	2.15699601445022e-05	9.55484767493369e-08	7.69611173456535e-07	7.41139675030583e-08	2.59527688629339e-05	38532	0.00775569983833979	0.132684690366155	0.831123656147098	0.00368162939584456	0.0296542992202926	0.00285572487060943
1.12866130650725e-07	1.71399020840293e-06	6.55082292841174e-09	1.27907573562065e-07	1.02592045010565e-09	1.96234065599424e-06	509596	0.000588529522921544	0.0575160741362412	0.873441725404462	0.00333826999323555	0.0651811260044749	0.000522804461586137
1.27678482863008e-07	1.97162464652417e-06	1.03528721762688e-08	2.05553538138353e-07	1.46910515731718e-08	2.32990059127497e-06	429203	0.000698726768313396	0.0547999701537222	0.846226939427169	0.00444348235930681	0.0882241666911073	0.00630544136869484
1.98798966142025e-06	1.32113447330524e-05	5.64086148830744e-08	4.82015157758344e-07	1.18156606989454e-07	1.58559147741035e-05	63068	0.00474551643089638	0.125378427529587	0.833212395580586	0.00355757556008078	0.0303997066473635	0.00745189468238259
1.85376135727279e-07	2.86841098229728e-06	1.51168955271599e-08	3.0075561745096e-07	5.8743185304325e-08	3.42840281630701e-06	291681	0.00102799385990437	0.0540706987071495	0.836661015634991	0.00440931137241435	0.0877247025992489	0.0171342716861963
2.3646559345645e-07	3.40401001354722e-06	1.78803105288594e-08	3.30950854831602e-07	5.4106793385079e-08	4.04341356574921e-06	247316	0.00121229110284193	0.0584816738657389	0.84186540857007	0.00442208303407775	0.0818493704514937	0.0133814640786203
5.42373973302927e-07	4.78832497239917e-06	2.49746242175465e-08	2.8349566027925e-07	1.44197597291072e-07	5.78336682748997e-06	172910	0.00173351079681094	0.0937817000859899	0.827947649739062	0.00431835381750905	0.0490191386324858	0.0249331577249536
3.3296133016365e-08	1.35340180762741e-06	8.68011779148998e-09	4.53656055164043e-07	5.08139770930509e-08	1.89984809069236e-06	526358	0.000569792575150108	0.0175256817529189	0.712373696748667	0.00456884833793563	0.238785436260178	0.0267463369003006
2.4820554959874e-07	5.78483794525864e-06	1.93926026277088e-08	5.81190548290658e-07	7.16555830042414e-08	6.70528222877999e-06	149136	0.00200956951875209	0.0370164209544243	0.862728480007795	0.00289213816302513	0.0866765228458406	0.0106864380289148
2.5245982164694e-07	3.8752857476235e-06	2.11732114906948e-08	4.17896066823506e-07	2.58783515581779e-08	4.59269319914282e-06	217737	0.00137686237773216	0.0549698860124292	0.843793734871466	0.00461019505823873	0.0909915051372258	0.00563467892064026
7.43186604112485e-07	8.87682274703738e-06	4.12345552136165e-08	6.33302465015233e-07	4.9913758991948e-08	1.03444601303707e-05	96670	0.0030985436645381	0.0718439236795487	0.858123346715369	0.00398614859489424	0.0612214129141354	0.00482516809605215
9.74656107766244e-08	1.75986068036884e-06	4.41873374938978e-09	1.02584776642548e-07	5.95876190294544e-09	1.97028856344035e-06	507540	0.000590912493739215	0.0494676833562077	0.893199459725799	0.00224268354970004	0.0520658641307968	0.00302430923749604
5.88724781661512e-07	4.55152545860582e-06	1.71307063749746e-08	1.70286245835128e-07	6.93159622133774e-09	5.33459878869877e-06	187456	0.00159910397389063	0.11035971119491	0.853208580230649	0.00321124550383539	0.0319210970834162	0.00129936598718955
8.97454369673298e-09	5.10492012178e-07	1.66481254155723e-09	1.21758394695826e-07	1.55001990478147e-09	6.44439783016898e-07	1551735	0.00019331330975858	0.0139261168122168	0.792148507325493	0.00258334849186921	0.188936806672336	0.00240522069808473
7.96667590200932e-08	2.86849515926655e-06	1.04589664749821e-08	4.84233434527771e-07	6.04142441959752e-08	3.50326856348537e-06	285448	0.00105043032140062	0.0227406941764218	0.818805383396786	0.00298548806220457	0.138223326517112	0.0172451078474753
7.8316591739284e-06	2.53108649611321e-05	9.18253615619804e-08	3.81588841730285e-07	9.38679785572313e-08	3.370980631691e-05	29665	0.0100621467823793	0.232325843118232	0.750845754590862	0.00272399552518099	0.0113198170924781	0.00278458967324722
8.33032495246048e-07	6.14840105586524e-06	3.13842603306226e-08	2.97835271015091e-07	5.91408237728847e-08	7.36979390622988e-06	135689	0.00220850397747052	0.113033350164903	0.834270419783086	0.00425849904759109	0.0404129714893822	0.00802475951503764
3.02287937760409e-07	6.21200199979731e-06	3.25116438541377e-08	8.59110660391919e-07	3.2203252865604e-07	7.72794477045981e-06	129401	0.00231570699338401	0.0391162135262546	0.803836231276235	0.00420702331859486	0.111169358207098	0.0416711736718169
3.38902779124451e-10	1.54066991043365e-07	6.73042333416653e-10	3.93415563444625e-07	2.44092104883952e-07	7.92586604484483e-07	1261692	0.000237747809081257	0.00042759084900871	0.194385055426939	0.000849171976423215	0.496369180627915	0.307969001119714
1.20697915194064e-06	1.44515645547173e-05	5.78277336262186e-08	8.90369856188796e-07	1.36793204417592e-07	1.67435345008905e-05	59725	0.00501050772069633	0.072086282133348	0.863113135040194	0.00345373514911938	0.053176935619026	0.00816991205831222
3.02275414883849e-07	3.535860230439e-06	1.36978972093616e-08	2.06019569360029e-07	8.24963394284985e-10	4.05867807528652e-06	246386	0.00121686491224648	0.0744763219148663	0.871185190066937	0.00337496518700726	0.0507602636963231	0.000203259134866651
3.7680129908603e-06	1.19082330226589e-05	5.33566649293585e-08	2.1681249238147e-07	5.83985254932666e-10	1.59469991560849e-05	62708	0.00477271213362362	0.236283513530038	0.746738173502381	0.00334587494531842	0.0135958176368712	3.66203853914316e-05
8.50574287337008e-08	1.78577921954083e-06	6.5617695133787e-09	1.7713204667848e-07	1.38353705395562e-08	2.06836583500595e-06	483473	0.000620317915475344	0.0411230099115692	0.863376869467435	0.00317244145224427	0.0856386446152891	0.00668903455346254
1.17418098339902e-06	7.21028790841424e-06	3.62193256447788e-08	2.85970647776138e-07	3.38949065583066e-08	8.74055377179249e-06	114409	0.00261874268648421	0.134337138590502	0.824923465568426	0.00414382504706576	0.0327176807376922	0.00387789005631339
7.51748544927824e-07	6.36714721100015e-06	2.38820081873392e-08	2.60082349137617e-07	5.6185920607865e-08	7.4590460338608e-06	134065	0.0022352203220608	0.100783470368089	0.853614146111459	0.00320175101198268	0.0348680445135956	0.00753258799487302
1.58611068761141e-07	3.09243805764335e-06	9.40471921990171e-09	2.35767459220935e-07	4.41645078502384e-09	3.50063775563035e-06	285662	0.00104964190503376	0.0453091921624952	0.88339276255292	0.00268657309793776	0.0673498589911886	0.0012616131954586
1.70119013268708e-06	1.46957120866e-05	5.67366712876919e-08	6.30232529026045e-07	4.40938606988155e-08	1.71279652802996e-05	58384	0.00512525442287892	0.0993223716213259	0.857995205274196	0.00331251671516113	0.036795528173503	0.00257437821581363
9.73511835027229e-07	6.04512965584822e-06	2.7629829726055e-08	2.20598843744651e-07	6.65434632443290e-09	7.27352451067059e-06	137485	0.00217968631508969	0.133843205394997	0.831114220757728	0.00379868517463862	0.0303290163415305	0.000914872331105871
6.35430773060528e-07	4.1984611206904e-06	1.64603611046962e-08	1.39835581149422e-07	1.00634330475816e-08	5.00025126905263e-06	199990	0.00149895457477156	0.127079768369504	0.839650028524639	0.00329190679007915	0.0279657108463504	0.00201258546942747
1.76655549532955e-06	1.37837016727372e-05	5.88245818760571e-08	5.90185176181669e-07	1.27693054686942e-08	1.62120362315932e-05	61683	0.00485184189905941	0.10896567649454	0.850214092531834	0.00362845117268013	0.0364041362695419	0.000787643531403541
2.81591483269799e-07	5.98795701736466e-06	2.79767499629744e-08	7.64990052463549e-07	6.70297347676024e-08	7.12954503782858e-06	140261	0.00213658538099304	0.0394964169208141	0.839879260961705	0.00392405824137906	0.107298579138584	0.00940168473751831
4.68411424888128e-07	6.76846062545767e-06	2.99763292455516e-08	5.5696453022288e-07	5.43572448079036e-08	7.87817015462213e-06	126933	0.00236066958288839	0.059456880937423	0.859141208252097	0.00380498626676202	0.0706971948170107	0.00689972972670718
5.53888710718619e-08	1.36527431129055e-06	5.83697680673663e-09	1.84988336098752e-07	7.63674206081372e-09	1.61912523732872e-06	617617	0.000485620012843913	0.0342091332991908	0.843217238428711	0.00360501872996968	0.114252024385681	0.00471658515644723
2.42721058218716e-06	1.32950594314111e-05	5.08204205048146e-08	3.57929076490565e-07	1.14007388859946e-08	1.61424202494796e-05	61949	0.00483105788087501	0.150362247090266	0.823610042728238	0.0031482528468092	0.0221731977583785	0.000706259576308707
3.54789858797343e-07	5.62227072239619e-06	2.70221317037771e-08	5.50608687220014e-07	1.50136213245055e-07	6.70482761336238e-06	149146	0.002009433407269	0.0529155825110649	0.838540682416844	0.00403025003206993	0.0821212295037502	0.0223922555362707
2.86535813573228e-07	3.31812739285442e-06	1.46263396440033e-08	2.1777640825473e-07	4.20551075678969e-09	3.84127146508317e-06	260330	0.00115171991378615	0.0745940025790456	0.863809658602865	0.00380768185142744	0.0566938343812195	0.00109482258544272
1.19228673749674e-06	1.10049036233618e-05	6.98022376243314e-08	8.28443781954062e-07	1.03570737919714e-07	1.31990071183566e-05	75763	0.00395189888133329	0.0903315474266666	0.833767534533459	0.00528844609283173	0.0627656136954344	0.00784685825160837
5.78119483855071e-07	5.6979360188201e-06	3.06255274176409e-08	3.88107644967285e-07	1.40050011076015e-08	6.7087936761677e-06	149058	0.00201062084251213	0.0861733885048189	0.849323484050707	0.00456498275188205	0.0578505859177035	0.00208755877488867
5.86299022834953e-08	1.71449594657209e-06	9.37378541968732e-09	3.52450696528213e-07	1.40012536547588e-08	2.14895158445824e-06	465343	0.000644478402564097	0.0272830261544846	0.797829024614492	0.00436202727296459	0.164010533823668	0.00651538813439048
4.44223552968093e-07	4.1099030037483e-06	2.33316573757268e-08	2.77546926558128e-07	7.32861595740013e-09	4.86233375660765e-06	205663	0.00145764028226014	0.0913601523886379	0.845253166375748	0.00479844834674714	0.0570810109818062	0.00150722190706077
7.39142439818266e-08	1.41753299431288e-06	5.94782991987120e-09	1.46662732674319e-07	8.29917413498125e-08	1.72704954223871e-06	579022	0.000517981111521792	0.0427979870722262	0.820783052045737	0.0034439254777609	0.0849209759693434	0.0480540594349328
2.9256140796827e-07	6.04699457797556e-06	2.55261650231295e-08	6.78432306520219e-07	1.43762577764674e-07	7.18727703525185e-06	139135	0.00215386794951522	0.0407054586226921	0.841347084343141	0.00355157661210634	0.0943935099750118	0.0200023704470488
3.52038396901341e-07	3.65754194355924e-06	1.3035865233262e-08	1.74140587646012e-07	1.89828212489601e-09	4.19865507546475e-06	238172	0.00125880620491337	0.0838455149503734	0.871122270779622	0.00310477164686339	0.0414753259117711	0.000452116711369982
9.05601513902403e-07	5.9825926002456e-06	2.87446765694396e-08	2.44158144998361e-07	5.70120836823791e-08	7.21810901939818e-06	138540	0.00216309764611577	0.125462432261505	0.828831011580427	0.00398230014151771	0.033825776854049	0.00789847916250128
9.71115832037489e-09	5.52648656720713e-07	2.57031345117471e-09	1.88071155676853e-07	6.75411353618114e-10	7.53676695522734e-07	1326829	0.000226077534486668	0.0128850452429598	0.733270193975426	0.00341036609788233	0.249538239399072	0.000896155284660438
2.93453236435567e-09	3.86549316399078e-07	1.38098373543805e-09	2.33895051100802e-07	1.09744378747838e-08	6.35734321474458e-07	1572984	0.000190702171118384	0.00461597284467765	0.60803594102416	0.00217226550272626	0.367913203991142	0.017262616637294
1.89254389949882e-06	7.47595022263134e-06	2.9283931670657e-08	1.48732891569974e-07	1.53995919546301e-08	9.56191053732543e-06	104582	0.0028644764118374	0.197925288268613	0.781846911602924	0.00306256072532217	0.0155547252810396	0.00161051412210112
1.46523811741205e-06	1.57191560694419e-05	7.86122230843871e-08	1.08449647802088e-06	1.27850898670302e-08	1.83602879778262e-05	54465	0.00549299498673861	0.0798047459376248	0.856149755844023	0.00428164433909356	0.0590675091442262	0.000696344735031979
2.84002585043706e-07	5.8104675690031e-06	2.97348372952198e-08	7.82258037737301e-07	1.24518054069856e-08	6.91891483448632e-06	144531	0.00207352889370405	0.0410472728509587	0.839794636586894	0.00429761573982829	0.113060798759691	0.00179967606262783
1.82948100355318e-10	8.97006021096802e-08	3.6557821282769e-10	2.30468293202903e-07	2.76734070709976e-08	3.48390828696764e-07	2870340	0.000104511805095742	0.000525123181455946	0.257471192468602	0.00104933362969174	0.661522273892865	0.079432076827385
1.69216490287424e-06	1.37513206815157e-05	4.4026440070335e-08	4.60053175490946e-07	8.53422303205543e-08	1.60329074302717e-05	62372	0.00479836169083681	0.105543234141006	0.857693512004678	0.00274600475689199	0.0286943074730363	0.00532294162438807
3.59901079731085e-07	3.85318720398397e-06	1.91725599507492e-08	2.6392425896766e-07	3.78655465770714e-09	4.49997165729118e-06	222224	0.00134908370196662	0.0799785214531179	0.856269216216232	0.00426059571279398	0.0586502047274078	0.000841461890448109
2.15217785151284e-06	9.7333021497616e-06	3.40686869107566e-08	1.98107500105331e-07	1.97623320189762e-08	1.21374185203095e-05	82390	0.00363462635062684	0.177317594174709	0.801925230927392	0.00280691374807169	0.01632204572775	0.00162821542207743
3.02820545889249e-07	3.38659120041335e-06	1.27509176629991e-08	1.83349484445048e-07	2.68152922782741e-09	3.88819367763847e-06	257189	0.00116578032057235	0.0778820632394963	0.870993443533971	0.00327939365169265	0.047155440198238	0.000689659376601851
1.01905305892223e-06	1.20382417814742e-05	3.82226097209146e-08	5.80620711325188e-07	1.36258325425232e-07	1.38123964868678e-05	72399	0.00413517408793895	0.0737781499315558	0.871553447869792	0.00276726850096251	0.0420362036289079	0.00986493006878133
3.23157546772726e-07	4.16763749749175e-06	1.80393174672091e-08	2.99132354916649e-07	1.93743918606783e-08	4.82734110850902e-06	207153	0.00144715768402115	0.0669431762762953	0.863340170874931	0.00373690548517727	0.0619662767127388	0.00401347065085738
8.87482808283382e-08	2.12092915305372e-06	8.09289139926932e-09	2.48677369682205e-07	3.35622996477779e-08	2.50000999461131e-06	399998	0.000749722753241922	0.0354991704111712	0.848368269577047	0.00323714361811084	0.0994705502050877	0.0134248661885834
6.1721540352444e-07	4.8053501174047e-06	1.85017955938374e-08	1.85209290479201e-07	5.30096124542441e-08	5.67928621945643e-06	176078	0.00170234007657422	0.108678340846768	0.846118672614572	0.00325776776850107	0.032611367577267	0.00933385119289122
2.18353921048697e-06	1.67548210575205e-05	6.93054135418613e-08	6.83826425347204e-07	2.83133536280318e-08	1.97198054605246e-05	50710	0.00589853489981829	0.11072823283465	0.849644338077299	0.00351450797425959	0.0346771385101186	0.00143578260367274
1.35846330631446e-06	7.30006786811511e-06	2.92680813171892e-08	2.02224899040199e-07	1.70294511315271e-09	8.89172709990011e-06	112464	0.00266397529281348	0.152778340029095	0.820995492337717	0.00329160814185559	0.0227430393182524	0.000191520173079968
2.31010599097752e-06	1.36847115989323e-05	5.63137773132178e-08	4.28941256624727e-07	6.46242801687214e-08	1.65446969040165e-05	60442	0.00495115256663492	0.139628184449647	0.827135829584773	0.00340373580972322	0.0259262082051557	0.003906041950701
1.5257008618137e-06	9.64880083162142e-06	4.55729579853363e-08	3.70579963396028e-07	6.87151097251339e-10	1.15913417659137e-05	86271	0.0034713834518888	0.131624180584536	0.832414488889916	0.00393163784708265	0.0319704112672943	5.92814111712261e-05
1.00456848335056e-05	3.30305737516166e-05	8.02916157085181e-08	3.39467488884917e-07	2.33987340573973e-07	4.37300050302896e-05	22868	0.0130336056090888	0.229720642075103	0.755329749647592	0.00183607606843183	0.00776280470696916	0.00535072750190405
1.43399673623336e-07	4.91331096981991e-06	1.20190282445667e-08	5.29557046696701e-07	7.88151358374131e-09	5.60616823196825e-06	178375	0.00168044165811487	0.0255789101735518	0.876411617796726	0.00214389360919107	0.0944597137982747	0.0014058646222563
1.35554539226629e-07	2.06042975685867e-06	4.61880711607491e-09	9.02675384821285e-08	5.36421489785259e-09	2.29623485658135e-06	435496	0.000688634030564961	0.0590333949674655	0.89730793474943	0.00201146982105803	0.0393111088891488	0.00233609157289724
6.13007113223063e-07	6.63417566708686e-06	3.33800570172798e-08	4.64498101202635e-07	1.66348321204342e-08	7.76169577065028e-06	128838	0.00232580887331379	0.0789785030664382	0.854732762416821	0.00430061393845165	0.059844924991658	0.00214319558663151
4.16321995510554e-07	4.24101411803655e-06	1.04936099754762e-08	1.37444835749943e-07	2.20663231229969e-09	4.80748119158482e-06	208009	0.00144120828469763	0.0865987778047469	0.88216967451899	0.00218276672487966	0.0285897812747622	0.00045899967662115
2.03002108735259e-06	8.3464855690646e-06	3.98256473425817e-08	2.10535429139243e-07	2.23133312465608e-08	1.06491810641456e-05	93904	0.00318967347848065	0.190626967005699	0.783767833299985	0.00373978497526627	0.0197701051255565	0.00209530959349418
1.71159626309732e-06	8.09471575977207e-06	4.90692528831842e-08	2.98380650748904e-07	9.15087889710407e-09	1.01629128053986e-05	98397	0.00304424619137023	0.168415915384821	0.796495642024216	0.00482826664193344	0.0293597570364279	0.000900418912601816
1.44667535264905e-06	7.78899747032362e-06	3.34635101376827e-08	2.31656524244928e-07	1.8778268135432e-08	9.51957112549072e-06	105047	0.00285181077106089	0.151968542865893	0.818208863366428	0.00351523295498858	0.024334764790466	0.00197259602222511
4.34878526802519e-06	2.48171413620798e-05	1.53429921255343e-07	1.12589848275734e-06	9.76288246025207e-08	3.05428838587202e-05	32741	0.00912115268829383	0.142382929134689	0.812534319839426	0.00502342614289639	0.0368628741138303	0.00319645076915836
1.29202199931844e-06	1.08721401415926e-05	4.26297306863899e-08	4.61255640923297e-07	1.00951314537638e-07	1.27689988270584e-05	78315	0.00382339624183581	0.101184283655862	0.851448127519113	0.00333853352668924	0.0361230858558672	0.00790596944246835
7.19684369005411e-07	4.82101399654605e-06	2.8685924598888e-08	2.47071998139562e-07	2.06051684301706e-09	5.81851680513293e-06	171865	0.00174403751582908	0.123688629440844	0.828564075348737	0.00493010943503371	0.0424630548323935	0.000354130942992093
1.25760795529353e-06	6.95273934761065e-06	3.28267309241177e-08	2.33345450856723e-07	4.04202350651808e-08	8.51693971975021e-06	117413	0.00255183132548642	0.147659605054762	0.816342439466575	0.00385428710361712	0.0273978046733865	0.00474586370165906
4.25554363532108e-06	1.21581183041822e-05	4.95130324785601e-08	1.81882244213586e-07	1.65157102406141e-09	1.66467087872195e-05	60072	0.0049816046480754	0.255638738546821	0.73036168648043	0.00297434364422676	0.0109260182621339	9.92130663887987e-05
3.28189497895305e-07	3.67286723292951e-06	1.93790212548168e-08	2.7885250868817e-07	3.4933145608232e-08	4.33422140637603e-06	230722	0.00129942425594898	0.0757205198175867	0.847411077691229	0.00447116550767539	0.0643373936269043	0.00805984335660431
7.95375057645119e-07	8.10258900680122e-06	3.62718142684823e-08	4.75117688317904e-07	4.94053793793936e-09	9.41429410497067e-06	106221	0.00282031693846585	0.0844858944044639	0.860668778397642	0.00385284481917036	0.0504676912597245	0.00052479111899965
8.09004792983859e-08	2.18857140902242e-06	7.76788642268461e-09	2.70198251848319e-07	2.32583908356961e-08	2.57069641742751e-06	389000	0.000770912610558283	0.0314702579230817	0.851353506460526	0.00302170507961338	0.105107024702165	0.00904750583461378
2.66195498397679e-05	8.10203549083229e-05	4.39039629467307e-07	1.71849316743624e-06	9.99233539367752e-08	0.000109897360898931	9099	0.0324334007535776	0.242221920727004	0.737236583714094	0.00399499702154883	0.0156372560121501	0.000909242525201959
4.64504771701996e-07	4.60777908286516e-06	1.61366450038819e-08	2.05815900425252e-07	3.04132357881098e-09	5.2972777235751e-06	188776	0.00158792543642627	0.0876874492788543	0.869839061365164	0.00304621464947308	0.0388531451747914	0.000574129531716983
4.10189244469481e-09	5.9224743379849e-07	1.62748502102776e-09	3.02146349357042e-07	1.4139840132819e-07	1.04152156194944e-06	960134	0.000312407821817628	0.00393836536328368	0.568636747846069	0.00156260329165107	0.290100906592376	0.13576137690662
5.2168153182088e-07	4.422507686393e-06	1.78268162151057e-08	1.94311078529134e-07	4.45393599042244e-08	5.20086647286234e-06	192276	0.00155904742014745	0.100306657466206	0.850340555649573	0.0034276627381465	0.037361289612612	0.00856383453346224
8.86556326333079e-07	5.9430927329487e-06	2.5929636589253e-08	2.23493172230442e-07	1.13100077992172e-08	7.09038187590069e-06	141036	0.00212486138282031	0.125036470792408	0.838190782523085	0.00365701552371735	0.0315206114624188	0.00159511969837034
1.82969847238355e-07	2.94586769617102e-06	1.03517835799098e-08	2.14295890671e-07	3.72888556105421e-08	3.39077407327082e-06	294918	0.00101671673953252	0.0539610847802246	0.868789141509909	0.0030529263690884	0.0631996960104997	0.0109971513302779
6.24490993493603e-08	1.47509485268599e-06	5.09404406112677e-09	1.54709140526313e-07	6.07670544324014e-09	1.70342384206603e-06	587053	0.000510897035513103	0.0366609283063796	0.865958792085998	0.0029904736186787	0.0908224581021898	0.00356734788675372
4.09269128950296e-07	3.36607693116279e-06	1.81302175561571e-08	1.91723103119951e-07	4.54906741993836e-09	3.98974844820913e-06	250642	0.00119621089086575	0.102580183754192	0.843681493923185	0.00454420066615857	0.0480539326247522	0.00114018903171208
7.99534417431712e-07	5.06615501159713e-06	2.10765890746616e-08	1.71711723189365e-07	4.97219399557706e-08	6.10819968124864e-06	163714	0.00183078756108512	0.130895265242585	0.829402324084059	0.00345054028593137	0.0281116748223698	0.00814019556505501
7.93832473369243e-08	1.82070834959558e-06	6.7924504802338e-09	2.00309014698834e-07	7.92546589431078e-11	2.10727231677051e-06	474547	0.000631982575957313	0.0376710910617298	0.864011895902421	0.00322333778419466	0.0950560651818445	3.76100698103267e-05
4.11718101665816e-07	8.00188856841109e-06	3.86282852431526e-08	9.65404817940884e-07	3.77143195843908e-09	9.42141120521938e-06	106141	0.00282244606456661	0.0437002581351855	0.849330147481315	0.00410005299649301	0.102469237029593	0.000400304357414072
1.08850724415903e-06	1.37873811583598e-05	6.2823293793553e-08	1.02327145796849e-06	5.83702794972647e-07	1.65456859492535e-05	60439	0.0049514478159709	0.0657879792652626	0.833291602454344	0.00379695915818996	0.0618452121662964	0.0352782469559071
1.63432267719512e-07	2.42471759310576e-06	1.13209558730785e-08	2.15956572609953e-07	1.21704710008625e-08	2.82759786030917e-06	353657	0.000847920869150642	0.057798978423913	0.857518541494668	0.004003736186107	0.0763745706705056	0.00430417322480638
2.28549583633464e-06	8.38355240541629e-06	4.1005032362363e-08	1.9339379336298e-07	5.23545330679435e-08	1.09558016005442e-05	91276	0.00328136300692017	0.208610553537325	0.765215792607987	0.0037427687956969	0.0176521810465584	0.00477870401243327
2.37841924488506e-08	9.8241511004175e-07	4.44707933211155e-09	2.36180185076396e-07	6.05748249694626e-09	1.25288404939605e-06	798158	0.00037579482170591	0.0189835543523087	0.78412292862641	0.00354947397906075	0.188509212157538	0.00483483088468261
2.53377750693575e-06	1.2936906937531e-05	6.46025710914821e-08	4.24116019750907e-07	1.08845867288902e-07	1.60682489025981e-05	62235	0.00480891337161049	0.157688465139849	0.805122388628127	0.00402051097683933	0.0263946633091009	0.00677397194608446
1.03638912887811e-06	5.90769682024428e-06	2.69918123876931e-08	1.9782736848382e-07	2.56940214477357e-08	7.19459915144165e-06	138993	0.00215605986644429	0.144050989785921	0.821129391073929	0.00375167703155282	0.0274966491280032	0.00357129298059465
1.16387075017781e-06	7.61617946396416e-06	2.94034876979877e-08	2.47398606118093e-07	6.79271866951002e-08	9.12477949465315e-06	109592	0.00273370294804109	0.127550561726977	0.834669974044525	0.00322237789036077	0.027112831193681	0.0074442551444562
1.89999715184093e-06	8.42868819470852e-06	2.99041862702513e-08	1.70568816430333e-07	4.83253544779859e-09	1.05339908846978e-05	94931	0.00315522569028004	0.180368216817138	0.800141967746756	0.00283882780966628	0.016192231253789	0.000458756372650612
1.31696405521814e-07	2.28433150419009e-06	1.01183495283392e-08	2.25660948441984e-07	1.67255928836373e-08	2.66853280056587e-06	374738	0.0008002405449552	0.0493516157994712	0.856025267407504	0.00379172762133317	0.0845636779859451	0.00626771118574619
4.01456576732687e-07	6.28569394693697e-06	2.70221918005788e-08	5.44029080997707e-07	1.95681271125043e-08	7.27776992358045e-06	137405	0.00218095717128564	0.0551620319064967	0.863684069837233	0.00371297692621817	0.0747521681380744	0.00268875319197743
1.44429231552178e-07	2.58105973410505e-06	9.46989134092158e-09	2.17596711553065e-07	4.30614930697587e-08	2.99561706162098e-06	333821	0.000898282766815806	0.0482135161408198	0.861612042197543	0.00316124896678124	0.0726383603367914	0.0143748323580643
2.02040968076615e-08	8.76925650563431e-07	3.67011002709414e-09	2.04815729837149e-07	9.39523108475927e-08	1.19956789808293e-06	833634	0.000359805839629579	0.0168428121825787	0.731034610016554	0.00305952671204312	0.170741256217736	0.0783217948710875
7.62129159693256e-06	3.28339160040628e-05	1.7704678517887e-07	9.8081579938461e-07	4.20335063942818e-09	4.16172735361982e-05	24028	0.0124078221131907	0.18312808479161	0.788949232234164	0.00425416588198352	0.0235675169477767	0.000101000144465787
2.39646867274383e-06	1.8289485730099e-05	6.39140514727262e-08	6.27235803112473e-07	8.7784967818384e-08	2.14648892252464e-05	46588	0.00641884650243474	0.11164598370837	0.852065227925211	0.00297760919248315	0.0292214786915712	0.00408970048236419
4.79327203748699e-06	1.56412226265753e-05	7.4615093616372e-08	3.13063006159766e-07	1.41542276350119e-08	2.08363269914734e-05	47993	0.00623146659601437	0.230044001490689	0.750670817988983	0.00358100991825026	0.0150248652887755	0.000679305313302294
2.49664784528295e-07	3.26882784701271e-06	1.16653550234887e-08	1.96379277463197e-07	1.38420883510156e-09	3.7279214728628e-06	268246	0.00111775337427056	0.0669715782228023	0.876849974123106	0.00312918475037793	0.0526779544292254	0.000371308474488487
1.80873487336987e-05	3.36642764268116e-05	1.27535811081698e-07	3.05209490983371e-07	2.89957080711896e-08	5.22133661706466e-05	19152	0.0155423698986475	0.346412232350327	0.644744418829236	0.00244258932980645	0.00584542835230865	0.000555331138322403
9.32417302199634e-07	5.93507639371878e-06	2.23851022137546e-08	1.83204375864363e-07	4.67699354616477e-09	7.0777601675427e-06	141288	0.00212108288220914	0.131739036097257	0.838552911263643	0.00316273816629286	0.025884513112567	0.00066080136024001
3.05287643094187e-09	3.481728845937e-07	7.23332606015859e-10	1.06068252095488e-07	2.62548207822614e-10	4.58279893933969e-07	2182073	0.000137474549181671	0.00666159801324766	0.759738511774786	0.00157836426077222	0.231448626700545	0.000572899250649743
9.22031583494051e-07	5.48861486850107e-06	2.32155276162456e-08	1.77686352536661e-07	1.79209988890378e-08	6.62946933103707e-06	150842	0.00198687094535499	0.139080752538879	0.827911646382482	0.00350186816726911	0.0268025001193972	0.00270323279197286
2.90894851999696e-07	3.38559492898322e-06	1.42210509258239e-08	2.12810043246959e-07	2.25321055529823e-08	3.92605298070868e-06	254709	0.00117712485068078	0.0740934606407649	0.862340611708224	0.00362222593421469	0.0542045775471287	0.005739124169668
4.72090401646243e-06	1.68923722289928e-05	6.97741791734202e-08	3.21019012765964e-07	2.85014006358001e-08	2.20325708380304e-05	45387	0.00658804709959571	0.214269322049049	0.766700007601241	0.00316686507835858	0.0145702022304112	0.00129360304093991
5.58065623319386e-07	5.21331012287148e-06	2.84387546224108e-08	3.41589336732411e-07	2.18660113084924e-08	6.16326984885418e-06	162252	0.00184727832977227	0.0905470045941824	0.845867575284034	0.00461423162052491	0.0554233945794076	0.00354779392185099
1.81242586667826e-07	4.09374436057198e-06	1.52986772238593e-08	4.44322885062396e-07	1.19869382417739e-08	4.74659544776784e-06	210677	0.00142296863255498	0.0381837021212875	0.862459083699061	0.0032230842910899	0.0936087538851338	0.00252537600342808
5.73506001471691e-09	8.71044006731203e-07	4.31247888043408e-09	8.4222981708082e-07	3.00667069836929e-08	1.75338806969087e-06	570324	0.000525878559456183	0.00327084466573794	0.496777651101946	0.0024595119329142	0.480344215658608	0.0171477766407945
1.95827072384654e-06	1.16162581142069e-05	6.20078687036545e-08	4.72949154155055e-07	5.01277490347926e-09	1.41144986358156e-05	70849	0.00422542712946994	0.138741784201772	0.823001823439238	0.00439320377603136	0.0335080378239539	0.000355150759004597
1.86293076483368e-08	1.26637781119858e-06	5.75682281188207e-09	5.03188896479499e-07	9.78766451836978e-08	1.89182948332199e-06	528589	0.000567388356157994	0.00984724459184575	0.669393210309239	0.00304299243807813	0.265980047840208	0.0517365048206298
5.13005004634636e-07	7.19827833530033e-06	3.94964865143247e-08	7.12612529377404e-07	9.70262303863376e-09	8.47309497886533e-06	118021	0.00253871127081184	0.0605451733887368	0.849545337713692	0.00466140018645393	0.0841029790359831	0.00114510967513468
4.69980035033745e-08	1.35714720910218e-06	4.97690648244894e-09	1.84785717968852e-07	1.70203433280189e-08	1.61092818038487e-06	620760	0.000483162082982602	0.0291744871532051	0.842462889176063	0.00308946515620571	0.114707607836809	0.010565550677717
1.73324605821851e-06	1.59527058580627e-05	6.50855745643318e-08	7.70312100799013e-07	6.8875741082315e-08	1.85902253327269e-05	53792	0.00556159618106278	0.0932342683962652	0.858123318708731	0.0035010643173729	0.041436404724096	0.00370494385353489
3.07996239215751e-07	3.79002146232501e-06	1.4774023389302e-08	2.33754296176168e-07	2.28639138303901e-08	4.36940993493662e-06	228864	0.00130996708733377	0.0704892065066031	0.867398920852223	0.00338123994070067	0.0534979092502014	0.00523272345027105
8.68371997212149e-08	2.00891840393447e-06	9.74297568237728e-09	2.89809489302961e-07	3.06921589735161e-09	2.39837728453838e-06	416949	0.000719255260042462	0.0362066470029667	0.837615673265992	0.00406231986317888	0.120835654661706	0.00127970520615665
1.04689466340094e-08	6.22879613525639e-07	1.78874395073259e-09	1.36838966334377e-07	2.88026825213532e-08	8.00778952966111e-07	1248784	0.000240204928240395	0.0130734537855073	0.777842138855514	0.00223375495086006	0.170882321304176	0.0359683311039421
4.34993838258532e-06	1.55148292974094e-05	5.43762301107429e-08	2.49368361763768e-07	2.40124742382499e-07	2.04086370142518e-05	48999	0.0061039483332691	0.213142032931825	0.760208988310935	0.00266437342546545	0.0122187660836747	0.0117658392480995
6.94762146948598e-08	2.24723704411731e-06	1.61216612486863e-08	6.70499056866684e-07	3.61793297240855e-08	3.03951330665163e-06	329000	0.000911439764006983	0.0228576774257968	0.739341077796728	0.00530402719850112	0.220594216646255	0.0119030009327188
6.67151645917671e-07	5.56540606680513e-06	2.41632265941943e-08	2.5917417099211e-07	8.34804345674451e-10	6.51672991465478e-06	153451	0.00195311552732735	0.102375218039555	0.854018217678422	0.00370787602227555	0.0397705865344029	0.000128101725344969
1.76214954986024e-06	7.57333432280094e-06	3.38544298860066e-08	1.87076123575489e-07	1.7675205948009e-08	9.57408963207068e-06	104449	0.00286811970242584	0.18405400592423	0.791023962991975	0.003536046891874	0.0195398341528821	0.00184615003903888
3.42876969898939e-06	2.23156579049779e-05	8.25466457919576e-08	6.90840724435099e-07	1.96603925055097e-07	2.67144188992494e-05	37433	0.00798240277917817	0.128349027988242	0.835341318451994	0.0030899659881532	0.0258602190465206	0.00735946852509004
9.14980244815544e-06	4.07158156085481e-05	1.62465040882746e-07	9.29681186327638e-07	2.59499778304965e-09	5.0960359281697e-05	19623	0.0151722215807149	0.179547447803055	0.798970340524496	0.00318806702253955	0.0182432227604318	5.09218894769778e-05
6.91813963251801e-07	8.34745798139443e-06	2.67370287098743e-08	4.14826050923129e-07	8.55505449368111e-08	9.56638556921605e-06	104533	0.00286581508772443	0.0723171733196715	0.872582222512122	0.00279489348578131	0.0433628822423811	0.00894282844004393
1.09171407801629e-08	8.90025078521049e-07	3.3734361131208e-09	3.53623868550219e-07	2.4855947178003e-08	1.28279547114255e-06	779547	0.000384764847196628	0.0085104297807033	0.693816823135745	0.00262975368171215	0.275666601968321	0.0193763914335185
1.32870633641115e-07	4.07691419138104e-06	1.09257834524472e-08	4.31075846457731e-07	1.07278786388889e-08	4.66251433357122e-06	214477	0.00139777975554856	0.0284976354248211	0.874402500390461	0.00234332436766553	0.0924556613915119	0.00230087842554082
2.33220444813531e-06	1.55121217432162e-05	5.63221419247388e-08	4.81695677973532e-07	9.48120983881986e-08	1.84771561096379e-05	54121	0.00552786287040108	0.126220963566942	0.839529722602973	0.00304820404127886	0.0260697953253895	0.00513131446341698
2.80738664432152e-06	1.37704951468871e-05	5.48229927900471e-08	3.45767125191157e-07	2.71166459973099e-09	1.69811835737895e-05	58889	0.00508144388724596	0.165323378792909	0.810926699369874	0.00322845534010164	0.0203617800660755	0.000159686431039851
9.59758687246605e-07	5.40502130770279e-06	1.8449679297569e-08	1.33592413977932e-07	2.32147170685595e-08	6.54003680529345e-06	152904	0.00196009395936414	0.146751266976018	0.826451206410338	0.00282103600435948	0.0204268596577015	0.00354963095158268
9.19042210670319e-07	8.98361069067803e-06	5.1463383268526e-08	6.46838801056491e-07	2.6466511545668e-07	1.086562020113e-05	92033	0.00325439670344807	0.0845825819104864	0.826792260762411	0.00473635027876032	0.0595307758860574	0.0243580311622851
1.3439018917653e-08	7.10669587814763e-07	2.94964761484242e-09	2.00553836846699e-07	2.05526510967401e-08	9.48164742290697e-07	1054669	0.000284409105591465	0.014173717201491	0.749521213051897	0.00311090202290826	0.21151792288983	0.0216762448338739
2.68374843362832e-08	8.56721660153204e-07	2.6357268654671e-09	1.08181907467647e-07	2.34679079943578e-08	1.01784468681696e-06	982468	0.000305306945799777	0.0263669739439426	0.84170175592543	0.00258951773252326	0.106285279933973	0.0230564724641316
8.2091692004078e-07	5.23770504134235e-06	2.49912899685613e-08	2.05016766971607e-07	4.07222023587069e-08	6.32935222068201e-06	157994	0.00189701007291465	0.12969999004927	0.827526239451084	0.00394847515151692	0.032391429616081	0.00643386573204785
1.11349501256037e-06	1.09271140695825e-05	4.86796713451903e-08	6.14264684023772e-07	1.08077097734069e-07	1.28116305352459e-05	78054	0.0038361369363924	0.0869128257716337	0.852905806136156	0.00379964682959505	0.047945863122877	0.00843585813973787
1.34283794843933e-07	2.31884354101227e-06	1.1922090756341e-08	2.64704899778106e-07	5.00802382341337e-08	2.77983456462478e-06	359734	0.000833603887588463	0.0483063979967667	0.834166022151488	0.00428877707618196	0.0952232565011779	0.0180155462743854
9.90135951304976e-08	1.82801330870012e-06	8.63353060819435e-09	2.04942473386846e-07	4.63593071344315e-08	2.18696221496009e-06	457255	0.000655874202339368	0.0452744882619312	0.835868720636986	0.00394772737687739	0.0937110261827668	0.0211980375414385
4.91486515756172e-09	6.60535361796661e-07	2.58448728895614e-09	4.4662356473285e-07	8.97707664081558e-08	1.20442904538419e-06	830269	0.000361263659782729	0.00408065977518334	0.54842197996476	0.00214581946430206	0.370817663725793	0.0745338770699614
3.30312379315592e-08	1.04204300335573e-06	3.19828043601718e-09	1.29728681609437e-07	1.02370127396071e-07	1.31037133072881e-06	763142	0.000393034398532555	0.0252075401506134	0.795227260334027	0.0024407435976475	0.0990014651322415	0.0781229907854701
1.25950425838884e-06	9.67309010307101e-06	5.31737344428191e-08	5.25096586175235e-07	8.42050709765448e-10	1.15117067327877e-05	86868	0.0034475753156491	0.109410731842353	0.840282881383704	0.00461910085768339	0.0456141385777014	7.31473385581581e-05
2.07149556159609e-06	9.83691588008206e-06	3.25063848629159e-08	1.98476122525934e-07	5.53790908949031e-08	1.21947730399619e-05	82002	0.00365177022890539	0.169867496082778	0.806650181011716	0.00266559982349761	0.0162755077011711	0.00454121538083796
3.89510035101855e-07	6.5611328363936e-06	2.60389898625415e-08	5.63996582520991e-07	9.7712633915963e-08	7.63839107779495e-06	130918	0.0022889025336017	0.0509937277542876	0.85896791216504	0.00340896264636642	0.0738370917090835	0.0127923057252223
2.72153582023613e-07	6.09962863173e-06	2.46670636963492e-08	7.10902720820055e-07	2.51148270399333e-07	7.35850026866935e-06	135897	0.0022051233381829	0.0369849252003665	0.828922797991962	0.00335218628738459	0.0966097295459648	0.0341303609743223
1.2387863041866e-06	7.96775349770404e-06	2.89972451126071e-08	2.3980753542414e-07	9.37861451956108e-08	9.569130727623e-06	104503	0.00286663628258832	0.129456513809622	0.832651755368301	0.00303029041383052	0.025060534990069	0.00980090541817769
1.83565283765374e-09	2.32433367986047e-07	9.8320853860195e-10	1.60070288732698e-07	2.26800330617477e-09	3.97590521401175e-07	2515151	0.000119270066892163	0.00461694315846512	0.584604902468281	0.00247291745069012	0.402600867265606	0.00570436965695749
1.70343655437383e-07	2.45570317815963e-06	8.27841807042038e-09	1.53446509284586e-07	1.98621112666448e-09	2.78975797207869e-06	358454	0.000836578432013901	0.0610603705204065	0.880256711419971	0.00296743235552151	0.0550035203126425	0.000711965391458145
2.84118377192914e-06	1.95660100253461e-05	7.91857770554731e-08	7.0121735479196e-07	2.12563850459106e-08	2.32088533141686e-05	43087	0.00693855310208302	0.122418101983292	0.843040789671474	0.00341187804427768	0.0302133563127774	0.000915873988179071
2.63186503998536e-07	3.22381500743368e-06	1.22577582085388e-08	1.93054115560341e-07	3.80906319856124e-08	3.73040401718671e-06	268067	0.00111849730760527	0.0705517425957036	0.864199961339557	0.00328590633938439	0.051751530040956	0.0102108596843992
5.38353392368739e-07	4.15548488891534e-06	1.95679684151167e-08	1.94204047542575e-07	3.30470376283279e-08	4.9406573348701e-06	202402	0.00148110294480919	0.108963920361195	0.84107935589599	0.00396060019726732	0.039307329851015	0.00668879369453312
4.89113426812039e-07	6.64248185454906e-06	2.31271783578749e-08	4.03856292549595e-07	1.78896465074249e-08	7.57646839877599e-06	131988	0.00227036793724189	0.0645569150517485	0.876725342855278	0.00305250113121454	0.0533040291720664	0.00236121178969281
1.28881975563195e-06	1.30573608519791e-05	8.16239009476627e-08	1.06336400297795e-06	1.16000251839986e-07	1.56071687633766e-05	64073	0.00467124281644427	0.0825787031057328	0.836625851231849	0.00522989801578868	0.0681330495684269	0.00743249807820296
1.01134808913462e-08	8.229734785791e-07	3.98374924941042e-09	4.16821868480055e-07	8.25316911368076e-08	1.33642426833672e-06	748265	0.000400847187709719	0.00756756752399683	0.615802554680747	0.00298090160721827	0.311893369759606	0.061755606428432
5.23047407156061e-08	1.54303141539917e-06	5.26518451479599e-09	1.99715345110866e-07	1.34007960981874e-08	1.81371748183863e-06	551354	0.000543967733869111	0.0288384168093164	0.850756212502814	0.00290297941521658	0.110113811611061	0.00738857966159236
5.2803787911465e-07	5.01209314411124e-06	2.56120545483285e-08	3.12581595458642e-07	1.90275717885516e-08	5.89735224502141e-06	169568	0.00176764675930774	0.0895381278200608	0.849888718847087	0.00434297520043005	0.0530037180198157	0.00322646011260644
1.58106302105956e-08	1.02072965532201e-06	4.63948445818654e-09	3.85127174007871e-07	1.99612710058038e-08	1.44626821500446e-06	691435	0.000433786665597014	0.0109320180354975	0.705767882286521	0.00320790045031324	0.266290284203392	0.0138019150242766
1.551436642678e-06	8.26846830069611e-06	3.11406045861598e-08	2.13393674386739e-07	1.47631933676067e-08	1.00792024157146e-05	99214	0.00301920895718577	0.153924544690078	0.820349464140598	0.00308959015820618	0.0211716825980232	0.00146471841309479
8.66858363721594e-07	8.49603445673588e-06	4.26573063342494e-08	5.37578484566748e-07	7.02669389954007e-08	1.00133955503539e-05	99866	0.00299952611095478	0.0865698712651932	0.848466877595346	0.00426002409669534	0.0536859331945346	0.00701729384823088
1.68313391421197e-06	8.48219588420917e-06	4.04011212942796e-08	2.61785701530333e-07	6.03074232059104e-10	1.04681196954778e-05	95528	0.00313552628356473	0.160786651583577	0.810288392849906	0.00385944395646649	0.0250079010505987	5.76105594512479e-05
3.85607400859195e-08	1.38499925751671e-06	7.54503420792158e-09	3.4844262774539e-07	4.1987166378196e-08	1.82153482593414e-06	548988	0.000546311662898535	0.0211693674679783	0.760347393746063	0.00414213008749491	0.19129067574467	0.0230504329537942
3.2384778113964e-07	3.9861044677419e-06	2.33902205139536e-08	3.70175477730621e-07	9.87633264779343e-08	4.80228127360405e-06	208234	0.00143965054886075	0.0674362376314115	0.830043939669194	0.00487064775703977	0.0770832561943647	0.0205659187479899
1.05080722751696e-06	6.87412631318034e-06	2.61532270008621e-08	2.19980204556833e-07	1.68295545911617e-08	8.18789652684615e-06	122131	0.00245336458414891	0.128336652041414	0.839547286734965	0.00319413257301334	0.0268665100780855	0.00205541857252124
4.45059680373311e-06	1.41117802513744e-05	6.33355948997246e-08	2.58211246531551e-07	5.26421922310661e-08	1.89365660887699e-05	52808	0.00566491711658113	0.235026603179786	0.745213265447491	0.00334461879745373	0.0136355897537664	0.00277992282150273
3.75906469116213e-07	3.73127562701476e-06	2.320352301784e-08	2.9613644866087e-07	1.31339207490268e-08	4.43965598855871e-06	225243	0.00133101316832218	0.0846701794204211	0.840442511003219	0.00522642364129947	0.0667025664655175	0.00295831946954309
7.31234262555855e-07	5.1451442916394e-06	2.28271566163094e-08	2.06515627990419e-07	3.43301080448556e-08	6.14005144684684e-06	162865	0.0018403256094629	0.119092530231383	0.837964361728864	0.00371774679966762	0.033634185279746	0.00559117596033914
2.67722084192672e-07	3.51820770435774e-06	1.68195049020849e-08	2.84193987687422e-07	9.76856571089675e-09	4.09671184685081e-06	244098	0.00122826114058028	0.0653504796532061	0.858788178392928	0.00410561092184558	0.0693712416961631	0.00238448933585748
1.8294580397197e-06	1.36277956813292e-05	6.15820049866577e-08	5.89854860308875e-07	3.7256943529601e-08	1.6145947529874e-05	61935	0.00483211096929337	0.113307567507868	0.844038149889585	0.00381408430026889	0.0365326877978203	0.00230751050445732
2.32894686541415e-07	3.93605571602596e-06	1.67572673697616e-08	3.64148064068442e-07	3.81342120231773e-08	4.58798994602875e-06	217960	0.00137545333705558	0.0507618127504839	0.857904172050967	0.0036524202465322	0.0793698478750241	0.00831174707699289
4.92540049474776e-07	5.30689158144265e-06	2.7593047768358e-08	3.82267535250135e-07	6.08216872712524e-08	6.27011390120717e-06	159487	0.00187927202042826	0.0785536048045233	0.846378816247808	0.00440072512287943	0.0609666014482668	0.00970025237652262
1.17472997996211e-06	9.62848307733691e-06	3.08834133427613e-08	3.25479506081256e-07	4.24395019018233e-09	1.11638199269132e-05	89575	0.00334356247682388	0.105226525298041	0.862472087544606	0.00276638404640592	0.0291548509571177	0.000380152153829641
1.05956215868652e-05	3.72192836544861e-05	1.56974948424489e-07	7.09043331731553e-07	3.86912620385822e-08	4.8719614783546e-05	20526	0.0145099417698505	0.21748163719972	0.763948644090186	0.00322200717558843	0.0145535496305077	0.000794161903998662
2.46221777882395e-07	3.16903530157251e-06	7.73633634262276e-09	1.28025964415336e-07	1.32741038488897e-08	3.56429348406175e-06	280561	0.00106871846405665	0.0690801077361925	0.889106162481654	0.00217051047485761	0.0359190299530109	0.00372418935428487
7.79965832709095e-07	7.22323717860876e-06	3.0449241780747e-08	3.62581865712273e-07	9.37057974954468e-09	8.40560469856043e-06	118968	0.00251851521334934	0.0927911626444526	0.859335816713561	0.00362249271441017	0.043135726543787	0.00111480138378974
1.70411175593096e-10	1.43724349827588e-07	5.20883544665607e-10	5.6489757967477e-07	1.11633975902579e-07	8.20947200125195e-07	1218105	0.00024625393565092	0.000207578728043787	0.175071368543153	0.000634490920471099	0.688104642525881	0.135981919282451
2.72620033031585e-08	1.32330807219822e-06	5.67058928126628e-09	3.53918733120632e-07	2.80997783727895e-08	1.73825917627606e-06	575288	0.00052134225998246	0.0156835089238895	0.761283524493274	0.00326222312452542	0.203605272419067	0.0161654710392432
8.09070139033282e-08	1.96192856499185e-06	8.96171646350723e-09	2.79417236530369e-07	2.35398172140456e-08	2.3547543491031e-06	424673	0.000706177675546371	0.0343590039165423	0.833177594826028	0.00380579675621819	0.11866088564049	0.00999671886072181
5.01816124761499e-06	2.98406874260655e-05	1.33830046545718e-07	1.02338455152222e-06	1.25910719759011e-07	3.61419739915075e-05	27669	0.0107842169938399	0.138845798760028	0.825651842732149	0.00370289809231685	0.0283156794856498	0.00348378092985727
5.19652407303596e-08	1.74680449743422e-06	6.72601348549711e-09	2.90709282161915e-07	5.72099279311147e-08	2.1534149617431e-06	464379	0.000645816554782352	0.0241315499583489	0.811178768824123	0.00312341727209542	0.134999193061516	0.0265670708839162
5.56313506007552e-07	4.7705253166512e-06	1.71042064139017e-08	1.88586957097552e-07	3.49980498038184e-08	5.56752803597402e-06	179613	0.00166886894734863	0.0999210964745913	0.856848009713993	0.00307213655744248	0.0338726551315083	0.00628610212246477
3.20223550092747e-08	1.6279244396622e-06	6.4536068745068e-09	4.21855439687537e-07	9.01033950991918e-08	2.17835923633271e-06	459061	0.000653294992534859	0.0147002177029279	0.747316793534398	0.00296259990862274	0.193657424657714	0.0413629641963379
7.1930282745884e-07	4.8607224838331e-06	1.9983905454898e-08	1.73631309465517e-07	2.03963426077069e-08	5.79403686882006e-06	172591	0.00173670627363665	0.124145365958868	0.838918114240956	0.003449046995617	0.0299672427698715	0.00352023003468746
4.12279692862273e-07	3.71129644403919e-06	1.68812446383963e-08	1.95387608107787e-07	1.18826335964369e-07	4.45467132561202e-06	224483	0.00133551178363644	0.0925499689487485	0.833124639903552	0.00378956008299379	0.043861284890854	0.0266745461738513
1.17421569259752e-09	2.20269869327418e-07	7.49134733797584e-10	1.80688064424489e-07	1.1982666867102e-07	5.22707952849322e-07	1913114	0.000156800132397938	0.00224640869953629	0.421401411871984	0.00143318028683894	0.345676899384339	0.229242099757302
5.79197858521551e-07	4.61349485341979e-06	2.14010864328091e-08	2.19179142426001e-07	4.24757018248995e-08	5.47574864262505e-06	182623	0.00164138054948171	0.105775099684613	0.842532255316983	0.00390833981425224	0.0400272468169626	0.00775705836718919
2.03444264375323e-06	9.1465947818472e-06	3.07402752543997e-08	1.77698578104262e-07	4.00273788572702e-09	1.13934790168448e-05	87770	0.00341222824889054	0.178562021376033	0.802792085571432	0.00269805870612053	0.0155965160282949	0.000351318318119438
1.09242724694246e-06	5.46828647331462e-06	2.05040491264872e-08	1.31963748357361e-07	9.79349150469253e-09	6.72297500924562e-06	148744	0.00201486670793283	0.162491641786579	0.813373018015757	0.00304984758954027	0.0196287727049232	0.00145671990320122
1.03259971607443e-07	4.09419643821805e-06	1.68205545712455e-08	8.57613192594965e-07	7.3533436250953e-07	5.80722451950123e-06	172199	0.00174065571300241	0.0177812948785923	0.705017762697022	0.00289648773088769	0.147680391848983	0.126624062844515
8.56293920571122e-07	8.38114957042868e-06	5.03653476547669e-08	6.33858533440443e-07	8.87096057161087e-08	1.00103769778111e-05	99896	0.00299862324602562	0.0855406267385507	0.83724614857225	0.00503131378232869	0.0633201461688652	0.00886176473800551
6.94237721105946e-06	1.59386242434144e-05	7.24236148737854e-08	2.13787872143819e-07	1.2711415440615e-08	2.31799243569321e-05	43141	0.00692993439515466	0.299499562818172	0.687604670230422	0.00312441118265024	0.00922297540112052	0.000548380367635391
8.6138882223795e-07	7.9212390886207e-06	2.80978572702148e-08	3.32233175761728e-07	4.0856382286148e-09	9.14704458211921e-06	109325	0.00274036425304869	0.0941712718796416	0.865988901388462	0.00307179625265421	0.0363213683697555	0.000446662109486322
1.51029454768918e-07	2.28441741221664e-06	1.22670409584535e-08	2.38568426320001e-07	2.4880534353564e-09	2.68877038769937e-06	371917	0.000806306960435821	0.0561704545169977	0.84961416663447	0.00456232373525571	0.0887277052036155	0.000925349909660855
3.76837852822875e-09	4.1820976557159e-07	1.87119227816535e-09	2.67006913971889e-07	1.17195787323193e-07	8.08052037673065e-07	1237544	0.000242386328946687	0.00466353446627088	0.517553011531165	0.00231568289036656	0.330432820565349	0.145034950546848
1.58530128392832e-06	7.0359546800615e-06	2.07795440455225e-08	1.18578294536039e-07	1.11120731064108e-08	8.7717258756778e-06	114003	0.0026280698661949	0.180728548337795	0.802117482897039	0.00236892309906081	0.0135182398785207	0.00126680578758421
2.76711703078722e-07	2.90847098085835e-06	1.62380812009051e-08	2.19446948059958e-07	1.17669806151639e-08	3.4326346938131e-06	291321	0.00102926212159538	0.0806120451959135	0.847299884867012	0.0047305008104044	0.0639295956704873	0.00342797345618293
6.90907603271186e-07	5.52924825434267e-06	2.86417538917104e-08	2.94719736634796e-07	6.05708362642607e-09	6.54957443176679e-06	152682	0.00196294965353172	0.105488930688403	0.844214889371235	0.00437307098195449	0.044998303279881	0.000924805678525915
7.65628902561531e-08	1.50295830225155e-06	4.59632301130071e-09	1.16010250975653e-07	1.17759706469193e-08	1.71190373714157e-06	584145	0.000513439705418062	0.0447238291470716	0.877945569977603	0.002684919082527	0.0677668074779481	0.00687887431485026
6.06919483209836e-07	6.15466622907486e-06	1.71194902875429e-08	2.23221326096143e-07	7.31214761711314e-08	7.07504800483951e-06	141342	0.00212027095313583	0.0857830904885293	0.869911585739759	0.00241969952371103	0.0315505033949528	0.0103351208530478
1.61593293509503e-08	7.82412315447522e-07	3.18733997509248e-09	1.9842735736499e-07	9.91202418616671e-10	1.00117754455717e-06	998824	0.000300308312149111	0.0161403234009785	0.781492073709652	0.00318359115465605	0.198193975128314	0.000990036606399404
5.94466097385258e-07	4.18116901810015e-06	1.78120805384419e-08	1.61080299884709e-07	7.04749833771026e-09	4.96157499424627e-06	201549	0.00148736895963475	0.119813990129069	0.842710031179389	0.00359000530256981	0.0324655578261957	0.00142041556277653
2.48114412819756e-07	4.85822687805307e-06	2.07482832985427e-08	5.2238828761732e-07	9.90240643483487e-08	5.74850192613704e-06	173958	0.0017230693432212	0.043161577748046	0.845129207657372	0.00360933745263358	0.0908738127480043	0.0172260643939442
3.92360153807028e-06	1.8449301629835e-05	9.38557293486727e-08	5.67463175193095e-07	7.23274480960622e-08	2.31065495205431e-05	43278	0.0069080737425401	0.16980473586426	0.79844468398159	0.00406186692934093	0.024558542359974	0.00313017086483461
9.51025012521222e-08	1.91023153404036e-06	7.17806549843601e-09	1.85379846013399e-07	3.59062690261511e-09	2.20148257370693e-06	454239	0.000660227452956574	0.0431992977768547	0.867702318816835	0.00326055976284624	0.0842068196348473	0.00163100400861638
6.37593042477456e-08	1.7037532552645e-06	7.25825078221892e-09	2.4937861529749e-07	3.32418820391965e-09	2.02747361379587e-06	493225	0.000608057758650249	0.0314476616681459	0.840333133645424	0.00357994833216591	0.122999684731087	0.00163957162317691
1.57801818993036e-07	2.43835111525818e-06	8.08262632052065e-09	1.60582220509444e-07	6.94569547355679e-08	2.83427473581675e-06	352824	0.000849922237013301	0.0556762606669332	0.860308665368505	0.00285174412288987	0.0566572529050077	0.0245060769366639
2.63131962343317e-06	2.3295392756372e-05	1.23754621322601e-07	1.40893549925357e-06	1.35768531768885e-07	2.75951710321502e-05	36238	0.00824449175370179	0.0953543509611702	0.844183670006296	0.00448464773704135	0.0510573207758729	0.00492001051961975
2.85705484855462e-07	5.96043193328502e-06	2.38184208794687e-08	6.38954870420403e-07	1.05712753743278e-08	6.91948198481468e-06	144519	0.00207369868715435	0.0412900106514425	0.861398576709301	0.00344222601225641	0.0923414313127251	0.00152775531427458
2.39038443106455e-06	1.67259445899156e-05	8.82087542269614e-08	7.93650768167939e-07	1.40338504319838e-07	2.01385270476949e-05	49656	0.00602340506832455	0.118697083724311	0.83054458502863	0.00438009959805169	0.0394095738128367	0.00696865783616988
3.86017730857404e-08	1.23003576492521e-06	5.42676039536421e-09	2.22337380193789e-07	8.81723722837799e-08	1.58457405088389e-06	631084	0.000475259620239088	0.0243609776799059	0.776256410509241	0.00342474395080314	0.140313657206343	0.0556442106537065
1.10318067439497e-05	4.65575929993391e-05	2.18913348398381e-07	1.18807884191338e-06	1.38490452384371e-07	5.9134882385985e-05	16910	0.0175845444544884	0.186553287989024	0.787311838982761	0.0037019325914862	0.0200909986454112	0.00234194179131729
7.96686515545751e-08	1.77100899955012e-06	6.3588124965257e-09	1.81748467609856e-07	6.10821470974515e-09	2.04489314592082e-06	489023	0.000613280437652741	0.0389598115253598	0.866064323743737	0.00310960624481056	0.0888792003496175	0.0029870581364752
1.85344929060557e-07	2.77439618007173e-06	1.00909446946447e-08	1.94214651251885e-07	4.71907167695125e-08	3.21123742184833e-06	311406	0.000962908878797131	0.0577176037497333	0.863964825894075	0.00314238512107166	0.0604796923237456	0.0146954929113745
4.95802562527804e-06	1.38155645587954e-05	5.2491163052032e-08	1.88064638840618e-07	2.05471361845451e-08	1.90346931221507e-05	52536	0.0056941885870293	0.260473105264218	0.72580968183397	0.00275765743714292	0.00988009828336909	0.00107945718129988
1.11085937438293e-07	1.92974270634339e-06	1.03289275960679e-08	2.30703651499318e-07	7.59615034033406e-09	2.2894573732174e-06	436785	0.000686602178992635	0.0485206401909036	0.842882129590165	0.004511517758268	0.100767830053594	0.00331788240706972
6.00098593426045e-09	4.94752834230756e-07	2.03847164184563e-09	2.16088871189687e-07	1.31874349514244e-08	7.32068597947973e-07	1365992	0.000219596544925094	0.00819730002226777	0.675828516094768	0.00278453637754655	0.295175714127604	0.0180139333778139
2.84371387959155e-05	6.86673523955614e-05	3.29262046913442e-07	1.02240275811715e-06	2.36882270790518e-08	9.84798442235866e-05	10154	0.0291132094886501	0.288761005057568	0.697273162208304	0.00334344605750891	0.0103818478408222	0.00024053883579741
3.5192800947849e-08	2.0829469626615e-06	6.79045180910251e-09	5.16797982380303e-07	7.33743614883277e-08	2.71510255928709e-06	368310	0.000814200232533313	0.01296186798818	0.767170638006555	0.00250099274735519	0.190341974601505	0.0270245266564052
7.88019161494311e-07	5.08254011606409e-06	2.61825050644204e-08	2.17126991741793e-07	1.69493490954869e-08	6.1308181234601e-06	163110	0.00183756068935803	0.128534095389144	0.829014988491555	0.00427063803511489	0.0354156635165766	0.00276461456761027
6.34954907527431e-07	4.9689959602355e-06	2.47161008580772e-08	2.48694921577367e-07	1.82830631475958e-08	5.89564495334597e-06	169617	0.00176713547403329	0.107698973149167	0.842824830795727	0.00419226412948257	0.0421828185966701	0.00310111332895301
2.6190825721202e-06	1.61150460738552e-05	6.46390217025253e-08	5.11404284474051e-07	1.00114368868487e-08	1.93201833890388e-05	51759	0.00577934596276175	0.135561993350752	0.834104198151554	0.00334567329931236	0.0264699498020393	0.000518185396341973
1.55627094062196e-06	1.980249669941e-05	7.22848206611883e-08	1.18286474356411e-06	3.51407976711805e-08	2.26490580019284e-05	44152	0.00677176192997375	0.0687123915038523	0.874318777307379	0.003191515543606	0.0522257810220363	0.00155153462312598
1.14014634456579e-06	7.53081716943132e-06	3.86713032954162e-08	3.28425003842933e-07	1.17869292348891e-08	9.04984675037035e-06	110499	0.00271128412219102	0.125985154888853	0.832148585181637	0.00427314454731884	0.0362906702071494	0.00130244517504197
1.85916519017412e-06	1.1299751385405e-05	3.81777752328476e-08	2.98356594372418e-07	2.86923170106861e-08	1.35241432621951e-05	73942	0.00404905081279505	0.13747008990737	0.835524377872567	0.00282293484272444	0.0220610347426911	0.002121562634647
2.51061239501288e-07	3.42361958806179e-06	1.70456042345114e-08	2.98870339142435e-07	3.59955761526508e-08	4.02659234709267e-06	248349	0.00120725082183593	0.0623507963706737	0.850252345642525	0.00423325799216275	0.0742241362869099	0.00893946370772813
2.47284213723009e-06	1.05007327741722e-05	4.18551288854515e-08	2.28525975802518e-07	2.88351831710413e-09	1.32468395344074e-05	75490	0.00396619198391901	0.186674121839184	0.79269721256135	0.00315963130501707	0.017251358349208	0.000217675945240709
5.39895275412786e-07	7.37276641319364e-06	3.12912522345391e-08	5.49454580222948e-07	2.93096174380678e-08	8.52271713850198e-06	117333	0.00255356014145647	0.0633477876408418	0.865072287790315	0.00367151129458217	0.0644694140722737	0.00343899920198683
4.22485025256497e-07	7.16543415606458e-06	3.37456698572198e-08	7.35946202925465e-07	2.36580797899099e-07	8.59419185200286e-06	116358	0.0025749477547421	0.0491593662943465	0.833753106686196	0.00392656696968609	0.0856329734777743	0.0275279865719968
7.77130734062501e-07	5.38410081992549e-06	1.87680555727589e-08	1.67185623551973e-07	1.75724953441928e-08	6.36475772845692e-06	157115	0.00190761158685293	0.122099028308326	0.845923921951201	0.00294874626395388	0.0262673978625273	0.00276090561399155
7.14572970638901e-09	5.15186609847659e-07	2.36281953815449e-09	2.19032730733401e-07	4.27959036312922e-08	7.86523793456896e-07	1271417	0.000235929395106194	0.00908520475265269	0.655017196089304	0.00300412976417348	0.278482014855161	0.0544114545387083
1.15582721216764e-08	7.20948612123245e-07	4.07532103688278e-09	3.26841375398952e-07	5.66953123552689e-08	1.12011889303603e-06	892762	0.000335979402401265	0.0103187904369225	0.643635793133665	0.00363829327602611	0.291791681607178	0.0506154415462087
1.32384508139475e-06	9.33439101761401e-06	3.36528503817376e-08	3.05100946679496e-07	6.99166418616057e-08	1.10669065379316e-05	90359	0.00331458492757231	0.119621962728003	0.843450785964495	0.00304085430435263	0.0275687650956271	0.00631763190752246
2.86500846055017e-09	4.85039342247694e-07	3.1130982600222e-09	6.77678359824927e-07	1.20798482287415e-07	1.28949429108061e-06	775498	0.000386773720515321	0.00222180778958646	0.376146948150679	0.00241420088600268	0.525538084590531	0.0936789585832014
1.34132100993865e-07	4.01142847609999e-06	2.14566805753946e-08	8.25134960651289e-07	1.44973299750257e-07	5.13712551807079e-06	194661	0.00153995466503343	0.0261103413809981	0.780870247765806	0.00417678729085297	0.160621919349396	0.0282207042129468
1.63273941522501e-06	1.86203348332418e-05	9.12778411229169e-08	1.33866502945779e-06	2.44804290196504e-07	2.1927821409244e-05	45604	0.00655682812247838	0.074459718763338	0.849164834286369	0.00416264978719852	0.0610487017599228	0.0111640954031713
3.87797579739161e-08	1.24253371105629e-06	4.62802771145910e-09	1.90660478191471e-07	9.77630988133925e-09	1.48637828481447e-06	672776	0.000445814412042944	0.0260900999228178	0.835947163484953	0.00311362710202454	0.128271840445562	0.00657726904464265
7.4063741811482e-07	8.61113356018947e-06	4.28548580020132e-08	6.40681725349853e-07	7.11427219199992e-08	1.01064502835762e-05	98947	0.00302735868638582	0.0732836354341365	0.852043330602763	0.0042403471841796	0.0633933485420708	0.00703933823684981
5.65354120964293e-07	7.73788448660145e-06	3.93071433335626e-08	6.91772503642181e-07	6.33786913255044e-08	9.09769694586699e-06	109918	0.00272560028735958	0.0621425536955403	0.85053223168933	0.00432055976006318	0.076038200410319	0.00696645444474789
4.68241592276246e-07	6.65311718204631e-06	3.06817885699659e-08	5.60558655102263e-07	1.29242162408756e-07	7.84184138040354e-06	127521	0.00234979653397749	0.0597106686506519	0.848412618836208	0.00391257449387315	0.07148303923911	0.0164810987801573
7.16434749294476e-08	1.74051327515341e-06	5.05061611773291e-09	1.5776396117519e-07	2.68711434043754e-09	1.97765844171622e-06	505648	0.000593122152655612	0.0362264147429194	0.880087905191044	0.00255383640126956	0.0797731083625754	0.00135873530219184
1.74390864713517e-07	2.40019415657114e-06	9.94056548516635e-09	1.75910779185747e-07	7.59758138666561e-09	2.76803394734224e-06	361267	0.000830066637454996	0.0630017073601863	0.867111531950581	0.00359120071295039	0.0635508026751802	0.00274475730110193
5.38153509215038e-09	4.49736737221598e-07	2.1116843374133e-09	2.26903844959557e-07	3.30216269429889e-09	6.87435964305018e-07	1454681	0.00020620959603479	0.0078284165676304	0.654223463091972	0.00307182697307402	0.330072700209905	0.00480359315741837
2.27222011320618e-06	1.76409702965739e-05	7.31866960018342e-08	7.3064714376804e-07	2.57480265617073e-08	2.07427722761117e-05	48210	0.00620357410505101	0.109542740139078	0.850463480086028	0.00352829867809518	0.0352241799718105	0.001241301124988
3.75794165448052e-07	5.20595537756828e-06	2.33761530845453e-08	4.16388780128806e-07	1.00832350840968e-08	6.03159771131378e-06	165794	0.00180784863987415	0.0623042489626182	0.863113826010511	0.0038756154179012	0.0690345742634268	0.00167173534554256
5.33254124411622e-06	1.5009821102821e-05	6.39050679819124e-08	2.31280638511504e-07	5.49728901106577e-08	2.06925209435413e-05	48327	0.00618859180328957	0.257703798327224	0.725374213406606	0.00308831718263207	0.0111770160408461	0.00265665504269147
3.22438321057677e-08	1.48338084130782e-06	4.69320114907899e-09	2.77618936098601e-07	1.80781822050761e-08	1.81601499286635e-06	550656	0.000544656613238437	0.0177552675679593	0.816832926564387	0.00258434052995971	0.152872601376718	0.00995486396097532
2.75024859499611e-06	1.28100083694437e-05	7.86633722072238e-08	4.71107654130993e-07	5.97797593730073e-08	1.61698077501511e-05	61844	0.00483923453640089	0.170085423246323	0.792217728706394	0.00486483039394757	0.0291350188827441	0.00369699877059137
9.48310607691424e-07	8.53951448436862e-06	2.36154595535442e-08	2.7343662177307e-07	1.33720166299856e-07	9.91859733968651e-06	100821	0.00297117126689173	0.0956093462829692	0.860959890991857	0.0023809273372812	0.0275680736306321	0.0134817617572609
3.41729193173966e-06	2.25791855189976e-05	1.20360693077492e-07	1.02263257519924e-06	2.22990172268715e-07	2.73624608912827e-05	36546	0.00817524996484442	0.124889787702844	0.825188407165198	0.00439875249363399	0.0373735600486518	0.0081494925896726
1.93225543768452e-08	1.29986503605762e-06	7.85878676254301e-09	6.79784604968611e-07	1.27391163915312e-08	2.01957009855715e-06	495155	0.000605688138223481	0.00956765719132495	0.643634522508671	0.00389131665603367	0.336598667931492	0.00630783571247785
1.42564914244759e-06	6.83139509272965e-06	3.22234947186294e-08	1.98530830152386e-07	1.77858442784727e-08	8.50558440432673e-06	117570	0.00254843338922306	0.167613308466185	0.803165869385126	0.00378851036999145	0.0233412333256484	0.00209107845304847
8.92464984200513e-06	2.33413627208461e-05	1.11365047946868e-07	3.74502468837725e-07	7.59407217961696e-08	3.2827820801432e-05	30462	0.00980017015497336	0.271862390622524	0.711023825249708	0.00339239843608534	0.0114080819163418	0.00231330377534097
1.42574280988022e-06	6.89845851133692e-06	2.94893259870429e-08	1.83457116414291e-07	1.95743125266811e-08	8.55672207614516e-06	116867	0.0025637356076309	0.16662254508125	0.806203409430438	0.00344633444029398	0.0214401162947365	0.00228759475328191
3.8528104936349e-08	2.00468197682466e-06	9.06452146153289e-09	6.06459997277916e-07	1.20484429485209e-07	2.77921902998567e-06	359813	0.00083341938060344	0.0138629249874371	0.721311258736955	0.00326153547587777	0.218212379353578	0.0433519014461519
4.94185271790867e-06	1.51572501166287e-05	8.38862320270243e-08	3.3081545616315e-07	2.37693634084442e-08	2.0537573886136e-05	48691	0.00614239333116451	0.240624951384579	0.738025348108945	0.00408452490504014	0.0161078157525933	0.00115735984884222
2.14996664738894e-09	2.51926197689419e-07	1.07693410072538e-09	1.62251205332205e-07	6.85598512020854e-09	4.24260288889947e-07	2357044	0.000127270014159242	0.00506756513322095	0.593801032730567	0.00253838063313235	0.382433165632179	0.0161598558709014
2.35055184763563e-06	9.54241311708615e-06	5.87626932574953e-08	3.06726434899015e-07	4.51224000646194e-08	1.23035764929429e-05	81277	0.00368429193483633	0.191046225378764	0.775580427574006	0.0047760659911531	0.0249298596286167	0.0036674214274606
1.25674123801581e-07	3.74733828024428e-06	1.22662601847114e-08	4.70307478107124e-07	7.02072917608695e-08	4.42579343409856e-06	225948	0.00132685991031956	0.0283958403556125	0.846704288404623	0.00277153924315714	0.106265121748258	0.0158632102483493
4.96616529478873e-09	4.06986282512343e-07	2.037515357598e-09	2.1469322401739e-07	1.95199936050938e-10	6.28878387118171e-07	1590133	0.000188645779615748	0.007896861136453	0.647162139531228	0.00323991951279308	0.341390686045389	0.000310393774137222
2.15245850792241e-08	8.1728076046676e-07	3.71137063358342e-09	1.81187677458025e-07	5.3314397925181e-08	1.07701879156277e-06	928489	0.000323053618414781	0.0199853384619145	0.758836119545203	0.00344596646099197	0.168230748504507	0.0495018270273825
3.56625880053118e-09	6.45421937140441e-07	1.59917120967227e-09	3.7215237752333e-07	1.30105484974072e-07	1.15284522964805e-06	867419	0.000345793967722718	0.00309344108716131	0.55985133176765	0.00138715169091733	0.322812089561185	0.112855985893087
5.23871661149412e-08	1.82672672887619e-06	5.88296565496492e-09	2.63764878750095e-07	3.77869048812222e-08	2.18654864427742e-06	457342	0.00065575021222708	0.023958838625451	0.835438412795919	0.00269052585240291	0.120630693234479	0.0172815294917482
5.25210816366261e-07	4.28432378691017e-06	2.21449808205295e-08	2.32264821576455e-07	2.13782025130888e-08	5.0853226081865e-06	196644	0.00152443752443554	0.103279743849635	0.842488100954134	0.00435468553851036	0.0456735667472793	0.00420390291044142
6.44357048654968e-09	4.27626055007202e-07	1.07922118967369e-09	9.20883668100618e-08	1.83196781406864e-08	5.45556891634174e-07	1832989	0.000163653719412959	0.0118109964063481	0.783834026413416	0.00197820100199077	0.168797000316902	0.0335797758613428
6.28895275718328e-08	1.55195358730973e-06	7.32684333975601e-09	2.32476085970691e-07	1.80576129120862e-08	1.8727036571041e-06	533987	0.000561653836608444	0.0335822100486969	0.82872353104155	0.00391244141162518	0.124139281241212	0.00964253625691637
9.73431467323895e-06	3.96398652259694e-05	1.57147112314631e-07	8.22900555393612e-07	9.83620892997161e-09	5.03640637758465e-05	19855	0.0149960223810687	0.193278975988973	0.787066456797312	0.00312022304264484	0.0163390420410884	0.00019530212998199
1.65606982920881e-06	8.30395795665702e-06	3.73525439591817e-08	2.40818076041681e-07	4.9102768011037e-08	1.02873011738777e-05	97207	0.00308144878753203	0.160981952527454	0.807204709602849	0.00363093714550032	0.0234092569053178	0.00477314381887859
3.87191940073746e-07	4.01272623604219e-06	1.57033329017938e-08	2.09250974143732e-07	2.11947604598762e-08	4.64606724362134e-06	215236	0.00139285249027465	0.0833375669724384	0.863682341565617	0.00337991941966684	0.0450383008190457	0.00456187122323182
1.19892436895593e-06	9.239093372374e-06	3.90107642177942e-08	3.86542428422952e-07	9.11219701054199e-08	1.09546929040761e-05	91285	0.00328103148568604	0.109443904950528	0.84339136233899	0.00356110066794102	0.0352855558624674	0.0083180761800739
7.42121659300146e-07	6.03573062043166e-06	2.26288763889692e-08	2.36637396950019e-07	9.96196771496091e-08	7.1367382302204e-06	140120	0.00213873874112258	0.103986111772692	0.845726776817098	0.0031707589180093	0.0331576399913313	0.0139587125008693
1.91579439189868e-06	1.12695939362185e-05	5.7110796652426e-08	4.31967037354452e-07	2.10592395903599e-08	1.36955254017144e-05	73017	0.00410025665470415	0.139884694869673	0.822866856557965	0.00417003327563298	0.0315407422996986	0.00153767299703038
6.21187678325622e-07	4.70845708780686e-06	2.1256788794605e-08	2.07163527422747e-07	9.5026311004311e-10	5.55901534545988e-06	179888	0.00166631938474771	0.111744192041663	0.846994799475112	0.00382384063968553	0.0372662269392619	0.000170940904277086
7.94453709642688e-07	5.54789251971639e-06	1.87181385729822e-08	1.6806732842541e-07	3.09536768784951e-08	6.56008537323597e-06	152437	0.00196609676189585	0.121104172345672	0.845704316951552	0.00285333764852344	0.0256196861569967	0.00471848689725608
2.55107017446628e-08	1.22415325582936e-06	7.08443654094144e-09	4.37107706438249e-07	2.79687191155212e-09	1.69665297246477e-06	589396	0.000508866806889219	0.01503589841805	0.721510689396315	0.00417553657460649	0.257629411277459	0.00164846433356908
1.05379073809197e-06	6.79621345371485e-06	2.77214836420164e-08	2.29875386210511e-07	1.00254569423483e-08	8.1176265186017e-06	123189	0.00243233490794048	0.129815129542754	0.837216819244048	0.00341497401715786	0.0283180540129245	0.00123502318311575
8.41188082467412e-09	5.38261194175622e-07	3.07812934973883e-09	2.53248046649425e-07	4.93034599302013e-09	8.07929596992481e-07	1237732	0.000242349605607761	0.0104116507873797	0.666222893899791	0.00380989799259388	0.313453112241638	0.00610244507859763
1.04725899537133e-07	2.43625913001704e-06	1.24333158747343e-08	3.71899198085404e-07	1.03618164166336e-08	2.93567935993094e-06	340637	0.000880317393806007	0.0356734802058206	0.829879162986774	0.00423524314148081	0.126682499172577	0.00352961449334759
1.00755438711095e-08	1.11601031996803e-06	4.48093479311996e-09	6.38213749050238e-07	8.3497824491584e-08	1.85227837217408e-06	539876	0.000555529662508825	0.0054395408500524	0.602506802829065	0.00241914760785148	0.344556065998409	0.0450784427146228
5.53709424152832e-07	4.70877357249127e-06	1.71043763341942e-08	1.87022942847391e-07	3.76648096201312e-08	5.50427512544581e-06	181677	0.00164992445782497	0.100596247740793	0.855475692107575	0.00310747118273977	0.0339777606651236	0.0068428283037688
1.14520779999114e-06	7.26458031851991e-06	2.38147960757585e-08	1.94239465786421e-07	1.11044412108022e-07	8.73888679248125e-06	114431	0.00261824389786069	0.131047332135765	0.831293560727917	0.00272515214366299	0.0222270262104253	0.0127069287822291
2.30272450336016e-06	1.25586640569488e-05	9.58848388627179e-08	6.72396208984714e-07	2.2290556426966e-08	1.56519601645834e-05	63890	0.00468461758654937	0.147120519037013	0.802370049814339	0.00612605947462619	0.0429592333429384	0.00142413833108291
2.79926926204605e-08	2.26356194731805e-06	4.89503201864278e-09	5.09010724356004e-07	5.33608481187083e-08	2.85882124443187e-06	349795	0.000857279924665444	0.00979169043009663	0.791781560923684	0.00171225536684983	0.178049161117508	0.0186653321618619
6.40514273744883e-07	4.98303192883577e-06	1.85785678225173e-08	1.85839616575126e-07	3.18542906081775e-08	5.85981867758647e-06	170654	0.00175640646356656	0.109306159283532	0.850373058111103	0.00317050216819496	0.0317142264633467	0.00543605397382322
7.45019874904995e-09	5.03044499059064e-07	2.29183360702228e-09	1.98966861089251e-07	9.14656742515383e-09	7.20899959929541e-07	1387155	0.000216246681256083	0.0103345806119591	0.697800703315659	0.00317912849828189	0.275997880633392	0.0126877069407076
5.01404302513629e-07	4.28422322458029e-06	1.82331350893887e-08	2.00311381024361e-07	2.79879387308786e-08	5.03215998193855e-06	198722	0.00150851284193421	0.0996399765335902	0.85136864486766	0.0036233218249879	0.0398062425962845	0.00556181417747707
2.41887076794862e-07	2.96372027186484e-06	1.22971854781446e-08	1.93727112856796e-07	1.60039427614554e-08	3.4276355897561e-06	291746	0.00102776392773818	0.070569659597937	0.864654422635322	0.00358765835986072	0.0565191683257615	0.00466909108111874
5.53766024380254e-07	7.79159417863769e-06	2.63914089169078e-08	4.77479159590117e-07	2.09821525366972e-07	9.05905229689195e-06	110387	0.00271403831962869	0.0611284719672327	0.860089325382402	0.00291326377770911	0.0527074073470064	0.0231615315256497
1.1868337938257e-06	7.15090131756995e-06	2.635905813038e-08	2.04203808363046e-07	1.41138089941146e-08	8.5824117868832e-06	116517	0.00257142279865619	0.138286745415733	0.833204173272008	0.00307128797649462	0.0237932895127612	0.00164450382300291
5.44118102986759e-07	4.20637431796555e-06	2.61030474563773e-08	2.59456417305206e-07	9.37100741187494e-08	5.12976195983264e-06	194941	0.00153774898567882	0.106070828870295	0.819994056430404	0.00508854946111942	0.0505786465993581	0.0182679186388225
2.06348180915497e-05	5.8347893880794e-05	2.48160102657228e-07	9.02344015745233e-07	8.04951401086018e-08	8.02137112308547e-05	12467	0.0237778234397659	0.257248016266979	0.727405489478837	0.00309373670472651	0.0112492490610276	0.00100350848842958
7.85907898753955e-07	8.43956741864876e-06	3.86278820660945e-08	5.33375367506157e-07	6.5950713336473e-08	9.86342928031144e-06	101385	0.00295466972342051	0.0796789713211326	0.855642310478681	0.00391627302921919	0.0540760573577424	0.00668638781322419
1.52397882039925e-07	3.09735900814272e-06	1.21604805824569e-08	3.17786167504905e-07	2.10320826756924e-07	3.79002436502693e-06	263851	0.00113636331380562	0.0402102644632582	0.817239867037296	0.00320854944751008	0.0838480539696075	0.0554932650823287
2.84703140229285e-06	2.08968011300697e-05	5.81834939828741e-08	5.49159057274877e-07	3.93941893401632e-08	2.43905692729605e-05	40999	0.0072905540490964	0.116726730337085	0.856757417024949	0.00238549143038562	0.022515220990913	0.0016151402166671
8.03446219288348e-08	1.76370233292642e-06	5.24005114270727e-09	1.47898984379041e-07	1.03346457706631e-08	2.00752063614766e-06	498127	0.000602075475154118	0.0400218162055919	0.878547548238846	0.00261021035019728	0.07367246030549	0.00514796489987511
2.17771315215909e-07	2.76507886783521e-06	1.20415996781708e-08	1.96585113459822e-07	1.39452262836019e-08	3.20542212247272e-06	311971	0.000961165961752219	0.0679384202439823	0.862625502098358	0.003756634607888	0.0613289314008269	0.00435051164894447
2.22899381559753e-06	1.94662380766489e-05	6.18770267915641e-08	6.948970377267e-07	1.98921028762638e-07	2.26509269855273e-05	44148	0.0067723188406037	0.0984062955578701	0.859401387373096	0.00273176576089359	0.0306785253500089	0.00878202595813133
8.72100770423786e-07	1.1184201748083e-05	3.49434130414742e-08	5.76248911566036e-07	1.25728665931458e-07	1.27932235090458e-05	78166	0.00383063592648081	0.0681689622484235	0.87422858986048	0.0027314001836024	0.0450432927368605	0.00982775497063408
1.46184157748285e-08	1.27566453408562e-06	5.55069650359776e-09	6.22839472707839e-07	4.37897982233841e-08	1.96246291729526e-06	509564	0.000588566179810401	0.0074490150341165	0.650032427539462	0.00282843382908245	0.317376428985602	0.0223136946117366
1.04671881689021e-07	2.20439160750102e-06	1.04251903166923e-08	2.82297596691699e-07	4.65487824502521e-08	2.64833505864869e-06	377596	0.000794186036850886	0.0395236551912845	0.832368850120428	0.00393650730961957	0.106594366060215	0.0175766213184534
1.20037548361946e-06	7.51324311746273e-06	4.02789782359966e-08	3.24155571115438e-07	7.8627720436142e-08	9.15668087086977e-06	109210	0.00274324723980668	0.131092860016365	0.820520363592083	0.00439886229563121	0.0354009903464777	0.008586923749443
2.33480331037373e-09	3.2295806277994e-07	1.47010786822186e-09	2.614621005031e-07	2.00315595132106e-08	6.08256633974846e-07	1644043	0.000182460397763595	0.00383851680353441	0.530956909864621	0.00241692040186225	0.42985490975165	0.0329327431783325
1.89152410837833e-06	1.10756971051533e-05	4.08434368334168e-08	3.0750623293638e-07	6.27694264458039e-08	1.33783403097472e-05	74748	0.00400548549736801	0.141387052846922	0.827882745446663	0.00305295245058605	0.0229853797867839	0.00469186946904553
3.5311928492019e-08	1.51935484529132e-06	4.44916411156293e-09	2.46143817240275e-07	4.23940307634027e-08	1.84765378589858e-06	541227	0.000554143053824951	0.0191117669130018	0.822315769808793	0.00240800746629009	0.133219664375903	0.022944791436013
3.8416049072279e-11	3.95540069360266e-08	1.92532256083893e-10	2.54884427069962e-07	6.77952168304997e-09	3.01448903994195e-07	3317312	9.04305957306617e-05	0.000127438012091823	0.131212973117289	0.000638689520953111	0.845531112214197	0.0224897871354693
1.16180607803943e-06	6.57602271570646e-06	3.46690802665961e-08	2.52308840169992e-07	6.31756992859193e-08	8.08798241346841e-06	123640	0.00242346319636932	0.143645969865705	0.813060956309181	0.00428649303302934	0.0311955228475569	0.00781105794452728
7.96886493667923e-07	4.4817174503635e-06	1.93018521217999e-08	1.39573292567994e-07	1.9555682905087e-08	5.4570347716263e-06	183250	0.00163577555678152	0.14602921311979	0.821273390755372	0.00353705866456254	0.0255767643801175	0.00358357308015815
6.56809328855015e-07	5.68382874085065e-06	2.7215043489977e-08	3.02814297364081e-07	7.84149303158501e-08	6.74908234087558e-06	148168	0.00202268314862519	0.0973183161327093	0.842163194013318	0.00403240649845833	0.0448674770983452	0.0116186062571696
1.02878656115794e-06	5.74536919247825e-06	2.18849147453822e-08	1.57143287198168e-07	3.40429302076743e-08	6.98722688578742e-06	143118	0.00209397994759708	0.147238178747362	0.82226744406494	0.00313213168873876	0.0224900793643627	0.00487216613459631
9.61496767582718e-07	6.14110403385931e-06	2.07541227840912e-08	1.70437204379133e-07	9.27488114760465e-09	7.30306700975285e-06	136929	0.0021885297720653	0.131656571998955	0.840893836200351	0.00284183655392662	0.0233377571575783	0.0012699980891889
1.15099669573267e-08	8.01748943357068e-07	2.76462702868066e-09	2.47610729808446e-07	7.26265214158794e-08	1.1362607885674e-06	880080	0.000340820337786374	0.0101296877205791	0.705602931495959	0.00243309199481072	0.217917165055598	0.0639171237330534
2.15296934132179e-06	8.85951815395217e-06	3.4153112894264e-08	1.80701906754994e-07	1.73697860777824e-08	1.1244712301001e-05	88931	0.00336774902593351	0.191465044519648	0.787883043763023	0.00303725982311025	0.0160699448699019	0.00154470702431722
2.00604283452752e-07	3.22091902547573e-06	8.64845027200975e-09	1.78543780583613e-07	5.67638164041256e-08	3.66547935618823e-06	272816	0.00109904143330664	0.0547279806975539	0.878717000557656	0.00235943226836322	0.0487095310691594	0.0154860554072674
8.52619177666373e-09	7.60449898554113e-07	3.59184145967122e-09	4.11913834795457e-07	2.14152975862744e-08	1.20589706417218e-06	829258	0.000361703906751831	0.00707041424179664	0.630609295890562	0.00297856389768802	0.341582915352917	0.0177588106170368
9.24871211460358e-07	5.35725448489624e-06	2.0807817184637e-08	1.54969201143609e-07	6.25581566935503e-09	6.4641585303542e-06	154699	0.00193737468913158	0.143076814579558	0.828762855944793	0.00321895217868316	0.0239736077659465	0.00096776953101926
2.76065406376224e-07	2.97142882078084e-06	1.36683413664664e-08	1.89159179597587e-07	5.44408967584465e-08	3.50476264487956e-06	285326	0.00105087807645421	0.0787686455114312	0.847825979063683	0.00389993353371185	0.0539720371289473	0.0155334047622267
2.65743908500429e-07	5.88745056898975e-06	3.49913854694107e-08	9.96840487002314e-07	4.93793889542054e-07	7.67882023950396e-06	130228	0.00230100353990659	0.0346073876209916	0.766712904503423	0.00455686998497455	0.129816880186104	0.0643059577045071
3.40783025788664e-07	2.99988867495173e-06	1.5571118029855e-08	1.76239317740413e-07	1.89559635782755e-08	3.55143810008894e-06	281576	0.00106486594936672	0.095956346748696	0.844696877830027	0.00438445429457579	0.0496247753089091	0.00533754581779162
2.90059847703482e-06	1.10139255132248e-05	7.28436345867233e-08	3.55638327332148e-07	8.91900740193285e-09	1.43519249595805e-05	69677	0.00429635254182015	0.202105186949055	0.76741799753298	0.00507553061989064	0.0247798346447419	0.00062145025333198
3.95205976764818e-09	3.52943195169563e-07	1.6773914562682e-09	1.92607750701681e-07	5.13350113338822e-08	6.02515408429042e-07	1659709	0.000180738341848397	0.00655926755126895	0.585782853404203	0.00278398101160885	0.31967273866717	0.0852011593657491
6.15383083243277e-08	2.18638332162393e-06	7.52138386930038e-09	3.43602658646838e-07	5.00547415141258e-08	2.64910041397852e-06	377487	0.000794415461690123	0.0232298889085549	0.825330482033459	0.0028392218843847	0.129705411253476	0.0188949959201251
3.43488160404921e-08	2.05572700904361e-06	6.45751898019022e-09	4.96954922076979e-07	2.08562931371e-07	2.80205119751227e-06	356881	0.000840263317875789	0.0122584541178219	0.733650766577261	0.00230456851963425	0.177353976443467	0.0744322343418164
3.95774451652417e-08	1.07876995618905e-06	3.2561328736166e-09	1.1411438326682e-07	5.56553557862949e-09	1.24128345307335e-06	805618	0.000372315940234902	0.0318842928802845	0.869076240014372	0.00262319848504754	0.0919325742917774	0.00448369432851901
2.3539635999573e-07	4.61366447401379e-06	2.41240492113188e-08	6.07966826493346e-07	6.63603558990967e-08	5.54751206561328e-06	180261	0.00166287412613486	0.0424327801745316	0.83166371148825	0.00434862491978229	0.109592700169483	0.0119621832479531
4.56161051629375e-07	6.81496070929124e-06	2.38736748437299e-08	4.58619853486706e-07	1.67417416844326e-08	7.77035703093548e-06	128694	0.00232840122481792	0.058705288548943	0.877046020171196	0.00307240384819946	0.0590217221243298	0.00215456530733145
2.92695786354236e-08	9.86324633809237e-07	3.83439877529937e-09	1.66134371779146e-07	1.37485235876395e-08	1.19931150658674e-06	833812	0.000359728949746008	0.0244053179467319	0.822409047517878	0.00319716666957705	0.138524787652514	0.0114636802132984
3.26255128433143e-06	1.04002608566088e-05	8.74277738812257e-08	3.58339748394529e-07	4.36202218330169e-08	1.4152199885049e-05	70660	0.00423668980855585	0.230533154621292	0.734886515247434	0.00617768082639847	0.0253204273049517	0.00308222199992379
3.68273212902414e-07	3.36644992675571e-06	1.01992144692667e-08	1.19874421086659e-07	1.82407792900411e-08	3.88303755450409e-06	257530	0.0011642352796889	0.0948415274725425	0.866963010144167	0.00262660721821664	0.0308713009864178	0.00469755417865657
3.70753190411719e-08	1.80265268252075e-06	5.80814303465816e-09	3.63117169460718e-07	5.23896716095791e-08	2.26104298566688e-06	442274	0.000678083659824802	0.0163974410376974	0.797265993591481	0.00256878930275847	0.160597198621422	0.0231705774466411
5.82408167457388e-10	1.28054820684267e-07	5.69785680870176e-10	1.61078140478468e-07	4.10710426610045e-08	3.31356197672067e-07	3017900	9.94019350812891e-05	0.0017576498389017	0.386456693986449	0.00171955643163818	0.4861177838535	0.12394831588951
1.93376994267156e-06	7.30142635860581e-06	2.69129302047799e-08	1.30653261761922e-07	2.21576606759918e-08	9.41492015392006e-06	106214	0.00282050422520652	0.20539419464608	0.775516545997019	0.00285854046181945	0.0138772564850188	0.00235346241006262
6.18599488001839e-09	5.45276563189963e-07	2.12383841636735e-09	2.40709900218877e-07	5.90622987734712e-08	8.53358595478697e-07	1171840	0.000255974920702173	0.00724899815012505	0.638977056162523	0.00248879946557047	0.282073563791608	0.0692115824301738
1.92409704211366e-06	9.73356877562076e-06	2.89268249278924e-08	1.88153220351406e-07	2.52632468027721e-09	1.1877272187694e-05	84194	0.00355686214301887	0.161998227514497	0.819512142333968	0.00243547714245897	0.01584145057704	0.000212702432036097
1.90585207891983e-06	1.43471127133621e-05	4.26309303710921e-08	4.12658961497497e-07	2.23252932786587e-08	1.67305799774292e-05	59771	0.00500664076404811	0.113914286384032	0.857538276181546	0.0025480844315382	0.024664952563163	0.00133440043972039
2.3643041404427e-07	3.17194734938117e-06	1.31687255154793e-08	2.27158598777267e-07	1.74141577218812e-07	3.82284666493699e-06	261585	0.00114619880336497	0.0618466903767814	0.829734390990397	0.0034447433207987	0.0594213209911757	0.0455528543208473
2.91091638136385e-08	9.92685866185253e-07	6.16029624605371e-09	2.7011129013885e-07	2.11668208887724e-08	1.31923343727257e-06	758016	0.000395691985500268	0.0220652107437633	0.752471729520113	0.00466960287088367	0.2047486688158	0.0160447880494399
3.81579709693708e-07	6.65325199293759e-06	2.61395112403604e-08	5.86058139345998e-07	1.96443502246284e-07	7.84347285546394e-06	127495	0.00235028483012689	0.0486493313262238	0.848253333126892	0.00333264508235673	0.0747192156007446	0.0250454748637827
1.6211444388441e-07	3.41851941712127e-06	1.60603522792729e-08	4.35458655325956e-07	4.48690060500782e-08	4.07702187466098e-06	245277	0.00122236136270182	0.0397629566061354	0.838484443354998	0.00393923623002595	0.106808025248127	0.0110053385607133
7.18761844833259e-07	8.82270003158066e-06	3.57624333263451e-08	5.64462055989737e-07	3.75558535042946e-09	1.01454419510804e-05	98566	0.00303902082399787	0.0708457894982795	0.869622050386981	0.00352497540262764	0.0556370100692976	0.000370174642813811
5.64085369373793e-07	5.40124879511649e-06	2.3072624845877e-08	2.84061964464391e-07	1.13510321912122e-08	6.28381978599176e-06	159139	0.00188337607605349	0.089767910058669	0.859548647012006	0.003671751519245	0.0452053009377572	0.0018063904723233
8.5723090621242e-07	5.20274848760535e-06	2.28621084123058e-08	1.78405963625393e-07	3.34981572957198e-08	6.29474562315119e-06	158863	0.00188664766919111	0.136181977403447	0.826522436183977	0.00363193523312875	0.02834204498578	0.00532160619366703
3.11003601719223e-08	9.87307788606188e-07	3.86832286478444e-09	1.57894807024861e-07	8.35776751283279e-09	1.18852904618059e-06	841376	0.00035649536615967	0.0261671014872251	0.830697231825307	0.00325471462158669	0.132848925764386	0.0070320263014951
1.10212218964569e-07	3.25457922701257e-06	1.04438181755097e-08	3.96561332910705e-07	5.33880008470624e-09	3.77713539714806e-06	264751	0.00113250099533335	0.0291787842839272	0.861652783077343	0.00276501027296912	0.104989970232502	0.0014134521332588
1.34533582126341e-06	1.22693220095451e-05	5.46443090585333e-08	6.40807404278532e-07	2.37271860110365e-07	1.45473814042559e-05	68741	0.00435473668218445	0.092479586798338	0.843404161105972	0.0037562986450982	0.0440496737159212	0.016310279734671
3.47458331791673e-06	1.17025894341037e-05	5.23652689375659e-08	2.2676917492102e-07	9.08918782370113e-08	1.5547199074116e-05	64320	0.00465333550953873	0.22348612771682	0.752713680343036	0.00336814809458167	0.014585853943207	0.00584618990235571
3.44699752807973e-07	5.37810176315653e-06	2.95735009470645e-08	5.93295955665232e-07	2.38480091863496e-08	6.36951898176315e-06	156998	0.00190903724613933	0.0541170775681646	0.844349750515669	0.00464297241781329	0.0931461162709341	0.0037440832274195
9.08085458870668e-09	5.9846897412166e-07	1.93803395014119e-09	1.64224441500065e-07	6.34979397206459e-09	7.80062098132637e-07	1281949	0.000233991340472861	0.0116411944772666	0.767206835910004	0.00248446111505812	0.210527395053799	0.00814011344387214
3.95841536841675e-07	4.68782923268786e-06	1.8272662803632e-08	2.78240720962749e-07	1.13260834089701e-09	5.38131676163681e-06	185828	0.00161309693060274	0.073558490305498	0.87113051328017	0.00339557465449667	0.0517049512762964	0.000210470483538775
1.22313090772352e-07	2.19117735721147e-06	1.1553352666475e-08	2.66117839359223e-07	1.90059549304986e-08	2.61016759494002e-06	383117	0.00078274479576812	0.0468602441504001	0.839477649427267	0.00442628767933214	0.101954311238524	0.00728150750447705
5.37727010700099e-08	2.86522450367871e-06	8.53853198597492e-09	5.85046595615312e-07	2.8736156352814e-07	3.79994389587815e-06	263162	0.00113933579827374	0.0141509197355092	0.754017580834985	0.00224701527705101	0.153961903555976	0.0756225805964781
1.48914101616092e-08	7.58177967687981e-07	3.75553581269857e-09	2.45848946481566e-07	2.2155747262565e-08	1.04482960740642e-06	957094	0.000313399925946589	0.0142524772039856	0.725647476213854	0.00359440026017346	0.235300516695576	0.0212051296264108
2.7729980223106e-06	1.80223691929309e-05	7.23492856168689e-08	6.04632679861261e-07	1.34200116200081e-08	2.14857691923397e-05	46542	0.00642507039914186	0.129062078135851	0.838804933237226	0.00336731186904231	0.0281410767493877	0.000624600008492724
3.86423795238879e-08	1.9325930104834e-06	6.16490976364942e-09	3.96450995413228e-07	4.19583516021813e-08	2.41580964678634e-06	413940	0.000724481206128447	0.0159956226581396	0.799977354612459	0.00255190212186227	0.164106884803863	0.0173682358036763
5.35640932014915e-07	3.84915804580463e-06	1.31764785557464e-08	1.21744052091598e-07	1.77529989894783e-08	4.53747250745637e-06	220387	0.00136031876705489	0.118048303573124	0.848304433686234	0.0029039247144955	0.0268308076559224	0.00391253037022374
1.10551748056496e-07	2.3115581999671e-06	9.27397262796818e-09	2.49327601225008e-07	3.53001557237671e-08	2.71601167760034e-06	368187	0.000814472746632267	0.0407037086652628	0.851085515953826	0.00341455550594759	0.0917991639289618	0.0129970559460023
9.31167292653263e-07	1.19046224640344e-05	3.99229777793847e-08	6.56328218399175e-07	1.11164196423173e-07	1.36432051492894e-05	73297	0.00408462460055159	0.0682513590072171	0.872567870509112	0.00292621692208917	0.0481066004078491	0.00814795315373258
1.92952456558226e-10	8.49589143347823e-08	5.87892694648753e-10	3.32826006394696e-07	8.80988316313345e-09	4.27375649043819e-07	2339862	0.000128204503224705	0.000451482102431256	0.198792127078049	0.00137558771999309	0.778766893105254	0.0206139099942734
5.96264659105968e-07	5.33306813870111e-06	4.00801725240697e-08	4.60927480154912e-07	8.66181847380786e-08	6.51695863522414e-06	153446	0.00195318400990419	0.09149431390943	0.818336963177255	0.00615013455930755	0.0707273907898695	0.0132911975641379
7.28944628764622e-09	5.78868276873622e-07	3.54116397798145e-09	3.6157257598503e-07	1.82334824872879e-08	9.69504945611567e-07	1031454	0.00029080933145853	0.00751873037950106	0.597076146433136	0.00365254864764787	0.372945571470962	0.0188070030687529
2.37987629320225e-08	1.09591941631371e-06	5.21613716535005e-09	3.08844204113069e-07	2.37273982744573e-08	1.45750591879861e-06	686104	0.00043715651353704	0.0163284159776444	0.75191421330011	0.00357881027999502	0.211899108010239	0.0162794524320116
2.46149955825373e-07	3.9223503248593e-06	1.77517585077645e-08	3.63713506656003e-07	3.70811093162788e-08	4.58704665516472e-06	218005	0.00137517073768734	0.0536619690903347	0.855092746973259	0.00386997557301432	0.079291433900391	0.00808387446300067
1.22392748191904e-06	6.20232358650847e-06	4.05622815427553e-08	2.64289002250494e-07	9.92545855867927e-09	7.74102781077944e-06	129182	0.00231962283913312	0.158109169975428	0.80122740004521	0.00523990903201148	0.0341413322249624	0.00128218872238878
6.79525057311404e-08	2.45431919944456e-06	1.4009618795826e-08	6.50630629621241e-07	1.46327326292032e-07	3.3332392798848e-06	300008	0.00099947364372166	0.0203863269406476	0.736316535766189	0.00420300423086044	0.195194696506675	0.0438994365556285
1.23040430439247e-07	2.25573104584052e-06	1.0096623598902e-08	2.38000542563743e-07	4.64611686982682e-08	2.67332981114068e-06	374065	0.000801678499299463	0.0460251593075031	0.843790779738481	0.00377679684595066	0.0890277516720583	0.0173795124360072
3.94567420687891e-08	1.30228012214193e-06	5.3600900236203e-09	2.27466942072802e-07	2.65729461435566e-08	1.60113684245069e-06	624556	0.000480226091798874	0.0246429543201297	0.813347171593816	0.00334767765097215	0.142065897206289	0.016596299228793
4.17893913495272e-10	1.27158085609979e-07	3.6689978886304e-10	1.43544510908335e-07	2.17306626603529e-08	2.93218052881025e-07	3410431	8.79615599056471e-05	0.00142519844664828	0.433663904253447	0.00125128649228126	0.489548680573835	0.0741109302337883
6.76970885561797e-08	1.6398738102989e-06	7.60025544960807e-09	2.36717411622063e-07	1.910904997846e-07	2.14297906571135e-06	466640	0.000642687796256314	0.0315901772627481	0.76523090520931	0.00354658408531174	0.110461840439625	0.089170493003005
7.44662210141083e-07	5.14832213709778e-06	2.09589389680088e-08	1.86309707732325e-07	4.21646587982015e-09	6.10446945981902e-06	163814	0.00182967053598182	0.121986392927775	0.843369300311057	0.00343337600523113	0.0305202129290116	0.000690717826925643
3.47975443025779e-07	3.57998477526029e-06	1.43517869785863e-08	1.89844893957751e-07	2.55370671560823e-08	4.15769396637848e-06	240518	0.00124653321410739	0.0836943377361848	0.86105057375798	0.00345186228102481	0.0456611033647368	0.00614212286007334
1.04816669375391e-07	1.67236629625212e-06	6.40961699529041e-09	1.31488907352584e-07	1.00915827814023e-08	1.92517307275679e-06	519434	0.000577385726440838	0.0544453227913149	0.868683610797311	0.00332937182946987	0.0682997852054392	0.00524190937646527
1.081596500283e-09	2.19968537680199e-07	7.79882708042171e-10	2.0393340813858e-07	9.3987274229989e-09	4.35162152450104e-07	2297994	0.000130540153017389	0.00248550222990041	0.505486372014904	0.00179216575626161	0.46863774110494	0.0215982188939939
8.44598548769003e-07	5.75827754860866e-06	2.29486728782782e-08	2.01169085039885e-07	4.0585966558546e-08	6.86757982185437e-06	145612	0.0020581600990045	0.122983433855589	0.838472605776546	0.00334159536162212	0.0292925732584445	0.00590979174779902
1.93151179333624e-06	1.44150797648118e-05	7.30112753237043e-08	7.00648902784812e-07	1.19267023366296e-07	1.72395187596228e-05	58006	0.00515854895969492	0.11203977444313	0.836164858532696	0.00423511098782561	0.040642022121048	0.00691823391530135
2.2688633300416e-06	1.85035187965132e-05	6.09038639224727e-08	6.38705217774661e-07	3.55485732024996e-09	2.14755460655722e-05	46565	0.00642202309626494	0.105648690986203	0.861608768411086	0.0028359634598586	0.029741046668824	0.000165530474028263
2.36381393575767e-08	9.10128629021214e-07	1.99384034604112e-09	9.87050777414092e-08	2.6699778801665e-08	1.06116546526791e-06	942360	0.000318299140564027	0.022275639503222	0.857668911032116	0.00187891559921595	0.0930157274921208	0.0251608063733249
2.53224764965811e-08	1.15903313581427e-06	5.16104156848133e-09	3.0373466962411e-07	4.17107423997765e-08	1.53496206590322e-06	651482	0.00046038296440809	0.0164971350491848	0.755089107125432	0.00336232515651416	0.197877639044704	0.0271737936241653
4.69778154831188e-08	1.24343821832373e-06	4.30805954881743e-09	1.46612757058513e-07	1.12706970293688e-08	1.45260754744354e-06	688417	0.000435687641311522	0.0323403355337066	0.856004239074802	0.00296574223120293	0.100930741628417	0.00775894153187084
9.90848788275262e-09	7.20433997841445e-07	3.94799082801852e-09	3.69088049286963e-07	1.11628246218106e-07	1.21500677205728e-06	823041	0.00036443583018364	0.00815508860578223	0.592946487550506	0.00324935705612049	0.303774479101884	0.0918745876857076
2.336360516908e-06	1.55864350240554e-05	5.44040635368087e-08	4.66689036233112e-07	3.87391287526841e-08	1.8482627769486e-05	54105	0.00552949532323077	0.126408460206358	0.843301895079438	0.00294352427670634	0.0252501452744504	0.00209597516304693
5.35036670353185e-06	2.17641459683739e-05	8.0211332840298e-08	4.19543009752012e-07	7.66222043846538e-08	2.76908892188827e-05	36113	0.00827297084371903	0.19321758363337	0.785967752654642	0.00289666872761894	0.0151509403123798	0.00276705467198953
1.33902909858126e-07	2.15806178596049e-06	9.59339248847535e-09	1.98795036158701e-07	4.36665579704383e-08	2.54401968243623e-06	393079	0.000762915707257616	0.0526343843888409	0.84828816414418	0.00377095843821791	0.0781420983222618	0.0171643947064992
4.49040442887695e-07	3.44276141296117e-06	1.35872400636813e-08	1.33939471318774e-07	1.49931423026422e-08	4.05432170953396e-06	246650	0.00121555958671049	0.110755996948084	0.849158418994064	0.00335129795736983	0.0330362218182655	0.00369806428221642
2.06082507997085e-06	1.31777982179687e-05	3.32009250771448e-08	2.72981240452225e-07	6.97475880632148e-09	1.55517802222753e-05	64301	0.00465470347902253	0.132513773376187	0.847349822954274	0.00213486331484997	0.0175530541552552	0.000448486199434025
9.06461087717394e-07	8.75271453024042e-06	3.59742515915244e-08	4.46648941971376e-07	1.09477951593814e-08	1.01527466066801e-05	98496	0.00304120558074938	0.0892823511542167	0.862103120399113	0.0035433024170873	0.04399291731338	0.00107830871620278
9.11629523754286e-09	5.9405287985602e-07	3.00829422482703e-09	2.52050855138766e-07	1.49091228400537e-07	1.00731955285769e-06	992734	0.000302150361445319	0.00905005289699837	0.589736274026186	0.00298643485703491	0.250219361297729	0.148007876922051
5.3944554049232e-07	7.67948802317206e-06	2.95783356769282e-08	5.41439587790778e-07	1.17346608150161e-07	8.90729809528225e-06	112267	0.00266863417777474	0.0605621968325094	0.862156844985294	0.00332068550536041	0.0607860635176846	0.0131742091591516
8.30748762211484e-08	1.92398216934931e-06	1.06325537358306e-08	3.16615797212752e-07	6.08069867020076e-09	2.34038609518924e-06	427280	0.00070187022393986	0.0354962270507042	0.822078960947569	0.00454307678450414	0.135283574733061	0.00259816048416108
1.43281573598877e-07	2.10660997336516e-06	1.07370517653401e-08	2.0297224056636e-07	1.4846608972716e-09	2.465085500193e-06	405665	0.000739253179165011	0.0581243829423601	0.854578866818298	0.00435565085450359	0.0823388237651261	0.000602275619711917
4.45115991616546e-06	1.33891007716615e-05	7.42702410355358e-08	2.87246564063542e-07	3.97254350540878e-09	1.82057500364314e-05	54928	0.00544688635532065	0.244491982327466	0.735432527902922	0.00407949361530912	0.0157777934712239	0.000218202683078661
4.36049968282407e-07	6.68819916928063e-06	2.90540518455636e-08	5.73018094481379e-07	2.70526822627868e-08	7.75337396615276e-06	128976	0.00232331811602426	0.0562400279137801	0.862617900088124	0.00374727853607973	0.0739056437859028	0.00348914967611325
1.1969559947314e-05	4.90674447757496e-05	1.75148497424612e-07	9.23321729385417e-07	2.76916779412849e-07	6.24123917292865e-05	16022	0.0185500911186284	0.191781785886879	0.786181131922959	0.00280630965376744	0.0147938847367094	0.00443688779968527
1.89199790735253e-06	9.08610407091527e-06	3.36669712570423e-08	2.07885591777378e-07	9.24055549666157e-09	1.12288950967989e-05	89056	0.00336301978080933	0.168493684466951	0.809171694328637	0.00299824434789136	0.0185134503426469	0.000822926513873645
4.94826415280019e-06	2.86691182423595e-05	1.03837107344958e-07	7.73624516237835e-07	6.62299603882449e-09	3.45014670147813e-05	28984	0.0102972353500741	0.143421847850128	0.830953600612893	0.00300964325083543	0.0224229455491384	0.000191962737004402
6.58745253745075e-08	1.50468633656533e-06	6.66892783898442e-09	1.95859103620284e-07	1.36766614901012e-09	1.77445655954811e-06	563553	0.000532195773735311	0.0371237746114693	0.847970229797293	0.00375829309717378	0.110376950377507	0.000770752116556975
5.82174029091558e-08	1.37892817922178e-06	7.89271753673857e-09	2.40366475928958e-07	1.96141299055521e-08	1.70501890550218e-06	586504	0.000511375310761064	0.0341447257395712	0.808746562734235	0.0046291085167844	0.140975842058574	0.0115037609508354
3.962646942106e-07	4.36634245951848e-06	1.74320077083576e-08	2.46970483209212e-07	3.5611740141342e-09	5.03057081866079e-06	198785	0.00150803680963096	0.0787713181058231	0.867961632370155	0.0034652146519226	0.0490939283258037	0.000707906546295723
2.52193869434348e-06	9.77293370727399e-06	5.0573264288379e-08	2.51983554432988e-07	1.30298209498812e-08	1.26104590412887e-05	79299	0.0037760144261979	0.199987858180756	0.774986356585101	0.00401042215218287	0.0199821079952722	0.00103325508668792
2.64367896769579e-06	9.3133711946156e-06	4.14160128458241e-08	1.87596662583167e-07	4.14785119974147e-08	1.22275413497378e-05	81783	0.00366156489462577	0.21620691290915	0.761671617231154	0.00338710879491013	0.0153421409273901	0.00339222013739534
3.21404752678988e-08	1.70186374171659e-06	6.87822964686632e-09	4.68309028897678e-07	1.92053489455708e-08	2.22839682447461e-06	448753	0.000668296382634992	0.0144231381569468	0.763716642846072	0.00308662692897528	0.210155132045699	0.00861846002230724
1.84683771528093e-07	2.53098834172383e-06	1.36889338986355e-08	2.4120728995875e-07	8.19264922234216e-09	2.97876098633165e-06	335710	0.000893230458810179	0.062000198194999	0.849678223038884	0.00459551268512264	0.0809757113999929	0.00275035468100159
1.5694892446141e-08	1.33682122733463e-06	5.08573164345884e-09	5.57008825949528e-07	3.55445604585075e-08	1.95015523783227e-06	512780	0.000584876035118698	0.00804802209673674	0.685494775698267	0.00260785989996981	0.285622813581078	0.018226528723948
2.76719405660292e-06	1.21228634123027e-05	4.18368185340126e-08	2.35663130078359e-07	3.76014135929394e-08	1.52051588311109e-05	65767	0.00455119411411897	0.181990473584599	0.797286207066669	0.00275148842565269	0.0154988930201883	0.00247293790289149
2.0048843044215e-06	1.32745604832254e-05	6.53566835828106e-08	5.56420613548856e-07	1.39670824925623e-08	1.59151891672711e-05	62833	0.00476321448633876	0.125973011275572	0.834081225407232	0.00410656027370468	0.0349616085426813	0.000877594500810895
3.249962033955e-07	3.58275077942954e-06	1.13223364949593e-08	1.60485533670782e-07	3.13619333515098e-08	4.11091678634229e-06	243255	0.00123251739660579	0.0790568674304563	0.871521114543724	0.00275421203673485	0.0390388670001698	0.0076289389889145
5.41817563474029e-08	1.44773471328498e-06	7.74858961064067e-09	2.66207136974689e-07	1.59766872892014e-08	1.79184888350691e-06	558083	0.000537410689772311	0.030237905018732	0.807955808444933	0.00432435440396935	0.148565618130521	0.00891631400184413
1.92940666604417e-08	9.63466551022185e-07	3.77371451833244e-09	2.422964958624e-07	4.95439067451774e-08	1.27837473480854e-06	782243	0.000383439134006291	0.0150926533003888	0.753665200655334	0.00295196268791845	0.189534797008241	0.0387553863481177
8.54781633922831e-08	1.91434548279127e-06	7.34641007643746e-09	2.11545251928535e-07	6.58360038904531e-08	2.28455131207898e-06	437723	0.000685131366768843	0.0374157336455255	0.837952499762059	0.00321569055490029	0.0925981617528321	0.0288179142846834
4.58424978633451e-08	1.24241306315011e-06	3.98792954260523e-09	1.38964612804443e-07	1.23739189735011e-07	1.55494729309551e-06	643109	0.000466375763628402	0.0294817053072482	0.79900654425191	0.00256467184470688	0.0893693396692561	0.0795777389268784
1.46303753425902e-06	1.15074027303417e-05	3.98057925685731e-08	4.02579490252973e-07	1.47455889826415e-07	1.35602814372487e-05	73745	0.00405984845543228	0.107891384189137	0.848610907051831	0.00293546949986088	0.0296881367924363	0.0108741024667356
7.6836639997993e-07	1.19691615141133e-05	3.95750084699884e-08	7.92759419402065e-07	8.55206531429748e-08	1.36553829951083e-05	73231	0.00408826307473387	0.0562683888291656	0.876515987753767	0.0028981251191684	0.0580547187644646	0.00626277953343458
1.30665076841083e-05	3.82165645436426e-05	1.16809235490292e-07	4.39300864602215e-07	8.53015052170909e-08	5.19244838330605e-05	19259	0.0154570440320719	0.25164444053248	0.736002781780374	0.00224959839496601	0.00846038000136094	0.00164279929081893
7.57940316539694e-07	5.38923979783493e-06	2.11164871036296e-08	1.93052381234535e-07	2.69881119311844e-08	6.38833709464397e-06	156535	0.00191467192270045	0.118644383555645	0.843606046142009	0.00330547477235255	0.0302195044460617	0.00422459108393192
7.29049486466609e-07	5.53572736667613e-06	2.49913137768042e-08	2.43988503471843e-07	1.88203074355443e-08	6.55257697782693e-06	152612	0.00196384865466137	0.111261491308476	0.844816838536703	0.00381396721646637	0.0372355035732458	0.00287219936510929
6.75487632320392e-06	2.56910608815953e-05	9.83844555312371e-08	4.81146953257117e-07	3.16815578615982e-08	3.30571501714492e-05	30251	0.00986829462664873	0.204339342265444	0.77717107337898	0.00297619289687621	0.0145550040085632	0.000958387450136612
1.64845932323467e-08	6.89111410734508e-07	2.52272179599172e-09	1.35593058685855e-07	5.31875912489714e-08	8.96899375697673e-07	1114952	0.000269033737283153	0.0183795347382462	0.768326335603107	0.00281271440737637	0.151179789349704	0.0593016259015659
6.08199988910935e-07	4.84666955533437e-06	1.87973448217247e-08	1.92599268681489e-07	4.5665190905728e-08	5.71193134865425e-06	175072	0.00171211695123374	0.106478868842538	0.848516772960912	0.00329089123701626	0.0337187646218588	0.00799470233767548
1.74419512215789e-08	7.87243125835664e-07	3.44229626672356e-09	1.99766119532633e-07	1.03800965922756e-07	1.11169445877935e-06	899528	0.000333452915233567	0.0156895188995816	0.708147026926859	0.00309644096859421	0.179695165299265	0.0933718479057004
2.31717649468572e-07	3.61191390275544e-06	1.84783506933209e-08	3.70348162647032e-07	4.28271155911055e-09	4.23674077712348e-06	236030	0.00127021751556711	0.0546924302567069	0.852521806917755	0.00436145416143838	0.0874134581579189	0.00101085050618043
7.91344978997717e-08	1.75334086399624e-06	7.52044692383852e-09	2.14242376991881e-07	1.30350484327698e-08	2.0672732342445e-06	483729	0.000619990337840326	0.0382796509860933	0.848141810647982	0.00363785821789877	0.103635249295034	0.00630543085299197
2.65954974767249e-07	2.85680849177021e-06	1.43388740639609e-08	1.98036718285221e-07	2.17980302434589e-08	3.3569370891301e-06	297891	0.0010065758793778	0.079225486717765	0.851016392598084	0.00427141578267604	0.05899327661709	0.00649342828438513
6.6161178399674e-10	1.84032878909982e-07	6.37004764602742e-10	2.27825026776669e-07	8.81624059951687e-09	4.21972762834767e-07	2369821	0.000126583843152339	0.0015679016331578	0.436125018291866	0.00150958739688176	0.539904578784102	0.0208929138939924
3.06118819686532e-07	3.42963848022252e-06	1.64681264746723e-08	2.37226680958305e-07	2.82872196555343e-08	4.01773932699756e-06	248896	0.00120459810797446	0.0761918070765665	0.853623941497835	0.00409885389129484	0.0590448164131105	0.00704058112119315
9.99511280660637e-07	9.68244046599218e-06	5.14816895846385e-08	6.4126092818328e-07	5.09567589365698e-08	1.14256511233573e-05	87522	0.00342184701061421	0.087479590429411	0.847430081791881	0.00450579919068202	0.056124672568757	0.00445985601926875
3.17909900833094e-07	5.14640465050892e-06	3.65320530788183e-08	7.60421235331959e-07	7.39174662035706e-09	6.26865958637315e-06	159524	0.00187883654308318	0.0507141752479539	0.820973699336969	0.00582772960877184	0.121305236766241	0.00117915904006421
3.36621913931256e-06	2.3363685496493e-05	6.70917596671757e-08	5.9880127585742e-07	1.18339087788802e-08	2.7407631580109e-05	36486	0.0081886906640144	0.12282050455449	0.85245182270507	0.00244792256022105	0.0218479759590755	0.000431774221143157
2.10067778095137e-07	3.28258455697749e-06	1.01597010825282e-08	2.04128690028499e-07	2.17620757140639e-08	3.72870280189772e-06	268190	0.00111798751182679	0.0563380320867147	0.880355644141663	0.00272472804144042	0.0547452293394389	0.00583636639074268
3.50827714776251e-07	3.90684612252424e-06	1.13539864698752e-08	1.62571357317209e-07	7.26998014372825e-08	4.50429898252486e-06	222010	0.00135038015316913	0.0778873063571808	0.867359413236437	0.00252070000546696	0.0360924880759315	0.016140092324984
1.87030679953109e-06	1.58180796376139e-05	7.67190376729697e-08	8.34345990102901e-07	1.98299698653445e-07	1.87977511635743e-05	53198	0.00562350690798374	0.0994963058748917	0.84148787266988	0.00408128807565201	0.0443854151936892	0.0105491181858872
5.28566611504994e-08	1.31618838493667e-06	5.75954091868259e-09	1.84401642446036e-07	5.77573694619774e-08	1.61696359891387e-06	618443	0.000484971834976311	0.0326888380084769	0.813987640674639	0.00356194840907447	0.11404192560049	0.0357196473073194
8.54177520598706e-08	1.90953695270124e-06	6.42419054936638e-09	1.8465507383932e-07	6.56131875623655e-08	2.25164715671217e-06	444119	0.000675266812173447	0.0379356738045035	0.84806224945543	0.00285310712658324	0.082008885490279	0.0291400841232039
2.57613420768947e-07	4.40908682659763e-06	9.20248704603152e-09	2.02517471374926e-07	2.93387337040901e-08	4.90775893949162e-06	203759	0.00147124794679809	0.0524910501809676	0.898391074410503	0.00187508945722277	0.0412647552318257	0.00597803071948134
2.43379651784632e-08	9.95651775062731e-07	5.87287776636687e-09	3.08912973150664e-07	3.10017946274049e-08	1.36577738578563e-06	732184	0.000409649566212367	0.0178198624693609	0.729000044535081	0.00430002563191412	0.226181057297979	0.0226990100656644
3.28239650076853e-10	1.04351558008222e-07	4.29570378494407e-10	1.75590494351443e-07	8.94605373424641e-09	2.89645916122483e-07	3452491	8.68900122638072e-05	0.00113324452998001	0.360272844185709	0.00148308798634245	0.606224650780821	0.0308861725171481
1.65346086437247e-06	1.03829542949254e-05	3.49458298245462e-08	2.82159710643211e-07	2.59543139163772e-08	1.2379475013682e-05	80779	0.00370697762306182	0.133564699839455	0.838723312858581	0.00282288463653939	0.0227925425215014	0.00209656014392307
1.65074837911906e-07	3.60232873924013e-06	1.77287778987986e-08	4.97461628564912e-07	8.49453854059321e-09	4.29108852215634e-06	233041	0.00128650106573547	0.0384692222170597	0.839490660852157	0.00413153394698314	0.115929006357326	0.00197957662647439
7.91854473495169e-08	2.43617909913755e-06	1.37745526277615e-08	5.44901530133133e-07	7.83466482672796e-09	3.08187529407469e-06	324478	0.000924136735303227	0.0256939167855887	0.790485943354498	0.00446953601732194	0.17680842932898	0.00254217451361226
6.0959883762841e-07	4.8587827683192e-06	1.98289371596517e-08	2.03209482843981e-07	2.58472653844228e-08	5.71726729133566e-06	174909	0.00171371500116069	0.10662416265761	0.849843556498142	0.00346825435111313	0.035543113954448	0.00452091253868671
2.99028672472188e-06	1.79835837433945e-05	1.07971302486951e-07	8.34954325124315e-07	5.14884941659036e-08	2.19682845898936e-05	45520	0.0065688876751373	0.136118353369182	0.818615748981502	0.00491487180280896	0.0380072609542045	0.00234376489230255
8.81427286582319e-09	5.78842096240607e-07	3.11360413259809e-09	2.62904391929592e-07	1.24429204183808e-09	8.54918657210459e-07	1169702	0.000256442819714486	0.010310071948346	0.677072714881822	0.00364198875102056	0.307519773620839	0.00145545079797196
1.84128238864495e-07	3.01348036340547e-06	1.74210653655076e-08	3.66596510946605e-07	5.76230315527564e-09	3.58738848173736e-06	278754	0.00107563955951429	0.0513265401285235	0.840020638619561	0.00485619705091729	0.10219035736243	0.00160626683856803
1.66924520988452e-06	9.08998775998286e-06	3.77389275151782e-08	2.64239976286646e-07	9.18714738707865e-08	1.115308334754e-05	89661	0.00334035223153251	0.149666702728685	0.815020158706858	0.00338372146420857	0.023692100924264	0.00823731617598378
2.83974320007294e-07	4.41549464297272e-06	2.00177275988357e-08	4.00211098317933e-07	4.01834982004145e-08	5.15988128709719e-06	193803	0.00154677089473065	0.0550350491042111	0.855735703457773	0.00387949382651343	0.0775620747939884	0.00778767881751416
3.31335733632259e-06	1.36082015877077e-05	6.55065562016291e-08	3.45928059478899e-07	1.12578629209065e-09	1.73341193260029e-05	57690	0.00518678281655494	0.19114656326106	0.785052954336944	0.00377905303232583	0.0199564831055462	6.49462641232577e-05
1.83965727262052e-08	1.47158204531976e-06	6.37490186829462e-09	6.55716746506868e-07	1.99941149356549e-07	2.35201141577768e-06	425168	0.000705355374387429	0.00782163411401747	0.625669601536858	0.00271040430566397	0.278789780571733	0.0850085794717283
1.23381937714202e-06	1.09872367287828e-05	4.97257328483164e-08	5.69383333534924e-07	1.85106864583051e-08	1.28586758587664e-05	77769	0.00385019647301355	0.0959522886099399	0.854460976344799	0.00386709591208927	0.0442800907176418	0.00143954841553032
4.00873775320788e-07	4.32056955512161e-06	1.24316019094727e-08	1.72276099103729e-07	4.83755612984245e-08	4.95452659275403e-06	201836	0.0014852575715345	0.0809106112997887	0.872044881430332	0.00250914021284171	0.034771455128666	0.00976391192837144
7.39272236610684e-08	1.72509007997393e-06	5.4336105797585e-09	1.63026324178721e-07	6.70266546262493e-09	1.9741799038561e-06	506539	0.000592079207655694	0.0374470551121855	0.873826177950837	0.00275233810715286	0.0825792643620207	0.00339516446780399
1.41621430863045e-07	2.79947793433182e-06	1.63660342469413e-08	4.15967891652022e-07	3.30826672998593e-08	3.40651595839369e-06	293555	0.00102143450845416	0.0415736877774161	0.821800915810736	0.0048043321818632	0.122109479812379	0.00971158441760512
2.40302156751226e-07	3.23832623922273e-06	1.76651712803231e-08	3.06086391556464e-07	2.45898895566265e-08	3.82696984836737e-06	261303	0.00114743434456799	0.0627917559511847	0.846185459392694	0.00461596824125991	0.079981396165701	0.00642542024916053
2.89516357441675e-07	3.67817203845633e-06	9.10352062723838e-09	1.4870753690415e-07	2.89189953125227e-08	4.15441844874191e-06	240708	0.00124555177916141	0.0696887809963748	0.885363880369392	0.00219128639533054	0.0357950309384898	0.00696102130041336
1.73513661906544e-06	1.47736111022395e-05	6.10124240536216e-08	6.67990056604591e-07	5.97051475600238e-08	1.72974553495232e-05	57812	0.00517584042436237	0.100311669202445	0.854091587676609	0.0035272485357393	0.0386178222811834	0.00345167230402301
1.07083998411924e-07	2.3650987724357e-06	8.64716426258477e-09	2.45564411599809e-07	1.71731527761073e-08	2.74356749948612e-06	364489	0.000822732748589017	0.0390309326932837	0.862052336193182	0.00315179570548361	0.0895055112169845	0.00625942419106653
5.62957918592983e-07	6.3522438202669e-06	2.67830947772778e-08	3.88586186704603e-07	2.45706628167861e-08	7.35514168315855e-06	135959	0.0022041179764748	0.0765393710745256	0.863646696951054	0.00364141112857206	0.0528319104435974	0.00334061040225055
1.29592399561882e-07	4.34756853700741e-06	1.87466113444619e-08	8.08717818727403e-07	6.47706414714642e-09	5.31110243078831e-06	188285	0.00159206627616859	0.0244002824744329	0.818581187929023	0.00352970246549725	0.152269294231512	0.00121953289953496
7.22576792136563e-07	5.60091244887668e-06	2.42926508820313e-08	2.42110081484157e-07	5.37217393172755e-09	6.59526414731116e-06	151624	0.00197662965832446	0.109559947258694	0.849232467991465	0.00368334767788418	0.0367096868414078	0.00081455023054956
5.21435089493551e-08	1.58794795294647e-06	6.75621652972945e-09	2.64548238936677e-07	2.40120225108836e-08	1.93540793987312e-06	516687	0.000580454414961906	0.0269418699154317	0.820471963678405	0.00349084882341259	0.136688619224131	0.0124066983586198
4.39003879977794e-10	1.16351843293673e-07	5.73052417526367e-10	1.95279652418714e-07	1.14648425431099e-08	3.24108394553002e-07	3085388	9.72278071965649e-05	0.00135449709836505	0.358990526777752	0.00176808878497794	0.602513405084853	0.035373482254052
7.72281344817455e-08	1.53204728230878e-06	7.44846127672981e-09	1.89985622642727e-07	8.0138378723841e-09	1.81472333858237e-06	551048	0.000544269327239277	0.0425564232518632	0.844231872559479	0.00410446105936369	0.104691232323678	0.00441601080561645
4.08377726035992e-07	4.75679588739223e-06	2.39814529136053e-08	3.59166900485889e-07	1.04745525865264e-08	5.55879651941425e-06	179895	0.00166625384594532	0.073465133075068	0.855724052999421	0.00431414476674033	0.0646123489556577	0.00188432020311298
3.53257606170502e-06	1.51430164118273e-05	4.44339882901619e-08	2.4491121841444e-07	5.40262097720873e-08	1.9018963890009e-05	52579	0.005689496586603	0.18573966921304	0.796206170819967	0.00233629910373318	0.0128772113891596	0.00284064947410033
2.98737992816274e-06	2.031608033707e-05	9.82280040552967e-08	8.589913468847e-07	1.36574919147431e-07	2.43972545353202e-05	40988	0.0072925450525988	0.12244738127554	0.832719940174342	0.00402619089427013	0.0352085250264995	0.0055979626293487
2.64864424761523e-06	1.85146674289175e-05	8.63881515876267e-08	7.76509458586222e-07	2.8113717788107e-08	2.20543230044947e-05	45343	0.00659452988000575	0.120096375076915	0.839502868673149	0.00391706204584111	0.0352089455853153	0.00127474861877997
8.20900594805048e-08	1.66756908327855e-06	6.79686590296605e-09	1.77525623896098e-07	9.36796768380652e-09	1.94334960024193e-06	514575	0.000582835531910408	0.0422415295067266	0.858090115680141	0.00349750034791471	0.0913503282548841	0.00482052621033308
1.71120017030184e-08	1.48207766376168e-06	5.08205731954401e-09	5.65991070900299e-07	2.89567661229225e-08	2.09921955980746e-06	476368	0.000629568267644598	0.00815160168600366	0.706013650090805	0.00242092700394337	0.269619758569804	0.0137940626494441
7.79922649792768e-10	3.98376012868587e-07	1.18205711206123e-09	7.76448175182327e-07	1.52796388860914e-07	1.32958255667368e-06	752116	0.000398795492115855	0.000586592119367119	0.299624879153977	0.000889043787561771	0.58397891224207	0.114920572697025
5.64856390033186e-06	1.86605055713596e-05	9.55508262533095e-08	4.05873619370744e-07	3.44988985962358e-08	2.48449928159118e-05	40250	0.00742588131905098	0.227352205017113	0.751077116810783	0.00384587860263396	0.0163362341208167	0.00138856544865416
2.19591870836654e-07	3.09453643517328e-06	1.05775480077692e-08	1.91658301462503e-07	3.67419010589051e-08	3.55310605653911e-06	281444	0.0010653658050982	0.0618027909503345	0.870938380653771	0.00297698628733649	0.0539410584465321	0.010340783662026
1.30394835198221e-06	9.24782851181273e-06	3.68467576289974e-08	3.36009381720471e-07	1.86125201798555e-08	1.09432455233243e-05	91381	0.00327760849585179	0.119155542037597	0.845071829202959	0.00336707766909394	0.0307047284102605	0.00170082268008929
1.10871530414674e-06	8.28382504077254e-06	2.73580499530662e-08	2.62825334879318e-07	1.49676962973536e-08	9.69769142604902e-06	103117	0.00290509355995372	0.11432775651828	0.854205880228496	0.00282108893252466	0.0271018455148348	0.00154342880586494
3.17185216093707e-08	1.50540346746324e-06	5.62661461637136e-09	3.43370077183068e-07	3.36221838291782e-09	1.88948089925497e-06	529246	0.000566684179141519	0.0167868971958793	0.796728597815849	0.00297786265983952	0.181727202068282	0.00177944026014953
2.06157986465139e-06	1.13178247676827e-05	5.45358648403797e-08	3.84960552880053e-07	9.61401738411213e-08	1.39150412238957e-05	71865	0.00416584012589005	0.148154779528151	0.813351867635658	0.00391920253507606	0.0276650673674597	0.00690908293365485
5.23072767048964e-08	1.54865032069556e-06	4.63307177184192e-09	1.76369941631234e-07	6.5917532383054e-08	1.84787814318659e-06	541161	0.000554210323846394	0.0283066699488608	0.838069504964748	0.00250723879652172	0.0954445737028374	0.0356720125870324
1.73912494413912e-07	2.83467452943299e-06	1.11822207219328e-08	2.34349950042766e-07	1.50561457073277e-08	3.26917534031893e-06	305888	0.000980273422999889	0.0531976649490284	0.867091616186133	0.00342050197920612	0.0716847295256739	0.00460548735995876
3.934793833233e-07	4.95863748778975e-06	2.04160832038218e-08	3.30814242077102e-07	2.62772637861992e-08	5.72962446018017e-06	174532	0.00171741581313845	0.0686745503231335	0.865438480698231	0.00356324979860545	0.0577375086929693	0.00458621048706094
3.00579821139328e-07	3.1436827511484e-06	1.47364605589691e-08	1.98166715237005e-07	2.33755603606435e-08	3.68054130844434e-06	271699	0.00110355505924387	0.0816672863987971	0.854135978296394	0.00400388402791701	0.053841731047101	0.00635112022979132
1.95837317588143e-06	7.96877386957665e-06	3.00241391051566e-08	1.57081511343548e-07	9.13751424820342e-09	1.0123390210155e-05	98781	0.00303242531775194	0.193450329902027	0.787164547068728	0.00296581861232996	0.0155166903658398	0.000902614051075241
1.94254808657749e-06	7.67307085721498e-06	3.12755439971307e-08	1.58839988712151e-07	1.07287295189516e-08	9.81646320602071e-06	101870	0.00294062129469486	0.197886758785595	0.781653299786106	0.00318602976863893	0.0161809793790833	0.00109293228057651
7.85059873184521e-07	8.4828293323634e-06	3.1230997502661e-08	4.33918170376817e-07	3.09711014797831e-08	9.76400947490719e-06	102417	0.00292493117229142	0.0804034321353404	0.868785446610194	0.00319858328516809	0.0444405724402415	0.00317196552905614
1.47193955411511e-06	1.48101305526381e-05	5.62521046715403e-08	7.27807434443044e-07	7.04754037753228e-08	1.71366050496431e-05	58355	0.00512783311022147	0.0858944668358196	0.864239475073071	0.00328256994361388	0.0424709230524165	0.00411256509507935
6.99991099948158e-07	9.74352104045113e-06	2.96514178027499e-08	5.30727887762793e-07	7.50468845506169e-08	1.10789383305155e-05	90261	0.00331818253455973	0.0631821460744236	0.879463424181531	0.00267637718688974	0.0479042189720448	0.00677383358511079
1.0049935486332e-05	1.91589704559353e-05	8.41082200600046e-08	2.06161489464793e-07	5.86440603735595e-10	2.94997620923959e-05	33899	0.00881101266491802	0.340678526655731	0.64946186331699	0.00285114909729001	0.00698858142716803	1.98795028210333e-05
5.45280457138696e-08	1.36658463482252e-06	4.49880657848201e-09	1.449683454899e-07	1.79650444163809e-08	1.58854487702116e-06	629507	0.000476450303108722	0.0343257823575755	0.860274490567208	0.00283202989324305	0.0912585773225026	0.011309119859471
4.48609475391187e-06	2.40337227993793e-05	1.14005874687966e-07	7.85379940745122e-07	1.13468196565485e-07	2.95326715652898e-05	33861	0.00882079875757535	0.15190277466074	0.813801174277323	0.00386033056426764	0.0265935961468583	0.00384212435081037
2.07796817899883e-07	4.89413148181882e-06	1.64770877943729e-08	4.99012540697408e-07	8.62676064944062e-08	5.70368553470489e-06	175325	0.00170964742522484	0.0364320256850617	0.85806474638894	0.00288884927019831	0.0874894903761953	0.0151248882796042
1.19714840733172e-06	1.01107983211087e-05	4.66525927157684e-08	5.06634222594546e-07	6.05779335859247e-09	1.18672913371094e-05	84265	0.00355387849810773	0.100877982458238	0.85198871704548	0.00393119132163583	0.0426916478413474	0.000510461333299333
1.8308766142309e-12	8.96836583310969e-09	4.14051330990573e-11	2.60778529392402e-07	1.21015557496614e-08	2.81891686984887e-07	3547462	8.45639422804023e-05	6.49496490589686e-06	0.0318149354776487	0.00014688312926829	0.925101879312899	0.0429298071152778
1.52871568880092e-06	7.37917901772691e-06	4.49074070816554e-08	2.78714195223595e-07	3.2735023884342e-08	9.26425133271742e-06	107942	0.00277542962778932	0.165012328994372	0.796521893967489	0.00484738652578017	0.0300849129858227	0.00353347752653641
3.39042050288749e-07	3.56477631274583e-06	1.27647395227687e-08	1.72564443630601e-07	9.42635444406104e-09	4.09857390063201e-06	243987	0.00122881907269934	0.0827219561019671	0.869760165162847	0.00311443439407066	0.0421035335251589	0.00229991081595661
1.1892076911816e-06	1.04325205001703e-05	7.90423094799691e-08	8.91609948697906e-07	2.30322505066038e-07	1.28227029545959e-05	77987	0.00383944595651975	0.0927423566928511	0.813597611760254	0.00616424709827962	0.0695336975250088	0.0179620869236066
3.98002542453384e-08	1.94875927890213e-06	8.48217665153973e-09	5.3402955611331e-07	8.05043526248235e-08	2.61157561853714e-06	382911	0.000783166873220997	0.0152399394307534	0.746200594411168	0.00324791539304191	0.204485580399332	0.030825970365705
1.23301351631029e-08	6.77067261999252e-07	2.09041501224142e-09	1.47590028562747e-07	1.00080661428181e-07	9.39158502165524e-07	1064783	0.000281707995799962	0.0131289182120716	0.720929705090314	0.00222583835148307	0.15715135221843	0.106564186127702
4.00875348491416e-06	2.18964984811923e-05	1.00294301920492e-07	7.04429594710949e-07	2.1866092567612e-08	2.67318419553055e-05	37409	0.00798758809766664	0.149961738200331	0.81911671174034	0.00375186648522687	0.02635170430413	0.00081797926997216
2.32181181579258e-07	6.32937950664538e-06	2.58596805260884e-08	9.06517447777719e-07	2.08948728588326e-07	7.70288654511677e-06	129821	0.00230820684799837	0.0301421006552991	0.82168930693363	0.0033571415565613	0.117685421233733	0.0271260296207775
2.21989719814121e-08	9.02596429117653e-07	3.59291754162085e-09	1.87831440022392e-07	1.56599986594709e-08	1.13187975732255e-06	883486	0.000339506474006268	0.0196124825431312	0.797431373145798	0.0031742926034121	0.165946461015175	0.0138353906924835
7.57062773993147e-08	1.80211360354268e-06	7.13331423543077e-09	2.18325578036964e-07	2.32120264876818e-09	2.10559997586316e-06	474924	0.000631481189554473	0.0359547294201882	0.855867032770045	0.00338778225550966	0.103688060666635	0.00110239488762182
1.94603201480121e-08	9.65360140447671e-07	3.51512363633481e-09	2.24204902698494e-07	4.52130354413459e-08	1.25775352237186e-06	795068	0.000377255115380226	0.0154722843560907	0.767527280406423	0.00279476350001074	0.178258218888301	0.0359474528491748
2.56388687260698e-07	3.42825935641501e-06	1.66247721909809e-08	2.8582138377894e-07	3.70687398644558e-08	4.02416293951009e-06	248499	0.00120652287624379	0.0637123026862107	0.85191862455559	0.00413123733826863	0.0710262949277439	0.0092115404921871
3.519024498264e-09	4.61406813045796e-07	2.23657261525301e-09	3.77064174957059e-07	4.3854264641537e-08	8.88080849757908e-07	1126024	0.00026638888540409	0.00396250465171419	0.519554963009928	0.00251843355913226	0.424583161611746	0.0493809371674794
7.51633893615912e-08	3.27306688611948e-06	1.53424421706355e-08	8.59110250901056e-07	8.0789832365564e-08	4.30347280091833e-06	232370	0.0012902115786958	0.0174657521584781	0.760564092660475	0.00356513050747329	0.199631853306411	0.0187731713671628
1.35691009603409e-06	8.10982671642053e-06	4.74102803310093e-08	3.64332864745446e-07	6.02149875997921e-09	9.88450145629106e-06	101168	0.00296097274014728	0.137276533574738	0.820458851898795	0.00479642605554321	0.0368590025866772	0.000609185884245764
2.29057192838061e-07	4.99489939904917e-06	1.09227268544164e-08	3.0627071206289e-07	7.25693434946571e-08	5.61371937429919e-06	178135	0.00168270320417641	0.0408031070962923	0.889766492767146	0.00194572014134211	0.0545575387086613	0.0129271412865586
5.50865373347098e-07	5.26442085475661e-06	3.48292992706391e-08	4.27972592996999e-07	6.45306145685595e-09	6.2845411818282e-06	159121	0.00188359208854594	0.0876540319188183	0.837677835571946	0.0055420591993809	0.068099258261603	0.00102681504825126
7.70807247843724e-07	8.63722460603731e-06	2.87714044484402e-08	4.14548903519838e-07	8.95232274750735e-09	9.86030448459682e-06	101417	0.00295373504487917	0.078172763229354	0.875959218047462	0.00291790223044178	0.0420422010463695	0.000907915446373095
1.06309224259888e-07	1.92486895296602e-06	9.61584889117736e-09	2.2386042534404e-07	6.80863991342242e-09	2.27146309137455e-06	440245	0.000681207574045772	0.0468020918603419	0.847413704530506	0.00423332825776115	0.0985534064780129	0.00299746887337811
1.00237932610427e-06	6.59731833961268e-06	2.84163176847817e-08	2.40472996453094e-07	2.63675293266699e-08	7.8949545091815e-06	126663	0.00236569302954581	0.126964547412977	0.835637283525861	0.00359930100315774	0.0304590730919899	0.0033397949660135
5.64788874749546e-07	5.24750057799921e-06	1.79168760701676e-08	2.14039617590571e-07	1.98952746052065e-10	6.04444489915554e-06	165441	0.00181169584431273	0.0934393288668164	0.868152603844949	0.00296418883273645	0.0354109634816051	3.29149738927821e-05
2.04661947831675e-06	9.28634278083399e-06	3.89152241362685e-08	2.27033414731686e-07	1.11221521336741e-08	1.16100330501524e-05	86132	0.00347697142095515	0.17628024566992	0.799854982386301	0.00335186161556687	0.0195549326820139	0.000957977646198699
3.3428470946308e-07	4.18568904871202e-06	1.99488283992703e-08	3.21169940723954e-07	1.08247330834749e-08	4.8719172603818e-06	205258	0.00146051115245038	0.0686146113731174	0.859146168747537	0.00409465664811126	0.0659227001525031	0.00222186307873105
1.08290143569927e-06	1.32102025678635e-05	3.30437698512228e-08	5.18351451129635e-07	1.26003054600902e-07	1.49705022791445e-05	66798	0.00448111401473583	0.0723356782228917	0.882415454173952	0.00220725859661077	0.034624853693236	0.00841675531330953
7.80732729053436e-06	2.72532327039187e-05	1.01729747405314e-07	4.56613931604159e-07	5.15744886007698e-09	3.56240611223226e-05	28071	0.0106305012613528	0.21915882256451	0.765023185041679	0.00285564711603216	0.0128175709680118	0.000144774309766868
1.68657677358653e-08	8.79838679512617e-07	3.38028549394336e-09	2.2673292426203e-07	3.57931442727065e-09	1.13039697143173e-06	884645	0.000339061788678374	0.0149202166691084	0.778344866227163	0.00299035257469063	0.200578142008694	0.00316642252034451
2.14429486553197e-08	7.93952776087278e-07	2.34778212213683e-09	1.11769966324219e-07	3.55510112393111e-08	9.65064484428264e-07	1036200	0.000289477578312325	0.0222191874235463	0.822694015682943	0.00243277227586272	0.115816060095129	0.0368379645225186
4.82929945596551e-09	5.62375853179413e-07	2.63918929054676e-09	3.95171649606396e-07	3.11373888827213e-08	9.96153380415042e-07	1003861	0.000298801512919722	0.00484794766640595	0.564547452466709	0.00264938044927093	0.396697594342098	0.031257625075516
1.16312794093917e-07	2.99094499096187e-06	9.37839628223631e-09	3.10089595009645e-07	4.82890930898692e-09	3.43155468565666e-06	291413	0.00102893845145968	0.0338950722773226	0.871600561536594	0.00273298756433534	0.0903641711745901	0.00140720744715828
2.36875262252689e-07	4.96806556871179e-06	2.71360838711606e-08	7.31819664634926e-07	2.04264812802894e-08	5.98432306075085e-06	167103	0.00179369169888766	0.0395826327970617	0.83018004179882	0.00453452856667063	0.122289464857719	0.0034133319797288
3.21904790187408e-07	3.67457637959146e-06	1.74470716628902e-08	2.5607367266001e-07	5.03731678640553e-08	4.32037508196583e-06	231461	0.00129527572973909	0.0745085285606584	0.850522537945822	0.0040383233705143	0.0592711669245841	0.0116594431984213
9.26030849830894e-08	1.71730831614729e-06	7.43528833724093e-09	1.77287795234557e-07	1.8734143463615e-10	1.99482182613681e-06	501298	0.000598268110977962	0.0464217323922234	0.860883059151724	0.00372729445799186	0.0888740001295726	9.39138684876719e-05
1.5544477305749e-06	9.11596775220005e-06	2.50098325697149e-08	1.88584075445661e-07	1.43290064806338e-08	1.0898338397271e-05	91757	0.0032641802773451	0.142631626392162	0.836454826405718	0.00229482987755065	0.0173039291469317	0.00131478817763833
2.14855571151005e-07	2.94242714266544e-06	1.16816696973645e-08	2.05696010624708e-07	8.98104049007191e-08	3.46447079903924e-06	288644	0.00103880311019822	0.0620168515233519	0.849315036363254	0.00337184822011028	0.0593729959224222	0.0259232679708616
3.82920675916287e-06	2.64260193133331e-05	9.45386692732317e-08	8.38987715374582e-07	1.86316715550384e-08	3.12073841286989e-05	32044	0.00931867087685345	0.122701945903933	0.84678738866265	0.00302936859056675	0.0268842691817618	0.00059702766108821
2.37787168285496e-08	1.78210845461083e-06	7.40476368456139e-09	7.13606803104088e-07	2.46020501311122e-08	2.55150078835914e-06	391926	0.000765158329974702	0.00931950205033704	0.698454988821264	0.00290212086876264	0.279681200319364	0.00964218794027247
8.16515012954814e-08	1.78598748259236e-06	9.33767773717304e-09	2.62611896694735e-07	3.83677407219571e-08	2.17795629904171e-06	459146	0.000653174190049066	0.0374899631050484	0.820029071923155	0.00428735771295392	0.120577211218739	0.0176163960401036
6.19181538092083e-07	4.43931501215868e-06	1.82894171341021e-08	1.68599398754085e-07	1.13354565876161e-08	5.25672082272657e-06	190233	0.00157577754855798	0.117788552782783	0.844502716021371	0.00347924452351184	0.0320731125809789	0.00215637409135541
2.62350456669005e-06	1.29707743348399e-05	6.88720282301757e-08	4.37823461339093e-07	4.11814898452813e-08	1.61421558809445e-05	61950	0.00483097895220119	0.162525042258268	0.803534201410583	0.00426659417355014	0.0271229855893001	0.00255117656829812
2.03068657516917e-07	4.07100626393869e-06	1.99446100287432e-08	5.14119439678815e-07	1.61647976139759e-07	4.96978694730292e-06	201216	0.00148982889045346	0.0408606364156358	0.819151063638251	0.00401317204142263	0.103448989892379	0.0325261380123115
1.43923291670991e-06	6.74216530317056e-06	1.64497527386849e-08	9.90799562502129e-08	5.04153172508277e-08	8.3473432461202e-06	119799	0.00250108049890085	0.172418082529295	0.807701936338162	0.0019706572802467	0.011869639636092	0.00603968421620382
9.98431882832146e-08	2.44652635921808e-06	1.20098461260145e-08	3.78389581872105e-07	1.90301313545087e-08	2.95579910685392e-06	338318	0.000886348003892867	0.0337787463470361	0.827703869841851	0.0040631469500637	0.128016001153358	0.00643823570769119
5.06583864411776e-09	5.30048576217017e-07	2.50799564382562e-09	3.37411192113112e-07	1.0396829051548e-08	8.85430431669621e-07	1129394	0.000265593970758538	0.00572132881695212	0.598633791270903	0.00283251575066874	0.38107024566218	0.0117421184992966
5.11703992816108e-06	2.73263057653076e-05	1.26137488185978e-07	8.66190988090565e-07	5.43761268916275e-07	3.39794354386615e-05	29430	0.0101422210760522	0.15059225858529	0.804201288589274	0.0037121713930085	0.0254916238868707	0.0160026575455573
1.10717105681156e-06	7.82485652623574e-06	4.16474219906279e-08	3.78458319671331e-07	1.78174085708579e-07	9.53030741041784e-06	104928	0.00285502249661596	0.11617369819585	0.821049750995669	0.00436999775527723	0.0397110295999086	0.0186955234532951
7.95780968870758e-06	2.66592703312373e-05	1.13131951247746e-07	4.87329787346589e-07	1.27132177129756e-07	3.5344673935669e-05	28293	0.0105475696948661	0.225148765078202	0.754265561474976	0.0032008203401072	0.0137879270928791	0.00359692601383592
5.00434127608147e-08	1.63030284736793e-06	4.85597073097464e-09	2.03406501943586e-07	2.15588816296078e-08	1.91016761443291e-06	523514	0.000572886669371497	0.0261984405885091	0.853486801393568	0.00254216996156972	0.106486205925952	0.0112863821304018
6.85492652985143e-09	9.45328165927579e-07	4.57337384079147e-09	8.10993046258867e-07	1.70389088507818e-08	1.78478842140787e-06	560291	0.000535293683433413	0.00384075022430062	0.529658392327472	0.00256241792356761	0.454391700736798	0.00954673878786215
4.10443474024418e-08	2.26388684326486e-06	8.45118174402785e-09	5.99400578268796e-07	3.78937953157241e-08	2.95067674599585e-06	338905	0.000884812652016675	0.0139101470393665	0.767243259139456	0.00286415031924331	0.203140035275704	0.0128424082262305
4.0712229297943e-08	1.03053389438461e-06	3.91203220769608e-09	1.27319681756722e-07	6.30075861895504e-09	1.20877859626593e-06	827281	0.000362568054346979	0.033680468386608	0.852541480770807	0.00323635132172331	0.105329199367054	0.00521250015380724
1.45852592211553e-09	2.99624499742945e-07	1.13246474809693e-09	2.9912926814274e-07	1.19038495669664e-08	6.13248608122864e-07	1630660	0.000183957716559768	0.00237835993885095	0.48858569880833	0.00184666501170442	0.48777814442721	0.0194111318139045
7.13523217354856e-07	5.04372944299115e-06	2.31626587916869e-08	2.10519300843682e-07	2.44312478325677e-09	5.99337774476463e-06	166851	0.00179640324425001	0.119051934942385	0.841550400756398	0.00386470864645901	0.0351253182777567	0.000407637377001792
1.49573483928737e-07	3.87985836115206e-06	1.67702177617694e-08	5.59355388343779e-07	4.41400300389351e-08	4.64969748122528e-06	215068	0.00139394004911964	0.0321684334373774	0.834432428522134	0.00360673308951493	0.120299307772681	0.00949309717829286
1.94563356747974e-07	4.1802695736267e-06	1.56985776011464e-08	4.33697386902335e-07	2.51116360925384e-09	4.82674005848741e-06	207179	0.00144697762908175	0.0403094747988036	0.866064781399623	0.00325241828043791	0.0898530647283802	0.000520260792755593
6.31185071545707e-07	9.62055221683816e-06	4.09720940559052e-08	8.03043703351041e-07	5.8693412928115e-08	1.11544464987189e-05	89650	0.003340759815323	0.0565859607303866	0.862485845258486	0.00367316245235573	0.0719931467189582	0.00526188483981306
7.95084991993656e-07	1.18944174884008e-05	5.00552931952295e-08	9.62943695052625e-07	9.83471372842311e-08	1.38008486059266e-05	72459	0.00413172399578532	0.0576113117893502	0.861861312158221	0.00362697212501367	0.0697742379870106	0.00712616594040437
1.48904755817922e-07	2.68015883526962e-06	1.21238116093363e-08	2.80579801885302e-07	6.12715342652740e-09	3.12789435800871e-06	319704	0.000937929643709645	0.0476054299713364	0.856857210796554	0.0038760297573012	0.0897024546775057	0.00195887479730232
1.96650593984731e-06	9.02447773921517e-06	3.03751005904838e-08	1.79228429874916e-07	2.3520125374793e-08	1.12241073349027e-05	89094	0.00336158826556943	0.175203771771874	0.804026322089107	0.00270623753712946	0.0159681678486435	0.00209550075324515
1.06202469162372e-07	2.02456735331096e-06	8.52840651368447e-09	2.09038660878994e-07	3.48757937089553e-08	2.38321268357497e-06	419602	0.000714709130691715	0.0445627324385759	0.849511823793244	0.00357853353687734	0.0877129692702972	0.0146339409610054
3.2705028774995e-06	1.20255335721392e-05	4.77657226369208e-08	2.25823809808786e-07	2.5694105046393e-08	1.55953200871308e-05	64122	0.00466770475649381	0.209710532340936	0.771098862027374	0.0030628241273699	0.014480229232046	0.00164755227227401
5.37389713484594e-07	4.03419165427784e-06	1.73626194863605e-08	1.67586857150016e-07	1.96612333129383e-08	4.77619207771175e-06	209372	0.00143183498987631	0.112514259213389	0.84464602525169	0.00363524314011233	0.0350879643078144	0.00411650808699424
3.14075368610897e-07	5.35726443072642e-06	1.78031461055582e-08	3.90471967142101e-07	3.45964865177499e-09	6.08307456123675e-06	164391	0.00182326375050068	0.0516310239911053	0.880683670205948	0.00292666905959124	0.0641899031832208	0.000568733560134369
9.62785798712094e-07	6.43985811204475e-06	1.81879579710262e-08	1.56420491665259e-07	2.19837326662504e-08	7.59923609305938e-06	131592	0.00227718276665845	0.126695076573741	0.847434930719744	0.00239339293427636	0.0205837125929175	0.00289288717932172
7.0594946280018e-06	2.89039044760896e-05	1.03690321069119e-07	5.45904514140993e-07	2.97737774397578e-08	3.66427677167413e-05	27291	0.0109328291554348	0.192657243649651	0.788802437073662	0.00282976225678894	0.0148980153017093	0.000812541718188903
5.26937250278331e-08	2.75912272205889e-06	1.23172821862997e-08	8.29342159358812e-07	2.45808022736987e-07	3.89928391136882e-06	256457	0.00116910351946609	0.0135136928281109	0.707597288316027	0.00315885748929111	0.212690888432301	0.06303927293427
9.2608406074666e-07	6.82832676340741e-06	3.04866597287039e-08	2.89027985697329e-07	2.11265512112591e-08	8.09505202079136e-06	123532	0.00242557895356088	0.11440124885771	0.843518577257998	0.00376608570894936	0.0357042777433658	0.00260981043197716
1.10966318852033e-06	6.18208907260946e-06	2.54475885615883e-08	1.8228462800432e-07	9.54554679257919e-09	7.50903002448828e-06	133173	0.00225018200146188	0.1477771676104	0.823287302414369	0.00338893152359216	0.0242753894191204	0.00127120903251811
6.15030779327131e-07	4.91337801953657e-06	1.74733081350095e-08	1.79481577925628e-07	2.29116839767049e-08	5.74827536890104e-06	173965	0.00172300149277149	0.106993965991005	0.85475689736762	0.00303974792675078	0.0312235525278848	0.00398583618673876
9.78859798335006e-07	5.42731026472119e-06	1.69792942090479e-08	1.21043442436936e-07	5.35827170586193e-09	6.54955107140804e-06	152682	0.00196294265911745	0.14945448743933	0.828653781846823	0.00259243634012883	0.0184811815523279	0.000818112821389145
1.1187135565056e-07	1.9812679627958e-06	7.34308853259359e-09	1.67210173381648e-07	4.41402172467845e-08	2.31183279760738e-06	432557	0.000693310190321483	0.0483907641445092	0.857011789453934	0.00317630606339406	0.0723279700654394	0.0190931702727235
7.0356370318553e-06	2.75991572058523e-05	8.32151037072839e-08	4.19745267038039e-07	5.5289563788794e-08	3.51930441722418e-05	28415	0.0105025579522076	0.199915557103316	0.784221935186299	0.00236453269856431	0.0119269383172346	0.00157103669458646
8.88897220890253e-08	2.86369877181227e-06	8.48437483725284e-09	3.5146330440991e-07	4.60035921307916e-08	3.35853976527925e-06	297748	0.00100705619977204	0.0264667767248051	0.85266186258008	0.00252620943332716	0.10464765313883	0.0136974981229578
1.28271816239519e-07	2.23603640058089e-06	1.25533106573985e-08	2.81363110201348e-07	4.09187390585818e-10	2.65863382506974e-06	376133	0.000797273216458394	0.0482472670850617	0.841047149666139	0.00472171479164462	0.105829959563524	0.000153908893630767
1.33374311182891e-05	3.53802719928277e-05	1.64454199935134e-07	5.60943191230751e-07	1.11137997587158e-08	4.94542143020414e-05	20221	0.0147271106559581	0.269692508647105	0.715414702106939	0.00332538292754447	0.0113426772449521	0.000224729073458499
1.91828211664585e-06	1.09901601705112e-05	5.06536938191514e-08	3.73142126565697e-07	3.5107690546733e-08	1.33673457980886e-05	74809	0.00400220030599174	0.143505086620871	0.822164724135637	0.00378936062433533	0.027914451544977	0.00262637707417975
9.33787669103272e-07	1.10790903436821e-05	3.52827623616826e-08	5.38294304094167e-07	1.45494066305928e-08	1.26010044858718e-05	79359	0.00377318873009347	0.0741042247981287	0.879222791810282	0.00279999601628914	0.0427183646111467	0.00115462276415388
4.24514340499127e-07	3.69274740469341e-06	1.41799666464986e-08	1.58595469028903e-07	2.02748379260733e-10	4.2902399292472e-06	233087	0.00128624681423806	0.0989488577562177	0.860732142162821	0.00330516868062125	0.0369665733489015	4.72580514387011e-05
2.22461379921554e-06	1.71368354718491e-05	8.32558861767854e-08	8.24693010092656e-07	8.49852998718347e-08	2.03543834672059e-05	49129	0.00608777115606729	0.109294089049651	0.841923583657506	0.00409031726806777	0.04051672758457	0.00417528244020554
3.3388290662127e-06	1.32468157389331e-05	6.80607731474643e-08	3.47201265784826e-07	1.0379915571578e-08	1.70112867596496e-05	58785	0.00509042906486856	0.196271399888004	0.778707450300244	0.004000918573009	0.0204100530836021	0.000610178155141029
1.92422448671355e-09	4.41152119700573e-07	2.1795798230878e-09	6.42530118336614e-07	7.02786676429856e-09	1.09481390911129e-06	913397	0.000328390420579083	0.00175758133021487	0.402947127387775	0.00199082218900294	0.586885235005999	0.00641923408700883
8.2411908636043e-07	6.7211731861068e-06	4.29867880975008e-08	4.50773244413102e-07	4.54131465801499e-08	8.08446545155798e-06	123694	0.00242241065568305	0.101938599564627	0.831368904521887	0.00531720846048227	0.0557579529672221	0.00561733448578202
1.04266461834132e-07	3.06239251051864e-06	1.38069236267557e-08	5.21430457193705e-07	1.54226496386927e-08	3.71731900281192e-06	269011	0.00111457617166977	0.0280488335155688	0.823817516926077	0.00371421543760748	0.140270570483533	0.00414886363721447
2.44956492961148e-08	1.00180331656188e-06	3.40878139027516e-09	1.79248206635693e-07	9.29931256728363e-09	1.21825526645125e-06	820846	0.000365410024043333	0.020107156497234	0.822326276068654	0.00279808467416264	0.147135178949679	0.00763330381026986
5.0822217994628e-06	2.44926040969102e-05	1.30788430189154e-07	8.10486767297722e-07	6.87149813213064e-08	3.05848160751811e-05	32696	0.00913361791477529	0.166168133461064	0.800809265509539	0.00427625361119257	0.0264996449645291	0.00224670245367494
9.70248102483954e-08	3.84804374035019e-06	2.10212072073591e-08	1.07207464942038e-06	2.48661378889284e-07	5.28682578611561e-06	189149	0.00158479481278029	0.0183521860136198	0.727855218996626	0.00397614902737395	0.202782291831119	0.0470341541312604
5.96131637420884e-06	3.55370496076227e-05	1.32426192148369e-07	1.01519405640765e-06	1.07662693924438e-07	4.2753648924312e-05	23390	0.0127444615622287	0.139434095666602	0.831205066742606	0.00309742432471218	0.0237452026189596	0.00251821064712013
8.01889486553132e-07	1.4136397730492e-05	6.65121594805055e-08	1.5079160477955e-06	2.42132441901968e-09	1.65151367487401e-05	60551	0.00494232824210716	0.0485548196635008	0.855966132497836	0.00402734536761129	0.0913050900356931	0.000146612435358998
1.11362841709613e-07	1.94764227408122e-06	7.87337140268588e-09	1.77047087414606e-07	6.31805653431176e-09	2.25024363114243e-06	444396	0.000674846037781118	0.0494892375956085	0.865525068986602	0.0034988973165935	0.0786790749963017	0.00280772110489393
1.17299059390037e-06	6.6857141680398e-06	2.49918751910499e-08	1.83152573260472e-07	1.17767026044645e-08	8.07862591299615e-06	123783	0.00242066302220301	0.145196795412122	0.827580610866562	0.00309357995532944	0.0226712531602475	0.00145776060573856
1.02522970337525e-09	2.14372627268472e-07	8.1194309791286e-10	2.18291865751277e-07	1.53642052623104e-08	4.49865871083347e-07	2222885	0.000134950685028667	0.002278967508485	0.476525651417453	0.00180485595841617	0.485237667008604	0.0341528581070419
1.42066710742164e-06	1.72724405193587e-05	7.05514571586531e-08	1.10306850910433e-06	1.2993731236593e-08	1.98797213242799e-05	50303	0.00594622647843412	0.071463129902456	0.868847215592664	0.00354891580258148	0.0554871213288642	0.000653617373434867
9.3446140090727e-09	1.07644456122059e-06	4.55015093407767e-09	6.73991010913325e-07	1.13216371929052e-07	1.87754670900612e-06	532610	0.000563105937784636	0.00497703410745998	0.573325050214282	0.00242345551897683	0.358974297513004	0.0603001626462773
6.53622167987417e-06	3.04364835314178e-05	1.43144589571529e-07	8.57132931936677e-07	6.89461036795459e-08	3.80419288364797e-05	26287	0.0113479168325743	0.17181625327069	0.800077295298213	0.00376281103376291	0.0225312690011329	0.0018123713962009
3.86764278863552e-07	6.92585630367659e-06	2.71829003999214e-08	6.25922947688131e-07	1.14660986881136e-07	8.08038741750933e-06	123756	0.0024211901984722	0.0478645711993308	0.857119336712619	0.00336405904759207	0.077461997222042	0.0141900358184161
1.24821838600012e-07	3.32846343699333e-06	1.14460861764057e-08	3.92457865993305e-07	1.42687639230034e-07	3.99987686699309e-06	250008	0.00119924578928521	0.0312064202850943	0.832141475268839	0.00286160963375113	0.0981174868736236	0.0356730079386918
2.34566393431959e-07	3.15176940161694e-06	1.00610947858868e-08	1.73818759094383e-07	3.62370808778206e-08	3.60645272980698e-06	277281	0.00108135268627663	0.0650407508445322	0.873925055378617	0.00278974813747946	0.0481965998494277	0.0100478457899433
1.69683784388882e-09	2.44340028181125e-07	8.44004732936362e-10	1.56263957179667e-07	9.23416224119547e-08	4.95486450349571e-07	2018219	0.000148634924663216	0.00342458979996665	0.493131604322863	0.00170338610135738	0.315374834305601	0.186365585470211
1.60282232835945e-08	7.83734796321494e-07	2.81793746585793e-09	1.77164257457276e-07	2.44045653290374e-08	1.00414977985726e-06	995867	0.000301199715474154	0.015961984561579	0.780495910115025	0.0028062919719591	0.176432103069783	0.024303710281654
4.26019529895781e-07	7.63031858229903e-06	3.73654505064701e-08	8.60571084322464e-07	9.39564310614426e-08	9.04823107808519e-06	110519	0.00271080073018259	0.0470831841295035	0.843293956183287	0.0041295862344817	0.0951093177103718	0.0103839557423556
1.68695769003365e-07	2.36910838207146e-06	9.45862344227839e-09	1.70791985755615e-07	3.64502020627449e-08	2.75450496233547e-06	363042	0.000826011291503281	0.0612435887065286	0.860084993298674	0.00343387417035498	0.0620046026748869	0.0132329411495559
3.71004971710558e-06	1.75541294915585e-05	5.33750360393971e-08	3.2472679056202e-07	5.88587108961745e-08	2.17011397461617e-05	46081	0.0064892657463026	0.170961053682067	0.808903573585961	0.00245954989755032	0.0149635822984576	0.00271224053596471
3.92573886644391e-08	1.66244285363714e-06	4.51179555749487e-09	2.45668598001553e-07	1.84531886056076e-08	1.97033382446624e-06	507528	0.000590926064041986	0.0199242322173878	0.843736646548967	0.00228986352539378	0.124683743917406	0.00936551379084533
3.10159292822078e-06	1.84322422033952e-05	6.80448155389801e-08	5.19972189907513e-07	2.37236432938806e-08	2.21455757803563e-05	45156	0.00662172541080397	0.140054743167797	0.832321651340627	0.00307261442257634	0.0234797322528295	0.00107125881617059
3.21861001668789e-07	3.0774623077793e-06	1.7211727408419e-08	2.11595273972686e-07	6.63449910083537e-09	3.63476480993003e-06	275121	0.0010898371203949	0.0885507091929242	0.846674398126613	0.00473530704418542	0.0582142958451167	0.00182528979116068
2.91122149160997e-07	4.66255842571248e-06	2.31778498755597e-08	4.7730812898292e-07	4.30699896506318e-08	5.49723654338259e-06	181910	0.00164781635333355	0.0529579083715147	0.848164052777596	0.00421627297509337	0.086826922075509	0.00783484380028692
3.36932995439759e-07	3.56398082468482e-06	1.2641091657429e-08	1.7192425076995e-07	3.57676649128209e-08	4.12124682746478e-06	242645	0.00123561259730909	0.0817551118740022	0.86478218216239	0.00306729788014305	0.0417165624791541	0.00867884560431042
2.8293631058415e-08	1.29597520013251e-06	5.92411686647593e-09	3.48900576181109e-07	2.7828483424275e-09	1.68187637258094e-06	594574	0.000504436065411062	0.0168226580262833	0.770553187654191	0.00352232599438033	0.2074472189925	0.00165460933264498
4.83520156748935e-08	1.44764823414633e-06	5.32016116505978e-09	2.04803043114669e-07	3.77192333660768e-08	1.74384268746703e-06	573446	0.000523016441580482	0.027727280690167	0.830148409917108	0.00305082631781852	0.11744353122365	0.0216299518512561
6.31757405675976e-09	1.00496752478626e-06	4.02286307525125e-09	8.22906247950381e-07	1.7946889191001e-07	2.01768310177866e-06	495618	0.000605122380751721	0.0031311032199212	0.498079963052842	0.00199380322494892	0.407847122883152	0.0889480076191359
5.43354106522312e-07	5.43975282811456e-06	2.84939613139406e-08	3.66789578775957e-07	4.33873336686302e-08	6.4217778083954e-06	155720	0.00192468494232712	0.084611165744783	0.847078953900117	0.00443708302655528	0.057116516597077	0.00675628073146794
1.54294015098693e-07	3.60403401600543e-06	8.88580340364629e-09	2.66880807275634e-07	2.48325508435878e-08	4.05892719262699e-06	246371	0.00121693955677526	0.0380134966153043	0.887927731877559	0.00218919999841024	0.0657515630633682	0.00611800844535865
3.48987174163648e-06	1.19063280894924e-05	4.97021683943963e-08	2.1802470039931e-07	1.6452455893809e-08	1.56803791558164e-05	63774	0.00469310344102403	0.222562969106647	0.759313787707483	0.00316970450143484	0.0139043002871801	0.00104923839725561
1.10658919993797e-06	1.01660608010504e-05	2.50864524636031e-08	2.96340070693164e-07	1.26638595322453e-07	1.17207151194676e-05	85319	0.00351006042686208	0.0944131129081004	0.86735840752285	0.00214035169423542	0.025283446246463	0.0108046816283515
4.89333354088645e-10	1.32906402003e-07	8.60315759584135e-10	3.0044081683694e-07	7.2452826114882e-08	5.07149694068494e-07	1971804	0.000152133373322871	0.000964869662373408	0.262065428723397	0.00169637440315195	0.592410525631438	0.142862801579639
2.90168794553171e-06	1.11974246404866e-05	4.72717148414184e-08	2.34548087827031e-07	3.30070355109618e-08	1.44139394241977e-05	69377	0.0043148770445407	0.201311234918918	0.776846933440602	0.00327958328741552	0.0162723098054151	0.00228993854764996
7.50726493084266e-09	5.14380446643101e-07	1.54627575757295e-09	1.36222655412408e-07	1.90226584945759e-08	6.78679301238501e-07	1473450	0.000203583133589702	0.0110615793308311	0.757913856669011	0.00227835997760827	0.200717268323668	0.0280289356988817
2.80894156452001e-06	2.15280562943447e-05	8.93822323282873e-08	8.80904749762289e-07	2.56466638054079e-08	2.53329315047606e-05	39474	0.00757116892438658	0.110881031040255	0.849805175145207	0.00352830197766454	0.0347731074706749	0.00101238436619892
9.16339527136128e-07	5.8483119415103e-06	2.33359950944613e-08	1.91496573008089e-07	2.80562695149937e-08	7.00754030626397e-06	142703	0.00210006123701345	0.130764788654447	0.834574142410933	0.00333012641733955	0.0273272167748949	0.00400372574238559
3.41855258387821e-08	1.16466644384341e-06	6.91901426148718e-09	3.03085415237411e-07	1.06622742525656e-08	1.51951867343366e-06	658103	0.000455752061841008	0.0224976016658835	0.766470635870249	0.00455342496440158	0.199461461406412	0.00701687609305392
2.53087783799753e-06	1.84741991577137e-05	7.39952519175497e-08	6.94545896192972e-07	1.32724275898584e-07	2.19063424197203e-05	45649	0.0065504265149251	0.115531739142323	0.843326503519045	0.00337780038766025	0.0317052423853164	0.00605871456565493
6.11890275110749e-09	4.93429891255948e-07	3.68220721202082e-09	3.81787465384473e-07	6.14929160896067e-09	8.91167758212511e-07	1122123	0.000267314711665523	0.00686616262170512	0.553689119370366	0.00413189007129985	0.428412565273071	0.00690026266355822
1.93942533962398e-07	2.79468793144313e-06	1.38259217355506e-08	2.56162864184245e-07	1.10346312560656e-08	3.26965388258139e-06	305843	0.00098041684539274	0.0593159217847488	0.854735097904836	0.00422855819975508	0.0783455599226928	0.00337486218796766
3.41523228943655e-06	1.26441707528732e-05	3.89973693829347e-08	1.85639374957442e-07	3.95658029502787e-08	1.63236055896004e-05	61261	0.0048851502958055	0.20922046117142	0.774594233085897	0.00238901688532463	0.0113724491772646	0.00242383968009407
6.7539158909676e-06	2.22948346153872e-05	1.09235698321713e-07	4.63649024600278e-07	1.86254533101449e-08	2.9640260682587e-05	33738	0.00885279121644444	0.227862904557226	0.752180787279141	0.00368538251034637	0.0156425420668672	0.000628383586419905
2.75364840198847e-08	1.27957479706307e-06	5.71009119629999e-09	3.4116961069658e-07	5.48124269598413e-08	1.70880340993567e-06	585205	0.000512510082784523	0.0161144833043851	0.748813344837155	0.00334157291769153	0.199654102229011	0.0320764967117573
4.05783950532856e-07	3.65933356549005e-06	2.09075240950487e-08	2.42419973603938e-07	3.80819252401165e-10	4.32882583297429e-06	231010	0.00129780767898335	0.0937399577136709	0.845340909217351	0.00482983721261969	0.0560013229817042	8.79728746535197e-05
2.19945360155623e-06	1.45690079404846e-05	5.16035272541053e-08	4.39522071477733e-07	1.00170742761891e-07	1.73597578835346e-05	57604	0.00519443459262348	0.12669840307176	0.839240272717344	0.00297259487144405	0.0253184447862958	0.00577028455315617
3.83010444452834e-06	1.9799079862344e-05	7.93399044070361e-08	5.27369094466692e-07	5.04108315081554e-08	2.42863041372542e-05	41175	0.0072595013121306	0.157706352637374	0.8152364291598	0.00326685789483019	0.0217146706014329	0.00207568970656294
1.73726534401129e-06	1.16763558691431e-05	6.01515003553491e-08	5.19835403353656e-07	9.35474754122352e-09	1.40029628644047e-05	71413	0.00419210675799897	0.124064125630683	0.833848949126636	0.00429562664257672	0.0371232437297303	0.00066805487037341
1.67098304818623e-06	7.4933765264844e-06	2.15894181434469e-08	1.24481677853504e-07	1.40483961164543e-08	9.32447906678403e-06	107245	0.0027934478053383	0.179203903640972	0.803624145951226	0.00231534844883222	0.0133499873785911	0.00150661458037886
4.60668001021818e-07	4.50646944130694e-06	1.73419437638526e-08	2.18127111658101e-07	2.62425755305101e-08	5.22884907328122e-06	191247	0.00156742912094987	0.0881012235323017	0.861847297206272	0.00331658908505655	0.0417160848594204	0.00501880531694948
4.07839374374245e-06	1.37932991407908e-05	5.34747974374388e-08	2.32537361420445e-07	5.43465618929138e-08	1.82120516052841e-05	54909	0.00544876656124615	0.223939281094456	0.757372065472778	0.00293623138108852	0.0127683232213649	0.00298409883031221
7.35812121716911e-07	5.39818954824517e-06	2.53536784908075e-08	2.39157324945335e-07	1.03566290786711e-09	6.39954833630609e-06	156261	0.00191802887122883	0.114978758351192	0.843526646657236	0.00396179185755506	0.037370969383658	0.000161833750358843
6.91957834671506e-07	7.02728386721192e-06	2.44096206632156e-08	3.18745554378233e-07	1.3968818797533e-08	8.07636569572241e-06	123818	0.00241998659270437	0.0856768824915885	0.870104714418005	0.00302235208048392	0.0394664588488179	0.00172959216110427
4.87709667240822e-09	3.71800449931198e-07	1.77164328418897e-09	1.7365269090099e-07	1.07812023723753e-08	5.62883083161161e-07	1776568	0.000168850715580149	0.00866449324612558	0.660528733326218	0.00314744453544311	0.308505791159603	0.0191535377326103
2.28579329839639e-08	7.82681323626663e-07	2.90504273754845e-09	1.27895888896796e-07	4.15306334833085e-08	9.7787082172828e-07	1022630	0.000293318363716599	0.0233752071092222	0.800393371226026	0.0029707837405498	0.130790167837051	0.0424704700871508
1.12952906960729e-06	1.40576552701266e-05	5.52077433151226e-08	8.83558623454816e-07	1.10899408069063e-07	1.62368501145729e-05	61588	0.00485925003863885	0.0695657754821246	0.865787093613039	0.0034001510715168	0.0544168737914139	0.00683010604190578
1.92052945337136e-07	3.6172210974585e-06	1.13680413863344e-08	2.75304699479686e-07	1.02543077006519e-07	4.19848986066817e-06	238181	0.00125875670263642	0.0457433390839656	0.861552895803072	0.0027076500750499	0.0655723149551377	0.0244238000827753
4.81963919232847e-12	1.49015528515359e-08	5.89938181494342e-11	2.34524300147767e-07	3.00511716644297e-08	2.79540838121074e-07	3577295	8.38587468233731e-05	1.72412704516576e-05	0.0533072482421399	0.000211038281726418	0.838962570635887	0.107501901569795
3.19629477923414e-06	1.70320720580022e-05	6.56218449669232e-08	4.49627332222954e-07	3.20020471706023e-08	2.07756180615968e-05	48133	0.00621336686734475	0.153848360600275	0.819810607198519	0.00315859892939712	0.0216420676819275	0.0015403655898814
2.60737981080726e-06	1.7337111602419e-05	4.18574833684991e-08	3.5788200377681e-07	8.61865209591442e-08	2.04304174213307e-05	48947	0.00611044268282634	0.127622444369882	0.848593117060737	0.002048782582621	0.0175171165814339	0.00421853940532608
7.46796988672193e-10	1.64211783112515e-07	7.38163607912694e-10	2.08696138824002e-07	1.50228848500645e-08	3.89415767383166e-07	2567949	0.000116817929219359	0.00191773690544323	0.421687555735098	0.001895566820196	0.535921131869976	0.0385780086692862
1.61888493420412e-06	1.56192435745104e-05	5.20259372913737e-08	6.45466138328955e-07	4.06057865532287e-07	1.83416784498672e-05	54521	0.00548744267755152	0.0882626384836577	0.851571115326338	0.00283648726225219	0.0351912252792562	0.0221385336484964
3.54111485693751e-06	1.72505459138692e-05	8.95343664304177e-08	5.608326451513e-07	7.13201725593808e-08	2.15133479549478e-05	46483	0.00643329101201295	0.164600826628805	0.801853154143857	0.00416180534140555	0.0260690547248048	0.00331515916112806
2.45139686695989e-06	1.0178268177321e-05	4.51349869001712e-08	2.40955190451463e-07	3.50208494010028e-08	1.29507760710335e-05	77215	0.00387772013044452	0.189285711799375	0.785919555823864	0.00348511831666387	0.0186054634200955	0.0027041506400016
2.60293294576152e-06	9.81361703440767e-06	4.08416993903259e-08	1.97984110670308e-07	8.84308810516695e-11	1.26554642211109e-05	79017	0.00378946507720024	0.205676607375611	0.775445045946031	0.00322719883496624	0.0156441602782177	6.98756517395513e-06
7.06241069969473e-07	7.24117224262136e-06	4.57903232312184e-08	6.03678919093613e-07	6.17759385762419e-08	8.65865849349191e-06	115491	0.00259423792761748	0.0815647216598626	0.836292625244896	0.00528838540815943	0.0697196822749569	0.00713458541212526
5.98502966127513e-07	5.44621983485894e-06	2.64132473429625e-08	3.09041272138347e-07	3.96275644194486e-09	6.38414007690971e-06	156638	0.00191341521932364	0.0937484076034281	0.853085892422214	0.0041373226503119	0.0484076584184131	0.000620718905632637
4.50608145849109e-06	2.22293110853512e-05	9.20324300033404e-08	5.83793996130304e-07	3.28588370892572e-08	2.74440778070652e-05	36438	0.00819953523616457	0.164191396415989	0.809985718653972	0.00335345318033049	0.0212721301926936	0.00119730155701563
1.27218789102366e-07	2.2444858214825e-06	9.02755016137504e-09	2.04784489645377e-07	1.02299029515585e-08	2.59574655334317e-06	385246	0.000778421849086164	0.0490104817585195	0.864678340260811	0.00347782419271561	0.0788923284446344	0.00394102534331905
1.08628657800569e-06	7.2993492099316e-06	2.81933864430343e-08	2.4358615632277e-07	5.36595498595086e-08	8.7110748805626e-06	114796	0.00260992206244293	0.124701783981856	0.837938981126078	0.00323649914959903	0.0279628128173131	0.00615992292515377
7.59897589119906e-08	1.93933724931293e-06	7.24699022182726e-09	2.37805431690301e-07	4.73678688090424e-08	2.30774729894609e-06	433323	0.000692085386878594	0.0329281108666854	0.840359449320379	0.00314028759783917	0.103046564846551	0.0205255873685453
2.12357122118446e-07	5.66529093311714e-06	2.36391954240708e-08	8.10956904289459e-07	4.56339651517533e-08	6.75787812010087e-06	147975	0.00202531655938309	0.0314236389506351	0.838323928374219	0.00349802038509063	0.120001706138695	0.00675270615136104
2.38680469731684e-07	3.56898937441693e-06	1.23936232774426e-08	2.38283618602539e-07	1.94804731780947e-08	4.07782755920669e-06	245229	0.00122260277356168	0.0585312807533522	0.875218317253035	0.00303927105732095	0.058433961501034	0.00477716943525796
9.61648887269372e-08	2.2273820022876e-06	7.8726457607705e-09	2.34458301735092e-07	4.73501149459498e-08	2.61322795345635e-06	382668	0.000783662186652934	0.036799272945074	0.852348911751684	0.00301261348071754	0.0897198047437801	0.0181193970787443
4.87611700482324e-06	1.36551035397099e-05	6.49708533664777e-08	2.33937802128049e-07	2.25001107876076e-08	1.88526293108153e-05	53043	0.00563987794330156	0.258643870010531	0.724307645081438	0.00344624891813926	0.0124087626331169	0.00119347335677469
6.86288622825697e-07	7.88220374004131e-06	3.38091648587221e-08	4.99296819348505e-07	2.82158770959429e-08	9.12981422417018e-06	109531	0.00273520925047277	0.0751700534068726	0.863347659273728	0.00370316022085269	0.0546886066998682	0.00309052039867848
3.62457256248849e-06	2.00964530497186e-05	8.94590355204388e-08	6.37792427597638e-07	3.42613941782083e-08	2.44825384695034e-05	40845	0.00731794394762375	0.148047252820757	0.820848421202389	0.00365399346280506	0.0260509108723387	0.00139942164170949
1.86877872251439e-09	3.80273246861814e-07	1.70534670484956e-09	4.46198752576428e-07	1.03938688421612e-08	8.40439993707768e-07	1189853	0.000252100321433968	0.00222357186295942	0.452469241955233	0.00202911179574651	0.53091089895417	0.0123671754318909
3.91607401735476e-08	2.05241574998779e-06	8.21810900456228e-09	5.53830949424718e-07	2.56160760123977e-07	2.9097863087146e-06	343668	0.00087255626382432	0.0134582873169291	0.705349304806664	0.00282429983945888	0.190333890762368	0.0880342172745795
5.86734547309404e-07	8.73670747247737e-06	5.89823302533101e-08	1.1293497587687e-06	1.32950509636864e-07	1.06447246184456e-05	93943	0.0031883407940585	0.0551197488277606	0.820754672914508	0.00554099165243815	0.106094783965732	0.0124898026395612
4.73268790775213e-08	1.5429227828414e-06	4.39196009333365e-09	1.84103022033599e-07	3.16540285105137e-08	1.81039867255637e-06	552365	0.000542972630378613	0.026141689007479	0.852255807646346	0.00242596294391444	0.101691978029147	0.0174845623731135
7.88894875807482e-06	3.61290239569286e-05	1.03053787459671e-07	6.06899867477841e-07	1.62555459017305e-08	4.47441819158427e-05	22349	0.0133338607635751	0.176312280620367	0.807457470669194	0.00230317737518366	0.0135637716791723	0.00036329965608277
3.62947332724356e-07	6.67241456857674e-06	2.46902670318613e-08	5.83663606500652e-07	3.91650078344137e-08	7.68288078266803e-06	130160	0.00230221890844262	0.0472410470748338	0.868478212447235	0.00321367306486918	0.0759693691743013	0.00509769823876051
2.41863004020533e-07	2.98225674066933e-06	1.25738143760874e-08	1.99343903047088e-07	1.65175300516138e-08	3.45255499216465e-06	289641	0.00103523206283906	0.0700533386345547	0.863782545806618	0.00364188677794354	0.0577380819420648	0.00478414683881914
9.61637157202268e-07	9.91270831959925e-06	4.90277856049288e-08	6.49848179977191e-07	9.54455303304315e-09	1.15827659954167e-05	86335	0.00346881961869339	0.0830231015271128	0.855815296926634	0.00423282190319041	0.0561047490931214	0.000824030549941176
3.19637734894304e-07	4.15945537538134e-06	1.78823886789747e-08	2.9920701914682e-07	9.15051925189268e-08	4.88768771062037e-06	204596	0.00146523538954213	0.0653965134064865	0.851006779001722	0.00365866023725664	0.0612164763507044	0.0187215710038301
8.38357148045415e-07	6.21680149948876e-06	2.41196857176169e-08	2.29971457147411e-07	2.93653572742197e-08	7.33861514767343e-06	136265	0.00219917089514687	0.114239148827855	0.847135511862846	0.00328668082904765	0.031337173638315	0.00400148484193636
5.57425767438625e-07	3.95829785769363e-06	1.59211365464179e-08	1.45362400614309e-07	5.4107898330712e-08	4.7311150606237e-06	211367	0.00141833109209011	0.117821224023484	0.836652207137785	0.00336519749412288	0.030724765462615	0.0114366058819924
3.77695678823782e-07	6.48173113734221e-06	3.38748826348972e-08	7.47513681450956e-07	3.84107199925448e-08	7.67922610024439e-06	130221	0.00230112501887803	0.0491840810380309	0.844060462959403	0.00441123652210464	0.0973423196156663	0.00500189986479528
2.48649967071972e-06	1.27485448200769e-05	4.46965120465934e-08	2.94658187466628e-07	3.74493037841667e-08	1.5611848494094e-05	64054	0.0046726401984396	0.159270035938433	0.816594192859334	0.00286298653637986	0.018874010183874	0.00239877448197975
3.13422435701816e-07	5.034022529915e-06	2.38945418356347e-08	4.93472653044984e-07	1.07608988327353e-07	5.97242114882479e-06	167436	0.00179012750215612	0.0524782877650029	0.842878022911288	0.00400081327826932	0.0826252269805331	0.018017649064907
5.01076318873701e-07	4.89406556521306e-06	2.15414058462106e-08	2.70523510083486e-07	3.94233120936674e-08	5.72663011211013e-06	174623	0.00171651904593118	0.0874993336507055	0.854615274498621	0.0037616199098763	0.047239564069523	0.00688420787127473
9.23938998721679e-07	1.48189376888895e-05	5.25575899314164e-08	1.08406763288475e-06	5.49652406720813e-07	1.74291543171482e-05	57375	0.0052151455247883	0.0530111204427534	0.850238480837219	0.00301549857067397	0.0621985216929403	0.0315363784564132
3.15777202822439e-06	1.28400620975798e-05	4.59312090939658e-08	2.40138189922784e-07	4.69159437114149e-08	1.63308194685323e-05	61234	0.00488730392004944	0.193362741796825	0.786247262259016	0.00281254772196031	0.0147046013450521	0.00287284687714641
4.33264156261697e-07	3.6694922008136e-06	1.07475698958626e-08	1.17036514368699e-07	3.53358506037962e-08	4.26587629194366e-06	234418	0.00127894706647325	0.101565100957086	0.860196580886239	0.00251942840352872	0.0274355153218411	0.00828337443130498
4.27366056031752e-08	1.19070935213166e-06	4.4654001584277e-09	1.59964974640419e-07	1.59497285134902e-08	1.41382606104717e-06	707301	0.000424058180034326	0.0302276261420175	0.842189421271343	0.00315838014410368	0.113143320135108	0.0112812523074279
9.56864877236178e-08	1.81480112782862e-06	8.3268888856732e-09	2.03058180966663e-07	1.83081302258748e-08	2.14018081563044e-06	467250	0.000641848858606298	0.0447095343649415	0.847966262744963	0.00389074083126958	0.0948789838146676	0.00855447824415794
1.85204497463642e-06	7.84830064967879e-06	3.25019037428298e-08	1.77089050172428e-07	2.61535871868289e-09	9.91255193694916e-06	100882	0.00296936301506301	0.186838362756305	0.791753798577757	0.00327886339961343	0.017865132137399	0.000263843128925672
3.22759382149729e-07	4.6723959953397e-06	2.55949251824163e-08	4.76418091452794e-07	5.43327643140563e-08	5.5515011584387e-06	180131	0.00166406886990467	0.0581391182201432	0.841645504880659	0.00461045120084504	0.0858178856233511	0.00978704007500142
2.0308634917159e-06	7.33335171353355e-06	2.59342616543456e-08	1.20406955251546e-07	6.37775592275075e-09	9.51693417807809e-06	105076	0.00285102193504916	0.213394718689336	0.770558204597617	0.00272506472873209	0.0126518638248964	0.000670148159418994
5.14646229258311e-09	7.44030991113764e-07	3.01315548361662e-09	5.60137480745482e-07	1.99096396076013e-07	1.51142448571146e-06	661627	0.00045332490556782	0.00340504096713808	0.492271362643389	0.00199358652192158	0.370602359589149	0.131727650278402
3.89242395394411e-07	3.43661581339295e-06	1.33890347929487e-08	1.51990933037436e-07	6.52207080681663e-10	3.99189038369843e-06	250508	0.00119685270521175	0.0975082875481625	0.860899344187146	0.00335405873057665	0.038074926520557	0.000163383013557953
7.69390774152084e-09	6.61659202513773e-07	2.53460696070503e-09	2.80263816846365e-07	8.43174459161062e-08	1.03646897997847e-06	964814	0.000310892518032513	0.00742319151865081	0.638378200693973	0.0024454248121904	0.27040251301316	0.0813506699620259
1.93828374708228e-08	9.12090554201412e-07	4.37425892733716e-09	2.64659840349027e-07	6.14428667884435e-08	1.26195035773704e-06	792424	0.000378513691826399	0.0153594294355449	0.722762625811203	0.00346626862183484	0.209722861700853	0.0486888144305646
3.19601293911876e-08	1.11370520110572e-06	4.50332865438547e-09	2.01769993003219e-07	8.9719476789639e-11	1.3520283716313e-06	739629	0.000405526537549883	0.0236386529023986	0.823729164619504	0.00333079449283445	0.14923502881805	6.63591672128796e-05
3.28006478132925e-07	3.07530293278617e-06	1.19337556266713e-08	1.43859822141436e-07	2.61776294181077e-08	3.58528061810531e-06	278918	0.00107500787814074	0.0914869749599306	0.857757944317161	0.00332854158372069	0.0401251219820725	0.00730141715711547
3.81877693187001e-07	6.17381549835926e-06	3.15704056352796e-08	6.5629180307755e-07	1.82771722949204e-08	7.26183257255401e-06	137706	0.0021761863475056	0.0525869591968152	0.850173208577282	0.00434744333745719	0.0903755073558147	0.00251688153263113
2.46796214772799e-07	4.35929700552764e-06	1.62715113342611e-08	3.6955878826627e-07	3.62578836544754e-09	4.99554930826642e-06	200178	0.00149754609290675	0.0494032186539348	0.872636168021416	0.00325720162692333	0.0739776079588966	0.000725803738829631
1.64680162885863e-07	2.39253044960062e-06	9.55903531410596e-09	1.78562271752388e-07	5.46302457375351e-09	2.75079494412673e-06	363531	0.000824899201719465	0.0598663899820938	0.869759650645335	0.00347500831878276	0.0649129707518328	0.00198598030195515
5.21300403397387e-09	4.65756269811059e-07	2.53462473016911e-09	2.91170053132796e-07	6.850444288576e-08	8.33178394593759e-07	1200223	0.000249922386696744	0.00625676813969189	0.559011458810274	0.0030421152860126	0.349469039310321	0.0822206184537003
1.27046203473079e-06	7.66710596736349e-06	2.05258073239793e-08	1.5927018582747e-07	9.65065440641464e-10	9.11832906068638e-06	109669	0.00273177308845451	0.139330575402064	0.840845501005242	0.00225104919852873	0.0174670364238293	0.000105837970336291
8.06552225841064e-08	2.46337170960397e-06	8.71583637295914e-09	3.42281510223612e-07	3.05845179079867e-08	2.92560879669263e-06	341809	0.000877298871013843	0.0275686970435987	0.842003111416941	0.00297915305108882	0.116994968914011	0.0104540695743608
2.58794006067805e-07	5.531466074445e-06	2.76757550767101e-08	7.60643107585003e-07	1.2133178532804e-07	6.69991072850256e-06	149256	0.00200796129493019	0.0386264857182128	0.825602951829373	0.00413076475168136	0.11353033471761	0.0181094629831222
7.75788649301729e-07	6.83399162487569e-06	1.98726916590182e-08	2.25091037525925e-07	1.61560808503994e-08	7.87090008421276e-06	127050	0.00235849369094721	0.0985641592449871	0.868260497752109	0.00252483088927508	0.0285978776401198	0.00205263447350893
1.74228508017237e-06	1.33584454046632e-05	6.88808383177394e-08	6.7908428110224e-07	2.59007110649801e-07	1.61077027149053e-05	62082	0.00482069271610219	0.108164715416565	0.829320334568994	0.00427626704669688	0.0421589777959986	0.0160797051717455
6.15279860343703e-08	1.33363315663136e-06	6.89063989248133e-09	1.92034895791349e-07	1.49878573159904e-08	1.60907453566555e-06	621475	0.000482606257163898	0.038238120528656	0.828819999988215	0.0042823621527459	0.119344934951642	0.00931458237874055
2.31094075438389e-09	4.52138359788825e-07	2.19234904298403e-09	5.51537228267832e-07	8.97802893041845e-08	1.09795916715821e-06	910781	0.000329333688729339	0.00210476019829151	0.411798884068768	0.00199674915840302	0.502329453376073	0.0817701531984638
3.2420117892607e-07	3.47228908070598e-06	1.53161979071495e-08	2.10917572132815e-07	4.9419783656664e-08	4.07214381332868e-06	245571	0.00122089972611572	0.0796143736046146	0.852693136558858	0.00376121242501737	0.0517952169180403	0.0121360604934694
7.2448079213895e-08	1.38606383940116e-06	5.13618238569224e-09	1.26343442075884e-07	1.74490705132741e-08	1.6074406135899e-06	622107	0.000482116316238512	0.0450704546105106	0.862279967099784	0.00319525483073467	0.0785991351765838	0.010855188282387
1.53218873622124e-07	2.12636456095923e-06	8.93547391523257e-09	1.59441086442033e-07	3.21987552294431e-08	2.48015875016806e-06	403200	0.000743771812244609	0.0617778493460313	0.857350184061864	0.00360278305355538	0.0642866455347783	0.0129825380037714
4.7462160579836e-06	1.2520300510012e-05	3.255559788713e-08	1.1042099712106e-07	1.61614405373934e-09	1.74111093070575e-05	57435	0.0052097601455916	0.272596993923859	0.71909838076411	0.00186981755803082	0.00634198517588431	9.28225781159301e-05
4.10405032849811e-07	3.48316191051005e-06	1.49408662067626e-08	1.63039928826823e-07	3.70138414457593e-08	4.1085615798392e-06	243394	0.00123181170235509	0.0998901987653482	0.847781356765345	0.00363651996359936	0.0396829707084988	0.00900895379720897
1.75953315956434e-06	1.66019620207149e-05	6.1067136578777e-08	7.40937615661523e-07	1.07657713710833e-08	1.91742657038907e-05	52153	0.00573582185950561	0.0917653477184951	0.865846039535492	0.00318484877188209	0.0386422941615531	0.000561469812577949
4.88289898370511e-09	4.48240665286239e-07	1.86914701107525e-09	2.20617107565801e-07	1.42031730734873e-08	6.89812991920308e-07	1449668	0.000206922557533962	0.00707858367542782	0.64980026548706	0.00270964309598156	0.319821618539896	0.0205898892016347
3.98200607120068e-07	3.5014983383463e-06	9.80080834471213e-09	1.10808143839411e-07	6.68664538883323e-09	4.02699454303932e-06	248324	0.00120737133544402	0.0988828275936852	0.869506601244011	0.0024337774089247	0.02751633821579	0.00166045553758972
4.32753320513239e-08	2.36255876272616e-06	1.12560333477427e-08	7.9018279256743e-07	1.60326944139394e-08	3.2233056151066e-06	310241	0.000966525855685019	0.0134257613825094	0.732961451639462	0.00349207760349788	0.245146717973033	0.00497399140149766
5.78914856722389e-07	4.10529603183803e-06	1.69903605884551e-08	1.54913544414049e-07	1.65757739911114e-08	4.87269056755403e-06	205225	0.00146074280687702	0.118808048386497	0.842511129102701	0.00348685399840273	0.0317921982252635	0.00340177028713563
1.40768079911841e-06	7.82996032857581e-06	2.58686312957386e-08	1.85008670704751e-07	7.39744687974449e-08	9.52249289849215e-06	105015	0.00285268481121326	0.147826920337353	0.822259508307499	0.00271658184169765	0.0194285963430907	0.00776839317035967
1.7696245092009e-06	1.4319575092561e-05	5.93227241871256e-08	6.17254874333831e-07	1.20863477654896e-07	1.68866406779377e-05	59218	0.00505322426474575	0.104794348559385	0.847982459369163	0.00351299736392392	0.0365528518138169	0.00715734289371143
1.13420567043237e-08	1.13755299026872e-06	4.58336476179724e-09	5.91095946466224e-07	4.10831460855965e-08	1.78565750428666e-06	560018	0.000535554269172733	0.00635175372494212	0.637049931209039	0.00256676588359995	0.331024255797785	0.0230072933846339
8.12412303359893e-07	7.07886750080318e-06	2.2683733592119e-08	2.54139937485698e-07	8.28076196576051e-08	8.2509110948985e-06	121199	0.00247222255198287	0.0984633447162221	0.857949797226638	0.00274923985135947	0.0308014393274497	0.0100361788783307
4.73368969947408e-07	5.87257547000015e-06	3.25209395676408e-08	5.18761482327859e-07	1.03852203053008e-07	7.00107906489606e-06	142835	0.00209812691989175	0.0676137157657476	0.838810048503192	0.00464513245261051	0.0740973609238279	0.0148337423546222
6.34598484767306e-07	4.38849474631216e-06	1.53667457514689e-08	1.36633134889609e-07	1.94659011291066e-09	5.17703970183346e-06	193161	0.0015519104704248	0.122579412428026	0.847684197739099	0.00296824954732852	0.026392135807114	0.000376004478432196
2.88207263294959e-09	3.25952987511118e-07	1.21613387223075e-09	1.76844597631344e-07	1.24389387054256e-08	5.19334730353068e-07	1925540	0.000155788323301653	0.00554954726596125	0.627635643180497	0.00234171489244318	0.340521415756495	0.0239516789046036
2.58898803532721e-08	1.08470009876241e-06	4.66714851233208e-09	2.51417390392596e-07	3.83904564765353e-09	1.37051356366827e-06	729653	0.000411069838473832	0.01889064146434	0.79145520884824	0.00340540118394754	0.183447575461903	0.00280117304156996
3.11866568106936e-06	1.52974979255758e-05	9.76537088642813e-08	6.15909695605328e-07	9.23362929764892e-09	1.91389606404125e-05	52249	0.00572529083404083	0.162948539351934	0.799285719480228	0.00510235172635669	0.0321809374697609	0.000482451971720546
2.02541759836426e-06	8.51146879738624e-06	4.49477159718028e-08	2.42860800006697e-07	3.240777152829e-09	1.08279356888818e-05	92354	0.00324312795593751	0.187054823427144	0.786065695433143	0.00415108819107185	0.0224290951650246	0.000299297783616931
3.92439646444425e-06	2.37302791630723e-05	8.79377685617958e-08	6.83772872968853e-07	1.10902876906738e-08	2.84374765567379e-05	35165	0.00849507545569306	0.138000868558586	0.834472043105728	0.00309231968548068	0.024044780190134	0.000389988460071227
4.96772490090446e-08	2.1074935532598e-06	8.4676513977546e-09	4.61907205626539e-07	7.03740755297247e-09	2.63458306684611e-06	379567	0.000790063696400778	0.0188558294609073	0.799934372835208	0.00321403849600055	0.17532459364794	0.00267116555994457
3.21446753356272e-08	9.83781738807641e-07	5.79642915848735e-09	2.28090745237353e-07	5.24868780815218e-09	1.25506227634726e-06	796773	0.000376448044820954	0.0256120161855085	0.783850935007658	0.00461843947326447	0.181736595494839	0.00418201383872996
3.70456462135443e-07	3.41660291730801e-06	1.56187110942508e-08	1.85208356187629e-07	2.49877945052424e-08	4.01287424123058e-06	249198	0.00120314033346758	0.092316987741395	0.851410413564389	0.00389215065196293	0.046153541091493	0.0062269069507595
7.49814718962758e-06	1.58195620299084e-05	7.22305611290197e-08	1.95938754601373e-07	2.04938809891749e-08	2.36063724162556e-05	42361	0.00705697708101505	0.317632334922594	0.670139475517845	0.00305979079950806	0.00830024838828892	0.000868150371764135
3.28585792844466e-07	4.67802109018385e-06	2.32537310040956e-08	4.25676022213178e-07	3.48186957864834e-09	5.45901850582424e-06	183183	0.00163636970661862	0.0601913681908015	0.856934462704763	0.00425969081791648	0.0779766585804798	0.000637819706039378
4.88409238042065e-06	1.45107348949732e-05	4.70404152123116e-08	1.79696557083225e-07	3.16219490374912e-09	1.96247264425931e-05	50956	0.00587017848023463	0.248874418438787	0.739410811020497	0.0023969972447726	0.00915664009936033	0.000161133196582346
1.78572860990591e-05	4.5554963276091e-05	2.04475754948047e-07	6.70743786751279e-07	1.43506755459332e-07	6.44309756723087e-05	15520	0.0191442905774568	0.277153743408759	0.707035130242016	0.00317356291464522	0.0104102689700469	0.00222729446453204
7.30694142958962e-07	8.11449862343893e-06	2.22215382483616e-08	3.17309858152527e-07	2.61043305858752e-08	9.21082849338466e-06	108568	0.00275944698166153	0.079329904305976	0.880973804828401	0.002412545002257	0.0344496543802138	0.002834091483152
1.87860364049958e-11	2.48518403698096e-08	1.08409456332828e-10	1.84395022332049e-07	1.83589115551814e-08	2.27732969749778e-07	4391108	6.83175649374146e-05	8.24915093569324e-05	0.109127107933101	0.000476037599878239	0.809698404823217	0.0806159581344473
2.93940479102869e-06	1.06177233523044e-05	3.35087007260534e-08	1.55629036629981e-07	2.65311624707771e-08	1.37727970431599e-05	72607	0.00412334314654406	0.213421048884802	0.770919902401203	0.00243296264520902	0.0112997407964617	0.00192634527232458
9.40977889259927e-07	9.27977578883487e-06	5.46158991565619e-08	6.92565723302316e-07	1.20401798016187e-07	1.10883370985699e-05	90185	0.00332099283614185	0.0848619482700694	0.836895172499017	0.0049255265844692	0.062458934747902	0.0108584178985428
1.14162887903123e-07	2.0553692724981e-06	8.8110007729787e-09	2.03962618166788e-07	1.85299619398505e-08	2.40083574128084e-06	416522	0.000719992268079284	0.0475513113788525	0.856105745660703	0.00366997234399637	0.0849548407913882	0.00771812982506035
1.6653201845911e-06	7.27498206841993e-06	3.19296263134592e-08	1.7934372850325e-07	1.27141177118066e-08	9.16428972553955e-06	109119	0.00274552365258163	0.181718412933857	0.793840252359723	0.00348413540707644	0.0195698448951744	0.00138735440416885
5.14882814803463e-08	1.37297998778054e-06	6.94966315469642e-09	2.38275731187047e-07	3.71555865302305e-08	1.70684925013286e-06	585875	0.000511924134148023	0.0301656877292113	0.804394405465901	0.00407163266126488	0.139599751512033	0.0217685226315906
1.16926407540883e-06	7.06899364649467e-06	2.9366645050588e-08	2.2827703541136e-07	2.14753112865675e-08	8.51737671365202e-06	117407	0.00255196209025077	0.137279835648773	0.829949629345874	0.0034478509097194	0.0268013313354413	0.0025213527601927
6.69310628635188e-07	4.25592042082625e-06	2.84851777059747e-08	2.3288461734271e-07	2.8510617158299e-08	5.21511146166843e-06	191750	0.00156331426733314	0.128340618135333	0.816074680686632	0.00546204580963294	0.0446557315321896	0.00546692383621228
3.38182651465275e-07	6.3278186488352e-06	2.41945770759557e-08	5.82125113105907e-07	8.08726849484126e-08	7.35319367543075e-06	135995	0.00220353485777647	0.0459912612658696	0.86055378494631	0.00329034949219373	0.079166296822966	0.0109983074726609
2.60730803282411e-07	3.3164553678527e-06	1.46120054748011e-08	2.38975996955771e-07	8.11214054947061e-09	3.83888631411515e-06	260492	0.00115100518960332	0.067918344527092	0.863910805500665	0.00380631367516002	0.0622513868350524	0.002113149462031
1.59317394567285e-07	2.31906436968129e-06	1.29454457777509e-08	2.42284491001622e-07	1.77325001172112e-08	2.75134420114516e-06	363459	0.00082506384331904	0.0579052938926994	0.84288413231469	0.00470513495634708	0.0880604073095537	0.00644503152670998
4.76049371996693e-06	1.35396956610209e-05	4.22675355093173e-08	1.54569903428948e-07	3.15564223707574e-09	1.85001824621632e-05	54054	0.00553473269351135	0.257321446948059	0.731868222851989	0.00228470911547837	0.00835504751075165	0.000170573573721757
3.27730973134076e-08	1.179751914725e-06	4.36839601649013e-09	2.02189220833517e-07	3.86503582981133e-08	1.45773298718653e-06	685997	0.00043722460436435	0.0224822361855587	0.809305905193214	0.00299670519559365	0.138701135674887	0.0265140177507471
3.63532152842484e-09	4.01628228504336e-07	1.23793002457416e-09	1.75849502852682e-07	2.32569863359708e-08	6.05607969245988e-07	1651233	0.000181665942530329	0.00600276369042996	0.663181874908917	0.00204411118650807	0.290368541668339	0.0384027085458055
1.72834019698936e-06	7.98847502347608e-06	3.52761196042267e-08	2.0964081725879e-07	5.23263663194107e-09	9.9669647939604e-06	100331	0.00298563842963928	0.173406872876352	0.801495258447866	0.00353930412452171	0.0210335665463396	0.000524998004920399
9.59616088391231e-07	6.12656750630349e-06	1.73369951265061e-08	1.42316386852968e-07	6.15468557306681e-09	7.25199166224726e-06	137893	0.00217324047338219	0.132324488648662	0.844811714028499	0.00239065293149189	0.0196244553884204	0.000848689002926899
7.90934281958218e-09	6.16698912467938e-07	2.26539614346107e-09	2.27113080675903e-07	2.83519726366314e-08	8.82338704743516e-07	1133352	0.000264666697805338	0.00896406649403567	0.698936711211375	0.00256749038808129	0.257398977801753	0.032132754104755
5.28632693798379e-06	2.71049722855941e-05	6.04567231746405e-08	3.98606270471193e-07	5.5711584474216e-08	3.29060738016979e-05	30390	0.00982341647841489	0.160648972279124	0.823707272065848	0.00183725118769778	0.0121134557976535	0.00169304866967573
2.62148790016476e-06	8.77260054682613e-06	5.57381757345163e-08	2.3982273277241e-07	1.76339669560834e-08	1.17072833224539e-05	85417	0.0035060449765475	0.223919403670439	0.749328456927389	0.0047609829026358	0.0204849174797404	0.00150623901979569
1.82821490621069e-06	1.23566639688003e-05	4.95832091194428e-08	4.30912502440116e-07	5.26547216291552e-08	1.47180293081997e-05	67944	0.00440570755646752	0.124216012071138	0.839559679495689	0.00336887555264066	0.0292778668540934	0.00357756602643943
7.53273883389793e-07	5.06599108193754e-06	2.52509289064411e-08	2.1834739520311e-07	3.84208649979345e-09	6.06670537593668e-06	164834	0.00181836190669515	0.124165232479827	0.835048146895607	0.00416221447090505	0.0359910992330657	0.000633306920595306
6.74907946055361e-06	2.0718527090173e-05	6.88299080938852e-08	2.71683615502338e-07	9.62602063512943e-09	2.7817746094958e-05	35948	0.00831071339090927	0.242617767719754	0.744795319485941	0.00247431649778272	0.00976655745490397	0.000346038841618235
1.46416443823887e-07	2.14821970041085e-06	9.57946399282341e-09	1.80712463687443e-07	5.51889829948407e-08	2.54011705490985e-06	393683	0.000761745808552705	0.0576416128307455	0.84571681303368	0.00377126871941081	0.0711433606329834	0.0217269447831803
2.81187279534126e-08	1.96903743051792e-06	1.20839439589058e-08	1.08810499788053e-06	1.18919968362314e-07	3.21626506867308e-06	310920	0.000964415724204137	0.00874266497102287	0.612212422942577	0.00375713559078364	0.338313221904139	0.0369745545914772
1.33183473297762e-07	2.24301975716243e-06	7.28975293805852e-09	1.57854277067591e-07	8.95416003626172e-10	2.54224267646947e-06	393353	0.000762383010674661	0.0523881825014124	0.882299623841347	0.00286744967564707	0.0620925289818555	0.000352214999737821
9.07140355885935e-07	5.89992970100039e-06	2.7229061133963e-08	2.27701571851006e-07	2.28103129161171e-08	7.08481100278741e-06	141147	0.00212319365888813	0.128040163037382	0.832757528560628	0.00384330098901017	0.0321393995918057	0.00321960782117444
7.37502578646935e-08	3.64935232933789e-06	1.62666530734772e-08	1.03507709963508e-06	1.90865947119249e-07	4.96531228703039e-06	201397	0.00148848848475958	0.0148530955560101	0.73496934701774	0.00327605840945118	0.208461631373871	0.0384398676429273
4.3433477840661e-07	3.91735540769429e-06	1.34094891781752e-08	1.55503555665296e-07	2.86080184192014e-08	4.54921124936357e-06	219818	0.00136383560886733	0.0954747437739614	0.861106506813093	0.00294765145937138	0.0341825312436415	0.0062885667099332
[truncated: 8,399 more rows]
