# Supplementary material for: Quantitative Risk Assessment for African Horse Sickness in Live Horses Exported from South Africa
Source: PLoS One. 2016 Mar 17;11(3):e0151757. doi: 10.1371/journal.pone.0151757 (PMC4795756; doi:10.1371/journal.pone.0151757)
Supplement: S4 Dataset — (ZIP) [file pone.0151757.s004.zip › simulation_results_4.xls]

Detailed Results
D
Thu Oct 01 14:16:50 2015
Pathway 1	Pathway 2	Pathway 3	Pathway 4	Pathway 5	Overall probability	Horses/case	Probability per year	Pathway 1 proportion	Pathway 2 proportion	Pathway 3 proportion	Pathway 4 proportion	Pathway 5 proportion
2.14671529514146e-06	9.74997136553852e-06	4.98682975397043e-08	2.91217161307257e-07	2.83567159895357e-08	1.22661288355165e-05	81525	0.00367309882767564	0.175011637650965	0.794869473187625	0.0040655285957303	0.0237415704019055	0.00231179016377433
8.79849871947779e-09	6.40752525556141e-07	2.73605995242596e-09	2.56195775034547e-07	2.71977711552287e-08	9.3568063041782e-07	1068741	0.000280664926677998	0.00940331394436251	0.684798321912487	0.00292413871088065	0.273806859633446	0.0290673657988236
4.06124040148725e-08	1.2968790725909e-06	6.94779143950341e-09	2.85265901068435e-07	1.20688549005219e-08	1.64177402401423e-06	609097	0.000492411337259302	0.0247369025339875	0.789925442613566	0.00423188047677577	0.173754668362302	0.0073511060133677
4.41427671696943e-07	4.59787824656559e-06	2.09924907657141e-08	2.81142821762444e-07	3.56227664975314e-09	5.34500350744045e-06	187091	0.00160222040982405	0.0825869751221788	0.860219874536129	0.00392749803372286	0.0525991837743572	0.000666468533611683
7.38692065566802e-09	5.41139368156652e-07	2.93246617319472e-09	2.7621053826605e-07	1.21279278231327e-08	8.39797221074697e-07	1190764	0.00025190753808968	0.00879607656502472	0.644369086461313	0.00349187410913555	0.328901467323958	0.0144414955405693
6.86625851118612e-06	3.12468237617321e-05	1.55612915909138e-07	9.10619838986578e-07	3.40105027954286e-07	3.95194200557682e-05	25304	0.011786054146591	0.173743908728841	0.790670098843501	0.00393763156669665	0.023042338113807	0.00860602274715427
1.83714791585342e-06	7.74814949278685e-06	4.37380182839808e-08	2.37176416588391e-07	3.33111513279006e-08	9.89952299484054e-06	101015	0.00296546589249669	0.185579438202316	0.78267907421651	0.00441819452379436	0.0239583681670322	0.00336492489034692
9.06336497588121e-09	5.76816135094608e-07	2.85719351881362e-09	2.3380180560991e-07	8.96198131612894e-09	8.31500480515342e-07	1202645	0.000249419137715035	0.0109000117116757	0.693705113359782	0.00343618985889558	0.281180601922209	0.0107780831474379
3.16456270239577e-06	1.15069221956227e-05	4.16185067674873e-08	1.94578343281893e-07	1.13927645225202e-07	1.5021609393293e-05	66571	0.00449637755581378	0.210667353912738	0.766024591263861	0.00277057575375841	0.0129532287911021	0.00758425027854004
9.09739638640269e-06	3.54843514068032e-05	1.62583275319664e-07	8.15454603023151e-07	4.69129929963439e-08	4.5606698664545e-05	21927	0.0135891440879079	0.199475003733938	0.7780513048709	0.00356489901879387	0.0178801497784599	0.00102864259790885
3.24638462015095e-09	3.29432978093288e-07	1.4191835014078e-09	1.8516740835145e-07	4.15662278553458e-08	5.60832182421643e-07	1783065	0.000168235548736795	0.00578851343040486	0.587400274839461	0.00253049583438639	0.330165447267858	0.0741152686278899
5.53504138277258e-08	1.58668209490099e-06	8.24539416588974e-09	3.03909671165058e-07	1.45633787985846e-08	1.96875095285825e-06	507936	0.000590451482112897	0.0281144823053254	0.805933372424497	0.00418813469216053	0.154366742387522	0.00739726819049475
4.51866938021496e-06	1.33528729587017e-05	7.5208979701677e-08	2.85755960417736e-07	2.22774534136746e-09	1.82347350243775e-05	54840	0.0054555346082924	0.2478055959779	0.732276775113577	0.00412448985966247	0.0156709686231095	0.000122170425750045
2.2647238165175e-06	8.18280726330568e-06	4.05811998406535e-08	1.88525091910707e-07	6.25251427848198e-08	1.07391625143594e-05	93117	0.0032165817346671	0.210884583736333	0.761959533843019	0.00377880489157253	0.0175549156331911	0.00582216189588502
3.28186779291488e-06	2.80651061109902e-05	8.94412301946098e-08	9.83629577181972e-07	2.24224295780351e-07	3.2644269007062e-05	30633	0.00974564098191855	0.100534271182636	0.859725365727099	0.00273987541810971	0.0301317691313346	0.00686871854082088
1.00053080983922e-07	1.87873544181652e-06	7.66198531236416e-09	1.84984850084896e-07	1.16900996806462e-07	2.28833635500417e-06	436999	0.000686266103585909	0.0437230657831943	0.821004935619747	0.00334827757973989	0.0808381380125207	0.0510855830047978
4.44336458688227e-07	4.69925886086862e-06	2.24177713723989e-08	3.04842654410832e-07	1.17774460939037e-07	5.58863020627912e-06	178935	0.00167518904866937	0.07950722132035	0.840860584332232	0.00401131771918123	0.0545469360395907	0.0210739405886457
3.92632866764825e-08	1.36921883281629e-06	7.50523138554965e-09	3.36523442508173e-07	2.54157331368998e-09	1.75505236670019e-06	569784	0.000526377586711924	0.0223715755845534	0.780158392305221	0.00427635751955415	0.191745527878976	0.00144814671169533
2.01046536688433e-06	9.11142862169277e-06	3.11308398655594e-08	1.81402387349434e-07	9.97773723131924e-08	1.14342045881053e-05	87457	0.00342440429541024	0.175829053205482	0.79685723230553	0.00272260651151406	0.0158648890661045	0.00872621891136951
5.63648588061727e-07	6.06210494892515e-06	2.92782195106825e-08	4.04885546372308e-07	8.19931875659114e-08	7.14191049043578e-06	140019	0.00214028711039582	0.0789212618691522	0.84880718640248	0.00409949404293025	0.0566914898911878	0.0114805677942497
7.1341202570911e-08	1.6530047379763e-06	7.04098224649884e-09	2.09762529902263e-07	1.80467272476366e-08	1.95919617994361e-06	510413	0.000587586733015955	0.0364135063661488	0.843715782471502	0.00359381174717353	0.107065607849593	0.00921129156558283
2.93802441318284e-09	3.56549696184763e-07	1.86004352407158e-09	2.90235740917053e-07	2.77093444988597e-08	6.7929284953793e-07	1472119	0.000203767160730783	0.00432512194877562	0.524883629243699	0.00273820565804103	0.427261586978986	0.0407914561704987
9.23543201132083e-07	5.43690199790858e-06	2.06482290134826e-08	1.5629150481153e-07	1.36510106398797e-08	6.55103594350556e-06	152648	0.00196338724913658	0.14097666523226	0.829930112549377	0.00315190287330852	0.0238575251547004	0.00208379419035439
1.00989605506067e-07	1.78110205342008e-06	7.2320313014291e-09	1.63994938885091e-07	3.43148435615646e-08	2.08763347267423e-06	479011	0.000626094616450246	0.0483751610749472	0.853167989847619	0.00346422463334283	0.0785554270094241	0.0164371974346664
6.6921039057185e-06	2.5221826016001e-05	9.46063205777304e-08	4.58479015842271e-07	1.7155399813633e-07	3.26385692562759e-05	30639	0.00974394766429365	0.205036680780109	0.772761386014226	0.00289860501650326	0.0140471542193631	0.00525617396979935
5.48209786902881e-07	4.67927591716058e-06	2.73577196803863e-08	3.00243373680419e-07	8.11862277728706e-08	5.63627302519713e-06	177422	0.00168945792923469	0.0972645903511224	0.830207460895121	0.0048538670071664	0.0532698420282643	0.0144042397183254
1.64889977571383e-07	2.62714212593522e-06	1.06642102952078e-08	2.18464327860493e-07	1.71416063264144e-07	3.19257670492645e-06	313227	0.000957316020719134	0.0516479298107208	0.822890839828936	0.00334031451108188	0.0684288422963752	0.0536920735528868
6.343059102897e-08	1.37247850333242e-06	4.65200274053041e-09	1.29420787644702e-07	5.44531751234389e-08	1.62443505987006e-06	615599	0.000487212187371688	0.0390477850398303	0.844895888569534	0.0028637665213299	0.0796712597763401	0.0335213000929657
1.34637037849886e-10	9.01501960010906e-08	4.95351980387165e-10	4.264680293507e-07	6.16053417237629e-08	5.7885355609379e-07	1727553	0.000173641039738381	0.00023259257273712	0.155739210810832	0.000855746630857535	0.736745978082236	0.106426471903338
2.88497123984435e-06	9.20806096653215e-06	3.43810549186348e-08	1.4109221278823e-07	7.62284791250395e-09	1.22761283219959e-05	81459	0.00367608768706629	0.235006605028328	0.750078585447296	0.00280064316833771	0.0114932174939412	0.000620948862097314
1.60973540844404e-06	1.71040447268755e-05	6.23951530815285e-08	8.52546670517875e-07	3.45912109900755e-08	1.9663313169909e-05	50856	0.00588168670461231	0.0818649123133248	0.869845512761806	0.00317317598221507	0.0433572238386834	0.00175917510397031
5.52906262112057e-10	1.90116951438633e-07	8.02025764242964e-10	3.54593129101809e-07	4.29654507187537e-07	9.75719519754335e-07	1024885	0.000292673161584989	0.000566665164443228	0.194847953320131	0.000821983928788159	0.363417070093143	0.440346327493494
2.23923602793814e-06	1.57282369501177e-05	5.33549139383739e-08	4.81888705796848e-07	4.38489523874202e-08	1.85465655501785e-05	53918	0.00554857076458604	0.120735886214609	0.848040404438456	0.00287680831224628	0.025982638375449	0.00236426265923926
5.46416825856795e-07	8.68196256347326e-06	2.72215211723068e-08	5.56173481486831e-07	8.81648076546432e-08	9.89993919964384e-06	101011	0.00296559038490385	0.0551939577443519	0.876971301377851	0.00274966549019676	0.0561794845676265	0.00890559081997342
3.8935803990846e-06	2.0711662043906e-05	9.44775274996983e-08	6.46228766604333e-07	2.50950416639505e-07	2.55968991537341e-05	39067	0.00764975854545191	0.152111409108575	0.809147308020102	0.00369097549403423	0.0252463692075788	0.00980393816970974
3.94267966975849e-07	4.81263665509839e-06	2.04875673234479e-08	3.21552420488777e-07	5.09387071309081e-08	5.59988331701737e-06	178575	0.00167855933973804	0.070406461109237	0.859417309727395	0.00365857039577746	0.0574212715310725	0.00909638723651822
2.13043445310002e-06	8.95586292015905e-06	3.08510857394088e-08	1.66751760991666e-07	5.44390963956642e-08	1.13383393163858e-05	88196	0.00339574245983554	0.187896515852298	0.789874307890603	0.0027209527672914	0.0147068945758822	0.00480132891392575
1.27024463004227e-06	7.12116794025854e-06	2.93727211673618e-08	2.1172382047274e-07	4.80873474405088e-08	8.68059645938142e-06	115199	0.0026008022790035	0.146331491849212	0.820354681107477	0.00338372153397566	0.0243904691876239	0.00553963632171142
6.20284785402575e-06	3.57258887562342e-05	1.30692634462277e-07	9.68002069186918e-07	1.1425682777494e-07	4.31416881416841e-05	23179	0.0128593879684595	0.143778514963407	0.828105952620694	0.00302938155857652	0.0224377420282639	0.00264840882905885
2.46507041019057e-07	6.65570153735823e-06	3.50028062536942e-08	1.21531599892233e-06	6.45277675181562e-09	8.15898016030513e-06	122564	0.00244471084859754	0.0302129722313038	0.815751651136424	0.00429009576760451	0.148954400555483	0.000790880309184904
1.3197022248535e-06	7.45943952926671e-06	2.76614859502944e-08	2.010334894686e-07	2.95023093880212e-08	9.03733903892713e-06	110652	0.00270754194149792	0.146027743251533	0.825402200485804	0.00306079984729424	0.0222447656995799	0.00326449071578967
2.154238309371e-09	3.07560537915384e-07	1.31099128177616e-09	2.40657880903677e-07	1.38841554137233e-07	6.90525202547441e-07	1448173	0.000207136176634037	0.00311970989823938	0.445400887296729	0.00189854226455419	0.34851426134174	0.201066599198737
1.01047161168083e-06	1.30388190533775e-05	5.45448782326598e-08	9.05076266525259e-07	1.51962567641878e-07	1.51608743774582e-05	65959	0.00453796895350522	0.0666499560990519	0.860030808827505	0.00359773960753605	0.0596981575067309	0.0100233379591762
1.36695350301876e-07	2.54891832751347e-06	8.73152217524974e-09	2.09342362232757e-07	2.24533919869754e-09	2.90593290142205e-06	344124	0.000871401246322567	0.0470400917498756	0.877142870802739	0.00300472256980774	0.0720396407399197	0.000772674137657741
3.96295338200278e-07	3.75589727736619e-06	2.81106201491698e-08	3.4255075378567e-07	4.18388342851911e-08	4.5646928237865e-06	219073	0.00136847375727056	0.0868175260633516	0.822814901759502	0.0061582720315124	0.0750435499187692	0.00916575022686521
2.85526805371867e-08	1.04549330406188e-06	4.37222130061122e-09	2.05843656694584e-07	1.31414417512025e-08	1.29740330434547e-06	770770	0.000389145507032285	0.0220075595935	0.805835240715167	0.00336997854558185	0.158658187477356	0.0101290336683953
2.66805779634439e-07	2.94419427177415e-06	1.66511519165476e-08	2.36251163884469e-07	1.39662724097682e-07	3.60356509130729e-06	277503	0.0010804873279987	0.0740393951195836	0.817022642070846	0.00462074403948313	0.065560398632556	0.0387568201375309
9.90579916860625e-08	2.0803274711565e-06	1.05680957677592e-08	2.85365999432819e-07	4.43515034851946e-08	2.51967106152834e-06	396877	0.000755616648642876	0.0393138585423042	0.8256345452865	0.00419423627517038	0.113255259303461	0.0176021005925641
1.60229170505185e-05	5.19540424015684e-05	2.19355555595322e-07	9.14625993816091e-07	9.83357116117976e-09	6.91207745726595e-05	14467	0.0205234170766662	0.231810438317286	0.751641495957984	0.00317351124826787	0.0132322879694388	0.000142266507023048
2.15175028963001e-07	2.80633678745344e-06	8.71432904025799e-09	1.46130928415228e-07	6.5778313228274e-09	3.18293490519475e-06	314175	0.000954426236485784	0.0676027111367631	0.881682117618339	0.00273782823080536	0.0459107499109495	0.00206659310314262
1.88737782909946e-06	8.09100262031624e-06	4.11425792651228e-08	2.26774605026128e-07	7.14420796355644e-08	1.03177397133425e-05	96920	0.00309055226316557	0.18292551290655	0.784183633732615	0.00398755739223764	0.0219790972952023	0.00692419867339531
9.67682572708859e-09	6.75002765398567e-07	3.18640589968364e-09	2.857843908784e-07	5.19788283236672e-09	9.78848270736107e-07	1021609	0.000293611512652947	0.00988593024719908	0.689588760156828	0.00325526028389203	0.291959846507658	0.00531020280442223
2.85108687239327e-07	4.61411038164371e-06	1.64019691167982e-08	3.41310931513914e-07	1.7505880355996e-07	5.43199077307371e-06	184095	0.00162827457810422	0.0524869608859806	0.849432661873393	0.0030195134347618	0.0628334888206709	0.0322273749851939
3.94748561061385e-07	3.39554567174767e-06	1.34618076705479e-08	1.48884493470322e-07	6.10473666391577e-08	4.01368790058908e-06	249147	0.00120338413854271	0.0983505870009098	0.845991456199001	0.00335397469957048	0.0370941879782109	0.0152097941223078
1.770608671865e-08	1.0778993856243e-06	4.98875255533418e-09	3.90499374534768e-07	6.5330388144985e-08	1.55642398757804e-06	642498	0.00046681856592834	0.0113761332772843	0.692548684823104	0.00320526578564059	0.250895242974523	0.0419746731394484
2.1743900797012e-07	3.06387203302127e-06	1.39881371282093e-08	2.53428877806545e-07	6.94549359573892e-08	3.61818299188353e-06	276382	0.00108486796606033	0.0600961887383497	0.846798528403423	0.003866066796397	0.0700431344614266	0.0191960816004037
2.92293872151959e-06	1.1347142882183e-05	5.01330210165531e-08	2.50238511721655e-07	1.63342266031263e-08	1.45867873630439e-05	68555	0.00436650709090636	0.20038262358749	0.777905552454363	0.00343687885267777	0.0171551490738558	0.00111979603161348
7.44216614884987e-09	5.3923533936511e-07	2.290531539186e-09	2.13391237986506e-07	5.75641529571632e-09	7.68115690335369e-07	1301887	0.000230408247562042	0.00968886099124017	0.702023596379959	0.00298201373569902	0.27781132539206	0.00749420350104162
8.49123182715277e-07	6.02620941352891e-06	1.90600277997463e-08	1.73924188090447e-07	1.23682438573812e-07	7.19199925070819e-06	139043	0.00215528157197797	0.118064970965016	0.837904621991654	0.00265017099353416	0.0241830097623163	0.0171972262874795
1.35004621770229e-06	7.26577525842953e-06	3.60976037534764e-08	2.49788820822701e-07	1.43009799032446e-08	8.91600888061124e-06	112158	0.00267124045943457	0.151418222635253	0.814913416498462	0.00404862806181971	0.0280157662657663	0.00160396653869911
3.33662864526793e-08	1.01548187782423e-06	7.46537416320949e-09	2.92128289494487e-07	3.77287387619976e-08	1.38617056669661e-06	721412	0.00041576500398699	0.0240708374959906	0.732580753207187	0.00538561007033952	0.210744836539604	0.0272179626868786
2.2339941533416e-07	3.41043052822562e-06	1.39973411224804e-08	2.74751223916765e-07	3.90022216095501e-08	3.96158073020857e-06	252424	0.00118777061461783	0.0563914837404812	0.860876190713413	0.00353327171039208	0.0693539378919333	0.00984511594378052
4.56624704368071e-07	4.471211944136e-06	2.62040832046652e-08	3.29912016208422e-07	6.82795980312992e-08	5.35223234594846e-06	186838	0.00160438559595066	0.0853148134934253	0.835391973878082	0.00489591660281737	0.0616400774264143	0.0127572185992608
1.07043377557743e-06	6.96236597161561e-06	2.6429149194805e-08	2.21026444943363e-07	1.49123428102038e-08	8.29516768414142e-06	120552	0.00248546672676986	0.12904305450315	0.839327936061638	0.00318608980567468	0.0266452051796275	0.00179771444990955
1.67362010242136e-06	7.83667143401627e-06	1.95241616079617e-08	1.17545897443694e-07	7.70400146841238e-10	9.64813199563613e-06	103647	0.00289026866968656	0.173465713692385	0.812247535332313	0.00202362090576626	0.0121832804004817	7.98496690540399e-05
6.41168839632363e-07	5.51144579525932e-06	2.04852858083417e-08	2.26412329683213e-07	3.62258208256499e-07	6.76177045863973e-06	147890	0.00202648190318078	0.0948226272326533	0.815089158818925	0.00302957427106491	0.0334841785991002	0.0535744610782565
2.20502702612626e-08	1.67375310841903e-06	7.06253413791584e-09	6.89346119086108e-07	2.46248045286144e-07	2.63846007719046e-06	379009	0.000791225882976088	0.00835724991705867	0.634367418665403	0.00267676369218984	0.261268353099415	0.0933302146259339
1.72521815614816e-07	3.46392751865339e-06	1.54838461316235e-08	3.99740436385896e-07	1.68931694929641e-07	4.22060531171536e-06	236933	0.00126538299245771	0.0408760836119734	0.820718182067007	0.00366863162699535	0.09471163656936	0.0400254661246641
1.25613310605983e-06	9.91104740059843e-06	3.86095426376619e-08	3.91702870051263e-07	1.8086679856897e-07	1.17783597179162e-05	84901	0.00352729315904177	0.106647541435597	0.841462447909674	0.00327800674816652	0.0332561476667621	0.0153558562397998
2.14599476122326e-07	3.20505425892523e-06	8.16562381995499e-09	1.56805490015472e-07	1.11486724757078e-07	3.69611157364006e-06	270555	0.00110822099034769	0.0580608760982238	0.867142183093997	0.00220924711207059	0.0424244471226946	0.0301632465730146
5.98814782000232e-08	1.71726681662169e-06	9.61081163555157e-09	3.54381462952938e-07	6.50817178405409e-08	2.20622228725074e-06	453263	0.000661648430377415	0.0271420874252176	0.778374339949961	0.00435622996426528	0.16062817649918	0.0294991661613761
2.39593394795917e-06	1.97911826682732e-05	7.94683387612016e-08	8.44123645945805e-07	1.79947029655918e-09	2.31125080712359e-05	43267	0.00690984899853564	0.103663952894016	0.85629749083371	0.00343832605774628	0.0365223732250996	7.78569894281039e-05
2.10190041013942e-06	9.42095500412684e-06	3.70526568075998e-08	2.13532921810334e-07	1.10452694021469e-08	1.17844862622863e-05	84857	0.00352912465922095	0.178361649660205	0.799437056011218	0.00314418940146578	0.0181198328936663	0.000937272033444074
2.53696221225399e-08	9.43895313102656e-07	4.03224307566989e-09	1.92892859155843e-07	5.42501456492981e-08	1.22044018310601e-06	819376	0.000366065260118509	0.0207872720627524	0.773405633613647	0.00330392519968318	0.158051874910356	0.0444512942135616
4.71843980917617e-07	4.7965635704689e-06	1.04843404579713e-08	1.37037193941139e-07	1.08032729227693e-07	5.52396181501332e-06	181029	0.00165582073532056	0.0854176760663359	0.868319465466351	0.00189797482478542	0.024807773574519	0.0195571100680088
2.2842164815767e-05	6.39539312771433e-05	2.55284522328303e-07	9.19128604670476e-07	1.06891725180762e-07	8.80774009450899e-05	11354	0.0260783148828261	0.259341948907047	0.726110564014192	0.00289841116550948	0.0104354646573131	0.00121361125593841
4.41147546794253e-07	3.73642890958188e-06	1.26599404695882e-08	1.37867736513894e-07	7.36558862677249e-08	4.40176001962734e-06	227182	0.00131965939492251	0.1002207173556	0.84884884521674	0.00287610874130754	0.0313210479215462	0.0167332807648066
9.54380209535646e-08	2.02677942131127e-06	6.48146310440292e-09	1.76978764396681e-07	1.45667147254131e-08	2.32024438449133e-06	430989	0.000695831919482304	0.0411327451502431	0.873519804576793	0.00279343984096049	0.0762759154077128	0.00627809502429055
3.94601402520998e-09	4.05241949165397e-07	2.02612031848276e-09	2.67536718665523e-07	7.12470483240887e-08	7.49997850498701e-07	1333337	0.000224974129038547	0.00526136711270057	0.540324147457138	0.00270150150048499	0.356716647237893	0.0949963366917837
1.41284928399721e-06	6.92398732690561e-06	3.60149975291928e-08	2.26935741465088e-07	1.44628427070497e-08	8.61425019260415e-06	116087	0.00258094979577439	0.164013031013451	0.803782937817417	0.00418086272443234	0.0263442245571095	0.0016789438875907
5.69846467866384e-07	4.40702806220467e-06	2.8012123582814e-08	2.78543554433539e-07	1.96171187741119e-08	5.30304732686151e-06	188571	0.00158965357654528	0.107456417554477	0.83103690964283	0.00528226920414687	0.0525251873621103	0.00369921623643549
1.97563628789298e-07	2.35441330340559e-06	8.36184265217865e-09	1.28125115225738e-07	3.67267716504544e-08	2.72519066172326e-06	366947	0.000817224202777189	0.0724953419091673	0.863944433860929	0.0030683514256911	0.0470151013744921	0.013476771429721
3.85480400900867e-06	2.03003492346271e-05	9.81436723283927e-08	6.64590356239919e-07	7.04395535075132e-08	2.49883268257116e-05	40019	0.00746856235339122	0.15426419047162	0.812393297727288	0.00392758078653783	0.026596032654579	0.00281889835997482
3.6182651801132e-07	3.53214095232085e-06	1.16563159817977e-08	1.4630470605296e-07	2.42174576251483e-08	4.07614594999208e-06	245330	0.00122209890541547	0.0887668210241645	0.866539372155631	0.00285964146642501	0.0358929017380362	0.00594126361574352
2.58897358981982e-06	1.00283175665466e-05	3.52146798666612e-08	1.75382166301064e-07	4.98709095105549e-08	1.28777589120447e-05	77653	0.00385589940399023	0.20104224714118	0.778731581716987	0.0027345347981103	0.0136189974900856	0.00387263885363704
9.74225455427592e-06	3.93216406603333e-05	1.24630458717001e-07	6.46858709183812e-07	4.33198686341993e-08	4.98787042511442e-05	20049	0.0148525804299188	0.195318918174432	0.788345271808685	0.00249867073710405	0.0129686349895301	0.000868504290249392
4.48504368883103e-07	4.17039634809878e-06	2.0189122731736e-08	2.41373329033158e-07	3.53713300599761e-08	4.91583449880675e-06	203424	0.00147366705919749	0.0912366697845444	0.848359795088928	0.00410695737145679	0.0491011910778827	0.00719538667718817
2.23906161461512e-07	4.12795143012495e-06	1.83364521498332e-08	4.3467146054119e-07	1.14612284481301e-08	4.81632673272562e-06	207627	0.00144385813180459	0.0464889892000331	0.857074625373037	0.00380714456626085	0.0902495791217229	0.00237966173894603
6.22554767921182e-07	6.66087693014444e-06	3.21189235851861e-08	4.41865402970066e-07	1.63420292844459e-07	7.92083631746534e-06	126249	0.0023734392346999	0.0785971004789554	0.84093101576374	0.00405499145517807	0.0557851955601909	0.0206316967419362
2.10492118125237e-06	1.40691895392122e-05	5.29856813091859e-08	4.5538300656975e-07	9.26595816413488e-08	1.67751389899849e-05	59612	0.00501994167445419	0.125478613471343	0.838692874474056	0.00315858374352782	0.0271463030405664	0.00552362527050707
5.57804075611002e-12	1.41972686852026e-08	5.11537661469827e-11	1.67402064041208e-07	2.47122989905673e-08	2.06368363523881e-07	4845704	6.19085990191115e-05	2.70295342796791e-05	0.0687957613404229	0.00024787600809299	0.811180847600394	0.11974848551681
2.04316534266342e-06	1.52385774445718e-05	6.69770182611059e-08	6.42332915644621e-07	2.74791052384984e-08	1.80185318263794e-05	55498	0.00539102423866555	0.113392442977634	0.845716931401828	0.00371711851478657	0.0356484602538058	0.00152504685194543
4.11249161863031e-07	8.09139399397122e-06	3.44707676689848e-08	8.72132420650979e-07	1.50636125790458e-07	9.55988246994467e-06	104604	0.00286386972843855	0.0430182236189574	0.846390530365804	0.00360577316482263	0.0912283622097738	0.0157571106406426
1.38398186222714e-06	7.38071701169854e-06	3.13497833982179e-08	2.14963206229544e-07	3.4014950344735e-08	9.04502681389818e-06	110558	0.00270984204762104	0.153010255326228	0.815997250594953	0.00346596909475682	0.0237659003839813	0.00376062460008069
1.76743818424784e-06	1.54740658878404e-05	9.46049799985252e-08	1.06506715579705e-06	6.76550819773884e-08	1.84688312898611e-05	54145	0.00552537918104901	0.0956984314009143	0.837847595496482	0.00512241291902756	0.0576683569783723	0.00366320320520384
6.65546702973485e-06	3.37621529264269e-05	1.29776780973518e-07	8.46577823805421e-07	1.41691379662442e-07	4.15356659406031e-05	24076	0.0123836423049467	0.160234990315367	0.812847276235019	0.00312446611928894	0.0203819489740707	0.00341131835625468
3.33949218596479e-09	3.270095237691e-07	1.27307036643161e-09	1.60284180530241e-07	2.44684182042405e-07	7.36590448894142e-07	1357607	0.00022095280237433	0.00453371638334224	0.44395026335197	0.00172832863681969	0.217602849413644	0.332184842214224
2.61508256709603e-06	1.48940165678234e-05	5.29470054931786e-08	3.87747444164519e-07	1.62650440163636e-08	1.79660586285935e-05	55661	0.00537536673965822	0.145556831420669	0.829008569754924	0.00294705737010742	0.0215822207964638	0.000905320657836289
8.43394311344458e-07	1.02124810896382e-05	2.76702992752224e-08	4.30836391438025e-07	3.30112022911510e-09	1.1517683211925e-05	86823	0.00344936209708391	0.0732260382427635	0.886678414549946	0.00240241885161188	0.0374065151394293	0.000286613216249707
2.95058781861737e-09	3.55922959224384e-07	1.77659869980858e-09	2.75549572017065e-07	1.11554492811465e-07	7.4775421057134e-07	1337338	0.00022430118776684	0.00394593273685868	0.475989241106957	0.00237591266580916	0.368502869153388	0.149186044336988
6.67567611516408e-07	4.78666259839723e-06	1.71213316514201e-08	1.57846290250655e-07	7.19093426112041e-09	5.63638876607684e-06	177419	0.00168949259302209	0.118438886886978	0.849242803691299	0.00303764207225494	0.0280048621203471	0.00127580522912113
1.04963640631776e-09	3.4768007452185e-07	1.02745340742163e-09	4.37620102407864e-07	4.45624397367854e-07	1.23300166411131e-06	811029	0.000369832322428598	0.000851285474196251	0.281978593088471	0.00083329442070313	0.354922556185909	0.361414270830721
6.42654994836164e-06	1.53836630972543e-05	6.91959320722953e-08	2.12972123057408e-07	9.20547617134193e-08	2.21844358624591e-05	45077	0.00663330642835103	0.289687328008046	0.693443961912362	0.00311912065293443	0.00960006936294482	0.0041495200637126
6.58594517053545e-07	4.13535552870207e-06	2.54649208645809e-08	2.055856067746e-07	4.67291145293086e-09	5.02967348484773e-06	198820	0.0015077680140374	0.130941803486372	0.822191647461837	0.00506293717500668	0.0408745433265087	0.000929068550276346
1.37559603294987e-09	2.11297583854928e-07	8.10046492473248e-10	1.59982334313973e-07	1.54334625882946e-07	5.27800186577269e-07	1894656	0.000158327562618132	0.00260628182394264	0.400336318986872	0.00153475976908291	0.303111553164545	0.292411086255558
5.89996479567227e-06	1.51329706050637e-05	5.95854752076191e-08	1.9650626456049e-07	2.97470718118594e-08	2.13187742123159e-05	46907	0.00637529147917382	0.276749720078364	0.709842435327324	0.00279497660673175	0.00921752173007059	0.00139534625751017
3.6836495773015e-08	1.10669826109898e-06	2.80124954839976e-09	1.08208547325678e-07	1.62830757634778e-07	1.41737531138085e-06	705529	0.000425122504557396	0.025989231981985	0.780808196821772	0.00197636400599549	0.076344315056721	0.114881892133526
1.48674508269813e-06	1.02981981477946e-05	4.26895091817895e-08	3.80207872976826e-07	3.47444760845277e-09	1.22113150602598e-05	81891	0.00365671476078178	0.121751430977042	0.843332441835753	0.00349589777768631	0.0311357025103845	0.000284526899134716
3.94928040331439e-10	1.33325684717174e-07	6.92941916778144e-10	3.00785254715996e-07	2.07787753100528e-07	6.42986562490807e-07	1555242	0.000192877427503513	0.000614208855005558	0.207353765218197	0.00107769268784377	0.467793997981562	0.323160335257392
1.60706976640574e-06	1.66632167803334e-05	7.87281994728519e-08	1.0497197891071e-06	1.39292400924391e-07	1.95380269362435e-05	51182	0.00584432046818861	0.082253431815297	0.852860774258774	0.0040294856655566	0.0537270110504273	0.00712929720994498
4.3006645275961e-06	3.08311537236137e-05	9.28881187828259e-08	8.56355899986855e-07	3.47464535056668e-07	3.64285268050361e-05	27451	0.0108692551939941	0.118057602236101	0.846346433074844	0.00254987305086365	0.0235078378154031	0.00953825382278791
3.49573226697324e-06	1.2583360008728e-05	2.86003573644457e-08	1.32371341981409e-07	3.61123162623292e-08	1.62761762913095e-05	61439	0.00487099068457031	0.214776013997818	0.773115244238711	0.00175719142214727	0.0081328279819682	0.00221872235935483
1.01522421370049e-06	5.93181243598072e-06	2.69388191797562e-08	2.02378053269599e-07	8.07038767862933e-09	7.1844239098092e-06	139190	0.00215301384892708	0.141309063391202	0.825649002682284	0.0037496143765926	0.028169002248501	0.00112331730142071
1.48985161424358e-06	8.87661508941944e-06	4.56406888387339e-08	3.49642180591883e-07	4.80067595517409e-08	1.08097563326454e-05	92509	0.00323769176281741	0.137824717634406	0.821166991767625	0.00422217554533578	0.0323450566166757	0.0044410584359576
2.14519389475856e-07	2.83228664492184e-06	1.2624146318891e-08	2.14305477069355e-07	3.40845985430827e-08	3.30782025632902e-06	302314	0.000991855503995942	0.0648521905219624	0.856239585419636	0.00381645474681903	0.0647875218308231	0.0103042474807592
6.98222022651627e-07	6.10277329907176e-06	2.41074551586718e-08	2.70927172953474e-07	3.97823611987155e-08	7.13581231103425e-06	140138	0.0021384615574237	0.0978475879434149	0.855231756815537	0.00337837573465799	0.0379672504186431	0.0055750290877465
3.59301769877835e-06	1.11502808826383e-05	5.35091147213099e-08	2.13507733583336e-07	8.04547814883531e-08	1.50907702112097e-05	66266	0.00451703260594893	0.238093725402392	0.738880834217176	0.00354581734215014	0.0141482330321841	0.00533139000609725
2.40350349096719e-07	2.85207020318704e-06	9.01664628828925e-09	1.3756867964784e-07	1.08240469380536e-07	3.34724634760042e-06	298753	0.0010036715693319	0.0718053958798168	0.852064624771832	0.00269375043003725	0.041099060350446	0.0323371685678683
1.76215758694885e-07	2.57470526366263e-06	1.58024036886438e-08	2.96870178067479e-07	3.66413205681439e-08	3.10023492468179e-06	322556	0.00092963953630143	0.0568394857086424	0.830487148946271	0.00509716330296027	0.095757316874285	0.0118188851678409
5.32699830040927e-08	1.23149199221043e-06	5.49568410090617e-09	1.63353152188241e-07	2.22924995999092e-08	1.47590331110358e-06	677551	0.000442673311332076	0.0360931387600594	0.834398827447311	0.00372360713575259	0.110680117701001	0.0151043089558762
1.37606268744561e-07	2.8488224117423e-06	8.03745350088399e-09	2.13951630370072e-07	2.13339818332769e-08	3.22975174619109e-06	309621	0.000968457830257896	0.0426058346146395	0.882056156514806	0.00248856696505009	0.0662439862823481	0.00660545562315631
6.66310162122595e-09	5.2836634997083e-07	2.30949321047432e-09	2.35471270694005e-07	8.12022469547708e-08	8.54012462451307e-07	1170943	0.000256171030728281	0.00780211286624621	0.618686931633572	0.00270428513870311	0.275723459606341	0.0950832107551366
3.08529896060031e-07	3.99990909442801e-06	2.22086970107669e-08	3.70205377996261e-07	1.3198193701425e-08	4.71405125919649e-06	212132	0.00141321917509396	0.0654489904958352	0.848507764234577	0.00471117002969381	0.0785323191541541	0.00279975608573985
1.6029852435236e-07	2.59859769922385e-06	1.35818835259447e-08	2.83094944936871e-07	4.93770532784676e-08	3.1049501053175e-06	322066	0.000931052778859631	0.051626763366611	0.83692092016987	0.00437426788362383	0.0911753604194948	0.0159026881604007
2.63097082763557e-06	2.44360177917725e-05	1.21765034514736e-07	1.45438416485916e-06	5.20402602547794e-07	2.91635404213298e-05	34289	0.00871102692435399	0.0902143837691023	0.837896134651072	0.00417524870971012	0.049869945275761	0.0178442875943546
2.3526390800301e-07	3.17783194066054e-06	1.50063173532942e-08	2.60622986468033e-07	1.48222320401073e-07	3.83694747288595e-06	260624	0.00115042420431277	0.0613153840821429	0.828218776284248	0.00391100411442621	0.067924564594575	0.0386302709246077
7.68908709121608e-08	1.71944544907881e-06	8.44597301594805e-09	2.42842311280069e-07	3.99338035140116e-08	2.087558407801e-06	479029	0.000626072111046927	0.0368329195603951	0.823663396747805	0.00404586189511453	0.116328391278822	0.0191294305178638
1.56798823833502e-07	2.6355673714083e-06	1.13948089230563e-08	2.4626456570568e-07	6.6789922528496e-09	3.05670456212338e-06	327150	0.000916592442443132	0.0512966891784201	0.862225091710355	0.00372780839347481	0.0805653803632919	0.00218503035445792
1.51585961752271e-06	1.50108607590622e-05	7.26692708781465e-08	9.25349601357982e-07	4.52582341309867e-07	1.7977321590131e-05	55626	0.0053787275200744	0.084320659778088	0.834988720861666	0.0040422746243823	0.0514731628245429	0.0251751819113211
5.98929456943291e-07	7.01873294635842e-06	3.40720705306218e-08	5.13406639941416e-07	2.36420994118283e-07	8.40156210789204e-06	119025	0.00251730547963502	0.0712878687620109	0.835408089141584	0.0040554447010058	0.0611084740371253	0.0281401233582741
2.97387321979291e-07	5.88910107188108e-06	2.14654492752547e-08	5.46589589302586e-07	2.07171717201639e-08	6.77526060415837e-06	147596	0.00203052076472032	0.0438931192988749	0.869206576093412	0.00316821012937571	0.0806743269723251	0.00305776750601277
3.06529910754086e-07	4.29669238548594e-06	2.47276652481106e-08	4.4567152905687e-07	2.59947446466993e-07	5.333568937012e-06	187492	0.0015987955107557	0.0574718194091275	0.805594234597642	0.00463623242525551	0.0835597203898795	0.0487379931780955
1.85953014062011e-09	5.15840204959981e-07	2.2667786805477e-09	8.08588008513369e-07	1.27664905996655e-07	1.45621942829117e-06	686710	0.000436770734449032	0.0012769573764046	0.354232470009896	0.00155661889719992	0.555265225009545	0.0876687287069543
2.57852353264119e-07	3.02962628667378e-06	9.5771993452482e-09	1.44682607086345e-07	3.34724780591559e-09	3.44508569417541e-06	290269	0.00103299358296594	0.0748464265199756	0.879405203706821	0.00277995968618149	0.0419968093481562	0.000971600738865443
4.02272767724551e-07	3.72971968728721e-06	2.12440125132487e-08	2.53251172959202e-07	2.80493306175055e-08	4.43453697110171e-06	225503	0.00132947949915518	0.0907135897943841	0.841061809066527	0.004790581892019	0.0571088198406167	0.0063251994064528
3.64759994765389e-07	3.70893562722517e-06	1.6476749321406e-08	2.15414215423969e-07	1.98616645803713e-08	4.32544825131631e-06	231190	0.00129679571464292	0.0843288310418201	0.857468500772488	0.00380925822344351	0.0498015934784135	0.00459181648383543
3.40741683017158e-08	1.14222241929329e-06	3.4975691004332e-09	1.50748407076226e-07	1.12246409000177e-08	1.34176720467168e-06	745286	0.000402449426950335	0.0253949926507955	0.851282111618446	0.00260668846895019	0.112350642161591	0.00836556510021744
2.3820908749463e-07	2.97276381281734e-06	8.40233465230508e-09	1.34822553179497e-07	1.63532602949845e-09	3.35583311417327e-06	297989	0.00100624501909752	0.0709835916716361	0.885849716501679	0.00250379991091275	0.0401755834073147	0.000487308508457018
1.43734374314488e-07	2.32573693281637e-06	8.37570346532263e-09	1.74253677867321e-07	5.96326349220088e-08	2.71173332338551e-06	368768	0.000813190281460208	0.0530046126125118	0.857656950541421	0.0030886899508488	0.0642591498082011	0.0219905970870172
1.16697279000453e-06	8.80361207850195e-06	3.68565411859508e-08	3.57509741389535e-07	3.04202856639786e-08	1.0395371436746e-05	96197	0.00311376977279332	0.112258883398766	0.846878068000785	0.00354547611984974	0.0343912426376412	0.00292632984295759
1.33327696596948e-07	2.14578811109292e-06	1.38570736330688e-08	2.86745953612676e-07	2.01228098996221e-07	2.78094693393183e-06	359590	0.000833937321065181	0.0479432724767757	0.771603400593878	0.004982861579986	0.103110904459892	0.0723595608894683
1.52764293308939e-06	1.52489104697893e-05	5.30262182499845e-08	6.8064049705262e-07	4.07474722118717e-07	1.79176948403e-05	55811	0.00536093523148362	0.0852588989100016	0.851053140803126	0.00295943304775564	0.0379870571030009	0.0227414701361157
1.93448818991357e-07	4.11188906591086e-06	1.29193577746264e-08	3.53100613016115e-07	1.80594493907486e-07	4.85195234960044e-06	206103	0.00145453037990451	0.0398703047871621	0.847471032202011	0.0026627132427816	0.0727749548169395	0.0372209949511063
1.35412417332045e-06	6.50913163037207e-06	1.71672371177241e-08	1.0610184944748e-07	1.27638191049392e-07	8.11416308130712e-06	123241	0.00243129839506062	0.166884022387964	0.802193838741963	0.00211571260593379	0.0130761297726331	0.0157302964915059
7.39686248388676e-06	1.84141345305632e-05	6.02740814510287e-08	1.92929493624867e-07	1.36224373398907e-07	2.62004249629248e-05	38167	0.00782941962817651	0.28231841637507	0.702818162553483	0.00230050014594497	0.00736360169340283	0.00519931923209923
8.66041808222434e-07	6.02899224020678e-06	1.86607107824599e-08	1.67030827579251e-07	6.85167240193754e-08	7.1492423108103e-06	139875	0.00214248196211375	0.121137565433039	0.843305063403768	0.00261016622058581	0.0233634307410011	0.00958377420160622
1.36945751168524e-05	3.92186467717279e-05	1.21574081407133e-07	4.47690675643632e-07	4.01572282284184e-08	5.35226438738595e-05	18684	0.0159289929315558	0.25586507178396	0.732748682298977	0.00227145134484864	0.00836450973346412	0.000750284838750859
2.88772222167507e-08	1.22623945534513e-06	5.75207490210107e-09	3.14059058098215e-07	2.82303974673119e-08	1.60315820802951e-06	623769	0.000480832211055104	0.0180127089591766	0.764889858782147	0.00358796460217805	0.195900227766188	0.0176092398903105
9.92752133248369e-09	9.70254290657385e-07	1.77079542648189e-09	2.22535156849208e-07	1.20722451573438e-08	1.2165600094229e-06	821990	0.000364901632022518	0.00816032193692853	0.797539195060047	0.00145557589659872	0.182921643918553	0.00992326318787226
6.90342137636968e-07	7.63608571011468e-06	1.82194806577251e-08	2.59133396674358e-07	2.12537215952385e-08	8.62503444667898e-06	115942	0.00258417674448974	0.0800393484692436	0.885339734852296	0.00211239511799752	0.0300443317967427	0.00246418976371997
1.24178082856217e-08	9.74394293003557e-07	3.83228241921657e-09	3.86655964038145e-07	4.92028423280308e-08	1.42650319007457e-06	701015	0.000427859704196232	0.00870506871069286	0.683064923922546	0.00268648710068165	0.271051594366174	0.0344919258999054
2.30739504861898e-07	4.66641854248302e-06	1.58409296781193e-08	4.1193398680095e-07	3.28952613872099e-07	5.65388557769609e-06	176870	0.00169473278413579	0.0408107843165659	0.825347184402085	0.00280177754933879	0.0728585644580394	0.0581816892739709
4.89924329238598e-06	1.7318264876857e-05	9.17714959289891e-08	4.17113257641732e-07	2.13439612197716e-08	2.27477368840335e-05	43960	0.00680116535782394	0.215372778283924	0.761318146290526	0.00403431323286507	0.0183364727563075	0.00093828943637698
6.42555607740664e-07	4.78530842064681e-06	1.49810910087588e-08	1.43450648012835e-07	1.02868201456911e-08	5.59658258755476e-06	178680	0.00167757077702058	0.114812137172697	0.85504115159276	0.00267682836345033	0.0256318290257754	0.00183805384531735
6.89128060976396e-08	2.66089961605286e-06	1.57818018264816e-08	7.83562769164252e-07	8.33614711358603e-08	3.61251846427709e-06	276815	0.00108317044374862	0.0190761117982078	0.736577443787636	0.00436864253637517	0.216902080062047	0.0230757218157339
1.14531531269729e-06	1.04075975071291e-05	4.51906113766778e-08	5.28030364116932e-07	2.5618257984979e-07	1.23823163751698e-05	80760	0.00370782688179216	0.0924960466196767	0.840521045642108	0.0036496088459909	0.0426439083058633	0.0206893905863616
1.14925425688673e-09	1.86895077263734e-07	8.35849300641152e-10	1.74770164351369e-07	2.58806389204739e-08	3.89530984093105e-07	2567190	0.000116852490209873	0.00295035389691115	0.479795150824415	0.00214578386514529	0.448668197109568	0.0664405143039609
2.13491207078961e-07	3.19703188150377e-06	1.44520287080064e-08	2.78266478397358e-07	3.37440723084769e-08	3.73698566799657e-06	267595	0.00112046959982326	0.0571292549787636	0.855510875752896	0.00386729572761628	0.0744628165905004	0.0090297569502233
2.84645190623784e-07	4.07735421033962e-06	1.93312007157913e-08	3.56043494220724e-07	9.28588734155297e-09	4.74665998324147e-06	210674	0.00142298796574958	0.0599674701008183	0.858994371776176	0.00407259015477029	0.075009268723222	0.0019562992450139
5.43670998312931e-06	1.37231330958619e-05	5.14474551436909e-08	1.66970753407264e-07	5.90529602153128e-10	1.93788518171443e-05	51603	0.00579684495624966	0.280548612189681	0.708149957765875	0.00265482473518766	0.00861613242016469	3.04728890919477e-05
5.26694181941602e-07	8.39972124502786e-06	2.54046071043536e-08	5.2098017164082e-07	5.40313013185036e-07	1.00131132188997e-05	99869	0.00299944166472121	0.0526004420830347	0.838872093164137	0.00253713371146175	0.0520297893623608	0.0539605416790055
3.07881444245691e-07	4.69902397738571e-06	1.75640971636374e-08	3.44687390553504e-07	7.738082932818e-08	5.44653773867672e-06	183603	0.00163263157604066	0.0565279190226438	0.862754322625399	0.00322481877595596	0.0632855966655339	0.0142073429104671
3.86379187346147e-06	2.32971533083537e-05	1.19704134055533e-07	9.28118085820042e-07	2.87834946337102e-07	2.84966023480279e-05	35092	0.00851266285434182	0.135587808899922	0.817541439636435	0.0042006458381807	0.0325694296634024	0.0101006759620598
3.96641197309891e-08	1.389798601158e-06	6.21036010763101e-09	2.79792652169463e-07	5.29247705885281e-08	1.76839050375461e-06	565486	0.000530376920642617	0.0224295027861635	0.785911594869576	0.00351187144154264	0.158218816248681	0.0299282146540368
1.87104655270242e-06	7.78217145852278e-06	2.59735132657274e-08	1.38900991401058e-07	5.87758010592839e-08	9.87686831695127e-06	101247	0.00295868955362888	0.189437227738596	0.787918924176255	0.00262973165503788	0.0140632624576626	0.00595085397244887
5.1098408851393e-07	4.3110732560872e-06	2.42790233668786e-08	2.63371852162443e-07	3.12689278522235e-08	5.14097714798267e-06	194516	0.00154110837987864	0.0993943512692798	0.838570787613571	0.00472264759558516	0.051229920807135	0.00608229271442949
6.11998569779789e-07	7.22433782228066e-06	2.78590237939102e-08	4.2285822879576e-07	3.96045172516157e-07	8.68309881716627e-06	115166	0.00260155104010773	0.0704815852803475	0.831999954670367	0.00320841952631399	0.0486989999422532	0.0456110405807182
1.1086141188736e-06	7.5332370225232e-06	3.01555176162185e-08	2.63472062181999e-07	5.07814723461553e-08	8.98626019354117e-06	111281	0.00269225952249574	0.123367685221312	0.838306131836432	0.00335573608673078	0.0293194339477694	0.00565101290775603
1.47559989481555e-06	8.89352254399339e-06	4.10013261514985e-08	3.17739109743209e-07	2.17640650198363e-08	1.07496269397235e-05	93026	0.0032197109930836	0.137269870209422	0.827333133871729	0.00381420921687848	0.0295581522526197	0.00202463444935105
2.47927975189212e-08	8.83119275419769e-07	3.67369149938069e-09	1.6824979847186e-07	2.18601381464318e-08	1.10169570105636e-06	907692	0.000330454280354497	0.0225042155425936	0.801600001318866	0.00333457913637873	0.152718938914378	0.0198422650877835
2.21896267945223e-06	1.7051426600229e-05	8.14993579751397e-08	8.05315122605334e-07	1.15780380882692e-07	2.02729841411444e-05	49327	0.00606349923094707	0.109454171324921	0.841091103387331	0.00402009676561307	0.039723561020843	0.0057110675012917
9.96525486761237e-11	6.25415886467574e-08	2.65801842316987e-10	2.14486452463255e-07	3.39247020555977e-08	3.11318197556603e-07	3212148	9.33911125826636e-05	0.000320098694706097	0.200892813647317	0.000853794748919744	0.688962142742258	0.108971150166799
1.03090832166492e-06	7.34322444687494e-06	3.68287089060697e-08	3.37303043771519e-07	1.62055449564368e-08	8.76447006617388e-06	114097	0.0026258988225959	0.117623577225013	0.837840096598175	0.00420204628779653	0.0384852753474881	0.00184900454152744
1.19387181701599e-07	3.83280438559625e-06	1.32343715003641e-08	5.46336057264191e-07	1.26878344456622e-07	4.63864034051903e-06	215580	0.00139062750991792	0.0257375379286768	0.826277552091351	0.00285307127279528	0.117779352818516	0.0273524858886613
4.85058264257851e-07	5.65807931873633e-06	1.86482873154069e-08	2.79696509316616e-07	2.41119333648001e-07	6.68260171327421e-06	149642	0.00200277896897727	0.0725852422559225	0.846688095670466	0.00279057291090149	0.0418544335451014	0.0360816556176085
1.49005324114765e-06	1.5885244753855e-05	9.42697675526443e-08	1.29235518433409e-06	8.56033400882323e-07	1.96179563477717e-05	50974	0.00586815933261553	0.0759535404571791	0.809729845058979	0.00480527970811558	0.065876137219608	0.0436351975561184
4.88891787757409e-07	4.09199309567289e-06	1.73670981370036e-08	1.86899708877359e-07	2.58811807867396e-08	4.8110328712314e-06	207856	0.00144227225751326	0.101618883271582	0.850543574570408	0.00360984815565362	0.0388481463086578	0.00537954769369829
3.22506701824347e-07	3.81011430741275e-06	1.59984470634643e-08	2.43019409229546e-07	8.11343839343667e-09	4.39975230392354e-06	227286	0.00131905787224729	0.0733011041409644	0.865983820047102	0.00363621539539793	0.0552347933343497	0.00184406708218583
1.27939573568333e-06	1.20998773324251e-05	5.71350336339994e-08	6.94820087428372e-07	7.99046888622611e-08	1.42111328780331e-05	70367	0.00425429489623119	0.0900277090266999	0.851436506594668	0.00402044186936821	0.0488926599583339	0.00562268255092977
3.14874656829331e-06	1.62726103069631e-05	7.49317068155966e-08	4.97927227099599e-07	6.09051164406316e-07	2.06032669735779e-05	48536	0.00616198041348315	0.152827538095358	0.789807282885352	0.00363688471889874	0.0241673918868377	0.0295609024135529
1.88148514361812e-06	1.18779477991702e-05	5.20447965473338e-08	4.22468889614322e-07	6.08412429265397e-07	1.48423590582153e-05	67375	0.00444284200963674	0.126764561902759	0.80027357865296	0.00350650434632402	0.028463729246631	0.0409916258513257
7.62336826785701e-08	2.23096455001534e-06	8.78278186513101e-09	3.30484062080205e-07	3.02486961828082e-08	2.67671377282205e-06	373592	0.000802692876147426	0.0284803266799039	0.833471465147817	0.00328118080995689	0.123466343482731	0.0113006838795906
4.24645852558229e-07	3.82340107426744e-06	1.54890997904309e-08	1.79311631367236e-07	1.31765421412246e-07	4.57461307939558e-06	218598	0.0013714457704157	0.0928266161942455	0.835786766642263	0.00338588193615652	0.0391971142160349	0.0288036210112999
3.31336773085137e-07	6.78242520564145e-06	2.77735965740886e-08	7.31057948058641e-07	3.9298859478981e-07	8.26558211814912e-06	120984	0.00247661300455648	0.0400863204005445	0.820562315961868	0.00336015009918114	0.0884460329119982	0.0475451806264082
1.84060526751015e-07	2.87853557676062e-06	1.22636278434137e-08	2.46600401105639e-07	3.77489821283144e-08	3.359209114589e-06	297689	0.00100725680296843	0.0547928159493385	0.856908718263229	0.00365074856166379	0.0734102560137315	0.0112374612120368
1.17376763039109e-07	2.04683937152723e-06	7.64279904035833e-09	1.71361767008083e-07	3.44464796797737e-08	2.37766718029455e-06	420580	0.000713046663397221	0.0493663553973806	0.860860337599336	0.00321441079041664	0.0720713851073361	0.0144875111055309
6.06942472038511e-06	3.18398918412333e-05	9.74720109710694e-08	6.57537589021487e-07	1.92674554030442e-08	3.8683593617014e-05	25851	0.0115382207824603	0.156899195573072	0.823085159989617	0.00251972482019351	0.0169978413983825	0.000498078218735342
9.31167394487151e-08	2.11529176986546e-06	9.88638568779695e-09	2.88765468778438e-07	1.14282285984805e-08	2.51848859237889e-06	397064	0.00075526217495514	0.0369732623488915	0.839905241686013	0.00392552331494127	0.114658239728487	0.00453773292166703
1.90195590852902e-08	7.85433137071054e-07	3.38525312697276e-09	1.7974564353003e-07	1.32555955589264e-07	1.12013954840261e-06	892746	0.000335985596938371	0.0169796335754891	0.701192220372123	0.00302217088201229	0.160467188027026	0.118338787143349
2.35852862172584e-07	6.06875409820889e-06	3.623541243341e-08	1.19895616785716e-06	8.99223565129723e-07	8.43902210580177e-06	118497	0.00252851522090414	0.0279478900772682	0.719130015554369	0.00429379280906236	0.142072879158935	0.106555422400365
2.74973241359637e-06	1.61239451929018e-05	8.9679145283656e-08	6.76172518245363e-07	1.61910490471102e-07	1.98014397604982e-05	50501	0.00592288091594873	0.138865276810921	0.814281455688252	0.00452892044055081	0.034147644132133	0.00817670292814245
1.58584232170004e-06	1.53493119424672e-05	6.63649511991586e-08	8.25992756729234e-07	2.14234587504728e-07	1.80417465596004e-05	55427	0.00539795121405762	0.0878984923361634	0.850766409546948	0.00367841056739844	0.0457823057208231	0.0118743818286667
7.96247591762039e-08	2.00836123939366e-06	1.39585423008578e-08	4.52689071746253e-07	1.01192580340021e-08	2.56475287065098e-06	389901	0.000769130914957228	0.0310457822612726	0.783062283456536	0.0054424511852929	0.176503973122117	0.0039455099747812
1.38290220937813e-06	1.39125513483696e-05	4.13469431986289e-08	5.34889005227786e-07	2.87097188868377e-08	1.5900399225061e-05	62892	0.0047587985579246	0.0869727979658841	0.87498125999514	0.00260037138774862	0.0336399732897734	0.00180559736145415
1.9410130574954e-07	4.2319473508196e-06	1.44350798119539e-08	4.04683309543784e-07	5.94833916142168e-08	4.9046504375391e-06	203888	0.00147031676322362	0.039574952021847	0.862843826428327	0.00294314141156137	0.0825101227289163	0.0121279574093485
3.16662294853707e-07	4.81536527979574e-06	2.63623262257555e-08	5.15457208872947e-07	2.69189554750197e-08	5.70076606522317e-06	175415	0.0017087730763814	0.0555473231545961	0.844687402482851	0.00462434801290579	0.0904189372051996	0.00472198914444772
1.8518619367449e-06	7.61923352907164e-06	3.47331875463093e-08	1.83740664581707e-07	7.84842205381576e-08	9.76805353848271e-06	102375	0.00292614085384602	0.189583516250111	0.780015537287396	0.00355579414153216	0.0188103662472603	0.00803478607370007
9.62935732244444e-07	5.93238772450799e-06	2.94060665979862e-08	2.32932114519518e-07	4.08946272871102e-08	7.19855626515704e-06	138917	0.00215724444885768	0.133767896891397	0.824107988600762	0.00408499503439592	0.0323581709914489	0.00568094848199649
7.32400685834685e-08	2.1612646371185e-06	8.11897186706141e-09	3.0805782872513e-07	7.98716461697211e-08	2.63055315246389e-06	380148	0.000788855673330868	0.0278420789615556	0.821600823801707	0.00308641239940613	0.117107623708949	0.0303630611283828
3.75299565037114e-07	7.32967293873629e-06	2.99362844453154e-08	7.51814514185413e-07	4.8879272923517e-07	8.9755160316393e-06	111414	0.00268904491769584	0.0418137033808594	0.816629697155985	0.00333532738839616	0.0837628178185206	0.0544584542562392
1.74935829330109e-06	8.66338382140586e-06	4.37437911837044e-08	2.78540379378158e-07	1.0999272009458e-08	1.07460255572783e-05	93058	0.0032186340448207	0.162791190470997	0.80619423201894	0.00407069487696098	0.0259203161106855	0.00102356652241611
1.67432148434962e-06	1.14588483806055e-05	5.29454578142721e-08	4.65917601879274e-07	3.62741768171106e-07	1.40147746928198e-05	71353	0.0041956354948024	0.119468312623494	0.81762630022702	0.00377783153669946	0.0332447443566808	0.025882811256106
1.29335724736935e-06	7.47825753139737e-06	2.85934897606666e-08	2.12575008174656e-07	9.63176423596845e-08	9.10910091906173e-06	109780	0.00272901217974963	0.141985170530153	0.820965493504233	0.00313900241250284	0.0233365520992111	0.0105737814539007
2.07513324049896e-06	1.58041964510735e-05	5.24376758326823e-08	5.1353054367198e-07	4.3621815646922e-07	1.88815160675464e-05	52962	0.00564849522023869	0.109902893023813	0.837019463613828	0.0027771962614174	0.0271975270330457	0.0231029200678961
2.39921144798453e-07	2.76390028528075e-06	1.14603997223496e-08	1.69750791898958e-07	8.5359034979384e-08	3.27039165667989e-06	305774	0.00098063796135972	0.0733615939572269	0.845128221763709	0.00350428967703038	0.0519053403136703	0.0261005542883634
8.1073004992569e-07	6.08553218323223e-06	2.80271817794368e-08	2.70499139389789e-07	3.76663261432654e-08	7.23245488047041e-06	138266	0.00216739211677519	0.112096108904168	0.841419999682931	0.00387519621520458	0.0374007365217321	0.00520795867596418
2.47439937092476e-09	3.06623136284976e-07	1.12513431757762e-09	1.79267007079383e-07	4.20883691650031e-08	5.31578046217865e-07	1881191	0.000159460741048445	0.00465481858878469	0.576816778771386	0.0021165928984142	0.337235535505753	0.0791762742356621
1.59723613662318e-08	7.37769431866028e-07	2.40664903676193e-09	1.42930024906826e-07	6.28302581081725e-08	9.6190872528402e-07	1039600	0.000288531123282421	0.0166048617154561	0.766984862984987	0.00250195156099798	0.148590007710579	0.0653183160279795
2.88839179322826e-06	1.7107008822861e-05	5.87395306445547e-08	4.47338922972593e-07	5.6031883266142e-07	2.10617979023679e-05	47479	0.00629868549970281	0.137138899851638	0.812229274165516	0.00278891341170598	0.0212393512199783	0.026603561351162
5.93203818197872e-09	4.30999827105131e-07	1.43487106436194e-09	1.3404296340775e-07	8.48432237566447e-09	5.80894022134886e-07	1721484	0.000174253073426001	0.0102119112194983	0.741959480872487	0.00247010816032939	0.230752871091905	0.0146056286557798
3.71026163865963e-10	1.25704839194407e-07	6.12978158117574e-10	2.67027045481154e-07	1.71509590341352e-08	4.1086684803168e-07	2433879	0.000123252483500202	0.000903032614199516	0.305950309197774	0.00149191437823261	0.649911392852423	0.0417433509573709
1.35534619979003e-07	2.28818855079041e-06	1.40069183463815e-08	3.04050160855326e-07	2.4239745084195e-08	2.76601999505531e-06	361530	0.000829462951404181	0.0489998699291011	0.827249461276816	0.00506392519628238	0.109923341624016	0.00876340197378444
5.86799727744801e-08	1.90628698587607e-06	7.14809540322538e-09	2.9857943653692e-07	1.74410825293786e-07	2.44510531588448e-06	408980	0.000733263522358585	0.0239989551342713	0.779633896949956	0.00292343047834717	0.122113119053489	0.0713305983839373
9.19239566389015e-07	6.80860329310624e-06	2.88909652277517e-08	2.75142443177876e-07	6.74092727315118e-09	8.03861719517403e-06	124400	0.00240868929279892	0.114352947039309	0.846986879434161	0.00359402177343342	0.0342275837370459	0.000838568016051079
1.00269627376391e-09	2.05813393620353e-07	9.16866409007094e-10	2.41976381132815e-07	1.08746894245654e-07	5.58456231681592e-07	1790651	0.000167522882770332	0.00179547870876943	0.368539881810647	0.00164178740784444	0.433295157982549	0.19472769409019
2.16508805698708e-06	1.06306715263295e-05	3.21104122322928e-08	2.02720668948068e-07	4.09148448800725e-08	1.3071505509377e-05	76502	0.00391379833151917	0.165634176983969	0.813270630433767	0.00245651981015179	0.0155085937731231	0.0031300789989892
4.16940355313312e-07	4.72534536187961e-06	1.86696996542441e-08	2.7205990850225e-07	1.60581733725904e-07	5.59359705907532e-06	178776	0.00167667661559578	0.074538861292636	0.844777575498218	0.00333769119532011	0.0486377380474425	0.0287081339663836
1.34021382062441e-06	9.67201315296006e-06	4.44682832395242e-08	4.12636545811668e-07	1.3512761617162e-08	1.14828445642528e-05	87086	0.00343894637987541	0.116714444154075	0.842301147493535	0.00387258427044795	0.0359350458418853	0.00117677824005634
2.77341470223373e-06	1.05589144321876e-05	5.33999638019387e-08	2.61400972979533e-07	4.25495453324971e-08	1.36896796165353e-05	73048	0.00409851008447149	0.202591644210856	0.771304714789223	0.00390074605817939	0.0190947473061237	0.00310814763561764
6.76653432554865e-07	4.81131337916197e-06	2.99080197965749e-08	2.73428731990472e-07	8.02153480361635e-08	5.87151891154004e-06	170314	0.00175991038302281	0.115243336988143	0.819432492962882	0.00509374494865253	0.0465686538883606	0.0136617712119612
1.13783308103535e-06	8.79866330168776e-06	4.07280512400719e-08	4.04953907488208e-07	3.95280387674229e-09	1.03861311453281e-05	96282	0.00311100628446803	0.109553120898841	0.847155035746448	0.00392138811557295	0.0389898704167974	0.000380584822339772
1.58729867700475e-06	7.88141004704844e-06	3.24172197552273e-08	2.06958080264844e-07	5.79728127409018e-09	9.71388130534735e-06	102945	0.00290993644905524	0.163405195833612	0.811355399484842	0.00333720566848826	0.0213053952132312	0.000596803799826014
6.68763539146563e-07	5.52035844455309e-06	1.82507990263532e-08	1.93704952451127e-07	4.34746217542861e-08	6.44455235693142e-06	155170	0.00193150417729115	0.103771914961212	0.85659300115945	0.00283197311706586	0.0300571617271118	0.006745949035161
9.96301119322654e-08	2.09047898403854e-06	1.1872200338585e-08	3.20294682440593e-07	6.7852103025382e-08	2.59012808177537e-06	386081	0.000776737613898959	0.0384653224808772	0.807094830077149	0.00458363446275881	0.123659785280213	0.0261964276990015
4.52767245131937e-07	5.13396905268322e-06	2.27559130516193e-08	3.31773804445013e-07	9.75175838358985e-08	6.03878359914769e-06	165596	0.00181000051959457	0.0749765640212444	0.850166091960611	0.00376829417348736	0.0549405023375634	0.0161485475070943
4.84644144211833e-10	1.25952210407725e-07	4.68849046563782e-10	1.56665893454225e-07	2.97499770588404e-08	3.13321574111567e-07	3191609	9.39920694374985e-05	0.00154679468078781	0.401990226063643	0.00149638290275165	0.500016297627946	0.0949502987248721
2.22946577718919e-07	2.7546277996753e-06	1.08898030207091e-08	1.72998077015597e-07	8.43604309515462e-08	3.24582268838208e-06	308088	0.000973274447720107	0.0686872325210254	0.848668600886632	0.00335502091956146	0.0532986837619987	0.025990461910782
2.18666034280239e-09	5.01041968404534e-07	2.5502846564346e-09	7.51407241199548e-07	2.45622444205184e-07	1.5028085988085e-06	665421	0.000450741304002467	0.00145504912903484	0.333403714086933	0.00169701228649915	0.500001957531584	0.16344226696595
1.1474763593387e-07	1.9662926023778e-06	1.00808178192898e-08	2.22105416449892e-07	1.09115628286695e-08	2.32413803540952e-06	430267	0.000696999203987247	0.0493721260035446	0.846030903681387	0.00433744367404301	0.0955646407683163	0.00469488587270886
4.44919867061512e-08	1.51818250524816e-06	7.6926653693167e-09	3.37509345081197e-07	7.6506588511842e-08	1.98438309091667e-06	503935	0.000595138352835423	0.0224210672373743	0.765065229691536	0.00387660296266844	0.170082756009218	0.0385543440992034
6.28699971939772e-09	5.30805333894036e-07	2.08117435096484e-09	2.25924901897695e-07	1.05440647473763e-07	8.70539057335857e-07	1148714	0.000261127731078781	0.00722196168732286	0.609743272769954	0.00239067315064983	0.259522993246393	0.12112109914568
1.18439042103192e-09	4.54507171452417e-07	1.17700206239968e-09	5.80821871110092e-07	5.16952691579095e-07	1.55464312662504e-06	643234	0.000466284556087326	0.000761840708486652	0.292354665626125	0.00075708826176386	0.373604630646645	0.332521774756979
1.01232967761688e-06	6.51220511236635e-06	3.16250244719817e-08	2.61576965096708e-07	8.69825188746138e-09	7.82643503143938e-06	127772	0.00234518544303708	0.129347483694719	0.832078089986862	0.00404079562980356	0.033422236822504	0.00111139386611143
2.86230086805486e-07	2.92564457708586e-06	1.39712291067412e-08	1.83610815352462e-07	9.87290677369874e-08	3.50818577608754e-06	285048	0.00105190393970556	0.081589204527447	0.833948018667544	0.00398246558148996	0.0523378256088912	0.0281424856146284
2.39729506314457e-08	9.42029895091611e-07	4.68804125197471e-09	2.36861805079402e-07	7.69197383169308e-09	1.21524466588613e-06	822880	0.000364507172407325	0.0197268511472669	0.775177148714087	0.00385769333828452	0.194908738732614	0.00632956806774731
7.18148001528013e-06	1.79203024022914e-05	9.86736462414243e-08	3.1658931596684e-07	4.27754854648156e-08	2.55598208652446e-05	39124	0.0076387198071558	0.280967540936301	0.701112206410602	0.00386049834862487	0.0123862102804221	0.00167354402404988
4.30615834230935e-08	1.23201170215503e-06	6.01992946437928e-09	2.2145011023092e-07	2.58362595174086e-08	1.52837958479083e-06	654288	0.000458409124250769	0.0281746654113983	0.806090132592054	0.00393876594812221	0.144892088611107	0.0169043474373184
3.74673095620692e-06	1.13326642768592e-05	4.66247294633751e-08	1.81323923266297e-07	4.27898944452976e-08	1.53501337802411e-05	65146	0.0045944883760578	0.244084579968271	0.738277883378891	0.00303741518679083	0.0118125304874997	0.00278759097854752
2.08089251268464e-07	2.88405463547981e-06	1.01429561623237e-08	1.80750755188084e-07	9.40577613925155e-09	3.29244337423793e-06	303726	0.000987246989020973	0.0632020744522686	0.875961803336208	0.00308067748155924	0.0548986678411501	0.00285677688881395
1.76095441142128e-07	5.15488937954391e-06	2.13605899255035e-08	8.04070421052282e-07	5.10449740427174e-07	6.66686557209099e-06	149996	0.00199806753882203	0.026413528102217	0.773210337572043	0.00320399289509058	0.120606964750917	0.0765651766797326
5.02347259524761e-07	7.2789300122113e-06	2.499099064238e-08	4.65625747852158e-07	7.27926556711957e-08	8.3446866659018e-06	119837	0.00250028551117598	0.0601996551383362	0.872283202909774	0.0029948387091032	0.0557990690956445	0.00872323414714207
2.79940494659905e-07	8.05990544571706e-06	3.56607603236733e-08	1.32038093773412e-06	1.25943067717516e-07	9.82183070615227e-06	101814	0.0029422268240884	0.0285018651853318	0.820611318485508	0.00363076511808901	0.134433282066962	0.0128227691441094
1.32573131115908e-05	4.63515972476932e-05	2.22626637266165e-07	1.00092268574797e-06	1.38139129083559e-07	6.09705988113816e-05	16401	0.0181254588358865	0.217437803958651	0.760228670069098	0.00365137691947035	0.0164164811443696	0.00226566790841116
5.67567826443606e-07	5.32689927434804e-06	1.80778658493104e-08	2.18157392944602e-07	8.38669024539525e-08	6.21456926203951e-06	160912	0.00186263970133904	0.0913285865056624	0.857163071121658	0.0029089491301892	0.0351041856234789	0.0134952076190118
9.96058591956094e-07	6.07002532162905e-06	1.84996003498844e-08	1.44953403218297e-07	6.81177413868649e-08	7.29765465854019e-06	137030	0.00218690960708523	0.136490233994622	0.831777551233602	0.00253500627468511	0.0198630121594837	0.00933419633760678
3.58191473603279e-07	3.8113705436159e-06	2.20927077272456e-08	3.0225729451866e-07	5.08763053709049e-08	4.54478832483599e-06	220032	0.00136251053422887	0.0788136757978063	0.83862443555134	0.00486110818550453	0.066506352532836	0.0111944279325134
8.36584472669773e-07	6.51970238986056e-06	3.71390034867712e-08	3.7214703723782e-07	2.27553214242363e-08	7.78832822467916e-06	128397	0.00233378005705165	0.107415153616518	0.837111919500432	0.00476854626761716	0.0477826597059154	0.00292172090951826
1.26386227544202e-08	1.20433501437689e-06	4.88175230823944e-09	5.98159887813947e-07	2.82839378339553e-07	2.10285465559304e-06	475544	0.000630658111507643	0.00601022173396756	0.57271433913593	0.00232148821852963	0.284451370056888	0.134502580854685
4.66176622856192e-07	4.62576924012575e-06	1.85825390078883e-08	2.37084303681027e-07	1.73367568881473e-07	5.52098027455234e-06	181127	0.00165492774892428	0.0844372918709607	0.83785288301919	0.003365804274567	0.0429424290417793	0.0314015917935027
1.43648735487589e-06	7.38943455597043e-06	4.17338794106147e-08	2.76031721939724e-07	1.21199439160752e-07	9.26488695135741e-06	107934	0.00277561978590457	0.155046398560257	0.797574173842218	0.00450452117006136	0.0297933178665804	0.0130815885608831
2.55319093363713e-07	5.41689295582457e-06	3.09697027326344e-08	8.44885561836918e-07	1.53782557693348e-07	6.70184987145118e-06	149213	0.00200854187342236	0.0380968088305486	0.808268322884951	0.00462106781361373	0.126067515393921	0.0229462850769662
2.05889487068247e-07	3.34200360623081e-06	1.21355256912536e-08	2.53279022252195e-07	7.06981561113083e-09	3.82037745685364e-06	261754	0.00114545888689965	0.0538924463337745	0.87478361601034	0.00317652531151938	0.0662968581279372	0.00185055421642901
2.84110300229393e-06	1.53767628002968e-05	5.57684643316586e-08	3.88103012975156e-07	3.47773305464999e-07	1.90095105853625e-05	52605	0.00568667667294043	0.14945692523413	0.808898405419076	0.00293371384188085	0.0204162548652882	0.0182947006396254
3.97244644213681e-08	1.78630308527405e-06	8.1792502249441e-09	4.72922195033077e-07	5.01017321648545e-08	2.3572307271183e-06	424227	0.000706920065818295	0.0168521748695899	0.757797302030676	0.00346985559404411	0.200626179521774	0.0212544879839165
3.76863257249052e-06	1.34975162365662e-05	5.82852793286292e-08	2.684072647589e-07	8.78477168235661e-08	1.76806890699678e-05	56559	0.00529021089903448	0.213149643522202	0.763404422935806	0.0032965502135113	0.0151808147124092	0.00496856861607182
1.42783574940393e-05	4.74543382590344e-05	3.02760516094446e-07	1.29392519851765e-06	4.78757654878959e-08	6.33772572331737e-05	15779	0.0188341580182706	0.225291502305113	0.748759733865467	0.00477711610302965	0.0204162384900488	0.000755409236340953
7.52843387103444e-07	1.0589698825396e-05	4.55095523701779e-08	8.23171243866516e-07	1.46372193528209e-07	1.23575952022643e-05	80922	0.00370043790967989	0.0609215122182914	0.856938478083146	0.00368271913954902	0.0666125755370014	0.0118447150220124
1.75602934710174e-06	1.01961866264534e-05	5.87878608470151e-08	4.3889800845309e-07	2.86684368832958e-07	1.27365862116882e-05	78514	0.00381370946446757	0.137872842684507	0.800543132750633	0.00461566858418203	0.0344596268700572	0.0225087291106209
1.46936901075378e-06	6.9067917303729e-06	2.1326305483679e-08	1.28890113758617e-07	3.31937113491374e-09	8.52969653150388e-06	117237	0.00255564862830615	0.172265098216186	0.809734754907529	0.00250024199629045	0.0151107502221879	0.000389154657806858
1.56155415935217e-06	1.11303448781189e-05	4.74346578572846e-08	4.34736431494225e-07	4.27733045318616e-08	1.32168434313544e-05	75661	0.00395722868517101	0.118148797590178	0.842133368374046	0.00358895511652616	0.0328926066009752	0.00323627231827458
4.1121946653708e-07	3.64332223902727e-06	1.65040224700107e-08	1.88006176149996e-07	5.2926555565549e-08	4.31197845974991e-06	231912	0.00129275999184686	0.0953667719761594	0.844930528534825	0.00382748258695336	0.0436009080065999	0.012274308895462
1.48916848143949e-06	6.91116245311908e-06	2.25723469334241e-08	1.34692155532697e-07	7.68746720441898e-08	8.63447010906888e-06	115815	0.0025870001485585	0.172467848359958	0.800415354482519	0.00261421333889571	0.0155993539651297	0.00890322985349703
1.67523693292008e-08	7.02614712344431e-07	3.00793647230224e-09	1.62205963428005e-07	1.98629102280743e-07	1.08321008385468e-06	923182	0.00032491040632876	0.0154654850235388	0.648641221880178	0.00277687266499429	0.149745617997557	0.183370802433732
1.35088507079815e-07	4.23415476361074e-06	1.54200118825082e-08	6.21490974405558e-07	4.24583589585358e-08	5.04861261593715e-06	198074	0.00151344119911556	0.0267575505106841	0.838676897142913	0.00305430680774185	0.123101339255793	0.00840990628286785
9.2315467941327e-07	5.02540907254866e-06	1.23946357127082e-08	8.67534998835016e-08	7.99526232459790e-09	6.05570714988274e-06	165133	0.00181506841309909	0.15244374547259	0.829863292290475	0.00204676933773923	0.0143259074021077	0.00132028549708727
3.06553534153608e-06	1.80598383996355e-05	9.36918751131246e-08	7.0974067633743e-07	8.9352247234922e-08	2.2018158539857e-05	45417	0.00658375179093018	0.139227598710713	0.820224741635126	0.00425520939653171	0.0322343339954004	0.00405811626222863
3.24930980151515e-08	1.0741517371957e-06	4.41821059966723e-09	1.87793564470307e-07	4.91314228522957e-08	1.34798803313312e-06	741846	0.000404314925161242	0.0241048861091356	0.796855543812992	0.00327763339960669	0.139313970046025	0.0364479666322408
8.76323674358808e-07	5.42757579294679e-06	1.48655325387264e-08	1.18380678729107e-07	1.66415104809293e-07	6.60356078338272e-06	151433	0.00197911374266835	0.132704718424641	0.821916534274176	0.00225113889708325	0.0179267947418613	0.0252008136622384
3.49325954491549e-07	3.43082899188035e-06	1.02911774847672e-08	1.29954794827625e-07	9.23055309288204e-09	3.92963147177717e-06	254477	0.00117819713793954	0.0888953473119368	0.873066346429875	0.00261886580425645	0.0330704789395563	0.00234896151437517
5.59840669378795e-08	1.34663626113845e-06	5.86521397338684e-09	1.81396185711244e-07	9.61541427909921e-08	1.68603587055195e-06	593107	0.000505683286672554	0.0332045527118899	0.798699650854762	0.00347870058747135	0.107587382261245	0.0570297135846312
1.52459571277206e-07	2.48425339699926e-06	1.06795553147724e-08	2.23746521504776e-07	1.4774193948935e-09	2.87261646449091e-06	348115	0.00086141494607006	0.053073416922097	0.864805109804147	0.00371771012482347	0.0778894517491493	0.000514311399783517
1.46143632517602e-06	1.2988044764013e-05	4.90162624651828e-08	5.60142265856166e-07	4.45070536854673e-08	1.51031466711958e-05	66211	0.00452072882141985	0.0967636981214794	0.859956209574745	0.00324543378491218	0.0370877856151956	0.00294687290366778
5.25300237255805e-07	7.79658250831091e-06	4.19221502961141e-08	8.00081972953106e-07	1.96400845170566e-08	9.18352695333299e-06	108891	0.00275127901221961	0.0572002717392969	0.848974750978575	0.00456492919432214	0.0871214269875617	0.00213862110024391
2.1505143070113e-07	2.51824154865874e-06	1.21873839528555e-08	1.83494362123135e-07	3.02950541454933e-08	2.95926977958135e-06	337921	0.000887388285387591	0.072670437884698	0.850967210233531	0.00411837543063736	0.0620066353494454	0.0102373411016887
1.17616433357214e-06	6.81918211641958e-06	3.26464843822465e-08	2.4336729081605e-07	2.58773693867015e-09	8.27394796212868e-06	120861	0.00247911655959399	0.142152735182243	0.824175127476288	0.00394569612132868	0.0294136840030884	0.000312757217052208
5.10948438861222e-07	7.75089550001134e-06	3.65658067073411e-08	7.13255540729504e-07	7.8158603406005e-08	9.08982388971541e-06	110013	0.00272324478394059	0.0562110383061799	0.852700293652665	0.00402271893834083	0.0784674763101307	0.00859847279268378
3.01410408366468e-07	3.53009162029155e-06	1.3244093457291e-08	1.99440001868052e-07	1.13851697809735e-07	4.15803782179309e-06	240498	0.00124663624258448	0.0724886163340594	0.848980161216823	0.00318517868882194	0.0479649321184015	0.0273811116418942
3.02757908540088e-06	1.11785876306435e-05	5.07096704962857e-08	2.40737919368305e-07	1.26806097463789e-08	1.45102949156553e-05	68917	0.00434365896356792	0.208650417031455	0.770390105481782	0.00349473741168241	0.0165908357319857	0.000873904343094891
3.83354422286141e-07	4.63698671066556e-06	2.17523842634045e-08	3.38306927519441e-07	1.09004551784671e-08	5.39130089991301e-06	185484	0.00161608735211849	0.0711061076728859	0.86008679477348	0.00403471901628704	0.0627505186224904	0.00202185991485709
2.96318219123754e-06	1.45184848833519e-05	6.99410639871951e-08	4.40626123839966e-07	5.10668080100858e-07	1.85029023425175e-05	54046	0.00553554415615642	0.160146885952508	0.784659866576184	0.0037800050333984	0.0238138923117731	0.0275993501261368
4.64666283225081e-06	1.34751281756806e-05	7.20717128635912e-08	2.68731062046156e-07	1.18852083351895e-07	1.8581445866193e-05	53817	0.00555897693733631	0.250070035761045	0.725192661147922	0.0038786924000741	0.0144623332318334	0.00639627745912569
1.06561433790761e-07	2.04881050023443e-06	6.71133120725839e-09	1.65909737102771e-07	1.1760047205179e-08	2.3397530495404e-06	427396	0.000701680443093045	0.0455438807149723	0.875652454277976	0.00286839297359895	0.0709090803986176	0.00502619163483475
4.88040580517096e-07	3.98386512080388e-06	1.68618157801791e-08	1.76974840702805e-07	3.4572631448007e-08	4.70031498925197e-06	212752	0.00140910408993689	0.103831462706878	0.847574073208633	0.00358737995618089	0.0376516980473621	0.00735538608094626
2.07676564161607e-08	1.09679477189464e-06	4.40929760880174e-09	2.99417200375906e-07	4.70942770026826e-08	1.46848320329819e-06	680975	0.000440448258610115	0.014142249887174	0.746889558853145	0.00300262039014034	0.203895556791811	0.0320700140777298
4.35255423809549e-09	6.11559334342568e-07	3.20935933395824e-09	5.79821346567769e-07	9.28035499343487e-08	1.29174614441674e-06	774146	0.000387449015849972	0.00336951208014698	0.473436160027174	0.00248451241587205	0.448866326463529	0.0718434890132784
8.52017428047907e-07	6.05398827266528e-06	3.71889369891283e-08	3.39758103784417e-07	3.79220063966188e-08	7.32087474788335e-06	136596	0.00219386042638403	0.116381915739543	0.826948756965913	0.0050798488254263	0.0464094955159081	0.00517998295320966
3.30125165650837e-07	3.94178474632192e-06	9.3076236455407e-09	1.42895287008094e-07	2.18738202037336e-08	4.44598664283013e-06	224922	0.00133290984339973	0.0742523970878809	0.8865939245856	0.00209348889082938	0.0321402870695835	0.00491990236610555
1.29687197724874e-05	3.52221668636132e-05	1.40431290725434e-07	4.90420405279111e-07	3.70212162216995e-07	4.91919504943222e-05	20329	0.01464958335636	0.26363499804677	0.716014846121595	0.00285476158831398	0.00996952550876623	0.00752586873455495
2.40686759512597e-08	1.16130964184143e-06	5.85237018654858e-09	3.63074899080226e-07	3.47702585299681e-08	1.58907584558943e-06	629297	0.000476609518028748	0.0151463355371386	0.730808189593158	0.00368287656174006	0.228481793419717	0.0218808048882468
7.43007343994493e-07	4.91528845684577e-06	3.15594600081605e-08	2.68437952284214e-07	1.19045721610937e-07	6.07733893474357e-06	164546	0.00182154618790509	0.122258664848654	0.808789588605225	0.00519297349498446	0.0441703112442158	0.0195884618069208
1.60499857251962e-07	2.65977402167721e-06	8.29472182105804e-09	1.76740236035018e-07	6.68005235506211e-08	3.07210936033587e-06	325509	0.000921209649397348	0.052244187438176	0.865781035017067	0.00270000864166866	0.0575305808826075	0.0217441880204804
2.08623782772748e-06	1.13621541479276e-05	5.28930117693098e-08	3.70396027278744e-07	5.39142245563034e-08	1.39255952392595e-05	71810	0.00416899317947983	0.149813188727897	0.815918741907354	0.00379825859222105	0.0265982186696416	0.00387159210288597
4.40676046610522e-06	2.34109579235102e-05	9.47828519943263e-08	6.47481877052967e-07	2.90428501821073e-07	2.88504116204838e-05	34662	0.00861789951069958	0.152745150539773	0.811460100863463	0.0032853206131392	0.0224427257943611	0.0100667021892633
4.80799680197247e-09	4.44211126069965e-07	1.55412738875097e-09	1.84618011300988e-07	1.70848230231303e-09	6.3689974386399e-07	1570106	0.000191051731282532	0.00754906380210324	0.697458478119324	0.00244014447128252	0.289869815586569	0.00268249802072125
4.54543988721365e-07	3.51301421958289e-06	1.62212457111593e-08	1.61192321052499e-07	2.00787109292879e-09	4.14697964616084e-06	241139	0.00124332290626639	0.109608444580182	0.847125985495285	0.00391158073953329	0.0388698124433107	0.000484176741689008
1.00462375669882e-09	1.89193340447999e-07	6.83691385815359e-10	1.65547398032099e-07	2.95044059576115e-08	3.85933459580224e-07	2591120	0.000115773357974636	0.00260310095370207	0.49022269448672	0.00177152659051382	0.428953214401684	0.0764494635673807
3.15764257465603e-07	3.30740104488291e-06	1.66133075111942e-08	2.23737812760631e-07	3.71650395436324e-08	3.90068146216397e-06	256365	0.00116952229607858	0.0809510493303463	0.847903392513387	0.00425907823346788	0.0573586474391346	0.00952783248366414
2.09637404585207e-07	5.70283696810971e-06	2.49731638937277e-08	8.73588825271101e-07	7.19634247636436e-08	6.88299978662339e-06	145285	0.0020627765884641	0.0304572731489287	0.828539466061405	0.00362823836523448	0.126919780960746	0.0104552414636856
1.09617869748379e-08	5.90850842643989e-07	2.58101003752051e-09	1.78872835444918e-07	2.64737851519592e-08	8.09740260253225e-07	1234964	0.000242892673236517	0.013537411331641	0.729679468400418	0.00318745425442149	0.220901496720665	0.0326941692928548
1.47826585009272e-06	1.05964617700234e-05	5.01631027646416e-08	4.62348997177456e-07	7.42457455112006e-08	1.26614854655694e-05	78980	0.00379126462648638	0.116752955576389	0.836905100814476	0.00396186552526172	0.0365161732748287	0.00586390480904461
9.68287282815705e-09	6.00044814381445e-07	3.30772782620463e-09	2.63554057936922e-07	2.82058315554465e-08	9.04795304528175e-07	1105222	0.000271401878012889	0.0107017275395858	0.663182944670951	0.00365577474778068	0.291285837379934	0.0311737156617485
2.47816664092769e-05	6.07724443032472e-05	2.68528434198768e-07	8.46789066682769e-07	1.85636539860597e-07	8.68550647532662e-05	11513	0.0257210802246171	0.285322064748618	0.699699487599102	0.00309168423236563	0.00974944948908032	0.00213731393083345
1.7274272570848e-12	1.10302881337545e-08	3.83833770178526e-11	3.15141160055027e-07	7.27466218178459e-08	3.98958180810902e-07	2506528	0.000119680315854853	4.32984543285644e-06	0.027647730173962	9.62090235619094e-05	0.789910259302082	0.182341471654961
1.3587515371896e-08	6.38518311672577e-07	2.79798621145527e-09	1.690582189261e-07	3.82587047221949e-09	8.27787902654248e-07	1208039	0.000248305640636715	0.0164142473311443	0.771354968616006	0.00338007622784013	0.204228907409768	0.00462180041524174
1.26509412339535e-06	1.83594915384297e-05	6.23188352946018e-08	1.16309907992732e-06	8.36551778775244e-07	2.16865553558222e-05	46112	0.00648491871797519	0.0583354111631982	0.846584035002161	0.002873616130921	0.0536322648223183	0.0385746728814013
1.00411292186391e-06	5.27775963510858e-06	1.50122755859264e-08	1.01454200643196e-07	3.56707108205042e-08	6.43400974402211e-06	155424	0.0019283474770363	0.156063320046545	0.820290898690693	0.00233326901624208	0.0157684250847549	0.00554408716176504
9.58250501013365e-07	4.94243917746571e-06	2.69189543882082e-08	1.78515489815612e-07	3.00791796255605e-08	6.13620330230846e-06	162967	0.00183917328289485	0.156163421223816	0.805455577980337	0.00438690719032749	0.029092173290356	0.00490192031516371
3.01083567363015e-09	3.40305970427963e-07	1.80269624234823e-09	2.61978774263466e-07	1.64388101551026e-08	6.2353708676251e-07	1603754	0.000187043689487632	0.00482863928633792	0.545767008334465	0.00289108102888968	0.420149466367263	0.0263638049830446
2.16857541110646e-06	1.03585216468005e-05	5.02307745994886e-08	3.08502662282739e-07	6.42615334717563e-08	1.2950092028261e-05	77220	0.00387751571072514	0.167456370686322	0.799880157159898	0.00387879672900161	0.0238224301116543	0.00496224531312351
4.3122812425916e-08	1.55741597039315e-06	7.16287973691575e-09	3.32624235499224e-07	1.97479202022042e-08	1.96007381825741e-06	510185	0.000587849870280599	0.0220006063160693	0.794570059497942	0.00365439284490003	0.169699851301999	0.0100750900390889
1.27550900196135e-08	7.38126543263488e-07	4.32355445667176e-09	3.2170001751708e-07	3.48468306173042e-08	1.11175203587416e-06	899481	0.000333470182614315	0.0114729630421448	0.663930912150845	0.00388895573577448	0.28936310178567	0.0313440672855656
3.02277782661777e-08	1.16326703128297e-06	5.49907689272061e-09	2.72098878798574e-07	6.31026567364738e-08	1.53419542197692e-06	651807	0.00046015307672187	0.0197026909565583	0.758226112931572	0.00358433926600737	0.177356075308813	0.0411307815370493
2.23974210735548e-06	8.20546021837793e-06	4.0408659608922e-08	1.90342952798823e-07	1.21500724406557e-08	1.06881040105818e-05	93562	0.00320131317317629	0.209554669858939	0.767718971508331	0.00378071354553766	0.0178088604499332	0.001136784637259
1.14589006253148e-07	2.22954123664226e-06	9.74155561998884e-09	2.43704778102371e-07	7.4386221055711e-08	2.67196279767347e-06	374257	0.000801268722843251	0.042885704229461	0.834420763112255	0.00364584253510976	0.0912081479257755	0.027839542197399
2.05157224686831e-06	1.38251537586118e-05	6.61108952647845e-08	5.72849854409357e-07	3.9514557031995e-07	1.69108323254742e-05	59134	0.00506044518109983	0.121317047403862	0.81753242492895	0.00390938151312612	0.033874728539909	0.0233664176141531
1.8267083721764e-05	5.31562372450049e-05	2.67121805910439e-07	9.99551981982604e-07	1.96476985400697e-07	7.28864717400626e-05	13720	0.02162939442923	0.250623789101913	0.729301830311909	0.00366490240964172	0.01371382038559	0.00269565779094643
8.91254602968091e-08	1.8760366116552e-06	8.31805965408103e-09	2.25124651779243e-07	2.51103775461947e-08	2.22371516093153e-06	449698	0.000666892818068088	0.040079530806218	0.8436496924675	0.00374061381611328	0.101238079289317	0.0112920836208518
1.51976509774231e-06	7.54957984107865e-06	2.22848044093608e-08	1.42336344718907e-07	4.60361166413415e-08	9.28000220459057e-06	107759	0.00278014180726804	0.163767751799727	0.813532117195411	0.00240137921501108	0.015337964537174	0.00496078725267637
7.29935476635217e-07	1.09225354243759e-05	5.7164939066126e-08	1.09997708876192e-06	1.23393170915645e-07	1.29330060997548e-05	77322	0.00387240972827052	0.0564397380628357	0.844547303243209	0.00442008135039926	0.0850519268511576	0.00954095049239821
3.49675166219337e-06	1.30447256447151e-05	7.95983962846009e-08	3.81803465750593e-07	7.0764115072144e-08	1.70736432840158e-05	58570	0.00510904093885634	0.204804071634026	0.76402706954335	0.00466206274551375	0.0223621554813691	0.00414464059574168
1.18881036122131e-06	6.54323295896156e-06	2.42459348435995e-08	1.71584773053218e-07	1.79779667394796e-07	8.10765369547448e-06	123340	0.00242935030949465	0.146628162212315	0.807043961758486	0.00299049956427382	0.0211633080910934	0.0221740683738312
2.44783057401908e-06	1.03290986010302e-05	4.55449252955542e-08	2.47106586948836e-07	7.00010595227928e-08	1.31395817468164e-05	76106	0.00393414133065484	0.186294405802693	0.786105585402883	0.003466238589108	0.0188062749416439	0.00532749526367178
1.07990247150469e-07	1.92186291751413e-06	7.59597790651886e-09	1.73812412541146e-07	6.83183578314352e-08	2.2795799129437e-06	438677	0.000683640964308729	0.0473728718775282	0.843077668214914	0.00333218320769896	0.076247562787433	0.0299697139124258
8.62599369236393e-07	8.34172689821105e-06	4.76674421824694e-08	5.92717684772403e-07	1.15191947894808e-07	9.95990334229712e-06	100403	0.00298352629575893	0.086607202860409	0.83753090883783	0.00478593421484706	0.0595103852318813	0.0115655688550328
2.35843461603825e-07	3.47098885552333e-06	1.71646383785822e-08	3.24810846674047e-07	5.01432284990453e-08	4.09895103067883e-06	243965	0.00122893207315267	0.0575375162666354	0.846799298050774	0.00418756853890483	0.0792424315984703	0.0122331855452152
4.61143578888097e-07	5.00392016252144e-06	2.24901021329931e-08	3.13785960508686e-07	7.2346312889029e-08	5.87368611694024e-06	170251	0.00176055940402253	0.078510082034877	0.85192161496163	0.00382895879780324	0.0534223236076063	0.0123170205980833
1.4240048902349e-07	2.47235400545948e-06	1.23597340201676e-08	2.75912428777495e-07	4.92293356555869e-08	2.95225599293622e-06	338724	0.00088528600816129	0.0482344652239534	0.837445672521289	0.00418653871809912	0.0934581653615619	0.0166751581750961
1.85533060042674e-06	1.31262224044438e-05	5.58967131679981e-08	5.08498013785304e-07	4.21477601066165e-07	1.596742533289e-05	62628	0.00477881081882225	0.116194725307723	0.822062551149443	0.00350067164885131	0.0318459615864238	0.0263960903075587
5.1136154472746e-06	2.29306210414225e-05	8.7439425927243e-08	5.04177955226799e-07	2.37982379419669e-07	2.88738362492708e-05	34633	0.00862486651461136	0.177102045018481	0.794166069359821	0.00302832727776002	0.017461412154387	0.00824214618955176
1.19617682854014e-05	3.62482144245252e-05	1.84401582678128e-07	7.18534485536879e-07	1.6462625395418e-07	4.92775450320958e-05	20293	0.0146748864613125	0.242742780258439	0.73559294402584	0.00374210165214242	0.0145813774827638	0.00334079658081495
1.75614119494346e-07	2.32177048477203e-06	1.1893149294385e-08	2.02168932899367e-07	7.8520507988535e-08	2.78996719444866e-06	358427	0.000836641146413464	0.062944868973289	0.832185586049819	0.00426282764831407	0.0724628351550628	0.0281438821735149
5.67228917435813e-08	1.4102462306818e-06	6.88206328918874e-09	2.19996012353591e-07	6.43309375509092e-08	1.75817813561907e-06	568771	0.000527314825009784	0.0322623121027544	0.80210656822054	0.00391431513665452	0.125127259801879	0.0365895447381717
2.58343815053149e-07	3.30738588122187e-06	1.89357248725843e-08	3.11696150752757e-07	8.16645570034493e-08	3.97802612890381e-06	251381	0.00119269838162939	0.0649427144724005	0.831413815306753	0.00476008056734466	0.078354475474159	0.0205289141793428
4.97956944104421e-08	1.89054033703686e-06	5.93274176431441e-09	2.89617692812484e-07	3.0492575708807e-09	2.23893572359498e-06	446641	0.000671455941496202	0.0222407878375744	0.844392412481268	0.0026498044145673	0.129355072483928	0.00136192278266239
7.41189507994635e-07	6.03769047308668e-06	2.60899881797421e-08	2.73263195137096e-07	8.4350085304323e-08	7.16258324970247e-06	139614	0.00214647568955184	0.103480752984675	0.842948732684884	0.00364253890952345	0.0381514860784964	0.0117764893424208
3.49211178834446e-08	1.24601928462181e-06	7.10875880372888e-09	3.26132439181639e-07	5.0662051189988e-08	1.66484365168061e-06	600657	0.000499328805132482	0.0209756140453145	0.748430210466905	0.00426992576543316	0.195893733836458	0.0304305158858888
2.19657447420578e-06	1.18324705643397e-05	4.2600476925454e-08	2.95063792971443e-07	1.12095826494796e-08	1.43779188910919e-05	69551	0.00430411729883284	0.152774159518087	0.822961282085877	0.0029629098096977	0.020522009840677	0.000779638745661915
1.80385147569123e-06	1.43434081706831e-05	6.32825872773155e-08	6.47037566109089e-07	2.10726734929102e-07	1.70683065346899e-05	58588	0.00510744806527974	0.105684267623449	0.840353326296981	0.00370760784900946	0.0379087148917815	0.0123460833387787
1.95259420414529e-07	4.64968754756192e-06	1.59074979230386e-08	4.87086328101184e-07	5.07058931484874e-08	5.39864668714916e-06	185232	0.00161828753628701	0.0361682161715308	0.861269095203054	0.0029465713992554	0.0902237831678512	0.00939233405830887
2.8394383160022e-07	3.2583450107424e-06	1.35591344993642e-08	2.00058580735371e-07	1.93384532523121e-07	3.94929109010048e-06	253210	0.00118408808042247	0.0718974178206235	0.825045542707642	0.00343330845714369	0.0506568333838063	0.0489668976307848
5.88808298286864e-07	6.66020594186925e-06	3.8456551263072e-08	5.5932080249493e-07	3.76271074368353e-08	7.88441870135095e-06	126832	0.00236253973468348	0.0746799885432232	0.844730118242967	0.00487753792888786	0.0709400177338493	0.00477233755107248
5.35333242867693e-07	5.24102758644382e-06	1.97105253039049e-08	2.48117292892702e-07	1.79104602951862e-08	6.06209910780331e-06	164959	0.00181698252969043	0.0883082300945223	0.864556565843244	0.00325143567490227	0.0409292702874684	0.00295449809986303
2.40093705404511e-06	1.39430325871997e-05	5.42919750117112e-08	4.05407268440232e-07	1.57306812104813e-07	1.69609756968015e-05	58959	0.00507541220907892	0.141556541142729	0.822065477626327	0.00320099362101848	0.0239023553648911	0.00927463224503514
4.64418935977249e-08	1.30824981259971e-06	4.10511445868728e-09	1.48684748709232e-07	1.07052975160468e-08	1.5181868668814e-06	658680	0.000455352701274947	0.0305903671088421	0.861718567811791	0.00270395861552922	0.0979357363396599	0.00705137012417789
8.49714429115326e-08	2.59819232336565e-06	1.05010923133195e-08	4.12868241141332e-07	2.51216172448416e-08	3.13165471697668e-06	319320	0.000939056696224516	0.0271330815785352	0.82965478578493	0.00335320885038606	0.131837088840981	0.00802183494516733
9.14906582073773e-08	2.04477180372379e-06	5.66631890964321e-09	1.62829587536715e-07	1.27790958652856e-08	2.31753746424281e-06	431492	0.00069502040629088	0.0394775314828705	0.882303667264279	0.00244497402828158	0.0702597433909943	0.00551408383357496
1.39084536462591e-06	9.83644375396948e-06	5.11872377095396e-08	4.65473963352491e-07	2.35948068636787e-07	1.19798983882942e-05	83473	0.00358754038872056	0.116098260564959	0.82107906387427	0.00427276059031983	0.0388545835920707	0.019695331378381
4.1783958002659e-10	1.34884935308989e-07	5.76519702889939e-10	2.39293692275694e-07	6.26849656526897e-09	3.81441483432869e-07	2621634	0.00011442591969435	0.00109542249119354	0.35361894593913	0.00151142371223345	0.627340503508209	0.0164337043492339
9.62341113534451e-08	1.70720155902452e-06	7.00050475330378e-09	1.59677105031169e-07	7.06259541713365e-08	2.04073923433378e-06	490019	0.00061203502510454	0.0471564959081417	0.83656036513742	0.003430376912212	0.0782447371740256	0.0346080248682008
7.48810005754702e-09	5.11608960562772e-07	1.95181154725626e-09	1.71460434907043e-07	2.20823645729665e-08	7.14591671647585e-07	1399401	0.000214354600855171	0.010478851566073	0.715945876311698	0.00273136621191806	0.239941832111923	0.0309020737983872
5.81907952930329e-09	9.4222409038336e-07	4.10157433484648e-09	8.54005701992449e-07	2.93674010768363e-07	2.09982445700832e-06	476230	0.00062974962290252	0.00277122190375565	0.448715647271664	0.00195329391519237	0.406703379009679	0.139856457899709
8.51057044962591e-07	6.35469303990653e-06	1.65310743677418e-08	1.58709150479801e-07	2.11681771727391e-09	7.38310712743393e-06	135444	0.00221248914457828	0.115270851454973	0.860707142700658	0.00223904029596375	0.0214962545904386	0.000286710957966234
1.72495414331144e-07	2.63694598296132e-06	9.27463560781977e-09	1.8229820892348e-07	1.46162603360218e-07	3.14717684518398e-06	317745	0.000943708965593926	0.0548095715037775	0.837876647127901	0.0029469699556326	0.0579243613851712	0.0464424500275176
8.7115750789966e-08	3.08026504170336e-06	1.21410091847403e-08	5.51998162978272e-07	9.54263196771384e-08	3.82694628433347e-06	261305	0.00114742728345107	0.0227637767341014	0.80488849668812	0.00317250577423635	0.144239851298151	0.024935369505391
9.72484643527177e-07	7.34812367284602e-06	2.78911320307747e-08	2.70974395811334e-07	2.1759752662868e-08	8.64123359687818e-06	115724	0.00258902396119753	0.112540024826838	0.85035586533625	0.00322767944160784	0.0313583000359149	0.00251813035938863
2.66331579431022e-06	1.20795378118649e-05	6.34085260596967e-08	3.69779957001905e-07	1.57516697113878e-09	1.51776172562079e-05	65886	0.00454296908682861	0.175476542157556	0.795878404887579	0.00417776552072174	0.024363505203734	0.000103782230408697
6.10177212963168e-07	4.93204961342099e-06	1.72672237182371e-08	1.79455036429379e-07	1.52524613253923e-07	5.8914736997857e-06	169737	0.00176588630117158	0.103569538634343	0.837150408326595	0.00293088361217078	0.0304601268840268	0.0258890425428651
1.39188995627179e-08	7.5769480971745e-07	2.527162322379e-09	1.76882487736012e-07	1.01229506794027e-08	9.61146310017962e-07	1040424	0.000288302464421242	0.014481561670312	0.788324110304591	0.002629321151253	0.184032842754925	0.0105321641189191
1.44124409594447e-06	1.27395120476734e-05	7.23561596747802e-08	8.22401156594478e-07	7.93487960721167e-08	1.51548622559592e-05	65985	0.00453617347308555	0.0951011016532162	0.840622094249912	0.00477445181966786	0.0542664883853426	0.00523586389186184
8.30213651009298e-08	2.06205584589298e-06	8.67936975247412e-09	2.77182167746509e-07	6.16551715781311e-08	2.49259392007103e-06	401188	0.000747499590852296	0.0333072164031292	0.827273078574397	0.00348206327656725	0.111202296336585	0.0247353454093213
1.18472732255549e-07	2.046472545664e-06	7.12531717337749e-09	1.58252818688666e-07	9.33560998130919e-08	2.42367951359468e-06	412596	0.000726840458635802	0.0488813523368181	0.844365987410922	0.00293987597510761	0.0652944491220925	0.0385183351550597
1.61733272008852e-06	9.42882832244663e-06	4.04153736791517e-08	3.02951502587781e-07	1.59907667236556e-07	1.15494355860386e-05	86584	0.00345885501595278	0.140035650057532	0.816388666979063	0.00349933755446952	0.0262308491467755	0.01384549626216
1.1429176460331e-07	1.98235119145971e-06	7.81886890823938e-09	1.74368846779254e-07	1.01085927603795e-08	2.28893926451089e-06	436884	0.000686446852709799	0.0499321962689701	0.866056702419015	0.00341593550753744	0.0761788875234809	0.00441627828099649
4.54308557432505e-09	4.60372970103375e-07	2.05793787390605e-09	2.6813636665848e-07	5.42343852394794e-08	7.89344745449566e-07	1266874	0.000236775481359142	0.0057555150655213	0.583234350716015	0.00260714711255089	0.339694877560456	0.0687081095454567
1.63786724924082e-08	1.4758478131053e-06	5.70895497857891e-09	6.61487016296489e-07	3.58917435946942e-08	2.19531420046747e-06	455516	0.000658378156970785	0.0074607418331829	0.672271792707866	0.00260051840295263	0.301317695733773	0.0163492513222259
4.42094556468148e-06	1.13849353369918e-05	4.07365591790973e-08	1.34882892651665e-07	1.68579147250464e-08	1.59983582682291e-05	62506	0.00478804645739228	0.276337452291025	0.711631477812382	0.0025462962196562	0.00843104588547232	0.00105372779146497
6.49228616313419e-07	4.64455806562586e-06	1.73570700021603e-08	1.59654794451217e-07	1.38251976056583e-08	5.48462374399831e-06	182328	0.00164403872067975	0.118372498573645	0.84683257820708	0.00316467834665117	0.0291095254484728	0.00252071942415136
1.55266210224486e-06	8.03558369695923e-06	3.52898423318859e-08	2.34829459456881e-07	7.53519009508135e-08	9.93371700194368e-06	100667	0.00297569372327278	0.15630222825364	0.808920134868645	0.00355253147688634	0.0236396365439979	0.00758546885683071
1.68065891769006e-08	7.89753105973589e-07	3.34173779121568e-09	2.01903850833833e-07	4.64378842784128e-08	1.05824316805395e-06	944962	0.000317422729151584	0.0158815947829901	0.746286987541719	0.00315781655114386	0.190791546715225	0.0438820544089213
3.02716449120232e-06	1.10599706694745e-05	4.71033319900797e-08	2.21274542382983e-07	5.53576842890479e-08	1.44108707193389e-05	69392	0.00431396039174425	0.21006117882523	0.767474143989951	0.00326859722132324	0.015354696235394	0.00384138372810185
8.99440215660947e-07	8.33755697945356e-06	2.34174002433543e-08	2.79114940478176e-07	1.539606374566e-07	9.69349017329264e-06	103162	0.00290383683268514	0.0927880669997553	0.860119196533058	0.00241578624671984	0.0287940602908114	0.0158828899296551
2.41083176451378e-08	9.38587957389911e-07	3.15107194147246e-09	1.57734483782933e-07	8.85729893054301e-09	1.13243912969e-06	883050	0.000339674228913345	0.0212888419457366	0.828819786231554	0.00278255303870951	0.139287383884476	0.00782143489952319
1.48795177138314e-07	4.74653250775868e-06	1.94594918632481e-08	7.98231642433623e-07	6.48848940618499e-08	5.77790371325572e-06	173073	0.0017318746928644	0.0257524501138617	0.821497335940221	0.00336791556747544	0.138152465331382	0.01122983304706
1.47413396728915e-07	4.35352253613121e-06	2.03105366146362e-08	7.71303151901889e-07	1.21728247088034e-08	5.30472244608546e-06	188511	0.00159015531600926	0.0277890875964108	0.820688090730144	0.00382876518442997	0.145399341764065	0.00229471472494969
2.86858281582719e-07	3.49269832853081e-06	1.23197053513392e-08	1.92866508602946e-07	1.24948450959553e-08	3.99723766916377e-06	250173	0.00119845497599003	0.0717641294626172	0.873777998109752	0.00308205475155458	0.0482499477303521	0.0031258699457241
1.33011104788758e-07	2.47670332414273e-06	1.4413478472539e-08	3.45079534646611e-07	9.01577700331525e-08	3.05936521208379e-06	326865	0.000917389907916788	0.0434767004159537	0.809548109640628	0.00471126442034742	0.112794488635625	0.0294694368874465
2.85556805858157e-06	2.1222704741297e-05	5.42030699767559e-08	5.18017934646351e-07	2.52538460697125e-07	2.49030322651988e-05	40156	0.00744316413502988	0.114667484191158	0.852213678852075	0.00217656506242025	0.0208013999712905	0.0101408719230565
1.78428719577741e-06	1.33578063232992e-05	6.06410594021583e-08	5.83747078388847e-07	1.6398419629344e-07	1.59504658531611e-05	62694	0.00477374719503987	0.111864268555128	0.837455560625645	0.00380183625734922	0.0365974940019172	0.0102808405599603
2.75374052147612e-07	2.88455355440845e-06	1.36382151093509e-08	1.83683690006897e-07	8.41838866222687e-09	3.36566790033454e-06	297118	0.0010091924916632	0.0818185454721306	0.857052341415424	0.00405215710914179	0.0545757024894345	0.0025012535138687
3.6100500246533e-09	4.94221956368073e-07	2.96285657378765e-09	5.21546483629936e-07	7.35429327344289e-08	1.09588427933088e-06	912505	0.000328711426507367	0.00329418907884828	0.45098005846916	0.00270362175064388	0.475913829102814	0.0671083015985342
5.10599621188039e-08	1.50860998426104e-06	5.87837795256026e-09	2.23314897687232e-07	1.17723368080518e-07	1.90658659010015e-06	524498	0.000571812974885622	0.0267808251583904	0.791262244313694	0.00308319484836588	0.117128117257712	0.0617456184218383
2.35496473479417e-07	2.72018020215903e-06	1.07187108881919e-08	1.59189290071017e-07	6.05858005098925e-08	3.18617047710754e-06	313856	0.000955395984250429	0.073912075694457	0.853745969245327	0.00336413602636935	0.0499625777135227	0.0190152413203242
8.46840777749913e-08	3.1715309971313e-06	8.61598241579464e-09	4.1492327977759e-07	7.11292485700932e-08	3.75088358566977e-06	266604	0.00112463431035303	0.0225771010592081	0.845542370135964	0.00229705407246228	0.11062014330778	0.0189633314245855
2.03222251880458e-07	2.57285694813305e-06	1.1064319540297e-08	1.80105760688271e-07	7.97747072317388e-09	2.97522675096525e-06	336109	0.000892171131560149	0.0683047945218047	0.864759953942449	0.00371881556143828	0.0605351375755946	0.0026812983987139
1.83236726438135e-08	8.59483402865196e-07	4.88472949640792e-09	2.94596303984374e-07	1.99090571112857e-08	1.19719716610108e-06	835284	0.00035909487480934	0.0153054761259487	0.717912994786216	0.00408013787095409	0.246071668331616	0.0166297228852652
2.00020850207931e-08	8.756768941965e-07	4.12588655001290e-09	2.3224527396033e-07	5.76727544436837e-08	1.18972289417132e-06	840532	0.000356853393251533	0.0168123897747847	0.736034330756018	0.00346793910601066	0.19520955265982	0.0484757877033666
3.91469000152015e-07	3.29218239007152e-06	1.08258432253902e-08	1.17058962937676e-07	2.48657008608405e-08	3.83640189724744e-06	260661	0.0011502607192786	0.102040664830472	0.858143249390427	0.0028218741193819	0.0305126955081698	0.00648151615154848
1.28557639826088e-08	8.33178934441647e-07	3.25804492488602e-09	2.71497115169966e-07	1.27835017402072e-08	1.13357336025932e-06	882166	0.000340014382835041	0.0113409192852485	0.735002218339931	0.00287413681293702	0.239505553577811	0.0112771719840724
3.04670801950513e-07	3.31608195723745e-06	1.247390415504e-08	1.74564876294233e-07	2.43699234641134e-08	3.83216146310135e-06	260949	0.00114899004661628	0.0795036443229468	0.865329394172698	0.00325505704160622	0.0455525890479987	0.00635931541475055
3.90120216118795e-06	2.49978111954397e-05	9.59638854446499e-08	7.90724000232672e-07	1.95698091429765e-07	2.99813993337348e-05	33354	0.00895422463629258	0.130120749794302	0.833777333645413	0.00320078073663067	0.0263738190279517	0.00652731679570296
6.52567306222056e-07	6.67473530897903e-06	2.32034348040193e-08	3.05165155147097e-07	6.14065621333259e-08	7.71707776728553e-06	129583	0.0023124544114479	0.0845614526509554	0.864930419293527	0.0030067644131285	0.0395441337186936	0.00795722992369501
4.07849761637039e-07	7.16099916798597e-06	3.65574534156506e-08	8.25368693666159e-07	7.86134340567552e-08	8.50938851076157e-06	117517	0.00254957172181292	0.0479293854219071	0.841540982519445	0.00429613166321146	0.0969950652296977	0.00923843516573901
4.54124087545908e-06	2.03619775924699e-05	4.66212936425838e-08	2.68790367653599e-07	3.21784343114926e-07	2.55404144723401e-05	39154	0.00763294219683697	0.177806075949831	0.79724538591657	0.00182539299403594	0.0105241192520464	0.012599025887517
1.34296906983661e-07	3.64894616450721e-06	2.3495251448019e-08	8.20859176745029e-07	1.11078945829818e-07	4.73867644551373e-06	211029	0.00142059629833657	0.0283405943680337	0.770034883466625	0.00495818858243903	0.173225411395658	0.0234409221872449
4.08744261417081e-07	7.86777108739811e-06	2.67454751067951e-08	6.62003441352685e-07	8.79503732508783e-08	9.05321463852555e-06	110458	0.00271229175786913	0.045149074415809	0.869058273943618	0.00295425174092094	0.0731235774015076	0.00971482249814441
2.31501342225168e-07	3.71297884168208e-06	1.29783281146448e-08	2.67644218559388e-07	2.19960162366773e-07	4.44506289294806e-06	224969	0.00133263308654363	0.0520805549438765	0.835304006063131	0.00291971754443215	0.0602115706808101	0.04948415076775
3.34969459047894e-08	1.22588020928848e-06	6.92524061698206e-09	3.25867796642883e-07	5.13013776945065e-08	1.64347157014764e-06	608468	0.00049292035103099	0.0203818225476089	0.745908984101473	0.00421378790042588	0.198280154376878	0.0312152510736148
2.8118244795161e-06	1.87386817119875e-05	1.08000840313342e-07	9.25499410032267e-07	1.47671785366446e-07	2.27316782272157e-05	43991	0.00679638040570152	0.123696299560919	0.82434220318817	0.00475111600796977	0.0407140819424501	0.00649629930049093
1.86486419161738e-06	1.30292845588249e-05	5.85110623542882e-08	5.25648045987525e-07	9.55933560554714e-08	1.55739012148395e-05	64210	0.00466130896768169	0.119742906153819	0.836610196705881	0.0037569945736227	0.0337518543835801	0.00613804818309657
1.0840423186391e-06	6.89927664720882e-06	3.55436773919649e-08	2.90859361768566e-07	7.27841682886999e-09	8.31700042183732e-06	120236	0.00249200030157382	0.130340539095419	0.829539052215737	0.00427361736073026	0.0349716661075162	0.000875125220597513
3.89928575893982e-08	1.01651024467862e-06	4.0071408803025e-09	1.34312739830211e-07	3.68855337832308e-08	1.23070851676176e-06	812540	0.000369144631567564	0.0316832597307413	0.825955318285486	0.00325596258230673	0.109134484730482	0.0299709746709838
4.10719461060813e-06	2.29354611367076e-05	8.15562165816615e-08	5.85624148692072e-07	1.15416110132275e-07	2.78252522227217e-05	35939	0.00831294657445358	0.147606734261846	0.824267861190448	0.00293101445869604	0.0210464992016805	0.00414789088732961
1.96682459462048e-05	5.0568510023913e-05	1.67474901718382e-07	5.53687676001536e-07	1.65559008026864e-08	7.09744744486404e-05	14090	0.0210680004713411	0.277117176266482	0.712488685781056	0.00235964976168401	0.00780122262690657	0.000233265563870667
3.94852222307155e-08	2.42295907033069e-06	9.84962736029412e-09	7.7721277456953e-07	3.02164076669643e-08	3.2797231021582e-06	304904	0.000983434655017601	0.0120391938589976	0.738769400604668	0.00300318870023285	0.236975119655099	0.00921309718100305
9.21159679791274e-08	1.71602736677658e-06	9.84514994210949e-09	2.35814140253605e-07	1.54067197412491e-09	2.05534329692554e-06	486537	0.000616413561789875	0.0448178015404617	0.834910338016755	0.00479002702703544	0.114732239916487	0.000749593499260925
2.67269324880745e-06	1.91637720427162e-05	7.739224900193e-08	7.13564115871343e-07	3.10032967476914e-09	2.26305219860717e-05	44188	0.00676623864124548	0.118101263879481	0.846810871375872	0.00341981722956114	0.0315310498056791	0.000136997709406671
1.2812964629512e-06	6.60449384256586e-06	2.86194153199626e-08	1.89674885904071e-07	2.66217646710113e-08	8.1307063714121e-06	122991	0.00243624934351994	0.1575873490471	0.812290290765823	0.00351991746013479	0.0233282174069125	0.00327422532003056
2.31778131044923e-07	2.79365215365399e-06	1.31896615459463e-08	2.0440546195411e-07	4.30107074967059e-08	3.28603611569568e-06	304318	0.000985326700943645	0.0705342616101633	0.850158688247574	0.00401385166856389	0.0622042651867922	0.0130889332869064
3.88274069185991e-09	3.3150278407529e-07	1.91924183045248e-09	2.1068574264078e-07	1.86192622637817e-08	5.66609771502164e-07	1764883	0.000169968533325959	0.00685258336008961	0.585063655355657	0.00338723743744181	0.371835702872229	0.0328608209745825
2.7838530396223e-06	1.00737583828439e-05	4.01718219341173e-08	1.86907588567435e-07	5.60938748555391e-09	1.30903002204533e-05	76392	0.00391941473487423	0.21266533179068	0.769559002711325	0.00306882357605136	0.0142783271139493	0.000428514807994196
1.25651686030845e-06	1.30507647200498e-05	5.1921460654408e-08	6.93453695532784e-07	1.15084695118726e-07	1.51677414316641e-05	65929	0.00454001974999585	0.0828413950731876	0.860429008422113	0.00342315043332799	0.0457189818706384	0.00758746420073298
6.78172087500253e-06	2.81394523953834e-05	1.31917764288514e-07	7.03839593433508e-07	2.92038687325812e-08	3.57861344968406e-05	27944	0.0106786069454405	0.189506940896376	0.786322769727135	0.00368628146468741	0.0196679413222361	0.000816066589565843
2.3335498441994e-08	9.91564031181611e-07	4.86452260992809e-09	2.65770342935385e-07	2.37145283154596e-09	1.28790584800046e-06	776454	0.000386297371149813	0.0181189474977721	0.769904129809692	0.00377707937073234	0.206358518635509	0.00184132468629423
1.01238196926315e-07	1.80614844638171e-06	6.63027129849251e-09	1.52089322236777e-07	1.00107330248798e-08	2.07611696986818e-06	481668	0.000622641815602676	0.0487632433025886	0.869964685321364	0.00319359236243491	0.0732566249609886	0.00482185405262376
1.88197481828066e-07	3.13417835932457e-06	1.20443338749849e-08	2.57904954306445e-07	1.25820185116895e-09	3.59358333118523e-06	278274	0.00107749602028451	0.0523704237480405	0.872159644142955	0.00335162225694443	0.0717681852729941	0.000350124579065757
2.09944405944847e-06	8.61301123874913e-06	3.4276292489382e-08	1.80802424743116e-07	1.32540006571247e-07	1.10600740220013e-05	90415	0.00331254194216668	0.189821881415272	0.778748064580366	0.00309910154499849	0.0163473069333399	0.0119836455260237
6.94995465780049e-07	5.47523463760592e-06	2.01259380809392e-08	2.03863740961755e-07	4.11326260987042e-09	6.39833304503853e-06	156291	0.0019176649807684	0.108621333226624	0.855728296583684	0.00314549710671054	0.0318620083585423	0.000642864724439433
1.67078508677307e-06	8.09617026232524e-06	3.2962195924093e-08	2.05369794706813e-07	8.81949075365145e-08	1.00934822472657e-05	99074	0.00302348000642771	0.165531086877938	0.802118640919832	0.00326569117739542	0.0203467732617697	0.00873780776306473
7.61483488634091e-08	2.21962903983755e-06	9.17390842442439e-09	3.43832328752396e-07	1.30990546472631e-07	2.77977417235041e-06	359741	0.00083358578496262	0.0273937176698863	0.798492576093246	0.00330023514703983	0.123690741561813	0.0471227295280151
6.93239177905983e-07	5.44761923238043e-06	2.44889929141707e-08	2.47432931284902e-07	1.41810034272064e-07	6.55459036875755e-06	152565	0.00196445148952706	0.105763920993493	0.831115130908333	0.00373615917035754	0.0377495644066929	0.0216352245211236
3.73930643214629e-09	4.87756336127807e-07	2.62843370681774e-09	4.40839768128844e-07	8.96553856895373e-08	1.02461923008515e-06	975972	0.000307338688300574	0.00364945954785129	0.476036679584153	0.0025652785245884	0.430247408193	0.0875011741504074
9.94783606683588e-07	9.18435936238602e-06	4.27287018710212e-08	5.07248733801333e-07	8.54156858765688e-08	1.08145360906185e-05	92468	0.00323912106204394	0.0919857863849148	0.849260595685961	0.00395104343940262	0.0469043451841975	0.00789822930552387
6.15433473993818e-08	1.5445478528427e-06	4.96748976906472e-09	1.60294432851436e-07	1.06560712253251e-08	1.78200919408791e-06	561164	0.000534460359712829	0.0345359314663254	0.86674516493348	0.00278757808071088	0.0899515184227092	0.00597980709677495
4.40660685865859e-08	1.29041770537857e-06	4.62894779654116e-09	1.74288638798599e-07	1.30050645320548e-09	1.5147018670135e-06	660196	0.000454307675267773	0.0290922389060429	0.851928510475037	0.00305601247172683	0.115064649086516	0.000858589060677436
6.79655747382522e-08	1.40295187497943e-06	5.85089280283558e-09	1.55286206546398e-07	3.61226369742184e-08	1.66817718604113e-06	599457	0.00050032836724534	0.0407424195145277	0.841008908837119	0.00350735692334981	0.093087357773378	0.0216539569516255
1.02531088523446e-07	1.84779744895224e-06	7.55926857137323e-09	1.75160995419696e-07	1.85128793791973e-08	2.15156168084596e-06	464779	0.000645260928203162	0.047654264080002	0.858816860981518	0.00351338687552804	0.0814110964045549	0.00860439165839687
3.7314723321859e-08	1.23811215153225e-06	6.90882080472868e-09	2.94744579194726e-07	2.30182123648293e-08	1.6000984872184e-06	624962	0.000479914734294651	0.0233202666085428	0.773772465521533	0.00431774722613416	0.184204023408027	0.0143854972357633
6.75705052681001e-09	5.62486954322703e-07	2.8866212500989e-09	3.08965306181044e-07	2.06106958640922e-08	9.01706628144748e-07	1109008	0.000270475525294578	0.00749362410777946	0.623802616911017	0.00320128649385454	0.342645042785963	0.0228574297013858
1.54456812761314e-08	1.49465357159142e-06	6.16828826593178e-09	7.67547080353984e-07	4.82002903732252e-07	2.76581752521972e-06	361557	0.000829402260674184	0.00558449034879998	0.540402090146089	0.00223018626850366	0.277511829090392	0.174271404146216
2.70951457967024e-08	1.01401988235733e-06	5.24165745625316e-09	2.52222836962993e-07	8.57873904529847e-08	1.38436691302626e-06	722352	0.00041522413195838	0.0195722286785024	0.732479137442439	0.00378632095792781	0.182193632764328	0.0619686801568027
3.18085312560217e-07	3.75775110253657e-06	2.12341213372105e-08	3.22539012643335e-07	1.5875554769651e-07	4.57836509677385e-06	218419	0.00137256983644596	0.0694757420687915	0.820762657216761	0.00463792661537044	0.0704485129136191	0.0346751611854585
7.6971697834538e-07	7.88528405050079e-06	2.54504096204755e-08	3.35243530122279e-07	2.67928187876423e-08	9.04248778737656e-06	110589	0.00270908239661483	0.0851222579940794	0.872025955236429	0.00281453624477156	0.0370742585453401	0.00296299197938043
3.89346464760728e-06	1.35774920435064e-05	5.88999443071517e-08	2.64096779415032e-07	2.66731928852517e-08	1.78206266077211e-05	56115	0.00533196993532714	0.218480793819021	0.76189756636412	0.00330515562688644	0.0148197246498957	0.00149675954007672
4.52400513020785e-07	4.01805323609914e-06	1.28353615301453e-08	1.46575230332251e-07	7.40909964262631e-08	4.70395533740858e-06	212587	0.0014101946600289	0.0961744915864812	0.854186094018633	0.00272863167472511	0.0311599961773872	0.0157507865427736
1.71955097832783e-06	1.12130052182315e-05	6.24279126668117e-08	5.23433717772357e-07	7.96321835418768e-09	1.35263810453526e-05	73930	0.00404971943830168	0.127125723618338	0.828973040211963	0.00461527088860627	0.0386972476982081	0.00058871758288398
6.7019247748662e-07	7.03222792878574e-06	2.50782334735325e-08	3.3835035736419e-07	5.66844801030971e-08	8.12253347721318e-06	123114	0.00243380342575772	0.0825102758107142	0.865767798743315	0.00308748908747333	0.0416557664321596	0.00697866992633749
5.58646323757708e-05	0.000102946786616105	3.94353856304447e-07	9.34519304716095e-07	1.14465523225379e-07	0.000160254757676122	6240	0.0469427273863545	0.348598900811883	0.642394572922214	0.00246079343929023	0.00583146059603907	0.000714272230573749
4.24914119717696e-06	1.48660566576855e-05	9.84206353742672e-08	4.42738805216556e-07	1.36280563714796e-07	1.97926378591681e-05	50524	0.00592025592987699	0.214682915304729	0.751090216648381	0.00497258809434933	0.0223688630270914	0.00688541692544888
2.03269570915756e-07	3.25202689920553e-06	1.20649712146979e-08	2.48184663117398e-07	1.74104221161292e-08	3.73295652656951e-06	267884	0.00111926220649661	0.0544527024274122	0.87116656089056	0.00323201492672761	0.0664847450943858	0.00466397666091465
2.27276001347567e-06	1.14106171236952e-05	5.24789902426142e-08	3.3877407296832e-07	6.11772004222531e-08	1.4135807400804e-05	70742	0.00423179281694352	0.160780346607326	0.807213680843313	0.00371248622414233	0.0239656684165809	0.00432781790863771
6.88463141977939e-09	5.09759513067947e-07	2.56329166788994e-09	2.44030101998371e-07	8.61428206482118e-08	8.493803588022e-07	1177329	0.000254781753483813	0.00810547518368347	0.600154580671977	0.00301783722842933	0.28730367905199	0.10141842786392
4.12311346027965e-06	1.92992986227049e-05	5.95327895966325e-08	3.58307531537712e-07	2.74437347339143e-07	2.4114689751458e-05	41468	0.00720838819416258	0.170979328482978	0.800312955365226	0.00246873545586598	0.0148584756938889	0.0113805050020413
3.05482192061591e-08	1.01078919626679e-06	4.35596524210762e-09	1.85318158575773e-07	7.58300879379723e-08	1.3068416272288e-06	765204	0.000391975901712915	0.0233756092319599	0.773459595414174	0.00333320055877359	0.141806133746096	0.0580254610489968
1.01848161653262e-06	6.85493199686522e-06	2.76164995777479e-08	2.3899177801041e-07	2.22612177023689e-07	8.36263406800969e-06	119580	0.002505656300127	0.121789571114765	0.819709668164004	0.00330236853043609	0.0285785287347017	0.026619863456093
1.39099527893293e-05	4.49785954034687e-05	1.93240430061347e-07	8.03499110715106e-07	1.49537778863106e-07	6.00348255124376e-05	16657	0.0178497598648353	0.231698063092523	0.749208397285178	0.00321880555847227	0.0133838835018958	0.00249085056193136
2.44654949375363e-07	3.210571442842e-06	1.32732130898577e-08	2.23958240223364e-07	7.77158286975296e-08	3.77017367422812e-06	265240	0.00113041483366538	0.0648922226176895	0.851571232590317	0.00352058399340851	0.0594026322326426	0.0206133285659422
2.36091848396834e-07	2.87342508665939e-06	1.15433449024709e-08	1.80638416301863e-07	4.81470225992679e-08	3.34984571885983e-06	298521	0.0010044506003033	0.0704784244443328	0.857778336023608	0.00344593329701161	0.0539243987521152	0.0143729074829319
3.33328121955369e-06	1.60204619670196e-05	6.726768691132e-08	4.15706893455539e-07	1.86512734228796e-07	2.0023230501169e-05	49942	0.00598902316266836	0.166470701086874	0.800093769388728	0.00335948222278082	0.0207612299839064	0.00931481731771041
1.60449265746828e-07	2.60080997679116e-06	1.06886114438772e-08	2.22769039805103e-07	2.46780912127208e-09	2.99718470290824e-06	333646	0.000898752638019085	0.0535333259879312	0.867750984538101	0.00356621713486852	0.0743260966162495	0.000823375722850016
8.40849334433673e-08	2.07297068768367e-06	8.07762426115804e-09	2.56050220885236e-07	1.33014713759018e-07	2.55419818003245e-06	391512	0.000765966930061923	0.0329202855521176	0.811593518423592	0.00316248923999133	0.100246810481238	0.0520768963030612
2.37880979394927e-07	6.07333332284988e-06	2.87440383454955e-08	9.43683807615289e-07	1.43189125869333e-08	7.29796106079252e-06	137025	0.00218700132738625	0.0325955396875047	0.832195906809942	0.00393863958796926	0.129307871027858	0.00196204288672628
7.0997992471385e-06	3.37823118320634e-05	1.71185464255157e-07	1.04742722381135e-06	1.9575283861782e-07	4.22964766058862e-05	23643	0.0126090427462723	0.167857935621769	0.79870274176365	0.00404727480849631	0.0247639356245004	0.00462811218158483
2.88959496989699e-07	4.86084213196677e-06	1.58365446930087e-08	3.42542724635539e-07	9.95793208368907e-09	5.5181388303687e-06	181221	0.00165407672131102	0.0523653909175736	0.880884349124283	0.00286990689792968	0.0620757714087181	0.00180458165149566
3.81302033726086e-06	1.84425321455225e-05	5.38298827719298e-08	3.34778750068516e-07	3.91660156069913e-07	2.30358212716938e-05	43411	0.00688700113693752	0.165525695493491	0.800602328347832	0.00233679025970199	0.0145329635145194	0.0170022223844557
2.06948081494593e-05	5.77779267549541e-05	2.24133264227772e-07	8.04675944326554e-07	2.04295973924605e-08	7.95219737103602e-05	12575	0.0235751993805555	0.260240122118136	0.72656555237671	0.00281850731024514	0.0101189131353479	0.000256905059560902
2.93288213125793e-06	1.07292717892818e-05	3.69498729495645e-08	1.73800092918296e-07	2.3000093715554e-08	1.38959039801231e-05	71964	0.00416012277364686	0.211060909420011	0.772117582607728	0.00265904780303737	0.0125072894262152	0.00165517074300842
1.25405119553676e-06	1.06281952087086e-05	4.42592703295633e-08	4.82316157915193e-07	5.80076718412489e-07	1.29888985509026e-05	76989	0.00388911260854796	0.0965479244157785	0.818252230322489	0.00340746909032466	0.0371329528847292	0.044659423286679
5.97662343318861e-06	1.69478403602328e-05	8.04500449031245e-08	2.93325588380162e-07	3.59427631145343e-08	2.33341821898193e-05	42856	0.00697589105143792	0.256131686320518	0.726309592612472	0.00344773364023124	0.01257063933049	0.00154034809628838
1.77900090875402e-08	8.51915147953895e-07	2.61700204863822e-09	1.61133678131808e-07	1.30579764210804e-07	1.16403560143268e-06	859080	0.000349149916658353	0.0152830455233882	0.731863481585413	0.00224821478433928	0.138426761117517	0.112178496989342
3.45012766810256e-07	4.74775356392136e-06	1.61053700372546e-08	2.84968187455082e-07	2.32994304139864e-07	5.62683419236382e-06	177720	0.00168663104342093	0.0613156092778551	0.843769942673012	0.0028622435790113	0.0506444970142913	0.0414077074558303
7.72447112270498e-10	1.77289619250719e-07	1.21878406097026e-09	3.59669187805843e-07	1.13968448839312e-07	6.52918487069114e-07	1531585	0.000195856427682273	0.00118306821995183	0.271534077778306	0.00186667108545396	0.550863844306756	0.174552338609532
1.06008322839377e-10	9.12338982412588e-08	4.99050441901347e-10	5.52254172425303e-07	4.00744081058797e-07	1.0448372104901e-06	957087	0.000313402206176927	0.000101459176391365	0.0873187682495188	0.0004776346371386	0.528555230308326	0.383546907628626
1.17689548345062e-07	2.29863444305306e-06	9.79732760957242e-09	2.46038721384161e-07	6.293949470676e-08	2.73509953509861e-06	365617	0.000820194439147826	0.0430293475008099	0.840420764785872	0.00358207351646498	0.0899560393421988	0.0230117748546547
9.84409861949417e-08	3.33229315515125e-06	1.45969660373231e-08	6.35364519408733e-07	1.89271605362559e-08	4.0996227873285e-06	243925	0.00122913335330321	0.0240122058300613	0.812829210885209	0.00356056320167817	0.154981214704089	0.00461680537896261
3.35953242789491e-06	2.43460705248169e-05	9.87519554782161e-08	9.2027220457756e-07	8.53486480039893e-10	2.87254805992476e-05	34812	0.00858074143121279	0.116953045094845	0.847542670024277	0.00343778253376908	0.0320367905211536	2.97118259550459e-05
8.2653651516472e-09	5.2260627181393e-07	2.01157389427864e-09	1.63533711193185e-07	9.53857956658668e-08	7.91802717718907e-07	1262941	0.000237512698755826	0.0104386673178627	0.660020810890241	0.0025404988506149	0.206533404765655	0.120466618175626
1.92997891041355e-06	1.261979317571e-05	6.79316875816742e-08	5.71152494238698e-07	1.51650580342605e-07	1.53405068482865e-05	65187	0.00459161351742998	0.12580933143217	0.82264512512633	0.00442825574496987	0.0372316573296595	0.00988563036687042
2.38093085111608e-10	1.43073651840783e-07	6.06801373615634e-10	4.68857629917412e-07	3.25155764662902e-09	6.16027733863551e-07	1623304	0.000184791301054421	0.000386497347478751	0.232251965254008	0.000985022816764999	0.761098249549367	0.00527826503238121
6.69083839918861e-07	5.08534164959026e-06	2.74178628992033e-08	2.67937998788845e-07	4.49389963003197e-09	6.0542752508272e-06	165173	0.00181463962039696	0.110514274987323	0.839958779359337	0.00452867796115764	0.044255998891401	0.000742268800781392
7.30566046323398e-09	6.9274144534657e-07	3.69750482416826e-09	4.50809616891193e-07	6.15291994194216e-08	1.21608342694459e-06	822312	0.000364758709288093	0.00600753229701475	0.569649606266804	0.0030405026022419	0.370706159546844	0.0505961992870949
5.4343208955607e-07	8.3621720411495e-06	4.66453328259098e-08	9.22957819360404e-07	1.25872586304844e-07	1.00010798691967e-05	99989	0.00299584244529105	0.054337341233504	0.836126913345122	0.00466402962839814	0.0922858162750113	0.0125858995179641
7.40009245661962e-08	1.68628241108875e-06	1.08302593193279e-08	3.17316757821209e-07	1.36997688255445e-08	2.10213012162103e-06	475708	0.000630440887923189	0.0352028277436657	0.802177940244916	0.00515204040317746	0.150950102735084	0.00651708887315698
2.85156010911353e-08	1.74960960421166e-06	1.02141349194297e-08	8.05843806442351e-07	3.52943271722996e-08	2.62947747383688e-06	380304	0.00078853322343686	0.0108445884685697	0.66538299780856	0.00388447325411975	0.306465377422108	0.0134225630466417
1.24903774406829e-07	1.97645052960802e-06	1.4421119089104e-08	2.93404812055749e-07	4.12615181008599e-08	2.45044175326056e-06	408090	0.000734863282318754	0.0509719417899372	0.806569071465645	0.00588510992759375	0.119735476946287	0.0168383998705365
2.83294367577069e-07	2.82201753687247e-06	1.15756335183565e-08	1.48259702898199e-07	5.4028042506798e-08	3.31917528337289e-06	301280	0.000995258638820662	0.0853508306705603	0.85021648329605	0.00348750292771327	0.04466763284268	0.0162775502629966
4.11076088409878e-08	1.44243421517576e-06	5.42196304208893e-09	2.44622641354109e-07	8.67361894456129e-08	1.82032261785856e-06	549353	0.000545948198413027	0.0225825952156476	0.792405808192754	0.00297857258317614	0.134384223408642	0.0476488005997804
1.51840663414415e-06	1.31874992328292e-05	8.69633046323997e-08	9.71189632363796e-07	2.00550637727595e-08	1.57841138677423e-05	63355	0.00472407780860984	0.0961984085306993	0.835491896683554	0.00550954620329527	0.0615295632369074	0.00127058534554453
8.86776907452165e-08	1.93186042112031e-06	1.00463039362082e-08	2.81404010436021e-07	1.60935867612417e-08	2.328082012999e-06	429538	0.000698181574618428	0.0380904496706211	0.829807717397258	0.0043152706305508	0.120873753100098	0.00691280920147234
5.7598529355028e-07	5.07093088213327e-06	2.94564630371506e-08	3.33442189900718e-07	4.70193215219449e-08	6.05683415014336e-06	165103	0.00181540590149309	0.0950967583513321	0.83722465506394	0.00486334317680687	0.0550522239234214	0.0077630194844995
2.47223871252656e-09	3.00409406579101e-07	9.76488585352341e-10	1.52563461649205e-07	5.26128738320935e-08	5.09034469358278e-07	1964504	0.000152698720030542	0.00485672161974261	0.590155332619845	0.00191831525001316	0.299711455378525	0.103358175131874
5.18035314870523e-07	7.41677034489686e-06	4.08976823794277e-08	7.52912217799924e-07	3.50285110908655e-07	9.07890067085539e-06	110145	0.00271997670722612	0.0570592557019037	0.816923834039267	0.00450469543198278	0.0829298882205952	0.0385823266062511
2.96913760838493e-09	3.51418312027591e-07	1.14048558015726e-09	1.73558660909414e-07	6.26901650175199e-08	5.91776761143067e-07	1689826	0.000177517322817344	0.00501732714655742	0.593835944738344	0.001927222653952	0.2932840089465	0.105935496514646
1.53187724100484e-07	2.66051778062699e-06	1.36533782528106e-08	3.048924691222e-07	1.99106139798418e-08	3.15216196608232e-06	317243	0.000945203094117386	0.0485976690756389	0.844029529337168	0.00433143296560352	0.096724874039749	0.0063164945818402
4.56286176210967e-08	1.44912044575072e-06	6.51839662623857e-09	2.66178071590021e-07	9.44382449465987e-08	1.86188377653467e-06	537090	0.000558409684188521	0.0245066948840493	0.77830875590302	0.00350096859341595	0.142961700909941	0.0507218797095738
1.14416313039229e-06	1.68528201170955e-05	7.47028940678069e-08	1.41505620040222e-06	2.37931825173132e-07	1.9724674167131e-05	50698	0.00589998692388338	0.0580066935807192	0.854402966269471	0.00378728152540493	0.0717404094187907	0.0120626492056137
2.38666375620778e-08	9.21312537356438e-07	2.91247582755716e-09	1.4455658830364e-07	4.39195920767911e-08	1.1365678311265e-06	879842	0.000340912419253048	0.0209988677388682	0.810609373347548	0.00256251826577783	0.127186943308402	0.0386422973394033
5.39353332832497e-07	6.02758594653364e-06	2.54531529787036e-08	3.65750684469942e-07	1.99432281409418e-08	6.97808634495572e-06	143306	0.00209124350454293	0.0772924418200101	0.863787813530113	0.00364758355234498	0.0524141815376552	0.00285797955987722
2.49452763597137e-07	2.65412442528982e-06	1.10470324644089e-08	1.51124623659629e-07	1.94160088322035e-08	3.0851648538432e-06	324132	0.000925122693767211	0.0808555702579049	0.86028609524174	0.00358069438352626	0.0489842944604314	0.00629334565639724
3.41454549831803e-07	4.13907865199702e-06	1.70360495515281e-08	2.65525207356171e-07	9.7173516198941e-08	4.86026797493546e-06	205750	0.00145702144791426	0.0702542640843455	0.851615316962432	0.00350516671907465	0.0546318039921856	0.0199934482419627
2.56230647243216e-07	5.9050525010355e-06	2.16503184697495e-08	6.41593858828055e-07	4.0202367303998e-07	7.2265509986165e-06	138379	0.00216562477668925	0.0354568378874335	0.817132889834446	0.00299594072938728	0.0887828590638723	0.0556314724848611
4.04777232352969e-07	7.21354586699742e-06	3.4491912209006e-08	7.90405311568566e-07	3.40042553066587e-08	8.47722457843462e-06	117963	0.00253994701523041	0.0477487919079895	0.850932495683564	0.00406877414770285	0.0932386896507724	0.0040112486099711
1.01578010050509e-07	2.53072195794682e-06	1.22886242682983e-08	3.93658467450546e-07	1.03454178198261e-07	3.14170123791444e-06	318299	0.000942067827139792	0.0323321673062522	0.805525976628764	0.00391145539874947	0.125301051131096	0.0329293495351383
5.84877290565895e-08	2.0490649588564e-06	9.48718561353753e-09	4.27369737409418e-07	1.22629739006517e-07	2.66703934994246e-06	374948	0.000799792866993276	0.021929833565392	0.768291985980861	0.00355719746457517	0.160241256814842	0.04597972617433
2.30127404095362e-06	1.12594451123576e-05	4.80512488947358e-08	3.02288449215696e-07	1.21990091436446e-07	1.40330489428581e-05	71260	0.00420109482977005	0.163989597009481	0.802352016173073	0.00342414888527777	0.0215411811393661	0.00869305679280273
1.1083413638692e-06	6.71044245036657e-06	3.70342862579153e-08	2.8829926000025e-07	2.21831783779733e-09	8.14633567833173e-06	122755	0.00244092673962537	0.136053976613959	0.823737532473101	0.00454612818821375	0.035390054054253	0.000272308670473497
6.66801235113645e-07	4.96057563183193e-06	1.85250713881149e-08	1.77196834681721e-07	3.53720406409494e-08	5.85847081365636e-06	170693	0.00175600281215871	0.11381830793785	0.846735571382997	0.00316210014137685	0.03024626055466	0.00603775998311634
5.09761863714789e-08	1.4754506443511e-06	4.90054041775478e-09	1.82374541531265e-07	2.37439031871894e-08	1.73744581585879e-06	575558	0.000521098378628349	0.0293397272629663	0.849206709575465	0.00282054287565367	0.104967038319477	0.013665981966438
2.79642062783509e-07	3.08088607900422e-06	1.40694342020608e-08	1.99300719856114e-07	1.49603472232776e-08	3.58885864306918e-06	278640	0.0010760801349895	0.0779194976997925	0.858458464212303	0.00392030882275951	0.0555331763319809	0.00416855293316417
3.19889259134035e-06	1.36849132699255e-05	6.00254373673869e-08	3.30177468662962e-07	1.3658003935045e-07	1.74105888066466e-05	57436	0.00520960480624899	0.183732590945985	0.786010939773683	0.00344763971132738	0.0189641759006401	0.0078446536683647
1.4670515597259e-07	4.64833135625055e-06	1.5983698253208e-08	6.51233956673261e-07	1.36975737871752e-07	5.59922990502136e-06	178596	0.00167836364406881	0.0262009523561492	0.830173333672538	0.00285462439019943	0.11630777226869	0.0244633173124241
1.42322539341386e-06	8.86767170810935e-06	3.53783152560222e-08	2.83427090866255e-07	3.38308874581127e-08	1.06435333951036e-05	93954	0.00318798456259628	0.133717379424825	0.83315111428962	0.00332392580008228	0.026629041347927	0.00317853913754582
1.50873941275294e-06	7.57287491351985e-06	3.63484979648009e-08	2.34581546713086e-07	6.21657158282002e-08	9.41471008677888e-06	106217	0.00282044138220683	0.16025341182536	0.80436623578611	0.00386081967790439	0.0249164918038751	0.00660304090675079
1.86910514047555e-08	1.28969752350751e-06	5.325252762149e-09	4.72473271685106e-07	3.36301784828157e-07	2.12248888418768e-06	471145	0.000636544660437499	0.0088061951909392	0.607634524315121	0.00250896614904397	0.222603413947174	0.158446900397722
3.01200343393576e-08	9.61713118876135e-07	3.47460353008189e-09	1.42643850199742e-07	8.1017264088749e-08	1.21896887103407e-06	820365	0.000365624027431455	0.0247094368487084	0.788956257808538	0.00285044484124877	0.117020092628564	0.0664637678729409
2.58891559657704e-06	1.36163231231037e-05	7.34497982957066e-08	4.96715697040055e-07	8.68483945513365e-09	1.67840890544716e-05	59580	0.0050226132564043	0.154248204247182	0.811263755745864	0.00437615637389258	0.0295944388419293	0.000517444791132101
4.79883646864924e-07	4.35720352099822e-06	2.03431711697057e-08	2.37493686211275e-07	6.95629277421675e-09	5.10188031801835e-06	196006	0.00152939727795864	0.0940601536986502	0.854038756183648	0.00398738698315983	0.0465502268590106	0.00136347627553103
7.80385928452916e-08	2.56084330606377e-06	1.25126960801314e-08	5.27965022792086e-07	1.69435455291204e-07	3.34879507307248e-06	298615	0.00100413572205449	0.0233034841315901	0.764705886799524	0.00373647709313284	0.157658205793908	0.0505959461818454
2.07063893839337e-06	8.51059929691438e-06	3.08784331942681e-08	1.63181377349726e-07	2.77387434145691e-08	1.08030367892663e-05	92567	0.00323568240280869	0.191671932511673	0.787796937373234	0.00285831047293556	0.0151051394652159	0.00256768017694152
5.77620252036414e-07	8.6884767791006e-06	2.47765691642106e-08	4.79229301687739e-07	1.50916384658268e-07	9.92101928664723e-06	100796	0.00297189569909428	0.0582218656518325	0.875764528630086	0.00249738141297211	0.0483044420982768	0.015211782206833
5.45140334509081e-07	4.26535370554175e-06	1.5851756204895e-08	1.5947147157632e-07	7.12532618306446e-08	5.05707052966269e-06	197743	0.00151597474264986	0.107797653070392	0.843443586662069	0.0031345728939146	0.031534357814653	0.0140898295589714
2.10985087053827e-08	8.33863999083178e-07	4.38938512576945e-09	2.23051845695763e-07	1.07876716711028e-08	1.0931914102812e-06	914753	0.000327903830130816	0.0192999217766957	0.762779501595871	0.00401520272158047	0.204037320086872	0.0098680538189812
2.46436601086803e-07	2.80441969779818e-06	1.08821121651824e-08	1.59224260450069e-07	1.8524933592508e-07	3.40621200742531e-06	293581	0.00102134341598392	0.0723491669190256	0.823325057772309	0.00319478415948865	0.0467452583993511	0.0543857327498254
1.99327456717587e-07	4.22113680798957e-06	2.43670892542496e-08	6.63512155157468e-07	1.26715500550976e-08	5.12101505917397e-06	195274	0.00153512893378427	0.0389234271749512	0.824277366735658	0.0047582537783398	0.129566530754255	0.00247442155679612
1.18098800085328e-05	4.93784440308901e-05	2.00448151246966e-07	1.07777336800337e-06	1.33989589868764e-07	6.26005351485419e-05	15974	0.018605489020405	0.188654617416762	0.788786292540826	0.0032020197714178	0.017216679784701	0.00214039048629259
2.58165426768882e-09	2.95895307311324e-07	7.83638938549879e-10	1.15482223489222e-07	3.59616389356861e-08	4.50704462942471e-07	2218749	0.000135202228707332	0.00572804238687637	0.656517367011502	0.00173869797834663	0.256226048296225	0.0797898443270494
2.25322585070412e-08	1.87035080540842e-06	1.14827537401706e-08	1.22567591795281e-06	1.92049414817264e-07	3.32209115042571e-06	301015	0.000996132530828642	0.00678255276173076	0.563004060008632	0.00345648364846918	0.368947106642678	0.0578097969384897
2.83198111256784e-07	4.52877645351498e-06	2.51214494460616e-08	5.16548245599358e-07	8.09123610108108e-08	5.434556620828e-06	184008	0.00162904308294598	0.0521106193229129	0.833329518761181	0.00462253891141429	0.0950488294886249	0.0148884935158672
1.41524051212302e-06	1.2662613877158e-05	6.08375551640406e-08	6.99935720997222e-07	6.24187748587738e-08	1.4901046440301e-05	67109	0.00446037010899791	0.0949759144629862	0.849780176706983	0.00408277065693191	0.0469722528415315	0.00418888533156688
9.46933908838756e-09	6.27630719643496e-07	3.36091910562566e-09	2.86421070769401e-07	2.96661484408858e-08	9.56548197047796e-07	1045426	0.000286923425979579	0.00989948976707381	0.656141239490659	0.00351359096802283	0.299431927898025	0.0310137518762199
9.3220654630514e-07	6.91589017824087e-06	2.39321127498784e-08	2.28288278050331e-07	4.98982079943341e-08	8.15021532334055e-06	122696	0.00244208780092325	0.114378149450296	0.848553063185358	0.00293637797290357	0.0280100916348259	0.0061223177566163
3.20194255891777e-08	9.56707980577318e-07	4.24228508134368e-09	1.62975568064368e-07	1.17027119465002e-07	1.27297237877721e-06	785563	0.000381819045232157	0.0251532760042562	0.751554390753012	0.00333258219272498	0.128027576074289	0.0919321749757177
5.01228100420039e-09	4.12987360553335e-07	1.41462081333389e-09	1.4986511804087e-07	2.88853732625268e-09	5.72167917737992e-07	1747739	0.000171635693323458	0.00876015737480692	0.721793983462125	0.00247238750981783	0.261925063246026	0.00504840840722462
1.01358160825134e-08	5.91517334037565e-07	4.20242713976606e-09	3.15332146573742e-07	7.90849365456215e-08	1.00027266037921e-06	999727	0.000300036928114644	0.0101330532003853	0.591356094660548	0.00420128161672728	0.315246191427644	0.0790633790946961
3.08123730445465e-07	3.21358044911698e-06	1.0013013892829e-08	1.342727225721e-07	4.38470686457524e-08	3.70983698467313e-06	269554	0.00111233405718592	0.0830558678773356	0.866232252897799	0.00269904417207466	0.0361936988409021	0.0118191362118882
9.91161536055247e-09	6.40119930810545e-07	2.76512034048868e-09	2.29611287366836e-07	1.62753488200336e-11	8.82424229227243e-07	1133242	0.000264692348363904	0.0112322565861913	0.725410646726135	0.0031335498832689	0.260205102899216	1.84439051886487e-05
9.84823104711505e-12	2.11995186809369e-08	1.01328263164046e-10	2.80454548561789e-07	3.97213325981451e-08	3.41486576335082e-07	2928373	0.000102440742993593	2.88392918773226e-05	0.0620800937725147	0.000296726929214981	0.82127547024453	0.116318869761863
2.75610994747172e-10	1.25823351266655e-07	3.45983003389254e-10	2.03090112716232e-07	2.44526498967291e-07	5.74061556948314e-07	1741973	0.000172203687766714	0.00048010703976122	0.21918093929774	0.000602693211558155	0.353777587539305	0.425958672911636
5.84209294122987e-07	4.18294517691599e-06	2.30272335482189e-08	2.11988763065641e-07	2.0223111393068e-08	5.0223935790459e-06	199108	0.00150558732187589	0.116320890612872	0.832858897074055	0.00458491219093055	0.0422087117883565	0.00402658833378601
7.45562687384323e-07	7.86354166361608e-06	2.62888185945129e-08	3.56521209653681e-07	1.02245102201583e-07	9.09415948145018e-06	109961	0.00272454193036764	0.0819825833168073	0.864680422600433	0.00289073648291912	0.0392033161922105	0.0112429414076296
5.29500549927579e-07	4.94466688369081e-06	2.26274205049383e-08	2.71687732956119e-07	3.08825871325686e-09	5.7715708457927e-06	173263	0.00172997811020625	0.091742883189863	0.856728092889186	0.00392049601564416	0.0470734467643537	0.000535081140952832
9.91034664794433e-07	6.69852121450333e-06	5.6910268547752e-08	4.9458918582792e-07	1.92179852098302e-07	8.43323518577173e-06	118578	0.00252678351848357	0.11751535952258	0.794300297210357	0.00674833172490779	0.0586476215749768	0.022788389967179
8.15681687281703e-08	1.99741057656138e-06	7.3332848790056e-09	2.30892998756524e-07	7.60056417807143e-08	2.3932106707058e-06	417849	0.000717706385823025	0.0340831543694039	0.834615439840202	0.00306420365276196	0.0964783424972904	0.0317588596403421
3.242611033016e-06	1.53300768600943e-05	6.51250965322611e-08	3.95889149682862e-07	1.60707463416454e-07	1.91944096027419e-05	52099	0.00574183046373034	0.16893517957191	0.798674050276828	0.003392920015782	0.0206252319230653	0.00837261821241416
1.843563893441e-06	8.60664650918678e-06	4.92867986346174e-08	2.95847665710491e-07	6.37560768019773e-08	1.08591009437749e-05	92089	0.0032524472680282	0.169771319281994	0.792574500757419	0.00453875499360486	0.0272442136086865	0.00587121135829632
5.92009669819954e-06	2.14759075391479e-05	6.11664235694379e-08	2.8530800462855e-07	6.65227126869608e-08	2.78090013782324e-05	35960	0.00830811170257639	0.212884188744495	0.772264607673336	0.00219951888014634	0.0102595559167355	0.00239212878528719
3.72756438106469e-07	3.97286890227348e-06	1.50309437866331e-08	2.05981430709459e-07	6.41151768059344e-08	4.63075289168198e-06	215948	0.00138826455208596	0.0804958603548109	0.857931527594525	0.00324589632360486	0.0444811968005148	0.0138455189265447
4.78755127437094e-06	1.383706971246e-05	6.560866996275e-08	2.43811179576536e-07	3.29634502588726e-08	1.89670042866291e-05	52723	0.00567399697759252	0.252414730445649	0.729533747309506	0.0034590950142296	0.0128544906666369	0.00173793656397866
9.6592511186708e-07	5.76953011376087e-06	2.91137257207372e-08	2.23590878677686e-07	4.69175973577945e-08	7.03507742738417e-06	142145	0.0021083050482924	0.137301276615265	0.820108971552021	0.00413836606935006	0.0317822910956679	0.00666909466769575
6.10088098153701e-07	7.14192675524595e-06	3.80559075468513e-08	5.72829535392807e-07	2.82370797902415e-08	8.39113737612955e-06	119173	0.00251418590169739	0.0727062459839154	0.85112737822202	0.00453525020995482	0.0682660180278239	0.0033651075562853
1.12852195030732e-08	6.04820550780571e-07	2.57925846319568e-09	1.77733720605766e-07	6.86448474655154e-09	8.03283234099158e-07	1244891	0.000240956032468875	0.0140488672289158	0.752935608644748	0.00321089542729992	0.221259094004478	0.00854553469455854
1.33888486926862e-06	6.66869876526042e-06	3.8781067377354e-08	2.48356981564165e-07	4.59512612303126e-08	8.34067294470087e-06	119894	0.0024990843947239	0.160524801553244	0.799539654590735	0.00464963290545915	0.0297766119365651	0.00550929901399708
7.38981888960179e-08	1.58682489903261e-06	7.20632030238149e-09	1.98960986111712e-07	6.49474777254175e-08	1.93183787206814e-06	517642	0.000579384013658979	0.0382527902390202	0.821406869580534	0.00373029248808893	0.10299051954019	0.0336195281521671
1.61203013741616e-06	6.32503800644031e-06	2.81693981592086e-08	1.42109369502576e-07	2.46636153430122e-08	8.13201052686127e-06	122971	0.00243663964007734	0.198232667320262	0.77779510805449	0.00346401398106419	0.0174753056495891	0.00303290499459446
1.59663545081672e-06	9.15790282272578e-06	3.48631635654481e-08	2.57113096205524e-07	4.9242714227358e-08	1.10957572475408e-05	90125	0.00332321151027781	0.143896032978784	0.825351764500387	0.00314202652308159	0.023172199109034	0.00443797688871318
6.6371715305419e-07	4.89497917546576e-06	1.8822133086617e-08	1.78482935320342e-07	1.06723262106686e-07	5.86272465903359e-06	170569	0.00175727673149983	0.113209674964268	0.834932469141855	0.00321047536449028	0.0304436837307933	0.0182036967985937
1.00887205954947e-07	2.79792546215795e-06	1.43685805785575e-08	5.12379596188356e-07	1.01190937293198e-07	3.52675178217301e-06	283547	0.0010574678867088	0.0286062678028294	0.793343460206323	0.00407416837532702	0.145283713693242	0.0286923899222785
6.04133115616706e-06	2.0502220219846e-05	1.22359516140607e-07	5.33925201578303e-07	3.97095151472321e-08	2.72395456088792e-05	36711	0.00813867516622691	0.221785313268874	0.752663811439018	0.00449198080972105	0.0196011052917219	0.00145778919066433
2.21785989964738e-06	8.18579443533272e-06	3.19539820709392e-08	1.51638404606522e-07	4.76944949962023e-08	1.06349412166538e-05	94030	0.00318541509594794	0.208544631744116	0.769707539381054	0.00300462235004186	0.0142585089580998	0.0044846975666885
1.74939299752942e-08	8.42419698168308e-07	4.04963799595975e-09	2.5073749693101e-07	5.4777522404355e-08	1.16947828547493e-06	855082	0.0003507821523282	0.0149587471546681	0.720338041869841	0.00346277314102945	0.214401156520136	0.0468392813143254
2.44747111160812e-07	3.46088373743325e-06	1.54393367202716e-08	2.80713725464433e-07	4.48034825371261e-08	4.04658739331589e-06	247122	0.00121324210020046	0.0604823490443038	0.855259852573529	0.00381539683185248	0.0693704838620593	0.0110719176882555
3.40165554644972e-07	3.68419697554932e-06	1.82956712874317e-08	2.54778347122209e-07	2.9432554899732e-08	4.32686910350366e-06	231114	0.00129722141925115	0.0786170199531861	0.851469477679844	0.00422838566403981	0.0588828413866052	0.00680227531632495
2.9378468064392e-07	3.1300512802499e-06	1.89804930706482e-08	2.60009143775206e-07	7.50041577828924e-08	3.77782975552256e-06	264702	0.00113270906768104	0.0777654631510208	0.828531586335853	0.00502417903901091	0.0688250028723807	0.0198537686017346
3.37281550508805e-07	4.51710512021678e-06	1.49437524585728e-08	2.5733441897516e-07	7.51368639748299e-08	5.20180170613415e-06	192241	0.00155932755415045	0.064839370964693	0.868373185946333	0.00287280317528264	0.0494702477166137	0.0144443921970778
2.65155875161265e-07	4.62629344937348e-06	2.07045208112171e-08	4.64490027679452e-07	6.27615915230069e-09	5.38292003217771e-06	185773	0.00161357713836352	0.0492587431312802	0.859439378946498	0.0038463363169898	0.0862896020938171	0.00116593951141452
1.45894606133167e-05	4.09460143646962e-05	1.78744202991585e-07	6.45057459907121e-07	2.59658704677484e-08	5.63852425113794e-05	17735	0.0167737766595505	0.258746082547616	0.726183173840792	0.00317005292573694	0.011440182416116	0.00046050826973934
3.89426352840411e-08	2.4197951709464e-06	1.41460958071525e-08	1.13031370137819e-06	4.28688904128434e-08	3.64606649382862e-06	274268	0.00109322393705813	0.0106807254749621	0.663672803291485	0.00387982386802226	0.310009075065244	0.0117575723002869
6.05616859468887e-09	5.87690372017937e-07	3.01732819456360e-09	3.7648024159908e-07	3.71419684510639e-08	1.01038607885733e-06	989721	0.00030307004177188	0.00599391531753676	0.581649316351001	0.00298631212137835	0.372610281828951	0.0367601743811321
4.85313493580227e-07	4.26029955920674e-06	1.69782387654936e-08	1.91633311419528e-07	1.06211725013319e-07	5.0604363279853e-06	197611	0.00151698295598701	0.0959034877874737	0.84188383828611	0.00335509384271872	0.0378689304635164	0.020988649620181
5.4309969156471e-08	1.3395009030087e-06	6.66959047463325e-09	2.11505331836852e-07	4.30599173520161e-08	1.65504571182868e-06	604213	0.000496390881686737	0.0328147849744062	0.809343750106259	0.00402985272670442	0.127794253853664	0.0260173583389662
7.13286624767656e-07	5.32556720801907e-06	2.64397476295582e-08	2.53816982559019e-07	1.1630888289056e-08	6.33074145126436e-06	157959	0.00189742605404641	0.112670313621037	0.841223298884756	0.00417640616554917	0.0400927734157154	0.00183720791294251
1.46699894546365e-07	2.42131110996129e-06	1.36076660180342e-08	2.88779337824671e-07	2.52432845727855e-08	2.89564129292314e-06	345347	0.000868316440510664	0.0506623161179856	0.83619166361486	0.00469936177913021	0.099728974901152	0.00871768358687222
1.55532373196029e-06	7.47693410530075e-06	3.05722528689297e-08	1.88968824885638e-07	6.30252240821153e-08	9.31482413909772e-06	107356	0.00279055938710149	0.166972957163198	0.802691923502595	0.00328210736052512	0.0202868913104293	0.00676612066325282
4.01756763811155e-07	3.87049585780307e-06	1.33615566933514e-08	1.65508783707435e-07	5.77670075124444e-08	4.50888996952745e-06	221784	0.00135175559462009	0.0891032530237726	0.858414351195336	0.00296338051796631	0.0367072128231111	0.0128118024398139
2.10158766566821e-07	2.80531069713894e-06	1.14234275015115e-08	1.96060683770607e-07	5.15950363901356e-09	3.22811307861689e-06	309778	0.000967966704394585	0.0651026656900339	0.869024916048137	0.00353873213958354	0.0607353828678797	0.00159830325436561
2.76498009929971e-07	2.99817722856837e-06	1.60074693549555e-08	2.23175459902723e-07	3.76283834677557e-08	3.55148655122378e-06	281572	0.00106488046927611	0.0778541621774395	0.844203458277283	0.00450725889682437	0.0628400126774576	0.0105951079709959
1.66077148540209e-07	3.27511157919785e-06	9.96384773917026e-09	2.52647892134267e-07	1.34063002706361e-07	3.83786347031786e-06	260562	0.00115069868843487	0.043273334193531	0.853368444325249	0.0025961965078307	0.0658303491221751	0.0349316758512147
2.70146238867558e-08	1.13181957971357e-06	5.34150938115638e-09	2.87744597036522e-07	2.1296765476138e-07	1.66488796477939e-06	600641	0.000499342092441846	0.0162260911594345	0.679817263177556	0.00320832962587016	0.172831207338718	0.127917108698422
1.16044577669429e-08	6.90289403459517e-07	4.29216329037719e-09	3.28280230422577e-07	3.42371228896865e-08	1.0687033778291e-06	935713	0.000320559794395492	0.0108584458584902	0.645912998667347	0.00401623441959735	0.307176188672132	0.0320361323824331
2.60938927778025e-07	3.98069085407985e-06	1.71140478181873e-08	3.35693540799198e-07	2.97822742830157e-08	4.62421964475828e-06	216253	0.00138630728797717	0.0564287485941134	0.860835159201858	0.00370095910941141	0.0725946357629702	0.00644049733164708
1.11229841967621e-06	5.37542188952712e-06	2.17072561864361e-08	1.34881333372656e-07	3.57924225645015e-09	6.64788814101887e-06	150424	0.00199238563096071	0.167316055276726	0.808590905186812	0.00326528601654679	0.0202893506195464	0.000538402900368535
2.57405449501396e-07	6.08351707248681e-06	2.34601436594417e-08	7.12974734447254e-07	2.72153684737098e-08	7.10457276856861e-06	140754	0.0021291096256344	0.0362309540469746	0.856281900496669	0.00330211884988101	0.10035434327614	0.00383068333033528
2.04723767223745e-08	1.00085834713787e-06	3.00618843322897e-09	1.88967081356715e-07	1.52400213301898e-08	1.22854401498038e-06	813972	0.000368495519726508	0.0166639342772766	0.814670321074215	0.00244695216172371	0.153813847165853	0.0124049453209319
4.16423726476194e-08	1.18091844662092e-06	5.23168974101005e-09	1.90759128882871e-07	3.90754698307267e-08	1.45762710772315e-06	686047	0.000437192854356505	0.028568604704852	0.810164986891296	0.00358918252363054	0.130869635911781	0.026807589968441
1.11103432150308e-06	6.17723083210431e-06	2.75636772383936e-08	1.97043798959356e-07	4.83634770872503e-08	7.5612361068924e-06	132254	0.00226580857963066	0.14693818653412	0.81696044731013	0.00364539300832943	0.026059733643252	0.00639623950416849
1.29880755120902e-06	7.34477803679158e-06	3.57221127442307e-08	2.59736736282209e-07	5.49125846246904e-09	8.94453569548951e-06	111800	0.0026797756829765	0.145206816253635	0.821146931136443	0.00399373583608642	0.0290385935195258	0.000613923254310241
2.65488877114177e-07	2.87792761291489e-06	8.75327842129153e-09	1.22000673511049e-07	4.44299029684956e-08	3.3186003449299e-06	301332	0.000995086328374972	0.0800002559873732	0.867211267940635	0.00263764162944918	0.0367626893360146	0.013388145106528
2.06398486273604e-07	3.02686492291863e-06	1.70101305948291e-08	3.20743417791438e-07	3.97363229719931e-08	3.61075328055049e-06	276951	0.00108264146020687	0.0571621681784186	0.838291815512013	0.00471096451991197	0.0888300564647102	0.0110049953249464
5.0424594734906e-09	4.65191349204725e-07	2.44280699813001e-09	2.89761908378824e-07	7.19031083638552e-10	7.63157555138808e-07	1310345	0.000228921147463979	0.00660736362961571	0.609561349517287	0.00320092093917054	0.379688186833346	0.000942179080580247
1.28668428805981e-06	6.90134610353777e-06	2.65490646834123e-08	1.83092884267574e-07	2.26151581430762e-08	8.42028749869165e-06	118761	0.00252290898698915	0.152807643237804	0.819609319112929	0.00315298791015598	0.0217442556796336	0.00268579405947721
2.63232021836409e-06	1.00015473221538e-05	4.7688598954531e-08	2.32972083084921e-07	6.81283800697108e-08	1.2982656602627e-05	77026	0.00388724728078405	0.202756669835313	0.770377560485576	0.00367325428178399	0.0179448698533534	0.00524764554397326
4.86376870199941e-09	4.57011216658346e-07	2.09214436237048e-09	2.5276012709903e-07	3.81191854591e-09	7.20539175367655e-07	1387850	0.000216138469198213	0.00675017940491254	0.634262830227316	0.00290358169811234	0.350793039073911	0.00529036959574747
6.47794169562916e-08	1.94943532891041e-06	9.00335893880793e-09	3.48374309743786e-07	7.9275542085301e-08	2.45086795663459e-06	408019	0.000734991049642697	0.0264312146155941	0.795406102410867	0.00367353896583269	0.142143239010785	0.0323459049969212
9.76327273338075e-07	7.34215678865175e-06	2.71479863880567e-08	2.62502938618787e-07	4.6117818341237e-08	8.65425280533791e-06	115550	0.00259291963771091	0.112814739215369	0.848387140265089	0.00313695324122169	0.0303322475692964	0.00532891970902349
1.06865599540801e-08	6.74160467807892e-07	2.82468905131825e-09	2.29117792536651e-07	2.4656034934232e-08	9.41445544284174e-07	1062196	0.000282393915572055	0.0113512247404661	0.716090773280454	0.00300037433760016	0.243368077875243	0.0261895497662365
2.29308264108369e-07	2.95116533356523e-06	1.93069946776692e-08	3.19484130935315e-07	3.32602084792433e-08	3.55252493176583e-06	281490	0.00106519165278429	0.0645479675759485	0.830723327843984	0.00543472461094662	0.0899315661597654	0.00936241380935526
2.75963648842085e-07	5.17610636709829e-06	1.87357629565272e-08	4.51865416446589e-07	2.9696487432039e-08	5.95236768277553e-06	168000	0.00178412217793567	0.0463619963599772	0.869587808239145	0.00314761519365533	0.075913559196647	0.00498902101057572
5.33769060549724e-08	1.25832695855177e-06	4.7116794217209e-09	1.42814768279503e-07	7.46260794368978e-09	1.46669292025166e-06	681806	0.000439911409333194	0.0363926936020212	0.857934841831695	0.00321245119320032	0.0973719626702763	0.00508805070280787
1.836664977616e-07	3.92658116828993e-06	2.08794591869289e-08	5.73963820151375e-07	1.29635258865414e-07	4.83472620425525e-06	206837	0.00144937001477596	0.0379890173718518	0.812162054768268	0.00431864356011556	0.118716923338121	0.0268133609616439
2.75679529889944e-07	3.07231126662172e-06	1.92870537833536e-08	2.76366746651583e-07	5.96104278780627e-08	3.70325502482467e-06	270033	0.00111036165635925	0.0744424912791407	0.829624545440854	0.00520813545220715	0.0746280622854667	0.0160967655423312
2.70655028379e-07	3.66789232948151e-06	1.19134234839895e-08	2.07588363521057e-07	9.21145704434178e-09	4.1672606019099e-06	239966	0.00124939963504589	0.0649479488407698	0.880168695905526	0.00285881412804601	0.0498141065202202	0.00221043460543842
1.74485958847066e-07	4.87266129568454e-06	1.89687910359698e-08	6.81159087878745e-07	3.6722050807157e-07	6.11449564151789e-06	163546	0.0018326729009227	0.0285364434087243	0.796903224952652	0.0031022658528318	0.111400698898798	0.0600573668869947
1.46369420961274e-06	7.43246973335374e-06	3.3348643009291e-08	2.1773171131191e-07	2.31139658898547e-09	9.14955569387667e-06	109295	0.00274111552875889	0.159974348327353	0.812331219353953	0.00364483742435816	0.0237969709783424	0.000252623915993251
6.26669531091151e-06	2.83359631708138e-05	9.35206190597372e-08	5.43759166374487e-07	2.13062510477159e-07	3.54530007776367e-05	28206	0.0105797255877843	0.176760645741008	0.799254295808093	0.00263787597688286	0.0153374652200804	0.00600971725393571
1.55695808366655e-07	3.84380919051609e-06	2.16520145838789e-08	6.87335171621331e-07	2.98759571849385e-08	4.7383681422729e-06	211043	0.00142050393833781	0.0328585292851415	0.81120948712784	0.00456950872827135	0.145057359619093	0.00630511523965456
9.60819804121828e-07	7.92420860292499e-06	4.4020500237901e-08	4.6681149699302e-07	2.17924319245883e-09	9.3980396474702e-06	106405	0.00281545429645336	0.102236193947156	0.843176758150628	0.00468400878152824	0.0496711563797965	0.000231882740891123
8.19418784515078e-06	1.58166296615305e-05	4.70225120151705e-08	1.16700178388619e-07	1.66611749068009e-07	2.43411519461531e-05	41083	0.00727583646726215	0.336639279163031	0.64978969345903	0.00193181128482303	0.00479435725337818	0.00684485883973705
4.9854618788098e-07	4.71002710017485e-06	1.74907624239404e-08	2.12466481161012e-07	1.513441340838e-07	5.58987466572459e-06	178895	0.00167556176310002	0.0891873642423352	0.842599768659449	0.0031290079777975	0.0380091672651968	0.0270746918552211
2.05731770928965e-06	8.98502204945186e-06	2.71307351121159e-08	1.52349403792303e-07	8.38820477218744e-09	1.12302081024181e-05	89046	0.00336341236216231	0.183194976489052	0.800076184475796	0.00241587109203025	0.0135660356783147	0.000746932264806497
8.89494244582621e-07	8.31895050972864e-06	1.96117351838923e-08	2.35841116968461e-07	2.18426985256541e-07	9.68232459172016e-06	103281	0.00290049684715754	0.0918678398102117	0.859189384834567	0.00202551928497246	0.0243579023543727	0.0225593537158762
3.44576178489532e-07	5.62882964945563e-06	2.10405743697171e-08	4.41951499735665e-07	6.22575970364785e-08	6.49865549908702e-06	153878	0.00194770374318087	0.0530226873140052	0.866152952752521	0.00323768114384169	0.0680066053351734	0.00958007345445914
8.27914074821964e-08	2.40321416681204e-06	9.21901763236941e-09	3.44085522889526e-07	1.26303238190733e-07	2.96561335300686e-06	337198	0.000889289672492022	0.0279171279689085	0.810359908979839	0.00310863775381311	0.116025078771868	0.0425892465255706
3.14587927383537e-08	1.11632260354092e-06	3.49297339527474e-09	1.59369244493263e-07	6.16824070464536e-09	1.31681185487245e-06	759410	0.000394965797034574	0.0238901196263917	0.847746471457035	0.00265259868549184	0.121026586982466	0.00468422324861498
5.52446970958028e-06	2.58799641932444e-05	1.1082963800749e-07	6.67614392749474e-07	1.20279569093025e-07	3.23031575026747e-05	30957	0.00964429635927266	0.17101949582244	0.801158963828894	0.00343092275107513	0.0206671559179376	0.00372346167965364
1.35756315193463e-08	8.32838943539761e-07	3.40913964956318e-09	2.68913290624681e-07	8.22761678173669e-09	1.12696462211509e-06	887339	0.000338032431280499	0.0120461913825365	0.739010725977084	0.0030250635935358	0.238617331323129	0.00730068772371496
3.09629391434899e-06	2.41014686806885e-05	6.95491568319825e-08	6.9617564118626e-07	2.26001962920092e-07	2.81894893559758e-05	35474	0.0084213064637666	0.10983859534485	0.854980676532875	0.00246720172734307	0.0246962842212209	0.0080172421737105
2.69649850331162e-08	1.55444404524504e-06	6.84144852568888e-09	5.07114545728173e-07	4.59360209073135e-07	2.55472523360515e-06	391432	0.00076612492538064	0.010554945274903	0.608458406719323	0.00267795864529605	0.198500621146074	0.179808068214404
2.30219631151168e-07	2.79838588406847e-06	1.10927475271633e-08	1.73365840202718e-07	3.16692716276631e-08	3.24473337457718e-06	308192	0.000972947970507509	0.0709517869649821	0.862439393632189	0.00341869307785846	0.0534299186370927	0.00976020768787816
1.40319468706617e-06	7.48875586619242e-06	2.26280378122661e-08	1.55274583889391e-07	4.69836986018539e-09	9.07455154482043e-06	110198	0.00271867550563332	0.154629645347828	0.82524803889255	0.00249357091648035	0.0171109925512538	0.000517752291887871
5.50298645909954e-07	4.33034645932766e-06	1.56402578100243e-08	1.58244008127463e-07	1.65591697012294e-07	5.2201210681874e-06	191566	0.0015648148065095	0.105418751542679	0.829549047380869	0.0029961484811798	0.0303142410033051	0.0317218115919662
1.89482962881789e-06	8.38298634244838e-06	2.98529391032472e-08	1.69815045415639e-07	2.00248983728303e-08	1.0497508854158e-05	95261	0.00314431543940064	0.180502789294372	0.798569113769115	0.0028438117574364	0.016176699422204	0.00190758575687208
6.40786483646973e-06	3.06473579429708e-05	1.16223800300096e-07	7.14796601501945e-07	4.57160462424019e-08	3.7931959227485e-05	26363	0.0113152985505641	0.168930499952311	0.807956102640861	0.00306400730853581	0.0188441782617971	0.00120521183649477
5.67995824849991e-08	1.4975044491858e-06	7.15460691095936e-09	2.42532670719676e-07	2.25162642670749e-07	2.02915395197218e-06	492816	0.000608561554465759	0.0279917560862221	0.737994496538983	0.00352590640252092	0.119524036352172	0.110963804620102
1.55805370471246e-08	6.5400524746434e-07	2.41673053015703e-09	1.30431758254267e-07	4.66630460121952e-08	8.49097319308084e-07	1177721	0.00025469686318802	0.0183495303692879	0.770235911234861	0.00284623502536363	0.153612260088812	0.0549560632816745
1.23849748965517e-06	7.56119202775514e-06	2.9993987593743e-08	2.35447309122088e-07	4.20066508995141e-08	9.10713746502565e-06	109804	0.00272842474548751	0.135991961734562	0.83024902795116	0.00329345941125074	0.0258530531713485	0.00461249773167839
9.28112214026394e-07	8.5488766260878e-06	4.34990541046765e-08	5.15189176419184e-07	1.54847753882633e-09	1.00372255481769e-05	99629	0.00300665371266784	0.0924670078969155	0.851717099018521	0.00433377270400958	0.0513278469180919	0.000154273462461705
6.60146293148191e-07	5.65767132128184e-06	2.7186318944516e-08	2.99580339292107e-07	1.07832729764722e-07	6.75241700243138e-06	148095	0.00202368152985233	0.0977644438888309	0.837873507996419	0.004026161141222	0.0443663860191448	0.0159695009543833
7.384622978997e-07	8.63968485127708e-06	4.66441323567203e-08	7.01705045703952e-07	9.16895281156802e-07	1.10433916083943e-05	90552	0.00330755372886005	0.0668691579621593	0.782339806252087	0.00422371441770347	0.0635407192452158	0.0830266021228348
2.58497746381981e-09	3.10153676527975e-07	1.20420279065151e-09	1.85772032407172e-07	2.26690517488829e-09	5.01981794364506e-07	1992104	0.000150583237303215	0.00514954425208251	0.617858416400578	0.0023988973388487	0.370077230873191	0.00451591113529947
9.23386766056494e-10	1.85429152817257e-07	7.25032939097322e-10	1.87202929072855e-07	1.35748375193782e-07	5.10028876789048e-07	1960673	0.000152996996824362	0.00181045977606169	0.36356598862529	0.0014215527239592	0.367043784366515	0.266158214508173
6.39435757499126e-08	1.68199941169795e-06	5.18569200751131e-09	1.7538773601087e-07	3.76303579694107e-08	1.96414677343566e-06	509127	0.000589071040198119	0.0325553958669104	0.856351182328306	0.00264017540727905	0.0892946180921525	0.0191586283053523
4.82192027575728e-06	1.18484368877925e-05	4.6128145653356e-08	1.45735063736644e-07	8.41082444852874e-09	1.68706311973883e-05	59275	0.0050484455983103	0.285817419593865	0.702311416162468	0.00273422761209415	0.00863838833482444	0.000498548296748423
1.09947903515776e-07	2.13297866536576e-06	8.53666979976929e-09	2.12936618754936e-07	9.04948094811369e-08	2.55489466691738e-06	391406	0.00076617571658788	0.0430342216998067	0.834859727481179	0.00334130009753759	0.0833445783547138	0.0354201723667629
1.02596759002115e-07	2.61005637786918e-06	1.20610043348884e-08	3.94523445205171e-07	9.46255145792708e-09	3.12870013786928e-06	319622	0.000938171151687373	0.0327921355454619	0.834230275467271	0.00385495694806412	0.126098196637614	0.00302443540158862
7.01047394354044e-08	2.32594565359826e-06	1.48920291706189e-08	6.35307124595134e-07	4.19069277507767e-08	3.0881564745502e-06	323818	0.000926019352080143	0.0227011616843721	0.753182577620859	0.00482230395167653	0.205723748077781	0.0135702086653108
6.76145047414395e-08	1.78629771272931e-06	5.95893855194804e-09	2.02417349287684e-07	5.95024304325337e-08	2.12179093574291e-06	471300	0.000636335408720656	0.0318667139172056	0.84188205474818	0.00280844754851476	0.0953992902306421	0.0280434935554571
2.48842873497689e-07	4.23891329277285e-06	1.72933013769429e-08	3.78776308171896e-07	2.8724677397217e-07	5.17107254979155e-06	193383	0.00155012309213132	0.0481221006090352	0.819735799866843	0.00334423878420349	0.0732490802487706	0.0555487804911477
8.11172631009821e-07	5.38809671548045e-06	2.23843263660356e-08	1.91172770253201e-07	7.56916877989648e-09	6.42039561188941e-06	155754	0.00192427107872839	0.126343091616921	0.839215687192651	0.00348644035650761	0.0297758552291052	0.00117892560481472
6.67115338136955e-06	2.07860420934613e-05	1.01030857054132e-07	4.04759732708042e-07	4.90162884427084e-08	2.80120023530358e-05	35699	0.00836850587517124	0.238153392152867	0.742040566450569	0.0036066988636099	0.0144495108777605	0.00174983165519391
8.8006935586092e-09	1.06367402580517e-06	3.77547899440474e-09	5.86764344431317e-07	3.83107940894887e-07	2.04612248368439e-06	488729	0.00061364901347627	0.00430115676299205	0.519848657295357	0.00184518718918838	0.286768924690544	0.187236074061918
8.02853776248275e-07	5.73824084756665e-06	3.32651329477299e-08	3.05698775102717e-07	7.17751441686564e-08	6.95183367603403e-06	143847	0.00208338408839781	0.115488058785995	0.825428385513428	0.00478508757515433	0.0439738332861145	0.0103246348393081
7.02177152277816e-08	1.67416451441466e-06	5.98096917345551e-09	1.83351602256072e-07	4.66006302084141e-09	1.93837486409281e-06	515896	0.0005813439768797	0.0362250442515124	0.863694915481787	0.00308555856983561	0.0945903734373292	0.00240410825953544
3.92933080475569e-07	3.38820041634956e-06	1.69511686727532e-08	1.87934793359206e-07	5.91426266208875e-08	4.04516208547797e-06	247209	0.00121281502482362	0.0971365478496372	0.837593239715439	0.00419047947018179	0.0464591503104134	0.0146205826543287
3.45931042758679e-06	1.49713034163443e-05	3.58475507844929e-08	1.99481238223815e-07	5.39880068154271e-09	1.86713414336209e-05	53558	0.00558579582725216	0.185273802628756	0.801833305312809	0.00191992369224974	0.0106838193138397	0.000289149052345069
1.86623484235466e-07	2.7459659864138e-06	1.17151438788316e-08	2.21635019069961e-07	7.80391875372654e-08	3.24397882113533e-06	308263	0.000972721823965461	0.0575291931684533	0.846480861256909	0.00361135029689608	0.06832196857327	0.0240566267044719
5.68513433457824e-10	2.19861845600563e-07	1.3270295531106e-09	6.5988885222539e-07	1.24471673991395e-07	1.00611791480392e-06	993919	0.000301789978501832	0.000565056466138586	0.218524928704219	0.00131896026656997	0.65587625716216	0.123714797400912
1.5101982105583e-06	6.58949068660479e-06	2.53564973343936e-08	1.42253853468548e-07	1.46743799010339e-08	8.28197362786706e-06	120744	0.00248151830735421	0.182347623696459	0.795642558487818	0.00306164912782074	0.0171763229225815	0.00177184576532069
1.97863769718939e-07	2.46481517741579e-06	1.02400593401991e-08	1.64012999237083e-07	1.04970834204362e-07	2.94190283991637e-06	339916	0.000882182797947717	0.0672570715233287	0.837830245096012	0.00348076054764957	0.0557506512491574	0.0356812715838523
3.50819400787794e-07	7.7406976362677e-06	2.41862843246261e-08	6.86252332988327e-07	1.25548970932514e-07	8.92750462530096e-06	112013	0.00267467999521287	0.0392964681075108	0.867061733502798	0.00270918754341286	0.0768694458072255	0.0140631650390528
6.45718270940868e-12	1.55585839015132e-08	8.17516366212423e-11	2.53270177067821e-07	3.47528198627508e-08	3.03669789651416e-07	3293051	9.10968011571534e-05	2.12638297567266e-05	0.0512352049223367	0.000269212280599547	0.834031522722597	0.11444279624471
4.44597471266065e-08	1.45292076307036e-06	6.03122088507352e-09	2.53422472017934e-07	5.61744023894541e-08	1.81300860548942e-06	551569	0.000543755186224737	0.0245226343614649	0.801386578459255	0.00332663665622557	0.139780071231114	0.0309840792919401
7.22401921585376e-06	3.09349358692685e-05	1.05182257203014e-07	5.79181151472643e-07	5.98827515437835e-07	3.94421460092358e-05	25354	0.011763143989407	0.18315482160028	0.784311681773725	0.00266674782803107	0.0146843214701609	0.0151824273278034
3.78395106135609e-07	4.11403812554645e-06	1.81777391877047e-08	2.54112726793266e-07	2.81620984501126e-08	4.79288579611314e-06	208643	0.00143683594599997	0.0789493266128881	0.858363478821629	0.00379265018216085	0.0530187318461337	0.00587581253718815
1.16130207748342e-07	2.03465993927587e-06	8.4536493014148e-09	1.90436722405753e-07	7.35696742988102e-08	2.42325019303019e-06	412669	0.00072671175574357	0.0479233254916715	0.83964088608267	0.00348855818756535	0.0785873134162919	0.0303599168218012
1.39629867085179e-06	7.60421619679238e-06	2.26865401378356e-08	1.58857143134736e-07	6.37201175920097e-08	9.24577866850875e-06	108157	0.00276990314292502	0.151020127229262	0.822452761355022	0.00245371871328764	0.0171815861952012	0.00689180650722706
2.76125315282458e-06	1.73992536007719e-05	1.17882668384333e-07	9.5513762559924e-07	1.30828922438331e-07	2.13643559700184e-05	46807	0.00638887902446983	0.129245794102082	0.814405715069956	0.0055177262796858	0.0447070638094418	0.0061237007388348
8.53112943577844e-08	1.94529193752409e-06	6.00130997243059e-09	1.75949466764743e-07	5.23571242818582e-08	2.26491113290091e-06	441518	0.000679243319083533	0.0376665084640726	0.858882235716044	0.00264968893713021	0.0776849317436073	0.0231166351391452
6.72811518188705e-07	7.9427974699514e-06	4.87852825987723e-08	7.40548828533869e-07	1.35289816648483e-07	9.54023291592123e-06	104819	0.00285799167087131	0.0705235945619192	0.832558024521189	0.00511363643096773	0.0776237682098938	0.0141809762760303
7.68552793800804e-06	1.95222933184479e-05	1.02719461957589e-07	3.35487001990739e-07	2.44228312029807e-08	2.76704505516072e-05	36140	0.00826688978312939	0.277752179122419	0.705528566729967	0.00371224392483274	0.012124378002629	0.000882632220152342
3.21002929006514e-07	3.14412634092908e-06	1.81432454365939e-08	2.28488157184021e-07	4.99997341985303e-08	3.76176040675474e-06	265833	0.00112789369387789	0.0853331670007772	0.835812492279781	0.00482307310269291	0.0607396889960722	0.013291578620677
2.70560449786766e-08	1.08360501707648e-06	4.1536662569252e-09	2.13895411219471e-07	3.0665808309744e-08	1.3593759478413e-06	735632	0.000407729917088484	0.0199032835777636	0.797134169393873	0.00305556844927354	0.157348238770253	0.0225587398088377
2.27589627497784e-06	8.47093498738175e-06	4.52102740008548e-08	2.16358536656182e-07	5.43864147601691e-08	1.10627864877768e-05	90393	0.00331335299501279	0.205725409009065	0.765714406288255	0.00408669859540427	0.0195573273420069	0.00491615876526771
2.51926754049005e-08	1.0260458976076e-06	3.98017026881666e-09	2.08428285508832e-07	5.85177579347919e-08	1.32216478672494e-06	756335	0.000396571043145166	0.019054111603822	0.776034808905446	0.00301034357349337	0.157641685515705	0.0442590504015334
1.08284199000364e-05	3.52079927295397e-05	1.29100955029013e-07	5.3975855058158e-07	1.03988172087676e-07	4.68092603072743e-05	21363	0.013944962299504	0.231330720224041	0.752158707452769	0.00275802168591308	0.0115310207219339	0.00222152991534276
4.65262975556296e-07	3.85086710931066e-06	1.34340074600942e-08	1.42963064751408e-07	1.71950229596414e-08	4.4897221800381e-06	222731	0.0013460129884687	0.103628455592401	0.857707215478081	0.00299216898538256	0.031842296475947	0.00382986346818801
5.13719970994963e-06	2.61625441338546e-05	1.52960947896307e-07	1.00169597538881e-06	7.77645365341757e-08	3.25321653036235e-05	30739	0.00971233598224419	0.157911398211709	0.804205434519311	0.00470183728837964	0.030790940782452	0.00239038919814888
1.03205301331567e-06	9.42976134255556e-06	4.77201366832408e-08	5.60637209781222e-07	3.94293928190294e-08	1.11096010951547e-05	90012	0.0033273509001176	0.0928973960879459	0.848793873136292	0.00429539605198365	0.0504642070385169	0.00354912768526188
2.19806431074771e-07	3.94122471983179e-06	2.11170666388096e-08	4.86854610506366e-07	6.81081323770278e-09	4.67581364128944e-06	213867	0.00140176398166303	0.0470092368809966	0.842896022422512	0.00451623359244622	0.104121902166338	0.00145660493770761
2.62753068735967e-07	3.22072609079501e-06	1.39925230015157e-08	2.20527884926599e-07	2.2814519978509e-08	3.7408140874376e-06	267321	0.00112161684236323	0.0702395421409324	0.860969301203941	0.00374050211383276	0.0589518430405764	0.00609881150071709
1.25082636477818e-08	6.45583218904522e-07	2.52310540454748e-09	1.67436238711424e-07	3.27026579935175e-08	8.60753484661792e-07	1161773	0.000258192819048042	0.0145317606848801	0.750021034371048	0.00293127527161724	0.194522870595422	0.037993059077033
2.74081942725314e-07	3.92811585403125e-06	1.45493686903e-08	2.68112313623992e-07	1.38327635044201e-07	4.62318711411506e-06	216301	0.00138599795673522	0.0592841985323316	0.849655390766754	0.00314704300976252	0.057992961782883	0.0299204059082689
5.03290395144154e-06	1.78283257189569e-05	6.7056287554063e-08	3.05423991304048e-07	5.49662192476911e-09	2.32392065711813e-05	43031	0.00694759606572304	0.216569525987294	0.767165852429128	0.00288548093708236	0.0131426169980691	0.000236523648427197
1.29201400429e-06	6.7172617207024e-06	2.77700363114241e-08	1.85635502247369e-07	4.17686202811477e-08	8.26444988383234e-06	121000	0.00247627417260488	0.15633393903417	0.812789939454205	0.00336017964919241	0.0224619309036559	0.00505401095877648
7.9522147248484e-06	2.94261533234601e-05	2.09085572122342e-07	9.94857024633202e-07	6.44906670549507e-08	3.8646801312119e-05	25875	0.0115273099642386	0.205766440037942	0.761412389237827	0.005410165007803	0.0257422863175284	0.00166871939889958
2.18223216438699e-06	9.68634703950082e-06	3.97858566322461e-08	2.27065308007943e-07	2.25949238681396e-08	1.21580252923961e-05	82250	0.00364078596866146	0.179489029830511	0.796703971783875	0.00327239462621688	0.0186761667743818	0.00185843698501523
2.25753621216777e-10	1.24530450451397e-07	5.07984135684412e-10	3.60300693883063e-07	4.00039045357947e-09	4.89565272544941e-07	2042629	0.00014685883289689	0.000461130790677261	0.254369452726992	0.0010376228956023	0.735960481857888	0.00817131172884051
9.78259870196237e-07	1.03207267444789e-05	3.21216233454194e-08	4.35757643664959e-07	1.62426636020347e-07	1.19292925177058e-05	83827	0.00357241279704068	0.0820048522361468	0.865158325957765	0.00269266792626164	0.0365283727445022	0.0136157811353245
2.19295914743897e-07	2.88679313776051e-06	8.16054678202283e-09	1.38122763914468e-07	7.62730549665246e-09	3.25999966869755e-06	306748	0.000977523407150849	0.0672686923405461	0.885519457403459	0.00250323546360456	0.0423689502918421	0.00233966450054879
1.55546907089175e-06	7.80447521081648e-06	3.28860373089547e-08	2.12155949198951e-07	1.53173199036391e-08	9.62030358811978e-06	103947	0.0028819441619371	0.161686069118714	0.811250407986534	0.00341839911887667	0.022052937025911	0.00159218674996439
3.85227533020413e-06	2.30369362421629e-05	1.35985233944745e-07	1.04568999003356e-06	1.51828331173766e-08	2.80860696294627e-05	35605	0.00839054048161025	0.137159644657544	0.820226416372507	0.00484173242247092	0.0372316242119054	0.00054058233557356
2.18699650378476e-07	3.15940253717606e-06	1.12976227298405e-08	2.09849587436004e-07	1.30205730501593e-07	3.72945512822197e-06	268136	0.00111821295823444	0.0586411802419893	0.847148558851897	0.00302929579292905	0.0562681625656266	0.0349128025475584
9.48694277151582e-08	2.69099345523654e-06	1.15554949294739e-08	4.21456044111098e-07	1.01120898334029e-07	3.3199953203263e-06	301205	0.000995504405840397	0.0285751691077185	0.810541339851064	0.00348057566790129	0.126944770533494	0.0304581448398218
3.68302601494165e-06	1.4480576387836e-05	6.47706537493344e-08	3.27437464817557e-07	8.03272122827802e-08	1.86361377336273e-05	53659	0.00557529345810226	0.197628181739393	0.77701595656846	0.00347554062301554	0.0175700281623657	0.00431029290676666
8.10148303257752e-07	5.34336659535993e-06	2.72768387530959e-08	2.31315182252367e-07	8.7254358874386e-08	6.49936127849753e-06	153861	0.00194791506597436	0.124650449258459	0.822137186470601	0.00419684913398159	0.0355904484056994	0.0134250667312584
7.45569120681249e-08	1.74109884044049e-06	8.20265315673119e-09	2.46292880139401e-07	2.88645490369766e-07	2.35879677617451e-06	423945	0.000707389549390425	0.0316080269488248	0.738130074632456	0.00347747344730317	0.104414624704905	0.122369800266511
1.94764498949034e-06	1.25536015864307e-05	7.33286241645406e-08	6.07730960665339e-07	1.62069438687577e-07	1.53443755994385e-05	65170	0.00459276883070858	0.126928917821955	0.818123976767753	0.00477886009041801	0.0396061056200669	0.0105621396998069
1.70104220015147e-06	8.80922748580382e-06	2.58711188106421e-08	1.7226701557165e-07	1.26058697775322e-08	1.07210136901151e-05	93275	0.00321115452755094	0.158664306316467	0.821678596859364	0.0024131224489057	0.0160681648723649	0.00117580950289756
6.90345163905534e-06	1.70458902712387e-05	5.12477399473075e-08	1.62701203050383e-07	8.41656365482841e-08	2.424745648984e-05	41241	0.0072479312741075	0.284708280307585	0.702997045417161	0.00211353054572058	0.0067100317560548	0.00347111197347856
6.15377641166737e-07	5.24142624596155e-06	2.13111254416498e-08	2.33387641487156e-07	1.07595025637631e-07	6.21909767969473e-06	160795	0.00186399570370588	0.0989496664726681	0.84279529216509	0.00342672306164773	0.0375275728903831	0.0173007454102108
3.03126530237033e-07	3.25654025935236e-06	1.38947976424463e-08	1.91930619334704e-07	1.84602089342201e-08	3.78395241550077e-06	264274	0.0011345437903898	0.0801084413734407	0.860618713388708	0.00367203286847026	0.0507222602875421	0.00487855208183877
2.46763965910093e-07	3.33294909449426e-06	1.36165033686186e-08	2.36470195814883e-07	9.7394242450094e-08	3.92719400203795e-06	254635	0.00117746675540675	0.0628346768155684	0.848684606048156	0.00346723471301711	0.0602135254057149	0.0247999570175431
7.6049960955738e-07	9.79337298283267e-06	5.51666407747337e-08	9.13500092193308e-07	9.54358599630951e-08	1.16179751853212e-05	86074	0.00347934580186937	0.0654588770785325	0.842950068890333	0.00474838686559034	0.0786281669242568	0.00821450024128767
2.09478288039615e-06	1.5109661442545e-05	5.744348097342e-08	5.3278007604336e-07	1.38623627594259e-07	1.79332915075522e-05	55762	0.00536558922038377	0.116809726731648	0.842548142162409	0.00320317555476244	0.0297089954634927	0.00772996008768835
2.61341420874645e-06	9.04274033412244e-06	3.8628101936277e-08	1.71851422534084e-07	6.24399813404885e-09	1.18728780654733e-05	84226	0.00355554857868778	0.220116318413675	0.761630017949819	0.00325347415540371	0.0144742851384816	0.000525904342621575
3.01896438387812e-07	4.09067380912778e-06	1.42164097331211e-08	2.47682419619256e-07	3.13932984802051e-08	4.68586237534817e-06	213408	0.00140477438563447	0.0644270817632327	0.87298206422971	0.00303389399738074	0.0528573824366433	0.0066995775730337
5.21961595823361e-07	4.18980637975944e-06	1.71217405981616e-08	1.76710477233783e-07	5.9451790885102e-08	4.96505198429985e-06	201408	0.00148841050980264	0.105127115984661	0.843859519096308	0.00344845142655158	0.0355908614436596	0.0119740520488197
1.03144110377792e-07	2.04393431720048e-06	9.05812332740234e-09	2.30793014627641e-07	4.75121784206431e-08	2.43444174395396e-06	410772	0.000730066783644179	0.0423686911522753	0.839590564151588	0.00372082155997307	0.094803260419283	0.0195166627168802
1.00470367696904e-06	5.99650287101342e-06	2.39501402900295e-08	1.83792599664164e-07	1.85417968238732e-07	7.39436725617538e-06	135238	0.00221585972852978	0.135874192092631	0.810955510223739	0.00323897088963598	0.0248557575376947	0.0250755692562985
1.02572970727089e-06	6.87678827617985e-06	2.46201845767299e-08	2.12230794373117e-07	8.84547408932166e-09	8.14821443648991e-06	122726	0.00244148899571706	0.125883985413712	0.843962604295701	0.003021543525717	0.0260462946854577	0.00108557207941279
2.18972804625297e-07	3.532186857724e-06	1.07319390482674e-08	2.22587492505093e-07	4.42253463838087e-08	4.02870444028647e-06	248219	0.00120788368719493	0.0543531569195299	0.876755023873839	0.002663868548149	0.0552503902443797	0.0109775604141028
1.94978476510223e-07	4.23944415949732e-06	1.69584205704999e-08	4.74123949760753e-07	3.74946224009121e-07	5.30045123034792e-06	188663	0.0015888759812559	0.0367852599782197	0.799827028918639	0.00319942960203159	0.0894497334578119	0.0707385480432974
1.03993530253463e-06	1.01267405288269e-05	4.70053867432746e-08	5.88569739837245e-07	6.94687791817901e-08	1.18717197371239e-05	84234	0.00355520231156614	0.0875976965058119	0.85301378006421	0.0039594420845604	0.0495774624797398	0.0058516188656775
2.06640734566084e-07	2.79013728301836e-06	1.47419522817722e-08	2.55932425917424e-07	7.98007055600759e-08	3.34725310134372e-06	298752	0.00100367359340536	0.0617344217212408	0.833560295126261	0.00440419407658603	0.0764604343229026	0.0238406547530095
1.34161350640182e-07	3.55753131954306e-06	1.68610848390305e-08	5.74899484805587e-07	1.9091093164832e-08	4.30254433299269e-06	232421	0.00128993339647843	0.031181863626926	0.826843617220458	0.00391886370809398	0.133618491829858	0.00443716361466355
1.06219302581484e-07	1.97781482482525e-06	1.12380648840945e-08	2.6905064370453e-07	3.91992040170533e-08	2.40352204001241e-06	416056	0.000720797579080057	0.0441931885013777	0.822881917411099	0.00467566541808641	0.111940160824629	0.0163090678448078
3.58335838660426e-06	1.22066638538139e-05	3.85162645202779e-08	1.68699318889943e-07	2.5875852915901e-07	1.62559963529874e-05	61516	0.00486496607573761	0.220433021070759	0.750902226400332	0.00236935735490613	0.0103776671221349	0.0159177280518679
2.61631743559174e-06	1.16232784376676e-05	3.71370854771297e-08	2.1213523302021e-07	1.27101281374116e-08	1.45015783198941e-05	68958	0.00434105530227513	0.180416046990038	0.801518164524349	0.00256089955575269	0.0146284237715829	0.000876465158276949
5.73856286203632e-08	1.46897766539256e-06	5.51558549883865e-09	1.81536668718562e-07	9.53836572616313e-10	1.71436938480294e-06	583305	0.000514179020926653	0.033473316269562	0.856861816604018	0.00321726784655143	0.105891221768072	0.000556377511796241
2.77918934119833e-07	2.82603970722974e-06	9.13147517293309e-09	1.19387247554167e-07	4.21596191651178e-08	3.27463698324179e-06	305377	0.000981910313738288	0.0848701506585629	0.863008547723677	0.00278854578985827	0.0364581625887513	0.0128745932391507
3.33960716217129e-06	2.29284098360946e-05	1.32211060234315e-07	1.16723580897317e-06	7.329374976313e-08	2.76407576172365e-05	36178	0.00825805525958323	0.120821838837324	0.829514521765376	0.00478319234462189	0.0422287921748313	0.00265165487784694
1.62119295686551e-06	8.29282843272115e-06	3.79246235967531e-08	2.49431904529067e-07	1.38002827573248e-07	1.03393807452857e-05	96718	0.00309702455373484	0.156797877629634	0.802062390100325	0.00366797824077085	0.0241244529700482	0.0133473010592216
1.33991336042233e-07	2.18872329673266e-06	6.85532297355952e-09	1.43979937420415e-07	7.83421316732879e-08	2.55189202484216e-06	391866	0.00076527561141293	0.0525066635805331	0.85768648337229	0.00268636874398459	0.056420857943361	0.0306996263598314
6.96534866264292e-06	1.87865301345808e-05	6.77353258865429e-08	2.34901226928523e-07	1.02819877181738e-08	2.6064797337757e-05	38366	0.00778904802997038	0.267232028409177	0.720762563051545	0.0025987282774082	0.00901220231581273	0.000394477946056365
7.19762905937622e-08	1.66390137912851e-06	6.11525066052277e-09	1.81766332375926e-07	1.39817504891444e-08	1.93774100324787e-06	516065	0.000581153928785771	0.0371444328592531	0.8586809983066	0.00315586585114984	0.0938032131596871	0.00721548982330941
1.57616830216616e-07	2.524563145841e-06	1.33607563843072e-08	2.75154472564233e-07	2.07858659382441e-08	2.9914810709444e-06	334283	0.000897043079722382	0.0526885601074042	0.843917472974015	0.004466268068375	0.0919793460292121	0.00694835282099312
7.27635403619342e-07	5.14280811145528e-06	2.2102829891321e-08	2.00860491262964e-07	4.11518509230409e-10	6.09381835473814e-06	164101	0.0018264810263009	0.119405496071865	0.843938531160284	0.00362709037333469	0.0329613519094786	6.75304850382421e-05
2.35441189889564e-07	5.8240739859104e-06	1.91616491994995e-08	6.09514410095464e-07	2.35219129019267e-07	6.92341036411419e-06	144437	0.0020748747645053	0.0340065339922528	0.841214615285274	0.00276766047247744	0.0880367301719876	0.0339744600780083
1.30097385967739e-06	9.10971297182094e-06	4.03154734619874e-08	3.62977623413185e-07	1.39657935256765e-07	1.09536378636303e-05	91294	0.00328071600853308	0.118770939469987	0.831660959147483	0.00368055562580247	0.0331376322580822	0.0127499134986447
4.05906974597501e-07	4.22556695489533e-06	2.42454804046142e-08	3.24528372817495e-07	6.55871962626054e-08	5.04583497897755e-06	198183	0.00151260916460938	0.08044396542666	0.837436613068066	0.0048050482240557	0.0643160892438172	0.0129982840374014
8.94057344070721e-07	7.46146585446161e-06	3.21238020927605e-08	3.44712516129677e-07	9.31491932822283e-08	8.825508710037e-06	113308	0.00264416232477971	0.10130377448429	0.845443146634244	0.00363988107067721	0.0390586568384036	0.0105545409723852
3.4996140079074e-06	1.77237724896249e-05	6.12030007865415e-08	3.98558384843522e-07	3.97399677315625e-07	2.2080547560478e-05	45289	0.00660234550694361	0.158493080768132	0.802687181605437	0.002771806297779	0.0180502038616517	0.0179977274670005
1.97607221681819e-07	3.77204531203594e-06	2.00894697755646e-08	4.93080693782803e-07	1.42168216006841e-07	4.62499091328297e-06	216217	0.00138653834880653	0.0427259697125655	0.815578967128915	0.00434367767466693	0.106612251359603	0.0307391341242495
3.26012299723316e-08	1.19985597957301e-06	3.83385755210696e-09	1.81423964107525e-07	8.48054714739079e-09	1.42619557835237e-06	701166	0.000427767459992734	0.0228588774689616	0.841298344901029	0.00268817097058742	0.127208334439739	0.00594627221968258
5.37302766273645e-07	4.58202611213142e-06	2.12506929668809e-08	2.33009097908952e-07	3.0566590989489e-08	5.40415526027039e-06	185043	0.00161993744144462	0.0994240062315979	0.847870923660725	0.00393228764597294	0.0431166549973056	0.00565612746439851
1.45450395924767e-07	2.03072337444377e-06	8.67011166293429e-09	1.55638572605271e-07	8.24310376084431e-09	2.34872555839759e-06	425763	0.000704370309676738	0.0619273696770264	0.864606495715585	0.00369141112802019	0.066265116436786	0.00350960704258192
2.58279695866731e-07	3.32083342024641e-06	1.95170039569979e-08	3.22650844725853e-07	3.30693667991619e-08	3.95435033159515e-06	252886	0.00118560406051293	0.0653153297529263	0.839792416395947	0.00493557786245128	0.0815938947411618	0.00836278124751328
2.00691315262212e-06	8.48163975201055e-06	2.74966480522173e-08	1.49413885008442e-07	3.57874453479341e-08	1.07012508830413e-05	93447	0.00320524464305016	0.187540052518773	0.792583955344115	0.00256947980686935	0.0139622822267652	0.00334423010347772
7.30907415830721e-07	5.50778112378029e-06	2.10187895951613e-08	2.03649983459484e-07	4.23135260086668e-08	6.50567083867432e-06	153712	0.00194980425738944	0.112349277108471	0.846612326439594	0.00323084123319162	0.0313034564012745	0.0065040988174694
1.70510033425451e-07	2.65382864379817e-06	9.61099227315722e-09	1.92332846510948e-07	4.1266052281134e-08	3.06754856828886e-06	325993	0.000919842667094217	0.0555851128774679	0.86513011439572	0.00313311820797623	0.0626992017336618	0.013452452785174
3.84179904240803e-07	5.75941684194225e-06	1.58875726435445e-08	3.06255017452732e-07	6.00935324539741e-09	6.47174868952473e-06	154518	0.00193964733750829	0.0593626116636207	0.88993209072913	0.00245491186474228	0.0473218340428517	0.000928551699654877
4.5316269434496e-08	1.0457770901731e-06	2.88148983306864e-09	8.54981991963072e-08	2.18441336611006e-08	1.20131718229808e-06	832420	0.000360330436550149	0.0377221520696204	0.870525374633009	0.00239860869013498	0.0711703790274208	0.0181834855798146
3.86335689296043e-07	4.05313740541035e-06	1.76476151613397e-08	2.38053903826177e-07	1.3011579697756e-08	4.70818619339166e-06	212396	0.00141146213208243	0.0820561620605188	0.860870245764551	0.00374828318941795	0.0505617012683792	0.00276360771713295
2.41615259746908e-08	9.8561400134891e-07	3.4609542154064e-09	1.81526566252477e-07	5.11508155274404e-09	1.19987812934423e-06	833418	0.000359898875596398	0.0201366500345296	0.821428424474726	0.00288442145145017	0.151287503133078	0.0042630009062167
3.09006062705628e-07	3.6314427832354e-06	1.20630112397056e-08	1.8227655718006e-07	9.14313955986519e-08	4.22621980995945e-06	236618	0.00126706521630171	0.073116420016164	0.859265004313689	0.00285432650977551	0.0431299282518409	0.0216343209085306
9.14684956465188e-09	5.19999438932297e-07	2.02999507505981e-09	1.48382790080453e-07	9.79520193397276e-09	6.89354275586434e-07	1450633	0.000206784970992691	0.0132687210170281	0.754328300190686	0.00294477766650957	0.21524895882342	0.014209242302356
1.28506241909077e-06	9.63195760579447e-06	4.30901518370452e-08	4.15282811113409e-07	4.31036220395482e-08	1.14184966098752e-05	87577	0.00341970797435764	0.112542172844312	0.843539910277182	0.00377371499149712	0.0363693072128474	0.00377489467416141
1.80843230169997e-06	8.97869495166647e-06	3.9249946370122e-08	2.50561134221729e-07	1.95678114012631e-09	1.10788951150984e-05	90262	0.00331816961280829	0.163232189032589	0.810432345318462	0.00354276721300771	0.0226160760273163	0.000176622408624448
8.62709538741711e-07	1.14588792410901e-05	3.09608030983007e-08	5.2881048107025e-07	7.0049198357354e-07	1.35818520475739e-05	73628	0.00406629343311948	0.0635192855672299	0.843690477627974	0.0022795715186598	0.0389350788992516	0.0515755863868852
2.96229013450298e-07	2.78203000678087e-06	7.866007783655e-09	9.49826636521149e-08	3.1848425508947e-08	3.21295611717588e-06	311240	0.000963423992429435	0.0921982755589816	0.865878619352639	0.00244821513173017	0.0295623905799257	0.00991249937672386
1.82559126459488e-06	1.30739093678083e-05	3.40853477656567e-08	3.13873457843236e-07	1.39373672626967e-08	1.52613968052748e-05	65525	0.00456798883555021	0.119621505677901	0.856665319342826	0.00223343565471516	0.0205664960978377	0.000913243226719557
5.28241605749797e-07	7.86840684198735e-06	2.48406612800089e-08	4.75786829425287e-07	2.63073597812724e-08	8.92358329822371e-06	112063	0.00267350673240196	0.0591961309819281	0.881754176436454	0.00278370923986932	0.0533179120454891	0.00294807129625933
9.13957513839318e-07	7.71845507375785e-06	3.98382780621715e-08	4.32590979956347e-07	6.21470208856651e-08	9.16698886650135e-06	109087	0.00274633117878798	0.0997009516591827	0.841983685827651	0.00434584121812903	0.0471900845802433	0.00677943671479378
8.17493161563157e-06	3.51600077603344e-05	1.03610564860361e-07	5.73031763640317e-07	1.13800588251473e-07	4.41253822927181e-05	22663	0.0131506710299207	0.185265966907683	0.79682046779993	0.00234809444081484	0.0129864430372285	0.00257902781434378
5.52758737009662e-09	4.10914643676272e-07	2.03721672934833e-09	1.94720138393362e-07	9.72115001955414e-09	6.22920736188633e-07	1605341	0.000186858818788882	0.00887366088327288	0.659657994675969	0.00327042689542353	0.312592159934771	0.0156057576105644
6.4242492127064e-09	8.35361454741472e-07	4.36905448754874e-09	7.30517775533454e-07	1.87533119559986e-08	1.59542584593118e-06	626792	0.000478513611393061	0.00402666738105703	0.523597794828194	0.00273848797090203	0.457882625755685	0.0117544240641614
4.01769501129361e-07	6.9255091811903e-06	3.20493232747153e-08	7.10378055565053e-07	1.19829195628157e-07	8.18953525678759e-06	122107	0.00245385500090023	0.0490588890006145	0.845653503408555	0.00391344835449026	0.0867421695237569	0.0146319897125836
5.81049572376405e-08	2.06103018418136e-06	7.05628404465732e-09	3.21827560162641e-07	3.77586676831104e-10	2.44839657230313e-06	408431	0.000734250177195639	0.0237318406237528	0.841787726504867	0.00288200209250403	0.131444212838408	0.000154217940468655
9.7000091441894e-07	5.25233763206734e-06	2.21673721454868e-08	1.5433038519334e-07	4.3871134974563e-08	6.44270743879967e-06	155214	0.00193095176718627	0.150557963966723	0.815237643794965	0.00344069203142597	0.0239542749161513	0.00680942529073407
5.007977449805e-09	3.90409804172502e-07	1.59552342098816e-09	1.59926021795684e-07	1.42281465141744e-08	5.71167473353153e-07	1750800	0.000171335611313439	0.00876796681086314	0.683529476705882	0.00279344237097627	0.279998475502826	0.0249106386094523
6.60742523233566e-07	5.06784262686139e-06	2.33186070128081e-08	2.29961268344639e-07	1.91392908918421e-09	5.98377895454158e-06	167118	0.0017935287588311	0.110422281346485	0.84693011980581	0.00389696999002774	0.0384307759513915	0.00031985290628618
8.16143850566062e-07	1.04346510055686e-05	5.56997617923073e-08	9.15728018493723e-07	1.07736642654973e-07	1.23299592790756e-05	81103	0.00369217767600472	0.0661919339791402	0.846284303896813	0.0045174327450401	0.0742685355050396	0.0087377938739673
2.73244068829655e-06	1.08831910373382e-05	3.73973190060759e-08	1.91517805296839e-07	6.3364968032223e-09	1.38508833467409e-05	72198	0.0041466724935797	0.197275554193407	0.785739852462119	0.00269999523278603	0.0138271184950744	0.000457479616613281
1.89181555533424e-06	8.246202060964e-06	4.00347802435194e-08	2.24374033918988e-07	1.96007105853254e-08	1.04220271410461e-05	95951	0.0031217416352739	0.181520881660682	0.791228227422973	0.00384136211714961	0.0215288284018485	0.00188070039734689
1.41836154994829e-06	7.39228734014228e-06	4.18943104782649e-08	2.80742379007097e-07	5.12703980446351e-08	9.18455597762057e-06	108878	0.00275158687295718	0.154428973311756	0.804860611460652	0.00456138659074495	0.0305667883881556	0.00558224024869166
1.4380035049304e-07	2.01049990676049e-06	5.81107546451965e-09	1.04461738574109e-07	7.15985051855063e-08	2.33617157647766e-06	428051	0.000700606752000787	0.0615538481594976	0.860595996888121	0.00248743522223707	0.0447149257468539	0.0306477939832905
5.76968224703307e-07	4.07341026373069e-06	1.9840896331486e-08	1.80104433493791e-07	2.15501164382598e-08	4.87187393469753e-06	205260	0.00146049817366978	0.118428397868453	0.836107485195752	0.00407253894444577	0.0369682048238329	0.00442337316751561
1.11533785087429e-06	7.50505628239864e-06	2.72326520509084e-08	2.35615430810704e-07	3.0729312370925e-08	8.91397152850547e-06	112183	0.00267063088082797	0.125122438108269	0.841943039463236	0.00305505261754794	0.0264321498063173	0.00344732000463066
5.83161121284012e-07	1.08237212624707e-05	5.07067425384755e-08	1.21027682772945e-06	2.41857656255335e-07	1.2909723610278e-05	77461	0.00386545191501175	0.0451722390725494	0.838416188387913	0.003927794588732	0.0937492439238511	0.0187345340269549
2.22569310116165e-07	2.46819314103725e-06	6.91657672042537e-09	9.86191735119913e-08	5.53308139218225e-08	2.85162901530766e-06	350677	0.000855124097161486	0.0780498826885981	0.865537953144639	0.00242548265685926	0.0345834514176282	0.0194032300922752
1.50391940621738e-06	7.61039398162676e-06	3.81282117832032e-08	2.4807903006738e-07	1.54690107955176e-08	9.41598964049024e-06	106202	0.00282082416917073	0.159719738831305	0.808241541483953	0.0040493047718793	0.0263465699877792	0.00164284492508344
1.30793687161123e-06	7.06496752613188e-06	3.39018317453599e-08	2.35454753589133e-07	3.62517932455213e-08	8.67851277632312e-06	115227	0.00260017879424834	0.150709793869241	0.814075833984672	0.00390641030544444	0.0271307722483863	0.00417718959225642
2.61153441344164e-06	1.47030892289627e-05	6.33339075312402e-08	4.58489419384689e-07	1.910561634692e-08	1.78555525856672e-05	56005	0.00534239199276842	0.146258952273364	0.823446329001602	0.00354701470186248	0.0256776942178044	0.00107000980536756
6.68172321767067e-06	2.52993542706956e-05	1.562558492211e-07	7.60751701044016e-07	3.26427729842345e-08	3.29307278116156e-05	30367	0.00983074023941544	0.202902385149041	0.768259797215044	0.00474498620604382	0.0231015756893073	0.000991255740564605
5.26251213121509e-09	3.90303645213873e-07	9.59884896494588e-10	9.15346750857299e-08	2.02683209269594e-08	5.08329038254272e-07	1967230	0.000152487122914158	0.0103525703534228	0.767816937144241	0.00188831411203867	0.18006973475307	0.0398724436372273
1.45392976982626e-06	6.78813724374884e-06	2.77268648111346e-08	1.66443206593955e-07	3.22271691988221e-09	8.43945980190007e-06	118491	0.00252864619882509	0.172277586949217	0.804333144903487	0.003285383835218	0.0197220213735104	0.000381862938568253
1.23120750798909e-07	2.09286802169318e-06	1.071759861013e-08	2.34243672006867e-07	6.53871095658973e-08	2.52633715267499e-06	395830	0.000757614967918152	0.0487348850760256	0.828419919913369	0.00424234690875754	0.0927206694319643	0.0258821786698829
6.00962181983408e-07	8.59354644700918e-06	3.73029670110229e-08	6.85908356872737e-07	6.55085822181677e-09	9.92427081109816e-06	100763	0.00297286826667054	0.0605547947473744	0.865912127004751	0.00375876149704698	0.0691142321615907	0.000660084589236627
4.33451553014884e-08	1.53688054240891e-06	7.09799356996462e-09	3.23595972170465e-07	5.66703487199244e-08	1.96759001217075e-06	508236	0.000590103404807585	0.0220295666441545	0.781097958874745	0.00360745558071507	0.164463109778371	0.028801909122014
2.71167830948042e-08	1.18982694977238e-06	4.02112148259147e-09	2.26861005968401e-07	2.11932991731489e-07	1.65975885204967e-06	602497	0.000497804123221979	0.0163377848904479	0.716867361968302	0.0024227142862505	0.136683112542672	0.127689026312328
2.81370820479262e-06	1.40720450631655e-05	5.57485673034937e-08	3.58497953609373e-07	1.287991483888e-07	1.74287989372598e-05	57376	0.00521503946499469	0.161440166641512	0.807401882012757	0.00319864653348619	0.0205692862084125	0.00739001860383216
3.78224414945231e-07	4.33811515104322e-06	2.07769786263178e-08	3.06407806560998e-07	1.25886445409657e-07	5.16941079658543e-06	193446	0.00154962533620862	0.0731658654783368	0.83918947859758	0.00401921600814578	0.059273255428528	0.0243521844874099
9.39883008157034e-07	5.28875119336994e-06	2.3132257298588e-08	1.67361147845402e-07	1.59060438764497e-08	6.43503365054741e-06	155399	0.00192865405857967	0.1460572017486	0.821868459525466	0.00359473758099466	0.0260078123804629	0.00247178876447626
4.67074725639584e-08	1.83249806427497e-06	1.0353887007589e-08	5.22319183919559e-07	1.81761270197479e-07	2.59363987796355e-06	385559	0.000777790336601747	0.0180084648454093	0.706535274941018	0.00399202953947429	0.20138462103292	0.0700796096411784
1.49495399664313e-06	1.48657458983948e-05	4.14447046536433e-08	5.29951730729155e-07	2.41672999951438e-07	1.71737693303722e-05	58228	0.00513892535122262	0.087048682667425	0.865607637579272	0.0024132561615549	0.0308582071026145	0.0140722164891335
1.05102981400028e-10	6.57033847025302e-08	2.61132929218197e-10	2.0989230817508e-07	4.10909162289464e-08	3.17052845017175e-07	3154048	9.51113452053454e-05	0.000331499884173362	0.207231651553138	0.000823625882316406	0.662010486497007	0.129602736183366
8.01373803723738e-08	1.65295133177745e-06	4.29293352840251e-09	1.13851380555609e-07	4.55813498338548e-08	1.89681437606769e-06	527200	0.000568882977173724	0.0422484041577688	0.871435472354551	0.00226323333614871	0.0600224154730605	0.0240304746784712
5.14884420798427e-07	4.0374158782014e-06	1.57979878210783e-08	1.59277208029999e-07	9.78596710272007e-09	4.73716146195363e-06	211097	0.0014201424466842	0.108690494283065	0.852285891166638	0.00333490592371812	0.0336229215130684	0.00206578711351002
4.3819344676974e-07	3.89768210192926e-06	1.81787736036203e-08	2.07904810968548e-07	5.5114334794409e-08	4.61707346806558e-06	216587	0.00138416639483452	0.094907185211703	0.844188884774727	0.00393729355388332	0.0450295652444219	0.0119370712152649
2.19983924393165e-07	2.7108189274594e-06	7.98689763753137e-09	1.26545465762182e-07	1.23243136443306e-07	3.18857835169558e-06	313619	0.000956117658523326	0.0689912243417775	0.850165380448585	0.0025048459710216	0.0396871118738197	0.0386514373647959
5.14511027507271e-07	6.52692452865101e-06	1.8129935265667e-08	2.95726603636081e-07	1.50601893272641e-07	7.50589398833267e-06	133229	0.00224924330013909	0.0685476011661021	0.869573236552049	0.00241542650267225	0.0393992513211304	0.0200644844580459
3.14957745905117e-07	4.27022240961826e-06	1.64126446585134e-08	2.86118684149225e-07	1.41811864939275e-07	5.02952334927039e-06	198826	0.00150772304105584	0.0626217881960537	0.849031232798178	0.00326326045606177	0.056887832957517	0.0281958855921897
4.30094096482751e-06	2.82976306483381e-05	1.4711503423377e-07	1.24471042315673e-06	4.51091645903312e-07	3.44414887164595e-05	29035	0.0102794263696557	0.124876743866536	0.821614619545026	0.00427144817823929	0.0361398554343526	0.013097332975846
1.17645696632329e-06	5.69156255955917e-06	2.66515671769875e-08	1.65780921537051e-07	1.34221416432004e-07	7.1946734310285e-06	138992	0.00215608210242257	0.163517771529361	0.79108004193952	0.00370434703291009	0.023042174620753	0.0186556648774559
6.6289481909647e-07	4.95063749413206e-06	1.00756241058503e-08	9.67495422408927e-08	2.84481243511608e-08	5.74880560392643e-06	173949	0.0017231602900849	0.11531000781166	0.861159314684563	0.00175264651477668	0.016829503188421	0.00494852780058013
2.00986872586047e-07	4.36669546621162e-06	1.18473343269163e-08	3.30972050749052e-07	2.05931118597248e-07	5.11643284247088e-06	195449	0.00153375637109288	0.0392826171620353	0.853464826111703	0.00231554575065914	0.0646880475009255	0.040248963474677
6.61434370771079e-08	2.38871186203059e-06	1.0918723721975e-08	5.07026303895255e-07	5.66124636518372e-07	3.5389249632433e-06	282572	0.00106111598544523	0.0186902626543655	0.674982342615544	0.00308532219116857	0.143271278470562	0.15997079406836
8.97802028428539e-07	1.11901803510891e-05	4.60052094712249e-08	7.37340579603116e-07	1.87201419840194e-07	1.30585295884322e-05	76578	0.00390992073258689	0.0687521533223658	0.856924991080302	0.0035230007451971	0.0564642883113184	0.0143355665408167
1.75216917340584e-06	1.16622659249797e-05	5.60002689631168e-08	4.79264072515106e-07	5.56807454980206e-08	1.40053801853618e-05	71401	0.00419282892405315	0.125106862521103	0.832698989290482	0.00399848259896918	0.0342199973276003	0.00397566826184535
1.45195916564654e-06	1.25490433165386e-05	4.92763451947173e-08	5.47628422742653e-07	6.20983852770039e-07	1.52188911028925e-05	65708	0.00455529510011843	0.095405056507079	0.824570149802405	0.00323784071136114	0.0359834641722727	0.0408034888068825
4.97742404616414e-07	5.27248079150378e-06	3.35754586243575e-08	4.57299547747479e-07	3.55182600346371e-08	6.29661646252666e-06	158815	0.00188720786549534	0.0790491857934575	0.837351428800234	0.00533230169316754	0.0726262351326345	0.00564084858050646
8.99679743445224e-07	5.09464106774953e-06	3.0388481086634e-08	2.21254199183823e-07	7.53105980516065e-09	6.25349455127037e-06	159911	0.00187429554158258	0.143868318117021	0.8146870563299	0.00485943992394791	0.0353808894162827	0.00120429621284802
2.12742189502913e-07	4.96809732358751e-06	2.20416720748798e-08	6.61874278337458e-07	7.00217909251451e-08	5.93477725442791e-06	168498	0.00177885441925718	0.0358467016338628	0.837116055178118	0.00371398472595322	0.111524704291747	0.0117985541703191
3.64326246531574e-06	1.28668118020502e-05	4.2475682265384e-08	1.92878994448638e-07	9.3098355694559e-08	1.68385272997745e-05	59388	0.00503886284379307	0.216364673730376	0.764129283575916	0.00252252952465461	0.0114546237337051	0.00552888943534899
3.85232234246208e-06	1.83830510211103e-05	8.66702955810252e-08	5.31799020877521e-07	3.77338330368021e-08	2.28915765130677e-05	43684	0.00684402381668048	0.168285584885906	0.803048711416458	0.00378612174358324	0.0232312099856444	0.00164837196840775
1.10789817468148e-06	6.97366104930968e-06	3.17310690694383e-08	2.56808318064847e-07	1.37468165684172e-07	8.50756677680962e-06	117542	0.00254902659026746	0.130225034224997	0.819701006440391	0.00372974669513409	0.0301858715661062	0.0161583410733713
2.07854846016774e-06	9.12181751518609e-06	4.93040162297497e-08	2.78205190908565e-07	1.58292467394413e-07	1.16861676498866e-05	85571	0.00349973239070067	0.177863994633682	0.780565347723267	0.00421900641055995	0.0238063665731567	0.013545284659334
1.35350746239956e-06	1.00565218251399e-05	3.59168722275974e-08	3.43132886406885e-07	1.98882450445552e-07	1.19879614966195e-05	83417	0.00358995066915924	0.112905556360124	0.838885062149703	0.00299607837727254	0.0286231221633175	0.0165901809495831
1.70137931081513e-06	6.69538939280521e-06	3.17110382549511e-08	1.60450465052484e-07	9.58640845054482e-08	8.68479429143322e-06	115144	0.00260205836338634	0.195903236590577	0.770932409925888	0.00365132865452337	0.0184748722500836	0.0110381525789286
1.07659699564275e-06	6.48507359255566e-06	3.59103956763012e-08	2.78127035861693e-07	2.819751272948e-08	7.90390553246587e-06	126520	0.00236837200150308	0.136210762036634	0.82048976495452	0.00454337359281391	0.0351885576971113	0.00356754171892069
1.61214133805268e-07	2.77629540055797e-06	7.97210398979355e-09	1.76522730612545e-07	6.51773378852887e-08	3.18718170685087e-06	313757	0.000955699064268734	0.0505820341082962	0.871081618782609	0.00250130200379146	0.0553852107751209	0.0204498343301826
6.16113897083129e-07	7.35518781901563e-06	2.61378830239055e-08	4.01222768550047e-07	1.06006926414606e-07	8.50466929408732e-06	117582	0.00254815955343801	0.0724441922170293	0.864841131933156	0.00307335677850251	0.0471767631022394	0.0124645559690728
5.86926088240309e-06	3.48103264588741e-05	1.65307494072033e-07	1.26081314228848e-06	3.18702714707642e-08	4.21375782491084e-05	23732	0.0125619711969353	0.139288044692679	0.826111226731702	0.00392304211444639	0.0299213479909743	0.000756338470197644
4.85348553685042e-07	4.00374603862254e-06	1.93181405890285e-08	2.0489756767658e-07	6.44719560659158e-09	4.71975749617978e-06	211875	0.00141492863352011	0.102833366773163	0.848294863001587	0.0040930366877249	0.0434127320826179	0.00136600145490738
6.75070566120344e-07	4.93157541148044e-06	2.24935461897624e-08	2.11278075208202e-07	2.27008324011671e-08	5.86311843139991e-06	170558	0.00175739465629787	0.115138483729922	0.841118164195593	0.0038364475241193	0.0360351027665931	0.0038718017837731
1.6959645346747e-07	2.03052353502761e-06	9.14628438504329e-09	1.40796192488085e-07	2.25791390435456e-08	2.37264160441176e-06	421471	0.000711540060969962	0.0714800133117947	0.855807101777192	0.00385489505369729	0.0593415340211033	0.0095164558362128
2.31521190193218e-06	1.94701892811918e-05	8.16343577159134e-08	8.82810446517115e-07	1.1180710826139e-07	2.28616530956184e-05	43741	0.00683510798645437	0.101270537709974	0.851652730437214	0.00357079854962716	0.0386153373434886	0.00489059595969544
9.59322911479144e-07	6.73168571875046e-06	2.47884994773297e-08	2.23652674725984e-07	3.34460882153413e-08	7.97289589264826e-06	125425	0.00238902004131292	0.120323019941064	0.844321286693043	0.00310909609395339	0.0280516236179895	0.00419497365394946
2.9488561941549e-07	3.25725268204503e-06	9.37773135505488e-09	1.33185109750937e-07	2.43506689817525e-08	3.71905181154826e-06	268886	0.00111509543666666	0.0792905381150706	0.875828799139266	0.00252153823884236	0.0358115768479953	0.00654754765882523
6.38358771512232e-08	2.87327108136884e-06	9.92476028069706e-09	5.74423375407453e-07	3.95397181165941e-08	3.5609948123248e-06	280820	0.00106772991615633	0.017926416778335	0.80687314438771	0.0027870751865032	0.161309804052323	0.0111035595951291
1.79155108883549e-06	9.82435639379648e-06	4.24470444229588e-08	2.99288533720309e-07	3.31566650446778e-08	1.19907997258199e-05	83397	0.00359079909100379	0.149410475514633	0.819324533679067	0.00353996775807682	0.0249598475968077	0.00276517545141557
3.55290603016261e-08	1.08217027406859e-06	4.38919833721404e-09	1.71892031840241e-07	2.65991367757255e-09	1.29664047822524e-06	771224	0.000388916747916079	0.0274008569825431	0.834595473642619	0.00338505423124049	0.132567226403047	0.00205138874054994
1.30642257807775e-08	7.40754290920393e-07	2.93370586388677e-09	2.1387974270329e-07	7.72692070980744e-08	1.04790117236642e-06	954288	0.00031432110719587	0.0124670399511771	0.706893274341497	0.0027996016621126	0.204102971103942	0.0737371129412722
3.05424228147023e-07	3.29626989212682e-06	1.13526218917014e-08	1.575343570064e-07	2.67814138342355e-08	3.79736251300618e-06	263341	0.00113856226248898	0.0804306218068272	0.868041931955907	0.00298960708987304	0.0414852036029838	0.00705263554440948
4.882728424264e-06	1.38701882132416e-05	4.99935486468794e-08	1.82597658856941e-07	1.19960688067883e-07	1.91054685330773e-05	52341	0.00571530048623092	0.25556706007029	0.725980008772261	0.00261671408687652	0.0095573504800895	0.00627886659048401
4.66301861092374e-09	4.98242644871689e-07	2.28514582981105e-09	3.1394608951254e-07	7.91352238626045e-08	8.98272122687567e-07	1113248	0.000269445450893357	0.00519109799040886	0.554667825358959	0.00254393493029045	0.349499980666476	0.0880971610538658
1.50140688773602e-05	3.16596701854689e-05	1.33009890429233e-07	3.60632736866665e-07	2.32447409846229e-07	4.73998290999713e-05	21097	0.0141196550525976	0.316753650011985	0.667927939543734	0.00280612594928773	0.00760831301956917	0.00490397147542394
2.76389334573243e-06	1.05792780500216e-05	4.53359194690232e-08	2.23120311493432e-07	2.16861846948015e-08	1.36333138114113e-05	73350	0.00408166927521914	0.202730853552201	0.775987276194478	0.00332537782788189	0.0163658164537133	0.00159067597172521
1.31672434626891e-08	9.49881347095613e-07	3.15412303568518e-09	2.92568255575619e-07	2.53572446453284e-07	1.51234341562289e-06	661225	0.000453600459957682	0.00870651687088273	0.628085749098451	0.00208558651633107	0.193453585047758	0.167668562466578
3.42476929824486e-07	4.50600299323192e-06	1.34127131007734e-08	2.26906464783647e-07	5.4495038849707e-08	5.14329413979053e-06	194428	0.00154180240952018	0.066587078342448	0.876092805653816	0.00260780595786023	0.0441169527964986	0.0105953572493768
1.17354732866727e-06	1.34542363011982e-05	6.23488258538279e-08	9.1917395828743e-07	6.80844011882268e-08	1.56773908151949e-05	63786	0.00469221113183815	0.0748560358353659	0.858193589723998	0.00397698995890298	0.058630544401339	0.00434284008039384
7.79615726839329e-07	1.13714313997175e-05	4.27045861884675e-08	8.00986237297108e-07	4.52493784164367e-07	1.34472317342067e-05	74365	0.00402607020500045	0.057975927108935	0.845633631105732	0.00317571579285249	0.0595651397350117	0.0336495862574692
5.36699956022217e-06	1.23540760528474e-05	5.97077905916506e-08	1.76712162586155e-07	3.62106101403067e-09	1.79611166272614e-05	55676	0.00537389208118555	0.298812132430348	0.687823385885506	0.00332428054617863	0.00983859557584193	0.000201605562124941
1.93969052793857e-06	1.83130459670142e-05	7.86288588518112e-08	9.54617052671124e-07	7.61522624953139e-08	2.1362134668971e-05	46812	0.00638821687728186	0.0908004072624829	0.85726666603288	0.00368075850425292	0.0446873436322694	0.00356482456811429
7.35959073277364e-06	1.87678748564675e-05	9.04001559112978e-08	2.96411923602015e-07	6.77422321251654e-09	2.6521051891967e-05	37706	0.00792485253590069	0.2774999559879	0.707659520177333	0.00340861879383748	0.0111764768912426	0.000255428149686943
4.21741333975456e-06	2.11355601953988e-05	1.05835722870191e-07	6.82008811005981e-07	7.02308444857374e-08	2.62110489135152e-05	38152	0.00783258193737613	0.160902120081884	0.806360717006659	0.00403782859737518	0.0260198976872809	0.0026794366268007
8.66689472039946e-06	2.14433830793607e-05	8.0378754631201e-08	2.55704524772044e-07	1.09154791985971e-07	3.05555158711493e-05	32727	0.00912490783408137	0.283644195599485	0.701784357684748	0.0026305808407933	0.00836852258853469	0.00357234328643867
2.6438067670924e-07	3.11957494342822e-06	2.16736165963926e-08	3.28819354156676e-07	5.15857443601948e-08	3.78603433525072e-06	264129	0.00113516765986621	0.0698305016010195	0.823969004819295	0.00572462230323575	0.0868506001372279	0.0136252711392219
1.56415857151256e-08	1.70130297071516e-06	6.80939995619407e-09	9.5243186952037e-07	6.24125688836741e-08	2.73859839479053e-06	365150	0.000821243238479985	0.00571152957106805	0.6212312743451	0.00248645437357562	0.347780774038327	0.0227899676719295
1.96623767217161e-07	3.85878994458164e-06	1.15289954853091e-08	2.90926833283046e-07	7.634116398324e-08	4.4342107045504e-06	225519	0.0013293817488722	0.0443424501716586	0.870231525223134	0.00260001074677799	0.0656096096165427	0.0172164042418865
1.87959999339269e-09	2.84069578189656e-07	1.17470977956192e-09	2.28272103358725e-07	4.20801719913011e-08	5.57476163312637e-07	1793799	0.000167228911310158	0.00337162396724502	0.509563631387675	0.00210719283956744	0.409474195277312	0.0754833565282004
1.07832578259877e-08	6.37649432259144e-07	2.29639109975601e-09	1.74597720593864e-07	5.5027794785077e-08	8.80354596563829e-07	1135906	0.000264071622169793	0.0122487664267064	0.724309766482729	0.00260848425023191	0.19832658485041	0.0625063979899232
1.91570715049093e-08	8.1418798853025e-07	3.12111989071757e-09	1.70555373106336e-07	4.53339872274158e-08	1.05235554025963e-06	950249	0.000315656998043146	0.0182039916853415	0.773681476822348	0.00296584164886665	0.16207010518922	0.0430785846542238
7.43715089867532e-07	5.88357870198097e-06	1.61685065118255e-08	1.64463474374564e-07	4.62589452336515e-09	6.81255166725826e-06	146788	0.00204168538097327	0.109168359550489	0.863638030116966	0.0023733407541748	0.0241412443394728	0.00067902523889802
1.77058303098324e-06	8.45155999516278e-06	3.85847236495185e-08	2.36808792740074e-07	7.68432055664127e-08	1.0574379748102e-05	94568	0.00316730417279443	0.167440840329291	0.799248768863226	0.00364888764813311	0.0223945799546851	0.00726692320466409
8.8574284290424e-08	2.01407955214717e-06	9.51177970050246e-09	2.78096136043281e-07	3.28676070221997e-08	2.42312935920358e-06	412689	0.000726675531843135	0.036553675499824	0.831189447025291	0.00392541143722874	0.114767350322017	0.0135641157156391
9.86266656519755e-07	1.05755311172097e-05	6.23964442494713e-08	8.60321752323414e-07	4.7408509911343e-08	1.25319244802137e-05	79796	0.00375254245059597	0.0787003351382258	0.843887236466125	0.00497899938257586	0.068650409893688	0.00378301911938545
3.70171639878765e-07	5.57980670953368e-06	1.53849666115366e-08	2.98190223171964e-07	2.73719779931308e-08	6.29092551718908e-06	158959	0.00188550379170083	0.0588421590539139	0.886961178333401	0.0024455807924445	0.0474000562170384	0.00435102560320269
2.83827590430683e-06	1.18006406846853e-05	6.26545557503985e-08	3.34941703011382e-07	3.30881148484123e-08	1.50696009626023e-05	66359	0.0045107104026193	0.188344463224373	0.783075856750986	0.00415767848836118	0.0222263153379173	0.00219568619836225
5.1073945144317e-06	2.58326762773556e-05	8.15780684303314e-08	5.30571954896486e-07	4.44287937080759e-07	3.19965087521949e-05	31253	0.00955318183727061	0.159623493737621	0.807359217764142	0.00254959280283151	0.0165821827314235	0.0138855129639818
1.49024021991229e-06	8.02493204780611e-06	2.62003437825209e-08	1.81407484702309e-07	6.13330430070067e-08	9.78411313921024e-06	102207	0.00293094467167221	0.152312243195563	0.820200250510786	0.00267784554509309	0.0185410248349757	0.0062686359135824
1.58318227164869e-05	6.00432763512001e-05	3.36407847712978e-07	1.64074842228414e-06	9.52004135966687e-08	7.79474557512808e-05	12829	0.0231138345843812	0.203108909250406	0.770304505419518	0.0043158284573958	0.0210494160004342	0.00122134087224655
1.08180146641552e-07	2.00994117352259e-06	1.05616469883496e-08	2.5230623687435e-07	3.1775090094652e-08	2.41276429412149e-06	414462	0.000723568259592966	0.0448365996235624	0.833044976013467	0.00437740520865722	0.104571440106717	0.0131695790475968
3.61444875286024e-07	3.73239464525691e-06	1.60647733755444e-08	2.13295247631435e-07	3.71061582390735e-08	4.36030569978898e-06	229342	0.00130723937904054	0.0828943886442449	0.855993800030474	0.00368432272451031	0.0489174985234998	0.00850999007727125
9.22324221731523e-08	1.82646939663916e-06	6.02500786068458e-09	1.53407462220091e-07	2.58956336794949e-08	2.10402992257259e-06	475278	0.000631010469935855	0.0438360791278007	0.868081474053349	0.00286355616716602	0.0729112550036932	0.0123076356479914
5.33805291047451e-08	2.07327652956347e-06	5.98169907948895e-09	2.98729566060965e-07	9.45840596911584e-08	2.52595238349983e-06	395890	0.000757499624296609	0.0211328326905291	0.820790028785439	0.00236809653204983	0.118264131981404	0.0374449100105789
4.92306212729836e-07	4.13069848580765e-06	2.06818746423082e-08	2.23119472853396e-07	1.42529505836294e-07	5.00933555186949e-06	199627	0.00150167578446914	0.0982777471447499	0.82460007780195	0.00412866625287054	0.0445407321076998	0.0284527766927297
7.8685307536809e-07	5.84101583505782e-06	1.63509051182699e-08	1.56062926014469e-07	5.78173999748359e-08	6.85810014153348e-06	145813	0.00205532202462455	0.114733389587418	0.851695909146021	0.00238417415622832	0.0227559998824358	0.00843052722789607
1.00155432938596e-06	7.62802760770839e-06	3.71688566064874e-08	3.63987477402599e-07	2.43497607287141e-10	9.03098176871073e-06	110730	0.00270563990521244	0.110902043104107	0.844650980709197	0.0041157049763144	0.0403043087368078	2.6962473574111e-05
8.01744388294321e-06	1.87969996694426e-05	8.35880396620777e-08	2.51976594254095e-07	1.05329287991226e-07	2.72553374742932e-05	36690	0.00814337428527045	0.294160506744968	0.68966306827687	0.00306685029091702	0.00924503666453424	0.00386453802271099
9.90315087769299e-07	5.91042547422081e-06	1.82228393358239e-08	1.39836682684856e-07	4.46444497041109e-08	7.1034445337149e-06	140777	0.00212877187336447	0.139413362498854	0.832050626448663	0.00256535252008139	0.0196857569621544	0.00628490157024752
2.11442246107097e-06	8.99512556831798e-06	3.52834527646719e-08	1.92995655918303e-07	2.61606811351085e-08	1.1363987819207e-05	87997	0.00340341093948759	0.186063421987943	0.791546568988284	0.00310484781627775	0.0169830924661946	0.00230206874129983
3.50884049912024e-07	5.74013454915435e-06	3.05996201714107e-08	6.43664241317737e-07	2.74797790646764e-07	7.04008025120228e-06	142044	0.00210980274061678	0.049840916210025	0.815350726744069	0.00434648740917193	0.0914285375096134	0.039033332127121
2.42614471002704e-07	3.52509890797762e-06	1.5454573253758e-08	2.88720878360804e-07	2.66623042328761e-08	4.09855113482776e-06	243989	0.00122881225132532	0.0591951797163314	0.860084159502809	0.0037707406215898	0.0704446202726069	0.00650529988666264
3.22243460333411e-09	3.7137786772301e-07	9.12193732709307e-10	1.35170511437634e-07	1.97792892293515e-08	5.30462296726039e-07	1885148	0.000159126069329774	0.00607476652576943	0.700102288164716	0.00171962029787843	0.254816435158338	0.0372868898532985
6.13613091604648e-08	1.44606116295238e-06	9.00702380470925e-09	2.72918181346921e-07	1.12212511191437e-07	1.90156018845591e-06	525884	0.000570305912650837	0.0322689281848558	0.760460369191152	0.00473664933636576	0.14352329366368	0.0590107596239459
2.50510536842034e-09	3.10016763270342e-07	1.0338627868784e-09	1.64506521697005e-07	4.63450857768297e-08	5.24407338899475e-07	1906915	0.000157309868421662	0.00477702194953558	0.591175485684364	0.00197148802121662	0.313699884601614	0.0883761197432703
2.14907128897617e-07	3.85286487978359e-06	1.77342077721245e-08	4.08807628635183e-07	2.90041500100368e-08	4.52331799509855e-06	221077	0.00135607816150229	0.0475109486289686	0.851778469689405	0.00392061928684678	0.0903778220054759	0.00641214038930395
3.64900317979184e-06	1.51721263059755e-05	7.50734194700799e-08	4.01356266409028e-07	6.62307382595161e-08	1.93637899099059e-05	51643	0.00579235248036047	0.188444679309659	0.783530826174367	0.00387700030930797	0.0207271545640818	0.00342033964258383
2.99746790074616e-08	9.22292753866729e-07	5.21301901300987e-09	2.06233993721549e-07	3.62854483346397e-08	1.19999989394339e-06	833333	0.0003599353918885	0.0249789013805327	0.768577362816199	0.00434418289478266	0.171861676623846	0.0302378762846386
8.6109937752578e-09	6.24441797841911e-07	3.0879931193577e-09	2.87924756530279e-07	1.77043602846655e-08	9.41769901551471e-07	1061830	0.000282491195333745	0.00914341577605321	0.663051342810177	0.00327892526005613	0.30572728652291	0.0187990296308041
2.50126066041203e-06	1.04296400870973e-05	5.24173381384101e-08	2.81027320403736e-07	2.22594464124291e-07	1.34869398701758e-05	74146	0.00403793477456249	0.185457982647581	0.773314049554028	0.00388652567913665	0.0208369966136783	0.0165044455055756
2.19024025964662e-06	9.66005789000628e-06	4.03036505123651e-08	2.28557354067125e-07	9.11528927174108e-08	1.22103120469498e-05	81898	0.00365641495337898	0.179376272385582	0.791139313464099	0.00330078792068489	0.0187183876372938	0.00746523859234058
2.82625534214377e-10	1.51711218971391e-07	6.48837440683126e-10	4.47838856030362e-07	3.54605951410662e-08	6.35942133117716e-07	1572470	0.000190764502714602	0.000444420206644905	0.238561358134307	0.00102027748578662	0.704213218009043	0.0557607261642188
7.35332127743672e-07	6.37054845748757e-06	2.64160706102155e-08	2.94258996509083e-07	1.29658487732116e-07	7.55621414008265e-06	132341	0.00226430539073053	0.0973148873379637	0.843087337042817	0.00349593991389007	0.0389426491962632	0.0171591865090655
1.94124603953174e-07	3.96804061635505e-06	1.66415482245353e-08	4.37389872655066e-07	3.01722066070273e-07	4.9179187072581e-06	203338	0.00147429140319688	0.0394729184251613	0.80685364125658	0.00338385996498374	0.0889380037961069	0.0613515765571677
3.84443020075322e-07	3.64417391050647e-06	1.70312300597158e-08	2.07573775943979e-07	1.2991431183264e-07	4.38313624841813e-06	228147	0.00131407959658736	0.0877095755839366	0.831407855920895	0.00388562643149922	0.0473573633534419	0.0296395787102275
7.89443186972806e-08	1.62323756840255e-06	6.36031320843729e-09	1.68150655248032e-07	3.45980698881009e-08	1.9112909254444e-06	523207	0.000573223470188289	0.0413041874715776	0.849288586469444	0.00332775775982844	0.0879775302699849	0.0181019380291655
1.93197324385177e-06	1.90164245495725e-05	7.22995103864972e-08	9.15141841970777e-07	1.12661345236034e-07	2.20485004910176e-05	45355	0.00659279460520257	0.0876237930392972	0.862481535073992	0.0032791123557791	0.0415058539851089	0.00510970554582301
1.7611772716132e-06	1.629013363844e-05	5.98664016401396e-08	7.12056231129162e-07	6.36453682426441e-07	1.94596872252489e-05	51388	0.0058209551774614	0.0905038838100171	0.837122069326148	0.00307643185356355	0.0365913502558905	0.0327062647543812
7.21785750832536e-08	1.6807866825902e-06	6.21337564409499e-09	1.86034406444496e-07	4.21750358042398e-09	1.94943054334247e-06	512970	0.00058465875346303	0.0370254664008173	0.862193674111797	0.0031872772617185	0.0954301280852629	0.00216345414040384
2.03418433927404e-07	2.46920462338313e-06	9.1664000409849e-09	1.43061566828911e-07	1.40844668836478e-09	2.8262594708688e-06	353825	0.000847519691572929	0.0719744368923328	0.873665227426587	0.00324329741676802	0.0506186952413587	0.000498343022953878
3.27730052657755e-07	3.31380156140672e-06	1.86113153715305e-08	2.41961463007879e-07	1.36420671820768e-07	4.03852506426465e-06	247615	0.00121082632326674	0.0811509269950338	0.820547479259017	0.00460844369550033	0.059913324582012	0.033779825468437
2.00930698741732e-06	1.64766999413546e-05	7.21701214714229e-08	7.60999106872154e-07	9.52239744033019e-08	1.94144001315188e-05	51508	0.00580744777928355	0.103495702870328	0.848684472851936	0.00371735005884918	0.0391976626481852	0.0049048115707015
5.62830377743809e-07	3.82750073822363e-06	2.70235917373444e-08	2.36285168286474e-07	8.27889527971639e-08	4.73642882878842e-06	211130	0.00141992296782056	0.118830114013933	0.808098437996102	0.00570547826520535	0.0498867769004175	0.0174791928243417
3.35066821465896e-07	3.19397192679033e-06	1.79230730018772e-08	2.19669476194368e-07	1.91653941686183e-08	3.78579669162109e-06	264145	0.00113509644743803	0.0885062904216388	0.843672332922522	0.00473429358780555	0.0580246363151383	0.00506244675289511
3.32318662067849e-08	1.70811587768119e-06	4.6402387897082e-09	3.0667994512457e-07	6.60717933285483e-08	2.1187397211308e-06	471979	0.000635420624448435	0.0156847327094281	0.806194295904145	0.00219009382956753	0.144746399034276	0.0311844785225836
1.55379648440875e-06	8.30446256012802e-06	4.91408001605252e-08	3.37693876112642e-07	7.47798559646924e-08	1.03198735767746e-05	96900	0.00309119045011785	0.150563519295977	0.804705842406598	0.00476176377500582	0.0327226756801206	0.00724619884229861
9.75427232559692e-07	6.91360062067078e-06	3.23849889706868e-08	2.9513367351976e-07	1.23014608992536e-08	8.22884797662017e-06	121524	0.00246561990370431	0.118537520115948	0.840166283338047	0.00393554347615841	0.0358657341049797	0.0014949189648666
1.54900027431191e-06	8.09207583476316e-06	3.32592229462433e-08	2.23400045469782e-07	2.17784922932023e-07	1.01155203004231e-05	98858	0.0030300714777225	0.153131052907592	0.799966348189196	0.00328793991396094	0.0220848793571634	0.0215297796320881
5.13612079704206e-07	5.31554094688934e-06	2.26642189762488e-08	3.01592967596739e-07	1.93055806697827e-08	6.17271579383632e-06	162003	0.00185010689194109	0.0832068244932103	0.861134891743615	0.00367167705969549	0.0488590399541625	0.00312756674931641
1.38720224363834e-06	1.36758819945514e-05	7.01984856763011e-08	8.89909569210551e-07	4.13072094400919e-08	1.60644995025167e-05	62249	0.00480779394215103	0.0863520362661171	0.851310804448587	0.0043697897756045	0.0553960345338574	0.00257133497583417
9.49449624402256e-07	7.51525219455583e-06	2.57520786307068e-08	2.62092197207351e-07	6.22189415330074e-08	8.81476503632915e-06	113446	0.00264094771153267	0.10771127993647	0.852575441725615	0.00292147079639358	0.0297333163308569	0.00705849121066511
2.74385808324434e-06	1.70564809716543e-05	6.23403829805883e-08	4.98296132476355e-07	4.9003465555977e-07	2.08510102259153e-05	47959	0.00623584419849765	0.13159353208863	0.818017006699038	0.00298980156381616	0.0238979371779806	0.023501722470536
7.26873976947217e-07	4.80598204828605e-06	1.53921017716372e-08	1.30851629441542e-07	8.11652007494796e-09	5.68721627652139e-06	175833	0.00170471505446779	0.127808393703609	0.845049988361907	0.00270643862009972	0.0230080276675495	0.00142715164683564
5.49816411386698e-07	4.39855135650323e-06	1.66711017572998e-08	1.71480961650105e-07	1.21670110169503e-08	5.14868684231428e-06	194224	0.00154341773293032	0.106787697179027	0.854305474621977	0.00323793275215129	0.0333057664802596	0.00236312896658546
4.99075218493919e-09	3.80685000611203e-07	1.68065705573276e-09	1.6482983904645e-07	1.45713151660595e-07	6.9789940055892e-07	1432871	0.0002093479768982	0.00715110541854929	0.545472600071482	0.00240816520889228	0.23617994071129	0.208788188589786
4.06512017648402e-06	2.04904851399182e-05	8.35996389736949e-08	5.41841478261418e-07	4.38434397681801e-09	2.51854307776142e-05	39705	0.00752725165111967	0.161407609517534	0.813584858676747	0.00331936506116868	0.0215140841959721	0.000174082548578641
4.39359934990636e-07	5.99501567339811e-06	3.59060298911917e-08	6.29965763592127e-07	1.07279086847535e-07	7.2075264887196e-06	138744	0.00215992972636336	0.0609584904999339	0.831771576945409	0.00498174095473499	0.0874038776795448	0.014884313920377
1.0403681255837e-07	2.17282493252874e-06	5.96324744143226e-09	1.60134387584269e-07	1.55445393872627e-08	2.45850391950008e-06	406751	0.000737280157785625	0.0423171229190169	0.883799661775839	0.00242555946083049	0.0651348921244884	0.00632276371982502
4.10791054775739e-07	7.24155222282416e-06	2.77692151759495e-08	6.29468269875173e-07	8.20943192200075e-08	8.39167508187103e-06	119166	0.00251434680917073	0.0489522116583365	0.862944781843194	0.00330913850989545	0.0750110393615031	0.00978282862707114
2.79451402615699e-06	1.39902405724084e-05	6.59085566741519e-08	4.24263194830664e-07	1.28466199363001e-08	1.72877729700065e-05	57844	0.00517295069069945	0.161646848961132	0.809256380025399	0.00381243765686304	0.0245412289695579	0.000743104387047908
1.28433867880392e-06	1.49074981396592e-05	5.39175929927372e-08	8.04775823709874e-07	1.92357342873893e-07	1.72428875780396e-05	57995	0.00515955440859839	0.0744851274469619	0.864559260865637	0.00312694684974959	0.0466729148506907	0.0111557499869615
1.48449557926138e-06	7.83579617776475e-06	4.27103949601493e-08	2.8986786194521e-07	1.03752246604304e-08	9.66324523859192e-06	103485	0.0028947895715451	0.153622881610494	0.810886610480616	0.00441988109642272	0.0299969476907789	0.00107367912168834
2.9203957496941e-09	3.31521716653245e-07	1.33491476710151e-09	1.94842869795465e-07	4.67226015411337e-08	5.77342498506639e-07	1732074	0.000173187800809216	0.00505834189800341	0.574220185610384	0.00231217132041104	0.337482292225927	0.0809270089452742
2.68008472700083e-07	3.16990248174364e-06	1.48085746854117e-08	2.25201492843167e-07	7.9336782269771e-08	3.75725780424207e-06	266152	0.00112654443066595	0.0713308712533625	0.843674468694885	0.00394132515173495	0.0599377270808797	0.0211156078191379
1.18072657066274e-07	2.2864397070483e-06	6.7465782722386e-09	1.67980002621336e-07	8.11892663900933e-08	2.66042821139825e-06	375879	0.000797811104446988	0.0443810724004534	0.859425447847967	0.00253589938767518	0.0631402125047571	0.0305173678591472
5.04562067170565e-07	5.21634000872731e-06	2.42026627649298e-08	3.21723029473254e-07	8.70211011594038e-08	6.15384886929546e-06	162500	0.00184445723551208	0.0819912997356939	0.847654877381562	0.00393293096385396	0.0522799692203179	0.0141409226985723
6.99915343598179e-06	2.05426762000448e-05	7.07657270015113e-08	2.67057617985795e-07	7.99739282562874e-08	2.79596269092702e-05	35766	0.00835292417482247	0.250330716453916	0.734726406282401	0.00253099682735925	0.00955154440552461	0.00286033603079916
1.31350877035996e-05	4.08348247223072e-05	1.56558096920869e-07	6.25853144288053e-07	1.03578761973577e-07	5.48559024290893e-05	18230	0.0163225418738064	0.239447117301169	0.744401658054815	0.00285398817608091	0.0114090392569346	0.0018881972110015
6.20649514396838e-07	4.82678786483209e-06	1.35067931310547e-08	1.35059373734034e-07	8.75102549104565e-09	5.60475457158506e-06	178420	0.00168001827018838	0.110736251957115	0.861195223302533	0.00240988128178374	0.0240972859755103	0.0015613574830576
8.40093486739379e-07	4.82747266121869e-06	2.09197316406253e-08	1.54562718250981e-07	6.46716133097417e-09	5.84951575918065e-06	170954	0.00175332099404035	0.143617612350369	0.825277315244789	0.00357631853675962	0.0264231646881878	0.00110558917989479
5.79409050040801e-06	2.49628898004833e-05	1.66412373026459e-07	9.2190439733452e-07	1.99458759128431e-08	3.18652429471652e-05	31382	0.00951417628412132	0.181831047389628	0.783389282230598	0.00522237891932545	0.0289313468867349	0.000625944573713583
4.2574491357324e-06	2.32832526388543e-05	8.05122452887001e-08	5.66181398964923e-07	9.38818171984969e-07	2.91262135908253e-05	34333	0.00869992603602443	0.146172420333877	0.799391673972634	0.00276425375504564	0.0194388946987352	0.0322327572397085
7.58156581059617e-08	2.72305003712053e-06	1.09443716876875e-08	5.05445383832125e-07	1.24304926812662e-07	3.43956037755896e-06	290735	0.00103133769318586	0.0220422524345299	0.791685488321929	0.00318191003684449	0.146950577501081	0.0361397717056156
2.96845183367947e-07	3.16063005206464e-06	1.95823589645762e-08	2.68081959172297e-07	6.10014199464759e-08	3.80614097351593e-06	262733	0.00114119280871772	0.0779911163126823	0.830402781730125	0.0051449379045167	0.0704340593366555	0.0160271047160204
2.1364513168666e-06	1.24733484600092e-05	6.84844460471384e-08	5.14112084625747e-07	1.6639960592203e-07	1.53587959134707e-05	65109	0.00459707511295793	0.139102787022047	0.812130620804018	0.00445897233305073	0.0334734628627259	0.0108341569781578
1.35515863064771e-06	1.09880650727477e-05	5.69929609845037e-08	5.94203468797737e-07	4.7396443233498e-08	1.30418165764111e-05	76676	0.00390492635526318	0.103908732553316	0.842525656481161	0.00437001706400223	0.0455614036063412	0.00363419029517901
1.03880358383911e-07	1.99788423447015e-06	8.36344703576156e-09	2.06815569439143e-07	1.25324406890275e-08	2.32947605001799e-06	429281	0.000698599494656782	0.04459387267927	0.857653906531779	0.00359026959547276	0.0887820114903289	0.00537993970314945
1.88976247169193e-06	1.38547756318697e-05	9.13098167147239e-08	8.60791358512073e-07	1.59438005634559e-07	1.6856077284423e-05	59326	0.00504410138406075	0.11211164019984	0.821945426452996	0.0054170264631561	0.0510671222009372	0.00945878468307085
2.06793140162827e-08	1.07764775669631e-06	5.93258614228182e-09	3.97514896581162e-07	3.3538965954932e-08	1.53531351939097e-06	651333	0.000460488352075794	0.0134691147802084	0.701907293256816	0.00386408773670877	0.258914476789632	0.0218450274366347
3.25351639261696e-07	4.03880957440159e-06	1.56819977163119e-08	2.50304056269764e-07	7.51407764782878e-08	4.70528804412765e-06	212527	0.00141059391002984	0.0691459558289412	0.858355436803099	0.00333284542184056	0.0531963301549947	0.015969431791124
3.7565318452325e-06	1.19515523779035e-05	7.99314821968147e-08	3.26976037420516e-07	9.55744779379511e-10	1.61159474875327e-05	62050	0.00482315426085567	0.233094073317039	0.7415978729857	0.00495977554274421	0.0202889738672495	5.93042872669371e-05
1.88778700888224e-07	2.26540368820603e-06	8.06692280181143e-09	1.24467715320189e-07	1.0644255052131e-07	2.69315957773756e-06	371311	0.000807622658397178	0.0700956239090782	0.84116949731925	0.002995337843511	0.0462162421971111	0.0395232987310498
1.75293158050157e-06	1.48017663044606e-05	5.27309932827942e-08	5.72549437795533e-07	3.64077608321638e-10	1.71803423936488e-05	58206	0.00514088716842054	0.102031236650417	0.861552463001696	0.00306926323553875	0.0333258455900851	2.11915222630388e-05
6.54916127864948e-07	4.98869715743258e-06	1.76339561795607e-08	1.72707849359926e-07	1.03515384233297e-08	5.84430662926034e-06	171107	0.00175176098470975	0.112060535048934	0.853599489878913	0.00301728798610152	0.0295514695439217	0.0017712175421295
2.22149423370026e-06	9.37008336261386e-06	4.09064133991297e-08	2.21845784206099e-07	2.21551677811553e-09	1.18565453106975e-05	84342	0.00355066610392507	0.187364377690686	0.790287821374055	0.00345011234952413	0.0187108283562111	0.000186860229523738
7.07599373874999e-07	4.71745017058824e-06	1.74658360974613e-08	1.4971568585363e-07	8.48730392273251e-08	5.67710410564166e-06	176146	0.00170168655290959	0.124640901542006	0.830960659308722	0.00307653968862479	0.0263718408307589	0.0149500586298888
4.57420970666623e-08	1.52613690064206e-06	6.68329197439124e-09	2.86704356721525e-07	1.85945255275672e-08	1.8838611719322e-06	530825	0.000564999211719486	0.0242810339467565	0.810111128877272	0.00354765631033015	0.152189747839785	0.00987043302585587
1.4321992888461e-06	6.50347008377318e-06	1.57717211811862e-08	9.20826944485971e-08	8.33379490045147e-08	8.12686173725358e-06	123049	0.00243509875319758	0.176230300840593	0.80024372187375	0.00194069023087824	0.0113306584295005	0.0102546286252777
4.995229517679e-09	9.17810127826002e-07	3.10187688970979e-09	7.3289072957335e-07	1.6316448785338e-07	1.82196245166012e-06	548859	0.000546439880753313	0.00274167533646343	0.50374810248681	0.00170249221485517	0.402253476138084	0.0895542538237874
2.49987584126385e-06	1.72388842952653e-05	7.1434447214163e-08	6.33423490788527e-07	1.52348947781095e-07	2.05959670223129e-05	48553	0.00615980387551585	0.121376958826725	0.837002908219328	0.00346837063473512	0.0307547341720978	0.00739702814711471
5.87371004074547e-08	1.60726563007501e-06	6.31651537713261e-09	2.22236886161576e-07	2.78919027434455e-08	1.92244803476462e-06	520170	0.000576568685156875	0.0305532838054821	0.836051534819146	0.00328566247976945	0.11560098486032	0.0145085340352831
2.43416781285908e-06	1.64929493824287e-05	9.58421062249558e-08	8.35019596170615e-07	3.44496546038972e-07	2.02024754437223e-05	49499	0.00604247423272031	0.120488591590664	0.816382597685754	0.00474407735289379	0.0413325386038318	0.0170521947668557
4.5793826962417e-10	1.37445967906626e-07	5.70416323254443e-10	2.2013002361379e-07	1.26722213858758e-07	4.85326559972052e-07	2060468	0.000145587404434155	0.000943567295493864	0.283203062108409	0.00117532476130565	0.453570939176431	0.261107106658361
6.39984199879994e-10	1.67843973578855e-07	7.82849852718546e-10	2.63984490253282e-07	1.10195355944256e-07	5.43446653828992e-07	1840107	0.000163020751108411	0.00117763941570129	0.308850873211322	0.00144052750569495	0.485759712371605	0.202771247495677
2.61709284129969e-07	3.14832582155591e-06	1.44855816355984e-08	2.24056357251865e-07	3.89646552831816e-08	3.68754169985652e-06	271183	0.00110565286461872	0.0709712066822599	0.853773618798238	0.00392824890255804	0.0607603589297939	0.0105665666871503
3.10801147015675e-08	2.10235460073061e-06	8.97181116472815e-09	7.80385677737061e-07	1.50728664159313e-07	3.07352086849328e-06	325360	0.000921632712967191	0.0101122185374339	0.684021580032817	0.00291906629191894	0.253906093736603	0.0490410414012268
5.11781267773314e-07	5.24475225635064e-06	2.56481709741179e-08	3.37959474276706e-07	8.43894164676354e-08	6.20453058584241e-06	161173	0.00185963368481334	0.0824850906434572	0.845310081687435	0.00413378105229142	0.0544697893903315	0.0136012572264849
4.78454801234578e-08	1.55727978382252e-06	5.23079710224821e-09	2.18907156801133e-07	1.23827794486608e-09	1.83050149579423e-06	546298	0.000549000195566696	0.0261379082362882	0.850739421628739	0.00285757597809481	0.119588624922785	0.000676469234093039
1.31894565434633e-07	2.22136593943791e-06	1.10388792173709e-08	2.39044505951019e-07	3.05605761227725e-08	2.63390446616371e-06	379664	0.000789860276500964	0.0500756831270869	0.843373769996047	0.00419107046560768	0.0907567108154033	0.0116027655958548
2.77938942123916e-06	1.89031419869887e-05	7.61054730575204e-08	6.65580236931184e-07	1.20147220267336e-07	2.25443643384839e-05	44357	0.0067405653242526	0.123285331070287	0.838486359747144	0.00337580922286668	0.029523131676639	0.00532936828306317
3.59664613838441e-06	1.18782318309009e-05	5.889976299304e-08	2.50108812315419e-07	4.74534931145066e-09	1.57886318939052e-05	63337	0.00472542683379062	0.227799733539472	0.752328125116792	0.00373051720939651	0.0158410693210199	0.000300554813319986
3.15590190359722e-05	5.05803049863563e-05	1.87423020476826e-07	3.86242736227496e-07	1.17990576818884e-08	8.27247888367147e-05	12088	0.0245130172751281	0.381494102067333	0.61142863823072	0.00226562102016082	0.00466900842732734	0.000142630254459493
2.1634641773863e-07	3.63340241392927e-06	1.76432859710145e-08	3.80990393326402e-07	2.10451909960065e-08	4.26942770196132e-06	234223	0.00128001113080278	0.0506734000061046	0.85102797554345	0.00413247095457533	0.0892368766781974	0.00492927681767244
1.20747005042186e-05	3.62130018602708e-05	1.37374864296987e-07	5.2976923004144e-07	2.99280456337479e-07	4.92541269151653e-05	20303	0.0146679637583192	0.24515104135367	0.735227769292178	0.00278910363254635	0.010755834347727	0.0060762513738789
3.82802626636066e-08	2.53856112551559e-06	8.6954218393082e-09	7.41516050829035e-07	1.83311729154399e-07	3.51036459000194e-06	284871	0.00105255689837969	0.010904925024778	0.723161671794948	0.00247707086154928	0.211236192656736	0.0522201396619881
3.37056785837809e-07	3.2490195032433e-06	2.03712839895087e-08	2.52479190269142e-07	2.71417182292487e-08	3.88606848156901e-06	257329	0.00116514350230712	0.0867346490254648	0.836068514657648	0.00524213201237354	0.0649703399378085	0.00698436436670568
1.7410914850065e-06	1.11805973101339e-05	6.43303111620482e-08	5.31171112045824e-07	4.14824022914152e-09	1.35213384585774e-05	73957	0.00404821276706091	0.128766208341011	0.826885396322681	0.00475768810603507	0.0392839151000522	0.000306792130220662
1.17037038833696e-06	7.11077116262836e-06	3.29163507209885e-08	2.57139105482484e-07	1.69131274194544e-07	8.74032828136334e-06	114412	0.00261867521592873	0.133904625851697	0.813558819957641	0.00376603139623197	0.02941984525121	0.0193506775432195
8.61125198586475e-07	5.43608853351191e-06	2.20025167298033e-08	1.78587826110888e-07	7.22303740697048e-08	6.57003444900879e-06	152206	0.00196907563148208	0.13106859716944	0.827406397287925	0.0033489195377237	0.0271821749942013	0.0109939110107105
5.2053056894571e-08	1.41164033232153e-06	7.52484743187433e-09	2.62383471973332e-07	2.44467296214085e-08	1.75804843824272e-06	568813	0.000527275936253679	0.0296084315780294	0.802958724921457	0.00428022759111	0.149247009505382	0.0139056064040218
1.465969039879e-06	7.84076469799865e-06	3.40069716359435e-08	2.33864413795476e-07	2.02054314444206e-08	9.59481055475349e-06	104223	0.00287431819035422	0.152787700342111	0.817188067784637	0.00354430881588336	0.0243740522505276	0.00210587080684051
6.95489610725638e-07	9.92460191939196e-06	5.63861705989862e-08	1.03466672218086e-06	1.17267830606394e-07	1.18284122535038e-05	84542	0.00354225601903035	0.0587982220960906	0.839047685073039	0.00476701093862224	0.087473001448218	0.0099140804440306
1.31833600642694e-08	1.0982295989344e-06	4.20552682285246e-09	4.50475744561875e-07	7.69048677290249e-08	1.64299909811242e-06	608643	0.000492778679039296	0.00802396062141197	0.668429824578792	0.00255966471782245	0.274178935995406	0.0468076140865677
2.20182963693739e-08	8.43255560736093e-07	3.76990313805797e-09	1.85636803192843e-07	1.43189907207095e-08	1.06899955415708e-06	935454	0.000320648618918784	0.0205971052876029	0.788826859147769	0.00352657129125801	0.173654705907918	0.0133947583654516
2.64171270557989e-06	1.00768803725608e-05	5.80139914059522e-08	2.84534063149524e-07	1.1756731704039e-07	1.31787084497366e-05	75880	0.003945833247746	0.200453080486251	0.764633378983526	0.00440209991951918	0.0215904361367985	0.00892100447390502
5.9376708326743e-09	4.5414747079763e-07	1.71472784078955e-09	1.68630236703781e-07	1.49759232131347e-07	7.80189338306222e-07	1281740	0.000234029503623945	0.00761055110745923	0.582099047628075	0.00219783552094187	0.216140144993361	0.191952420750163
1.6810273859916e-07	2.62863498878055e-06	1.27658534230424e-08	2.56665518843528e-07	4.32942494622178e-09	3.0704985245925e-06	325680	0.00092072684223643	0.0547477021248429	0.856093877827024	0.00415758331124313	0.0835908295632843	0.00141000717360591
6.61818406932134e-06	2.33726118901461e-05	9.21286215045699e-08	4.1835319080832e-07	2.57247912463252e-08	3.05270025630266e-05	32758	0.00911643160088882	0.216797704119732	0.765637302315893	0.00301793866968627	0.0137043651745559	0.000842689720132638
2.87757640281308e-07	4.12760952353591e-06	2.21011164698883e-08	4.0762041150168e-07	7.20307960992646e-08	4.91711948788805e-06	203371	0.001474051989655	0.0585215878910648	0.839436489941544	0.00449472837182993	0.082898211545548	0.0146489822500129
2.46457560755932e-08	2.4652721001016e-06	9.53693274283089e-09	1.22682429290271e-06	3.7269992402182e-07	4.09897900584455e-06	243963	0.00122894045543009	0.00601265730818623	0.601435649362067	0.00232666054869581	0.299299969859186	0.090925062921865
1.00500329274901e-07	2.14328685998532e-06	1.06685254482432e-08	2.92537385801255e-07	4.47432618702342e-08	2.59173636237996e-06	385842	0.000777219724456657	0.0387772192934829	0.826969475404964	0.00411636214358102	0.112873126313134	0.017263816844838
6.71305469819797e-10	2.39591356414669e-07	1.0192694812758e-09	4.67758096717975e-07	9.45965420917633e-08	8.03636570175503e-07	1244344	0.000241062007809267	0.000835334645949715	0.298133964165351	0.0012683214267529	0.582051780714537	0.117710599047409
6.8603742612868e-07	5.0715390008616e-06	2.82510911838239e-08	2.68526892542255e-07	3.91377429829844e-08	6.09349215369934e-06	164110	0.0018263833441623	0.112585264545256	0.832287770778975	0.00463627267767511	0.0440678162487226	0.00642287574937205
1.65047489291796e-06	8.10893466625161e-06	2.52468421006663e-08	1.59486391709146e-07	1.28915686721562e-07	1.00730584797009e-05	99275	0.00301737132111346	0.163850423011438	0.805012170096362	0.00250637302975489	0.0158329659289222	0.012798067933523
3.96028757917919e-07	4.33397934438277e-06	1.85523468138137e-08	2.61050114262484e-07	7.85362674998381e-08	5.08814683087682e-06	196535	0.00152528350356651	0.0778335946428796	0.85177953554377	0.00364618935547044	0.0513055387235155	0.0154351417343639
1.68062577834663e-08	7.65230670494977e-07	2.15539733465573e-09	1.26185140179264e-07	3.94149183830454e-09	9.14318957630668e-07	1093710	0.000274258197036747	0.0183811761127839	0.836940614769672	0.00235738012065412	0.138009979040855	0.00431084995603545
3.12639193657875e-08	9.30339059578197e-07	3.97370793415208e-09	1.5203731208989e-07	2.11402433002626e-09	1.11972802329805e-06	893074	0.000335862180721791	0.027920993951462	0.830861638023465	0.00354881529395674	0.135780572537676	0.00188798019343983
7.52599707869898e-09	4.91520815913193e-07	1.55016862319295e-09	1.30171270789132e-07	1.44135339122105e-08	6.45181786316427e-07	1549951	0.000193535867864303	0.0116649248914288	0.76183306215053	0.00240268503555163	0.201759060081851	0.0223402678406383
4.35391200899193e-06	1.34839078993761e-05	5.22369386893527e-08	2.08006225552053e-07	3.51245834776818e-08	1.81331876560871e-05	55148	0.00542523558388197	0.240107370616129	0.743603835967015	0.00288073667355542	0.0114710237106175	0.00193703303268308
1.80368850168908e-05	5.29630865558535e-05	2.40684980629554e-07	9.088082617105e-07	4.68891656059991e-08	7.21963539806903e-05	13851	0.0214268014825665	0.249830968219184	0.733597801490349	0.0033337553402479	0.0125880077261737	0.000649467224044861
1.53548463194631e-06	1.63752846204605e-05	5.1082461139825e-08	7.00543487224423e-07	2.05534186974778e-07	1.88679293877458e-05	53000	0.00564444215481874	0.081380664533521	0.867889861358914	0.00270736974312622	0.0371287952603536	0.0108933091040857
2.68875965885101e-07	3.11005630712058e-06	1.02029778023161e-08	1.51741096673211e-07	3.27060246394232e-08	3.57358237212063e-06	279831	0.0010715021583827	0.0752398959606309	0.870290924698908	0.00285511196885086	0.0424618998171197	0.00915216755449094
9.54792539871356e-08	1.71353261359576e-06	8.64993564656982e-09	1.99596974956422e-07	7.0052920299449e-09	2.02426407021583e-06	494007	0.000607095478651343	0.0471673905554009	0.846496580563749	0.00427312610733023	0.0986022416211441	0.00346066115237524
7.45840746161757e-07	5.50140833654581e-06	2.62053998643659e-08	2.48530971642156e-07	1.08152248055429e-07	6.63013770226952e-06	150826	0.00198707105963858	0.112492497087421	0.82975777933883	0.00395246690809992	0.0374850391956539	0.0163122174699944
6.00659574009852e-07	6.29883769276174e-06	2.78202929143386e-08	3.7511690753699e-07	8.10739115694843e-08	7.38350837879241e-06	135437	0.00221260925454847	0.0813515124781495	0.853095489246527	0.00376789616630579	0.0508046972106696	0.0109804048983478
1.90775159867745e-07	2.53464819281441e-06	6.75281426816966e-09	1.15355868498694e-07	1.32587076562522e-08	2.86079074310527e-06	349554	0.00085787026926476	0.0666861637215265	0.885995663584661	0.00236047123839605	0.0403230710868004	0.00463463036861633
8.43969569803607e-07	6.48557052182486e-06	2.88847811454537e-08	2.85401627333213e-07	1.6028871009031e-07	7.80411521019744e-06	128138	0.00233850512535316	0.108144171001065	0.831044948356263	0.00370122433709214	0.0365706578703868	0.0205389984351928
2.14999692247772e-06	8.96607634067756e-06	3.97101823667931e-08	2.12925197656492e-07	4.50301865183591e-08	1.14137388296969e-05	87614	0.00341828550410217	0.188369206143366	0.785551209332836	0.00347915638856856	0.0186551664475177	0.00394526168771244
3.33644674003651e-09	3.63591956296698e-07	1.43739608790931e-09	2.01403989672412e-07	3.68280578338731e-08	6.06597846630929e-07	1648539	0.000181962851937612	0.00550026143113972	0.599395395674587	0.00236960301770385	0.33202226284023	0.0607124770363392
5.09220628632704e-06	2.23865380216768e-05	1.00347347036186e-07	5.67248973196809e-07	4.77596441760666e-08	2.81941002724129e-05	35468	0.00842267812744923	0.180612476976597	0.794014982048616	0.00355916117438133	0.020119421003544	0.00169395879686213
7.22363299040106e-07	5.77229265573128e-06	2.52087264705572e-08	2.59004868424078e-07	1.14688259289628e-08	6.79033837559498e-06	147268	0.00203503493185264	0.106381045992691	0.850074375745008	0.00371244039342125	0.0381431460551307	0.00168899181374859
1.24658932226925e-07	2.17823511288191e-06	1.41143111472098e-08	3.171041083697e-07	1.87193121670978e-08	2.65283177679285e-06	376956	0.000795533983588226	0.0469908922674439	0.821098092965134	0.00532046972246141	0.119534194042664	0.00705635100229709
7.18044254579743e-07	1.00782238280544e-05	4.72143353738781e-08	8.52142161092832e-07	2.70585911783912e-07	1.19662104908848e-05	83569	0.00358344869387717	0.0600059856148036	0.842223512258243	0.00394563804554863	0.0712123659985716	0.0226124980828334
5.86888318781825e-06	2.86215631432985e-05	1.20036085571919e-07	7.52756285796667e-07	2.92620699545316e-07	3.56558594020307e-05	28046	0.0106399396271305	0.164598001176884	0.80271696218514	0.0033665178061893	0.0211117134300175	0.00820680540176942
1.93256302509585e-06	9.93165195564264e-06	3.06544019243218e-08	2.02556966843024e-07	1.85037024878852e-08	1.21159300519937e-05	82536	0.00362820314228474	0.15950595759488	0.819718495651793	0.00253009069817777	0.0167182350817297	0.00152722097341924
2.3381384402668e-06	1.00034202815143e-05	3.39442548212147e-08	1.86727170150556e-07	1.96633559707001e-07	1.27588637064598e-05	78377	0.00382036728756119	0.183256008846853	0.784036926144882	0.00266044497395396	0.014635094037098	0.0154115259972128
2.87649267101382e-06	1.34249743355234e-05	5.70160321777937e-08	3.42151679700876e-07	3.55840021955973e-08	1.67362187206115e-05	59751	0.00500832394437767	0.17187231590558	0.802150985215668	0.00340674516326533	0.020443786342222	0.00212616737326537
8.27664101682536e-09	5.59175598084155e-07	3.27621422398276e-09	2.84594888700522e-07	2.02949068992801e-08	8.75618248924765e-07	1142050	0.000262651090833899	0.00945233956348997	0.638606605984751	0.00374160112355568	0.325021650759331	0.0231778025688725
1.18866407970805e-07	2.17255060927164e-06	5.7863662906178e-09	1.35981026782487e-07	2.57293753305954e-08	2.45891378564614e-06	406684	0.000737403027301187	0.0483410230422413	0.883540782094051	0.00235322048475046	0.0553012584565892	0.0104637159223679
4.38991986893795e-07	3.7871992569802e-06	1.29021725822679e-08	1.43114284617965e-07	2.1500499348493e-09	4.38435775100908e-06	228084	0.00131444556734117	0.100126862775456	0.863797954468602	0.002942773677467	0.0326420179979671	0.000490391080507619
4.86413228327202e-08	1.38442574345414e-06	7.43515563182149e-09	2.72092009886525e-07	4.99913596823318e-08	1.76258559148754e-06	567348	0.000528636365979884	0.0275965735040812	0.785451639988586	0.00421832316554147	0.154370948679373	0.0283625146624179
9.23742252873914e-08	2.36294417756759e-06	1.17608882997724e-08	3.86823890213316e-07	2.20175282139257e-08	2.87592070958199e-06	347715	0.000862405368063035	0.0321198790285209	0.821630502431701	0.00408943412820369	0.134504365480069	0.0076558189315052
2.44728024553208e-08	1.09172379772765e-06	6.60951903934050e-09	3.79109224688925e-07	2.16341139469845e-08	1.52354945785822e-06	656362	0.000456960747139301	0.0160630180589768	0.71656603735226	0.00433823726906251	0.24883289658471	0.0141998107349908
1.16344792024342e-05	3.27992616241143e-05	1.0441038117484e-07	3.78481955321988e-07	2.64245067940373e-07	4.51808782309857e-05	22133	0.0134631201483676	0.257508920985407	0.725954494652123	0.00231094182457112	0.00837703847603431	0.00584860406186505
3.83290217459269e-06	2.25182678664206e-05	8.55988479779826e-08	6.46661149208095e-07	1.79509148658811e-07	2.72629391868581e-05	36680	0.00814563628704745	0.140590203731236	0.825966258152947	0.00313975127154466	0.0237194216212686	0.00658436522300361
1.82931991141523e-06	1.12272842627853e-05	4.04443967842717e-08	3.19166745488982e-07	1.08364917831411e-07	1.35245802343052e-05	73939	0.00404918137540033	0.135258904877147	0.830139203456179	0.00299043638202421	0.0235990130532416	0.00801244223140791
5.18367281930608e-06	2.11243680748658e-05	1.07833692413548e-07	5.65043909552245e-07	6.17608133902889e-08	2.70426793095279e-05	36979	0.00808009262575438	0.191684882994553	0.781149228339332	0.00398753729907063	0.0208945239147648	0.00228382745227943
2.29291089356472e-06	1.52181346822661e-05	7.91429818120214e-08	6.7542111190228e-07	9.34809811652037e-08	1.83590906507103e-05	54469	0.00549263775504838	0.124892400020695	0.828915493245157	0.00431083343493156	0.0367894643995425	0.00509180889967374
7.65875965949397e-09	5.47856064980801e-07	1.62331152834964e-09	1.49303951217738e-07	1.80384744155761e-07	8.86826831542144e-07	1127616	0.000266012779749136	0.00863613885720598	0.617771187671565	0.00183047182450128	0.168357503299835	0.203404698346893
6.47077537777149e-06	3.0823532500527e-05	1.53684669611629e-07	9.4137872809735e-07	2.0703452706393e-07	3.85964058030714e-05	25909	0.0115123648987397	0.167652278577104	0.798611473249516	0.00398183888924182	0.0243903210288673	0.00536408825527103
1.45901306402291e-06	8.24894775174423e-06	2.83977354733875e-08	2.06437059529628e-07	5.25566058951063e-08	9.99535221666527e-06	100046	0.00299412927868992	0.145969149700428	0.82527834666904	0.00284109402628553	0.0206533051617165	0.00525810444253066
2.37820856857013e-08	1.05131863403078e-06	3.56560528202205e-09	2.02666622967171e-07	9.61247391596771e-08	1.37745768712536e-06	725975	0.00041315221985383	0.0172652023419555	0.763231164091002	0.00258854069736485	0.147130924500571	0.0697841683691074
1.18953592309044e-08	6.63959218207679e-07	1.89331407851347e-09	1.35877323497709e-07	7.16918102479647e-09	8.20794396039602e-07	1218332	0.000246208105666113	0.0144924956704144	0.808922699047818	0.00230668494771512	0.165543678360047	0.0087344419740051
1.09645336914015e-06	7.78933769103602e-06	4.66795065345884e-08	4.26387908852916e-07	1.89582858796505e-08	9.37781676144333e-06	106635	0.0028094044364767	0.116919896926137	0.830613125547697	0.00497765180553645	0.0454677159619923	0.00202160975863775
5.3165809283536e-08	1.96583483024022e-06	6.44356703862005e-09	3.0634924059004e-07	3.5106042190521e-07	2.68285386905763e-06	372737	0.000804533429671239	0.0198168860021478	0.732740181234968	0.00240175848298566	0.114187822200561	0.130853352079337
4.29208799168898e-08	1.41162351608001e-06	9.77861098557662e-09	4.13515554804971e-07	7.84334978437506e-08	1.95627205963119e-06	511176	0.000586710010276881	0.0219401384922818	0.721588548550927	0.00499859461644621	0.211379369637845	0.0400933487024996
2.49648210331644e-09	2.85055861678536e-07	1.13940466704865e-09	1.67277687872389e-07	3.20062364475608e-08	4.8797567276885e-07	2049282	0.000146382022647717	0.00511599705196575	0.584159984986719	0.00233496202911814	0.34279923612427	0.065589819807927
2.07179689288463e-06	1.73465904892881e-05	6.94712831452592e-08	7.47961687432849e-07	1.00534558507075e-07	2.03363549112579e-05	49173	0.00608239539148769	0.101876511396726	0.852984252339404	0.00341611284069404	0.0367795355016542	0.00494358792152178
5.18341657934707e-08	3.06454030043725e-06	1.63017180314409e-08	1.23938185116323e-06	1.00203852159368e-07	4.47226188758476e-06	223601	0.00134078191414599	0.011590145455785	0.685232747425766	0.00364507232384922	0.277126403219772	0.0224056315748278
3.22638364668822e-06	1.80267561410934e-05	7.25562035829504e-08	5.21271548192162e-07	9.24462144614136e-08	2.19394137540182e-05	45580	0.00656028309301082	0.147058790305976	0.821660794732578	0.00330711678973928	0.0237595933071225	0.00421370486458337
3.23262316246435e-09	4.84312110459109e-07	1.87954836159626e-09	3.62075796931847e-07	3.79250161740121e-07	1.23075024065514e-06	812513	0.000369157144121557	0.002626546845722	0.393509661392637	0.00152715660701051	0.294191124219574	0.308145510935057
1.17868725419303e-06	1.21427306429874e-05	4.19379036940479e-08	5.55549739645301e-07	1.39854623128097e-07	1.40587601636478e-05	71130	0.0042087758696876	0.0838400570514601	0.863712767103403	0.00298304425183154	0.0395162683749171	0.00994786321838841
5.10872990447175e-07	7.26012947877814e-06	4.30526407188038e-08	7.86719723514691e-07	1.25169757510906e-07	8.72594459096971e-06	114601	0.00261437136181741	0.0585464398863896	0.832016454274931	0.00493386592935257	0.090158688874652	0.0143445510346744
1.63809145376796e-07	3.32634670712312e-06	1.6177424546984e-08	4.22388752608128e-07	1.19022642156207e-07	4.04774467181124e-06	247051	0.00121358886387657	0.0404692387139866	0.821777798952592	0.00399665143398116	0.104351629575272	0.0294046813241676
3.00157098760689e-08	9.55852089655009e-07	4.92322280456834e-09	2.01580791557782e-07	1.2325478841383e-08	1.20469729273481e-06	830084	0.00036134410499733	0.0249155618237753	0.793437567610953	0.00408668869288485	0.167328998557113	0.010231183315273
3.98588672378474e-08	1.87087887035339e-06	8.78373389403773e-09	5.30129798089522e-07	3.80245475623762e-08	2.48767581713718e-06	401982	0.000746025258098415	0.0160225327445266	0.752058952965345	0.00353089973923776	0.213102444634284	0.0152851699166071
3.83299395926945e-07	3.79536034400632e-06	1.97256439246525e-08	2.51134694080137e-07	6.06185510803062e-08	4.51013862901836e-06	221723	0.00135212968771259	0.0849861672678497	0.841517446844508	0.00437362253074377	0.0556822560761944	0.0134405072807041
4.54199319729595e-08	1.11453082611498e-06	3.90701625262313e-09	1.23267078542714e-07	5.53580596921535e-08	1.34248291257543e-06	744888	0.000402664053190782	0.0338327821885089	0.830201126341977	0.00291029123426821	0.0918202216117873	0.0412355786234584
1.23404365755014e-06	6.42179882453908e-06	4.56701955123085e-08	3.05575032346695e-07	6.34456067347644e-08	8.07053331668299e-06	123908	0.00241824109764222	0.152907324600122	0.795709350615562	0.00565888197473906	0.0378630532030673	0.00786138960651
1.40853700504484e-06	1.22898185051121e-05	6.06827476447946e-08	6.80821272313712e-07	1.57546627178771e-07	1.45974061572942e-05	68505	0.00436967886031903	0.0964922801946566	0.841917966293688	0.00415709112912994	0.0466398800566025	0.0107927823259234
1.16403287210533e-06	6.82719434924201e-06	4.55326913791176e-08	3.43369737118123e-07	5.35740302131377e-08	8.43370368005772e-06	118572	0.0025269237128267	0.138021552127542	0.809513187591064	0.00539889627457316	0.040713991165003	0.00635237284181782
6.25118754497496e-07	4.59317722407385e-06	2.25649263557971e-08	2.13178600588334e-07	4.20863758901166e-08	5.49612588140559e-06	181946	0.00164748370190271	0.113738070776797	0.835711794668571	0.00410560581083822	0.0387870665971383	0.00765746214665543
2.76402752638428e-06	1.56643165471825e-05	7.95984881867845e-08	5.8003819861778e-07	2.19880170786843e-08	1.91099687774501e-05	52329	0.00571664286818685	0.144637992797029	0.819693466253413	0.00416528614535004	0.0303526502514348	0.00115060455277302
5.23031073129139e-07	4.14655053165892e-06	1.35915681305794e-08	1.38543994119701e-07	9.98909893353576e-08	4.92160815637369e-06	203186	0.00147539661095142	0.106272392378859	0.842519436718861	0.00276161118454295	0.0281501472115939	0.0202964125061428
1.95937707650771e-07	3.81526250478916e-06	1.48093447935681e-08	3.70782111946344e-07	1.14937673866667e-07	4.51172934304651e-06	221645	0.00135260625869993	0.0434285154876923	0.845631954999529	0.00328240984056199	0.0821818162735747	0.0254753033986423
1.09852565686144e-06	7.16344707065766e-06	3.15602872437387e-08	2.64616794382274e-07	1.11339930091624e-07	8.66948973923673e-06	115347	0.00259747889448048	0.1267116854513	0.826282432544678	0.0036403857889008	0.0305227645849398	0.0128427316301808
1.20013230746956e-07	3.64195075015209e-06	1.6636494343132e-08	6.49170640754389e-07	2.2559552147813e-08	4.45033066814438e-06	224702	0.00133421131884703	0.0269672614680106	0.818355089032215	0.00373826027405482	0.145870203623559	0.005069185602161
1.01522787752739e-06	1.17808909052195e-05	4.40357692485637e-08	6.57088104048378e-07	1.95934240439377e-07	1.36931768964832e-05	73029	0.00409955498210424	0.0741411496544771	0.860347528866378	0.00321589135826275	0.0479865343897759	0.0143088957311066
4.99518047292508e-07	5.05956621408317e-06	2.26395712274366e-08	2.94847098130502e-07	6.58827388231525e-08	5.94245366955677e-06	168281	0.00178115325824646	0.0840592245340578	0.851427120080609	0.00380980189099652	0.0496170630056412	0.011086790488695
4.29090144064024e-07	3.5536730588842e-06	1.44997536819339e-08	1.54399795249781e-07	8.8689325872233e-09	4.16053168446716e-06	240354	0.0012473834715272	0.103133487882325	0.854139164989755	0.00348507228921412	0.0371105923375644	0.00213168250114147
1.07200902853731e-06	6.16044539604346e-06	2.30909786476833e-08	1.70614424861815e-07	4.15882291289105e-08	7.46774805721918e-06	133909	0.00223782510984638	0.143551847266858	0.824940175919308	0.00309209395801201	0.0228468373001523	0.00556904555566876
1.51004706840539e-06	1.42642141810024e-05	4.60719199274006e-08	5.59623961420318e-07	6.56627788177742e-08	1.64456199095733e-05	60806	0.00492157570445584	0.0918206231633972	0.867356430431604	0.00280147055451411	0.0340287544341549	0.00399272141632987
2.19783198725284e-06	9.31613021009151e-06	3.2498105374699e-08	1.77117155215794e-07	5.00578235181082e-08	1.1773635281453e-05	84936	0.00352588080983807	0.186674033526	0.791270494404327	0.0027602439346744	0.0150435401625535	0.00425168797244505
3.40341721813606e-07	3.30404212833019e-06	1.08452462569821e-08	1.35371774673295e-07	3.38777894403181e-09	3.7939886500181e-06	263575	0.00113755125164683	0.0897055192329006	0.870862417660217	0.00285853418589704	0.0356805955844515	0.000892933336533741
2.74120645836665e-09	4.97274806896491e-07	2.00891991374915e-09	4.68598299842292e-07	1.02962586798062e-07	1.07358581990896e-06	931458	0.000322024057973991	0.00255331842832937	0.463190550466342	0.00187122433669952	0.436479591246864	0.0959053155217652
1.17019488674134e-06	1.24419488670697e-05	4.60367783885819e-08	6.29414513219608e-07	1.9085672110996e-07	1.44784517665291e-05	69068	0.00433414733027737	0.0808232057965312	0.859342495157707	0.00317967550197656	0.043472501298424	0.0131821222453617
2.6082125842162e-06	1.32162122155437e-05	6.50983265371087e-08	4.24137974242604e-07	2.2147613428268e-08	1.63358087139679e-05	61215	0.00488879340171611	0.159662287302988	0.809033237775564	0.00398500788525067	0.025963696176238	0.00135577085995936
1.2119760477111e-09	2.34882824046299e-07	1.22874146383868e-09	3.06183511860236e-07	5.96624033014161e-08	6.03169456719501e-07	1657909	0.000180934520958131	0.00200934585498204	0.38941432035331	0.00203714138730022	0.507624364014546	0.0989148283898627
5.64752913537641e-08	1.6391391914995e-06	5.27511733996654e-09	1.96858641648223e-07	7.62849373310031e-09	1.90537673557455e-06	524831	0.00057145022534455	0.0296399605911711	0.860270392146479	0.00276854295608677	0.10331743742471	0.00400366688155242
5.01726988691799e-07	5.75002686057051e-06	2.84859963610976e-08	4.19765453766589e-07	6.4616089952944e-08	6.76462138934294e-06	147828	0.00202733545460465	0.0741692638529964	0.850014587605622	0.00421102597197455	0.0620530595293763	0.00955206304003072
3.1642987566876e-07	3.73419319984725e-06	1.65732877566314e-08	2.51473039751672e-07	1.00368585912342e-08	4.32870626161555e-06	231016	0.00129777185398472	0.0731003344982487	0.862658026246758	0.00382869309095739	0.058094272180487	0.00231867398354914
1.1502570328251e-06	9.78677585469904e-06	3.74755185989837e-08	4.09989561315931e-07	1.52420918538602e-07	1.15369188859777e-05	86678	0.00345511294375234	0.0997022726945892	0.848300655610416	0.00324831256675755	0.0355371798456731	0.0132115792825638
1.45373963230799e-07	2.49282778956721e-06	1.08467395849961e-08	2.39148549375485e-07	6.73179973263494e-08	2.95551503908484e-06	338351	0.0008862628588443	0.0491873535774032	0.843449536409432	0.00366999979413225	0.0809160319649517	0.0227770782540812
7.67694235527709e-09	6.17975133587042e-07	3.83142543551958e-09	3.96560049129021e-07	7.4842542319742e-08	1.1008860928266e-06	908359	0.000330211477835074	0.00697342114256889	0.561343392031003	0.00348031050667752	0.360218965170888	0.0679839111488624
9.17623508889465e-08	2.12182948103424e-06	4.53213947488145e-09	1.34745701982209e-07	1.04051121154688e-07	2.45692079453496e-06	407014	0.000736805569177212	0.037348518150466	0.863613302371781	0.00184464207595234	0.0548433235136963	0.0423502138881046
2.79084811820739e-07	3.54261603135355e-06	1.11477248456306e-08	1.81944112831194e-07	6.16303851443049e-08	4.07642306599542e-06	245313	0.00122218193894363	0.0684631617725844	0.869050138810477	0.00273468299662573	0.0446332752723656	0.0151187411479469
1.8479250184575e-06	9.0931603967993e-06	3.36516470253242e-08	2.12912228686484e-07	6.28439921059553e-08	1.12504932830746e-05	88885	0.00336947749784211	0.164252799585024	0.808245484709476	0.00299112636029483	0.018924701640131	0.00558588770507502
4.1049402426257e-07	3.89915815477161e-06	3.4427134856908e-08	4.20460528018648e-07	5.23481083880447e-08	4.81688795029778e-06	207603	0.00144402625475504	0.0852197577560826	0.809476615400731	0.00714717369640697	0.0872888330301839	0.0108676201165959
5.99578241934579e-09	4.65899478908201e-07	2.52343504753556e-09	2.52114917065983e-07	1.22508949563486e-08	7.38784508397413e-07	1353575	0.000221610875056566	0.00811573923274592	0.630629735210392	0.00341565777145145	0.341256366640491	0.0165825011449191
2.47620155312478e-09	3.38354823845548e-07	1.94742233932678e-09	3.42145551438111e-07	2.30199647199507e-07	9.15123646375617e-07	1092749	0.000274499537652573	0.00270586555481533	0.369736729223002	0.0021280428574211	0.373879041147272	0.251550321217489
7.10064684088375e-07	8.4901105193686e-06	3.00473667951125e-08	4.61966103985568e-07	1.74290973417961e-08	9.70961777157945e-06	102991	0.00290866109771604	0.0731300346514949	0.874402136016063	0.00309459831498853	0.0475781966760593	0.00179503434139416
9.78422016330864e-08	2.55120028950239e-06	8.76072518388578e-09	2.93718692965317e-07	9.77104829836048e-09	2.96129295758304e-06	337690	0.000887994701828432	0.0330403654871566	0.861515671041422	0.0029584121900037	0.0991859627441405	0.00329958853727713
2.8044862969168e-07	4.00447974691694e-06	1.15965323679949e-08	2.12907079453337e-07	2.59576394529819e-07	4.76900838295977e-06	209687	0.00142968295460799	0.058806487045348	0.839688133328811	0.00243164436645375	0.0446438886989755	0.0544298465604119
9.18568260511581e-09	8.51421402051835e-07	2.73760187555825e-09	3.26273612894883e-07	1.36158033894465e-07	1.32577633332186e-06	754275	0.000397654078281295	0.00692853113624394	0.642205914114125	0.0020649047707006	0.246100043193088	0.102700606785843
2.05271153859726e-06	1.63820690529677e-05	6.93928661605182e-08	7.1212545477261e-07	1.93195123514875e-07	1.9409494036013e-05	51521	0.00580598446871317	0.105758116867374	0.844023498117567	0.00357520221968509	0.0366895424193598	0.00995364037601469
1.79707989992616e-06	8.56145422418425e-06	2.88576480840573e-08	1.76767797864332e-07	8.39350276558459e-09	1.05725530728244e-05	94585	0.00316675789998677	0.169975963946245	0.809781153635497	0.00272948718112684	0.016719499693853	0.000793895543277923
5.47074696175215e-07	6.04947101356047e-06	2.89634609940906e-08	4.11807733228398e-07	4.63432379022087e-08	7.08366014186039e-06	141170	0.00212284913118166	0.0772305115179533	0.854003564881883	0.00408877055280124	0.0581348801299556	0.00654227291740701
5.89395471277458e-08	2.67291232597687e-06	1.23912249984523e-08	7.22584872181501e-07	4.1721881643003e-09	3.47100015844887e-06	288101	0.00104075988806296	0.0169805659571289	0.770069779302847	0.00356992925174331	0.208177712243151	0.00120201324512897
6.75184414589094e-09	6.58556867655531e-07	3.23619929719066e-09	4.05861882630922e-07	2.46817191338207e-07	1.32122398506774e-06	756874	0.000396288914178977	0.00511029486460978	0.498444529541118	0.00244939490485009	0.307186281219466	0.186809499469957
3.23144931222427e-07	3.92092719378206e-06	1.98901402740263e-08	3.10308902074567e-07	1.57516124549818e-08	4.59002277980807e-06	217864	0.00137606235098209	0.0704015964025215	0.854228264624434	0.00433334238808679	0.067605089769847	0.00343170681511093
1.51672216039768e-05	5.18787535979858e-05	2.20185101036015e-07	9.6848405796627e-07	5.5902046694048e-08	6.8290546407659e-05	14643	0.0202794132128137	0.222098407493131	0.759676943984262	0.00322423984897741	0.014181817380475	0.000818591293154135
2.70975501079495e-07	3.98889719689838e-06	1.90923162844138e-08	3.61369256634249e-07	1.91462065602448e-07	4.83179633649898e-06	206962	0.00144849232375588	0.0560817307287083	0.825551600088477	0.00395139094340382	0.0747898362156733	0.0396254420237376
4.22805015632378e-07	4.15888075581745e-06	2.05051739646715e-08	2.593354433081e-07	3.6596888027606e-08	4.8981232767502e-06	204160	0.00146836148259011	0.0863197987766652	0.849076374936968	0.00418633276585808	0.052945879198076	0.00747161432243233
6.00519189284396e-07	7.04970678593278e-06	3.36500154964538e-08	5.07936654718129e-07	3.62949218174131e-08	8.22810756724918e-06	121535	0.00246539832674519	0.0729838768363552	0.856783498309277	0.00408964214692489	0.0617318928522398	0.00441108985520315
1.75040042188012e-08	7.58252144542384e-07	2.40851461398014e-09	1.3414798897282e-07	2.44627284762533e-08	9.36775380824239e-07	1067492	0.000280993259877405	0.0186853802705618	0.809427916300727	0.00257106950426148	0.143201872848951	0.0261137610754985
2.81528932311949e-10	9.69820120957116e-08	3.86773654859548e-10	1.71310470649404e-07	3.63825298702565e-08	3.05343315202543e-07	3275002	9.15988131094947e-05	0.000922007845906836	0.317616293749154	0.00126668453377795	0.561042151965136	0.119152861906025
1.39827947193696e-07	2.40368827497508e-06	8.79666488441124e-09	1.94430557352633e-07	4.20242570067611e-08	2.78876770141258e-06	358581	0.000836281598483923	0.0501396896998159	0.861917711452822	0.00315431969466496	0.0697191656566266	0.0150691134960702
4.87715419129942e-09	4.23350239456324e-07	2.32800736861859e-09	2.5982322031122e-07	8.46253775106378e-08	7.750039988381e-07	1290316	0.000232474263424653	0.00629306971139676	0.546255554927482	0.00300386497632113	0.335254038302708	0.109193472082092
1.12180809064636e-06	6.79197373560117e-06	2.36142740505162e-08	1.8382908988259e-07	1.06526149560771e-07	8.22775133974142e-06	121540	0.00246529172109911	0.136344432922741	0.825495746668328	0.00287007629125291	0.0223425675244541	0.0129471765932244
5.73206724206297e-08	1.25259488742051e-06	4.57155134618537e-09	1.2844560165149e-07	1.89593877977096e-08	1.46189210063653e-06	684045	0.000438471793876571	0.0392099200725358	0.856831285205739	0.00312714689695283	0.0878625731649845	0.0129690746597881
2.88226512797212e-09	6.84021321346341e-07	2.93774542720586e-09	8.9652894295565e-07	4.68283562273452e-07	2.05465383713062e-06	486700	0.00061620685092223	0.00140279840617692	0.33291316959824	0.00142980066720558	0.436340626705118	0.22791360462326
2.1360355145253e-06	1.32372080702385e-05	4.43385818383898e-08	3.53304886808368e-07	3.19071689384783e-08	1.5802794222349e-05	63280	0.00472965551321491	0.135168216738811	0.837649841160231	0.00280574316254047	0.0223571149403887	0.00201908399802826
8.05653475998551e-09	5.42963794392968e-07	2.03437169114657e-09	1.76284104130174e-07	2.38070629810179e-07	9.67409434784453e-07	1033688	0.000290180860197387	0.00832794726855291	0.561255425955138	0.00210290660603268	0.182222849800355	0.246090870369921
1.51469454194597e-06	1.05040320016352e-05	3.4848752780681e-08	3.10737833888342e-07	1.01744251978997e-08	1.23744875554481e-05	80811	0.00370548691254424	0.122404627679236	0.848845817216133	0.00281617744771484	0.0251111678359184	0.000822209820997412
4.41735518584149e-07	3.90684152380284e-06	2.00784164416977e-08	2.28324376576535e-07	1.35959329419986e-08	4.61057576834722e-06	216893	0.00138221977221764	0.0958091875675868	0.847365214258988	0.0043548609654224	0.0495218792724415	0.00294885793556157
2.25917238781089e-07	3.23810997995282e-06	1.06490850911696e-08	1.96254223646748e-07	9.7515693294729e-09	3.6806820968013e-06	271689	0.00110359724930831	0.061379177239301	0.879758124932035	0.00289323685422987	0.0533200690755941	0.00264939189884058
6.10246170254402e-08	1.38044675130824e-06	5.36500124382498e-09	1.56042308201541e-07	1.4551300750546e-09	1.6043338078541e-06	623312	0.000481184721898842	0.0380373565193796	0.860448582801279	0.00334406793496487	0.0972629931736322	0.000906999570744524
8.24752105921561e-08	1.58786175291574e-06	6.94097750555553e-09	1.718175596163e-07	2.5537496409751e-08	1.8746329970395e-06	533438	0.000562232314391786	0.0439953904163666	0.847025393996242	0.0037025793936824	0.091653971677465	0.0136226645162445
9.39909411082383e-08	2.03938444528459e-06	5.78685971164758e-09	1.61443156733836e-07	2.35277606293623e-08	2.32413316346768e-06	430268	0.000696997743430239	0.0404412890731274	0.877481754204552	0.00248990023575646	0.0694638152716506	0.0101232412149131
1.52115453273644e-07	2.11848034905937e-06	1.16365023925329e-08	2.08367856356342e-07	3.8994705043661e-08	2.52959486612555e-06	395320	0.000758591543506215	0.0601343145144152	0.837478118503671	0.0046001446905037	0.082372026899109	0.0154153953923014
4.49154878090628e-07	5.29464719579605e-06	1.93327102042612e-08	2.93025237423563e-07	3.46848363674394e-07	6.4030083851889e-06	156177	0.00191906490105809	0.0701474761659831	0.826899931607672	0.00301931670884277	0.045763681662728	0.0541695938547738
2.4298839019328e-07	3.03400836190795e-06	1.1591795412309e-08	1.86098459370609e-07	2.76951201507361e-08	3.50238212703488e-06	285520	0.00105016466883479	0.0693780351143447	0.866269941959914	0.00330968894651213	0.0531348244196757	0.00790750955955306
1.45546809958909e-07	2.06888105821632e-06	5.48391248344483e-09	1.00226030552771e-07	2.8344343266351e-08	2.3484821544778e-06	425807	0.000704297339775062	0.0619748417851072	0.88094391276154	0.00233508799417052	0.0426769393847306	0.0120692180744518
8.63555351986503e-10	2.86613660641317e-07	1.24282364383126e-09	5.30397746271425e-07	1.52359230103834e-07	9.71477016012393e-07	1029360	0.000291400780917495	0.000888909709393975	0.295028761275048	0.00127931348178742	0.545970452753005	0.156832562780765
7.89299451732925e-06	2.61672680830846e-05	1.00564070872075e-07	4.28688032440026e-07	7.60442941125487e-08	3.46655589978385e-05	28847	0.0103459565226127	0.227689809295197	0.754849159787564	0.00290097935182136	0.0123663960666769	0.00219365549874128
2.91491299371553e-07	3.34428159349835e-06	1.8710016734139e-08	2.76002106455199e-07	2.44198486799168e-08	3.95490486473915e-06	252851	0.00118577022385513	0.0737037449295961	0.845603549990555	0.00473083863557688	0.0697872934734683	0.00617457297080328
8.59731970347864e-08	1.97841070101081e-06	8.94704367573229e-09	2.64726266589074e-07	5.98042709670204e-08	2.39786147927742e-06	417038	0.000719100629364089	0.0358541132495668	0.82507297360938	0.00373125960488278	0.110400983908732	0.024940669627439
4.1863328332942e-08	1.25590594804891e-06	5.06460861196138e-09	1.95357436769674e-07	1.41112894887262e-08	1.51230261125221e-06	661243	0.000453588224178292	0.0276818462267141	0.830459419103295	0.00334893861471798	0.129178800139686	0.00933099591558718
1.13002772597765e-07	4.82756115811081e-06	2.2777598090158e-08	1.25135333970356e-06	2.31035152129551e-07	6.44573002063185e-06	155141	0.00193185679622843	0.0175314157180117	0.748954911648252	0.0035337499425589	0.194136790665783	0.0358431320253937
5.03176000845682e-06	2.50137268719744e-05	7.13421696086202e-08	4.56040048680682e-07	2.74158369858484e-07	3.0847027468579e-05	32418	0.0092115621795944	0.163119769435879	0.810895860142555	0.00231277291406084	0.0147839220211804	0.00888767548632501
1.34804290443162e-06	1.25605493837482e-05	4.24955572297085e-08	5.09147322829246e-07	5.85402285310163e-08	1.45187753967698e-05	68876	0.00434619209059095	0.0928482511501304	0.865124574249061	0.00292693812448969	0.0350682002383288	0.00403203623799019
2.52124407038337e-08	9.94080506359017e-07	5.01164248464482e-09	2.54066895487449e-07	4.59679526309946e-08	1.32433943766594e-06	755093	0.000397223180346851	0.0190377481684522	0.7506236528839	0.00378425828160604	0.191844241937871	0.0347100987281705
4.20999156626006e-08	2.87612534863449e-06	1.16633753177883e-08	1.02466068964116e-06	1.16463779385812e-07	4.07101310864185e-06	245639	0.00122056092739853	0.0103413854338204	0.70648884488461	0.00286498102721153	0.251696730591714	0.0286080580626443
1.37237146246721e-07	2.32441074386717e-06	8.72085579029535e-09	1.89916077433525e-07	3.05115097573916e-08	2.6907963330951e-06	371637	0.000806914255431446	0.0510024280019972	0.863837487541654	0.00324099437888862	0.0705798781935581	0.0113392118839019
1.78902993213397e-07	2.72575568780974e-06	1.19089372189101e-08	2.33294605818458e-07	1.58858494403476e-07	3.30872071846398e-06	302232	0.000992125375520181	0.0540701402252075	0.823809538411307	0.00359925730583832	0.0705090050413083	0.0480120590163389
2.20261652676991e-07	2.91194856673818e-06	6.43088688018030e-09	1.09314255713373e-07	1.88802584737668e-08	3.26683562048249e-06	306107	0.000979572192580935	0.0674235493503221	0.89136672457003	0.00196853702704224	0.0334618170035835	0.00577937204902224
1.26531032177144e-06	6.51280974238351e-06	2.07027788861117e-08	1.37012106499392e-07	2.35927032760947e-08	7.95942765281655e-06	125637	0.00238498918190566	0.158970013544089	0.818251013322404	0.00260103864111206	0.0172138139167467	0.00296412057564794
1.34931575043448e-08	7.41880201580172e-07	2.68903442865885e-09	1.90098467574448e-07	7.50837422566776e-08	1.0232446033443e-06	977283	0.000306926426513199	0.0131866393042726	0.725027231177631	0.0026279488011666	0.185780083230484	0.0733780974864456
8.33819652353998e-07	1.17582696947724e-05	5.37993682832479e-08	9.75583455504731e-07	2.10922515798592e-08	1.36425644224943e-05	73300	0.00408443316500695	0.0611189822185608	0.861881192613982	0.00394349380491412	0.0715102692787112	0.0015460620838324
8.43685600716095e-08	3.22508832986931e-06	1.26739669779071e-08	6.22975908626724e-07	1.0660061020965e-07	4.0517073757552e-06	246810	0.00121477623644062	0.0208229648015694	0.7959825403897	0.00312805585461235	0.153756392269224	0.0263100466848943
7.37849994348535e-07	4.91808992502216e-06	2.17394724822855e-08	1.8630992380442e-07	3.78405426846408e-09	5.86777336992586e-06	170422	0.00175878869088475	0.125746164316816	0.838152671374269	0.00370489299973768	0.0317513837121446	0.000644887597032721
2.14271592528918e-08	9.1280813164909e-07	3.64911662222442e-09	1.99877485100938e-07	2.19126135696766e-08	1.15967450619482e-06	862311	0.000347842042517255	0.0184768735868822	0.787124427391475	0.00314667314210267	0.172356539730088	0.0188954861494518
8.92584034112054e-07	9.40765783404207e-06	3.60740620913011e-08	4.88893978017063e-07	2.97521741379407e-08	1.08549620824004e-05	92124	0.00325120963384939	0.0822282037778128	0.866668880335848	0.00332327849857618	0.0450387550233571	0.0027408823644054
7.17769291161766e-08	4.25274930535678e-06	1.98715660932327e-08	1.51415396320932e-06	3.74456392912691e-08	5.89599740306678e-06	169607	0.00176724102272896	0.0121738400154047	0.721294297576307	0.00337034851523113	0.256810486792572	0.00635102710048547
8.5508091993102e-07	6.5217690041896e-06	3.18520663377269e-08	3.12364532867456e-07	2.13287238499528e-08	7.74239524717575e-06	129159	0.00232003212154719	0.110441393474834	0.842345139453916	0.00411398092203389	0.0403446895818706	0.00275479656734561
3.3749570775387e-06	1.52245346029768e-05	5.30788632184963e-08	3.07872922629951e-07	1.11238227479625e-07	1.90716816938435e-05	52434	0.00570522212155566	0.176961692823772	0.798279608865921	0.00278312442869842	0.0161429352467294	0.00583263863487892
2.20978158073893e-06	1.0157114373531e-05	4.38029539205858e-08	2.5887433506798e-07	3.60400191128386e-08	1.27056132623713e-05	78705	0.00380445285546549	0.173921678167505	0.799419450583474	0.00344752771991823	0.0203748004698566	0.00283654305924563
1.29083352614343e-07	2.39914517604984e-06	5.98474516696466e-09	1.43019643136207e-07	5.95627893518959e-08	2.73679570631925e-06	365391	0.000820702874418711	0.047165870772265	0.876625599240098	0.00218677088433964	0.0522580632547674	0.0217636958485304
5.81391606569978e-06	2.41941344619023e-05	9.54560293054705e-08	5.10778520039004e-07	1.27396358982384e-07	3.07416814359289e-05	32529	0.00918024803113771	0.189121602792515	0.787014025642258	0.00310510111505832	0.0166151783565761	0.00414409209359289
8.03617538222549e-07	9.88238007069855e-06	4.57374737725902e-08	7.23237861739316e-07	4.75431442554262e-08	1.15025160886884e-05	86938	0.00344482759267684	0.0698645002559767	0.859149423874041	0.00397630165608448	0.0628764920790285	0.00413328213486962
1.90257370912351e-08	8.42435940715455e-07	3.44886014561881e-09	1.96350272358134e-07	8.07304349535e-08	1.14199124526394e-06	875663	0.000342538889338995	0.0166601426851024	0.737690366900095	0.00302004079271352	0.171936757985174	0.0706926916369146
2.63925681899627e-07	3.13099302881027e-06	2.01522554939292e-08	3.07386325039778e-07	4.02520825918257e-08	3.76270937383543e-06	265766	0.00112817806393661	0.0701424573832022	0.83211131069067	0.00535578315829039	0.0816928161332989	0.0106976326345384
1.26985146224021e-08	7.55673711711359e-07	2.47309177782965e-09	1.89228049977472e-07	1.66482133556159e-07	1.12655550164522e-06	887662	0.000337909736514153	0.0112719831414051	0.67078249638635	0.00219526847476041	0.167970463684322	0.147779788313162
9.90863824550295e-08	2.55372655744755e-06	1.20715080086949e-08	4.00032031433559e-07	8.75576561885791e-08	3.15247413553342e-06	317211	0.000945296656728267	0.0314313070290309	0.810070581916273	0.00382921714491793	0.12689462759569	0.0277742663140879
5.17859546251704e-09	6.52108716225174e-07	3.03831139164795e-09	4.91949069915959e-07	5.82111670082228e-08	1.21048586000352e-06	826115	0.000363080048269682	0.00427811313921666	0.538716508611903	0.00250999329446038	0.406406292027672	0.0480890929267472
1.08148755246413e-07	3.60199787362643e-06	1.95907613722905e-08	8.39014295081942e-07	2.83345415161302e-08	4.59708622684321e-06	217529	0.00137817847661481	0.0235255006997505	0.783539332500166	0.00426156056371022	0.182510019103576	0.00616358713279724
1.65158887643028e-06	1.87275093411662e-05	9.05090049223111e-08	1.31979300975835e-06	1.86314140809981e-07	2.19757143730871e-05	45505	0.00657110201467559	0.0751551848732126	0.852191151706136	0.00411859215976862	0.0600568876784571	0.00847818358242557
3.40941249581298e-08	1.16505226220508e-06	4.97172680251226e-09	2.18441293120674e-07	6.49184105556083e-08	1.48747781764201e-06	672279	0.00044614412530164	0.0229207619460012	0.783240091641808	0.00334238718960769	0.146853479446809	0.0436432797757743
2.23607079291393e-07	4.73151558588142e-06	2.2631428560327e-08	6.15764020388189e-07	2.54379191225995e-08	5.61895603324393e-06	177969	0.00168427156589412	0.0397951288403836	0.842063108856509	0.00402769276471121	0.109586908447955	0.00452716109044079
5.64156996455931e-07	7.72968774788806e-06	2.83130598983872e-08	4.98814430136712e-07	8.02900007137521e-08	8.90126223509284e-06	112344	0.00266682823423492	0.0633794378320601	0.868381083911234	0.0031807915720946	0.0560386175536047	0.00902006913100619
5.01134109237913e-06	2.17654254431379e-05	8.82753041474279e-08	4.92989493810801e-07	2.05625221723666e-07	2.75636565551989e-05	36280	0.00823511505394714	0.181809734943672	0.789642165202229	0.00320259773846217	0.0178854896418964	0.00746001247373989
5.45658003556109e-08	1.51897030505711e-06	6.6617515630595e-09	2.38440423275277e-07	8.70446535826524e-08	1.90568293383371e-06	524746	0.000571542032468897	0.028633199881703	0.797073992787121	0.0034957292447689	0.125120721313068	0.0456763567733392
2.96428445693247e-08	9.89565274896486e-07	5.1723662281364e-09	2.22009996813244e-07	6.02818927912254e-08	1.30667237529842e-06	765303	0.000391925145966421	0.0226857513250442	0.757317054835945	0.00395842624816733	0.169904867517033	0.0461339000738102
6.30915695269776e-07	4.86957368974834e-06	2.10893842439868e-08	2.09287932792393e-07	2.51606383073891e-08	5.75602734036189e-06	173731	0.00172532308785323	0.109609572360042	0.845995580250699	0.00366387840031714	0.0363597878218616	0.00437118116708029
7.8258261860816e-08	3.27387706680831e-06	1.17833922186716e-08	6.33878540209516e-07	2.84351895265233e-07	4.28214915636255e-06	233528	0.00128382269108074	0.0182754637924131	0.764540642388387	0.00275174726250801	0.14802813191775	0.0664040146389424
5.24065820082412e-06	1.94409884656238e-05	8.29138051996497e-08	3.95489477379865e-07	4.35266447634969e-08	2.52035765937909e-05	39677	0.00753265454095586	0.20793311541804	0.771358318660741	0.00328976345444861	0.0156917997692953	0.00172700269747509
3.71786917790949e-07	3.96328639533975e-06	2.14399472571895e-08	2.9386489728679e-07	1.09989927448869e-07	4.76036808512354e-06	210068	0.00142709455545043	0.0781004559191141	0.832558811518225	0.00450384232349401	0.0617315493323167	0.0231053409068503
1.16161213615277e-06	8.90348251960339e-06	2.59658936047558e-08	2.55903344654173e-07	1.46666331623813e-07	1.04936302256389e-05	95296	0.00314315549670141	0.110696880981628	0.848465433616068	0.002474443357201	0.0243865410874616	0.0139767009576406
1.11625965439697e-06	8.16105024702843e-06	3.95566697071998e-08	3.7185252523583e-07	4.58868602513775e-08	9.73460595661981e-06	102726	0.00291613579324546	0.114669218186267	0.838354452496219	0.00406351010852167	0.0381990320813098	0.00471378712768267
5.2886546553279e-07	6.37720649386394e-06	2.22001125173842e-08	3.44205742503849e-07	1.9637839549644e-07	7.4688562099144e-06	133889	0.00223815681410977	0.0708094319489987	0.853839773404478	0.00297235773369355	0.0460854691575049	0.0262929677553253
9.2235954742576e-06	3.70951690921784e-05	1.73688456389677e-07	8.98249284556751e-07	6.81630958605362e-08	4.74588654032429e-05	21071	0.0141371165454686	0.194349262163931	0.781627811305485	0.00365976841026226	0.0189269017901	0.00143625633022147
3.33604825263321e-06	1.70797753826194e-05	6.18140552273816e-08	4.06929623792924e-07	9.94997195499797e-08	2.09840670338229e-05	47655	0.00627551236245083	0.15898006078879	0.813940184001966	0.0029457614259308	0.0193923143276764	0.00474167945563663
1.80476320663016e-07	2.43059829591816e-06	7.00594690016454e-09	1.21316094185515e-07	1.6790707720652e-08	2.75618736538751e-06	362820	0.000826515596751509	0.0654804252168983	0.881869761991463	0.00254189790873653	0.0440159096979457	0.00609200518495639
8.07730195460233e-08	2.22056645040521e-06	1.01225194894459e-08	3.57813598946627e-07	1.89566478712599e-07	2.8588420670999e-06	349792	0.000857286166125681	0.028253753670262	0.776736314314074	0.00354077603864087	0.125160323847341	0.0663088321296814
1.72507841371036e-07	2.39958358327605e-06	8.33426916904e-09	1.49057363566463e-07	4.45713476469694e-08	2.77405440502956e-06	360483	0.000831871278910379	0.0621861781291192	0.865009561068966	0.00300436399298058	0.0537326749238268	0.0160672218851073
7.05616704258536e-08	2.71294561959247e-06	1.38162663280155e-08	6.83049737323033e-07	1.04622746099642e-07	3.58499603976901e-06	278940	0.00107492259613895	0.0196824960594378	0.756749962760703	0.00385391397221898	0.190530123254207	0.0291835039534335
1.74889002544089e-06	9.01688993720055e-06	4.05530271352012e-08	2.68832682000739e-07	3.30755021656573e-07	1.1405920693434e-05	87674	0.00341594805120626	0.153331771493701	0.79054468109631	0.00355543653381233	0.0235695731389311	0.0289985377372454
3.219526803742e-09	3.08285780152047e-07	1.3290296450932e-09	1.6362637492915e-07	2.22520099716756e-09	4.786859125272e-07	2089052	0.000143595497316018	0.00672576050284133	0.644025178272883	0.00277641269632659	0.341824086832411	0.00464856169553794
2.79680981688785e-10	1.04088982816467e-07	4.96682866474347e-10	2.37674275822518e-07	2.07884813714322e-08	3.6332810385858e-07	2752333	0.000108992510835071	0.000769775249199128	0.286487562374151	0.00136703673951871	0.654158798337903	0.0572168272992276
1.28335728643534e-05	3.78681210659212e-05	9.48306176330846e-08	3.59805262943338e-07	7.25665450799764e-07	5.18819952616509e-05	19275	0.015444493753568	0.247360819483354	0.729889451532175	0.00182781362117697	0.00693506988558885	0.0139868454777056
7.8104219679057e-08	1.61401079529548e-06	8.84582228023824e-09	2.35033075032013e-07	9.60258576603204e-09	1.94559649805282e-06	513981	0.000583509209461708	0.0401440996410225	0.829571186477157	0.00454658624698968	0.120802579192159	0.00493554844267166
1.08053576409768e-06	5.79059850768755e-06	3.86165880258615e-08	2.66082310479094e-07	2.90214946125624e-08	7.20485466490275e-06	138795	0.0021591299043997	0.149973290836987	0.803707885447778	0.00535980110937918	0.0369309754123521	0.00402804719350354
5.95279671128489e-09	8.33868983350868e-07	3.68365765945558e-09	6.63515096981571e-07	2.58165842633159e-07	1.76518637733634e-06	566512	0.000529416190344301	0.00337233324917658	0.47239713270911	0.00208683780180437	0.375889540900952	0.146254155338957
1.07283854340381e-06	8.26662647158516e-06	3.36149772410502e-08	3.33041767293905e-07	1.50603310281358e-08	9.72118209055206e-06	102868	0.0029121203300001	0.110360914280836	0.850372557018495	0.00345791046067539	0.0342593898758039	0.00154922836418967
3.31965877941915e-09	3.40613751215488e-07	1.33321553698548e-09	1.75884933023617e-07	2.05230206784196e-08	5.41674579233929e-07	1846127	0.000162489214965866	0.00612851129937467	0.628816201227693	0.00246128503735767	0.324705902337829	0.037888100097746
1.05605357296778e-08	5.47449220794357e-07	1.71194230947985e-09	1.14104752683155e-07	6.7680761729871e-08	7.41507213246541e-07	1348605	0.000222427505805589	0.0142419865120942	0.738292508844871	0.00230873318411086	0.153882188392437	0.0912745830664875
5.75242336262827e-09	4.69369627852812e-07	2.01397038706485e-09	2.11289646466379e-07	8.41032551742095e-09	6.96835993586305e-07	1435058	0.00020902902129416	0.0082550606104933	0.673572594086559	0.00289016412125878	0.303212877077381	0.0120693041043083
1.04912195064082e-06	1.30134505318356e-05	4.80745858910077e-08	7.66824951903672e-07	3.63731150780017e-07	1.52412031710511e-05	65612	0.00456195830832951	0.068834588638875	0.853833544883984	0.00315425136398154	0.0503126258011026	0.0238649893120565
7.01613462316486e-07	5.4049885198909e-06	2.48437256638247e-08	2.46079810783287e-07	2.64060112066927e-08	6.40393152986119e-06	156154	0.00191934131472604	0.10955980073255	0.844010978988099	0.00387944898348456	0.0384263650596247	0.00412340623624141
2.74154029663032e-07	3.37655395779672e-06	1.87061912344735e-08	2.9622848317624e-07	1.11112701910086e-07	4.07675536378055e-06	245293	0.00122228150683179	0.067248094427917	0.828245419824626	0.0045884998154823	0.0726628057714835	0.0272551801604907
4.41372914731688e-06	1.77270431477175e-05	6.68136553739518e-08	3.45041256470523e-07	6.54534934967773e-09	2.25591725562285e-05	44328	0.00674497793456497	0.195651198478832	0.785802010403218	0.00296170682711963	0.0152949429155928	0.000290141375237213
7.62197222389704e-07	6.11682387831926e-06	2.28768856527271e-08	2.36059326439765e-07	9.2799650866662e-08	7.23075696366812e-06	138298	0.00216688384194175	0.105410432990552	0.845945163010462	0.00316382997902917	0.0326465579780756	0.0128340160418814
1.70619782501434e-06	1.06352697844292e-05	2.87375308941462e-08	2.30325335455485e-07	6.98787486126779e-08	1.26704092244058e-05	78924	0.00379393163465236	0.134660040950205	0.839378554872833	0.00226808229988277	0.0181782080891145	0.00551511378796488
2.68575183029537e-08	9.79039334295911e-07	4.59424546347763e-09	2.15331867225956e-07	1.01645953827845e-08	1.23598756067108e-06	809070	0.000370727760814038	0.0217296024309269	0.792110993224187	0.00371706448322439	0.174218474423028	0.008223865438634
9.68539642056877e-10	1.93710178207182e-07	8.63087975112034e-10	2.21948017755206e-07	4.3339027674273e-08	4.6082885125383e-07	2170003	0.000138239131331708	0.00210173395051473	0.420351672166647	0.00187290351453415	0.48162786933007	0.0940458210382349
6.56426645622528e-06	1.96366631455167e-05	8.38346491432535e-08	3.22459265425316e-07	1.05263099407451e-07	2.6712486615718e-05	37436	0.00798182770585398	0.245737753682683	0.735111763573602	0.003138406781416	0.0120714806548776	0.00394059530742124
4.11414298892533e-07	4.2464842035043e-06	1.32325861361009e-08	1.75613647082189e-07	1.14380103642619e-07	4.96112483925774e-06	201567	0.00148723411330709	0.0829276247267519	0.85595189419576	0.00266725522232187	0.0353979496126655	0.0230552762425007
5.46029608460946e-09	4.3366523836003e-07	1.44446756224112e-09	1.47504596369986e-07	8.89951974989673e-08	6.77069795875833e-07	1476953	0.000203100379860932	0.00806459853602865	0.640503004271599	0.00213341013148076	0.217857298122683	0.131441688938208
3.10529332116515e-07	4.19515242165352e-06	2.60758219905086e-08	4.52951784970473e-07	2.29046755267526e-09	4.98699982828369e-06	200521	0.00149498507383339	0.0622677647501315	0.841217679186748	0.00522875935198955	0.0908265090368691	0.000459287674261569
2.13000739334916e-07	5.13126586097831e-06	2.24699083681779e-08	6.96053297396938e-07	4.92566206959951e-08	6.11204642677434e-06	163611	0.00183193947833615	0.0348493326886145	0.83953319439793	0.00367633142800528	0.113882200623971	0.00805894086148009
3.15759336613321e-07	3.55586242698148e-06	1.59984139830828e-08	2.31647386408329e-07	9.23875731889835e-09	4.12850632130511e-06	242218	0.00123778776105932	0.0764827063443861	0.861295139269012	0.00387510947979494	0.0561092483286062	0.00223779657820114
2.32526138245965e-07	3.27343913766919e-06	1.21189296383548e-08	2.19361858566597e-07	9.41726181560091e-08	3.83161868227611e-06	260986	0.00114882739883293	0.06068613751195	0.854322783425999	0.00316287466036568	0.0572504408075096	0.0245777635941756
2.74328089927618e-07	4.33468548879401e-06	1.93099068385411e-08	3.92320946813723e-07	3.31139063137927e-07	5.35178349551182e-06	186854	0.00160425115612006	0.0512591905404392	0.809951578278385	0.00360812556313891	0.0733065803470442	0.0618745252709926
1.07610293387792e-06	1.40345003110102e-05	4.98562805084616e-08	8.36154440790932e-07	2.85155077953146e-08	1.60251294739828e-05	62402	0.00479603946045282	0.0671509665881327	0.875780775050556	0.00311113121359827	0.05217770266059	0.00177942448712257
2.68880451726463e-08	1.02096035500535e-06	5.040615201441e-09	2.46090230885185e-07	2.31007486110965e-07	1.52998673237559e-06	653600	0.000458891048130239	0.0175740381296625	0.667300136269888	0.00329454830867357	0.160844682949038	0.150986594342739
3.93912706686593e-07	3.65782117839078e-06	1.28671166633278e-08	1.53625341396546e-07	1.01366385308703e-07	4.31959272844595e-06	231503	0.00129504132665792	0.09119209412789	0.846797697917865	0.00297878005456244	0.0355647745179476	0.0234666533817348
1.69831902694883e-06	7.88474587554647e-06	2.86103749037397e-08	1.7078598677119e-07	9.57243962645945e-09	9.79203370379669e-06	102124	0.00293331389697615	0.17343884613983	0.805220459207498	0.00292180110579547	0.0174413193354278	0.000977574211447813
7.35401188841504e-08	1.63415422638821e-06	6.71896268053252e-09	1.91968990829956e-07	2.58782246462094e-08	1.93226052342906e-06	517529	0.000579510735831956	0.0380591115910413	0.845721478327458	0.00347725505906874	0.0993494347694278	0.0133927202530045
6.09740703398485e-06	2.58544774653751e-05	1.0340281691548e-07	5.63786570112033e-07	5.12992702838674e-08	3.26703731566713e-05	30609	0.00975339612920911	0.186634141114478	0.791373803457632	0.00316503323728841	0.0172568145275962	0.0015702076630059
5.80526283777271e-07	5.00122941272043e-06	2.09377127581684e-08	2.31924793839168e-07	2.33217355594507e-09	5.83695037665098e-06	171322	0.0017495579595519	0.0994571216674202	0.856822328441645	0.00358709795476823	0.0397338985040742	0.000399553432092596
2.43773107917271e-11	2.8154915398807e-08	1.73583947608688e-10	2.57772424303172e-07	6.73089714999646e-08	3.53434272460345e-07	2829380	0.000106024679477623	6.89726851389665e-05	0.0796609655391187	0.000491135017553128	0.729336242659078	0.190442684099111
4.94856802306057e-07	9.03575890286951e-06	3.36820908533521e-08	7.90860415001637e-07	7.81957214186708e-07	1.11371154252173e-05	89790	0.00333557779174221	0.0444331214513208	0.811319498620823	0.00302431011688065	0.0710112434689262	0.0702118263420489
4.9512149674491e-08	2.11831358445158e-06	8.36380058947729e-09	4.60114274280589e-07	8.03107163309497e-08	2.71661452532708e-06	368105	0.000814653454145109	0.0182256809764093	0.779762297780002	0.00307875869450793	0.169370468276205	0.0295627942728754
4.1551534031098e-07	5.1144108376335e-06	2.14206907415306e-08	3.39010886450366e-07	3.48227552467078e-08	5.92518051038309e-06	168771	0.00177598049621996	0.0701270348781518	0.863165405454092	0.00361519631410279	0.0572152841346006	0.00587707921905258
3.19480092722245e-06	2.21363280323223e-05	1.15580852715203e-07	1.02981261475968e-06	8.20140970739959e-09	2.6484723836727e-05	37758	0.00791404014219321	0.120628062686919	0.83581494633617	0.00436405731197106	0.0388832679966107	0.000309665668328642
8.75319570976526e-07	5.82143701594508e-06	2.44984539629433e-08	2.09490044934879e-07	4.42892402069396e-09	6.93517400984012e-06	144192	0.00207839655398867	0.126214507341064	0.83940749110047	0.00353249304605524	0.0302068909356333	0.000638617576777437
1.94353283361236e-07	2.61218016286023e-06	7.98398461178611e-09	1.37971875169918e-07	4.51037630243768e-09	2.95699968230561e-06	338181	0.000886707858317903	0.0657265147927565	0.883388719481864	0.00270002890414953	0.0466594149453339	0.0015253218758958
8.59849893177506e-07	1.20903512903671e-05	3.92880125681208e-08	7.10385655223741e-07	1.18048175303524e-07	1.381792302664e-05	72370	0.00413682521534775	0.0622271445223553	0.874976019699758	0.00284326468546513	0.0514104510391445	0.00854312005327686
1.95765209072929e-05	5.29894502379874e-05	2.34493427589421e-07	8.16189345295021e-07	2.52329769217623e-07	7.38689836873824e-05	13537	0.0219177513316392	0.265016789592528	0.717343702226115	0.00317445043757214	0.0110491481614148	0.00341590958236946
1.49303281163403e-06	1.28920209503486e-05	3.89621502924284e-08	4.32600632927613e-07	2.17660217887313e-07	1.507427676309e-05	66338	0.00451210683546677	0.099045070957552	0.855233133433988	0.00258467791886566	0.028697936207915	0.014439181481679
4.59570764136389e-07	4.61902092454461e-06	1.7931091249203e-08	2.31722794737007e-07	8.22364611575686e-08	5.41048203582478e-06	184826	0.00162183240785185	0.0849408169352384	0.85371707991273	0.00331413931891367	0.0428284935062506	0.0151994703268675
2.72025882969317e-07	3.57662986084099e-06	1.65175978965696e-08	2.79238568326232e-07	1.2158736159359e-07	4.2659992716267e-06	234412	0.00127898391331815	0.0637660406504451	0.838403767349252	0.00387191765512683	0.0654567782473516	0.0285014960978244
5.82276978437041e-07	5.10018337195021e-06	1.90607193467941e-08	2.1466399114635e-07	7.79417856366436e-08	5.99412684651703e-06	166830	0.00179662757239241	0.0971412506519411	0.850863437251705	0.00317989923050587	0.0358123871320946	0.0130030257337535
1.46333726536367e-07	3.08061443473361e-06	1.3468270974555e-08	3.64566852867728e-07	3.77364344256695e-08	3.64271971953793e-06	274520	0.00109222099824979	0.0401715580124098	0.845690767316125	0.00369731190196082	0.100080950755655	0.01035941201385
1.52881054623609e-06	9.9971298247178e-06	5.86618716678379e-08	4.93230774968432e-07	1.23260458783954e-08	1.20901590634686e-05	82712	0.00362049977342283	0.126450821549198	0.826881579658036	0.00485203473005494	0.0407960534165982	0.00101951064611214
9.95289763305691e-08	2.01330190874045e-06	8.47241513049304e-09	2.20357901797341e-07	3.88794869357048e-08	2.38054068893456e-06	420073	0.000713908102970673	0.0418093993491515	0.845733037918176	0.00355902974894539	0.0925663244579805	0.0163322085257471
2.0800387814489e-06	8.79897733016142e-06	4.77333958103765e-08	2.59623248628921e-07	2.06180202880552e-08	1.12069907763377e-05	89230	0.00335647048912258	0.185601900006974	0.785132914425118	0.00425925181549718	0.0231661874101911	0.00183974634221953
2.18737723984422e-07	2.34805402102561e-06	1.0145343825394e-08	1.40025295629344e-07	5.43272755986153e-08	2.77128966006338e-06	360843	0.00083104254274402	0.0789299390592824	0.847278454815836	0.00366087456378051	0.0505271237601852	0.0196036078009156
4.61897385602848e-08	1.5072804961269e-06	5.68931120845561e-09	2.38711846687535e-07	1.32007853111256e-07	1.92987924569443e-06	518167	0.000578796764873823	0.0239340045048592	0.781023216602619	0.00294801409007765	0.123692633733484	0.0684021310689596
7.47941416183169e-07	4.89879302954082e-06	1.4321152173084e-08	1.20602915037774e-07	6.23463469198886e-08	5.84400485985474e-06	171116	0.0017516706119306	0.127984393257633	0.838259574900934	0.00245057157146853	0.0206370319549618	0.0106684283150029
3.83693676670026e-06	1.226774842695e-05	3.93588185068872e-08	1.61801920502752e-07	3.85604118138043e-08	1.63444063444737e-05	61183	0.00489136011987557	0.234755346008489	0.750577792083461	0.00240809104211944	0.00989952874963001	0.00235924211630007
2.98050691774443e-07	4.07987093781309e-06	1.63498572931982e-08	2.87765566637374e-07	6.92138281208234e-08	4.75125088163893e-06	210471	0.00142436328099327	0.0627309942580071	0.858694065931066	0.00344116901011936	0.0605662748202658	0.0145674959805423
2.85734261868676e-08	1.0206394226753e-06	5.5045862112955e-09	2.52810341376549e-07	2.34719150155474e-08	1.33099969146556e-06	751315	0.000399220463465855	0.0214676429830014	0.766821682393838	0.00413567805206207	0.189940195326553	0.0176348012445462
1.86275134014667e-07	3.10375296818814e-06	1.98962431533004e-08	4.26255533914961e-07	1.18491438602643e-07	3.85467131787371e-06	259425	0.0011557352471574	0.0483245181374942	0.805192638292235	0.00516159265280119	0.110581551256642	0.0307396996608273
5.48126291284075e-07	6.0972411890198e-06	2.30730110452983e-08	3.30012787668387e-07	2.26741771283851e-08	7.02112745614594e-06	142427	0.00210412884205613	0.0780681300414612	0.868413403275079	0.00328622592160769	0.0470028196653104	0.0032294210965416
1.70136948255824e-07	2.29774042875804e-06	9.57219398633031e-09	1.66215556002064e-07	3.39327431472662e-08	2.67759787014952e-06	373469	0.000802957893139222	0.0635408887019777	0.858134992701398	0.00357491843455783	0.0620763699639418	0.0126728301981251
2.20621494184408e-07	2.65633746600054e-06	8.45311209552045e-09	1.30861033872207e-07	3.6584543826919e-08	3.05285764997959e-06	327562	0.000915439422423114	0.0722672064928683	0.870115075957864	0.00276891786801031	0.0428650952241687	0.0119837044570891
3.18751710619021e-07	6.44795320193858e-06	2.56741536926108e-08	6.67830498761518e-07	1.26155040768933e-07	7.58636460578067e-06	131815	0.00227333007698016	0.0420163974687083	0.849939798177557	0.00338424990449939	0.0880303720510142	0.0166291823982208
3.15703488668668e-07	2.88739268357042e-06	7.97489563777466e-09	9.37793797473686e-08	9.00252025822702e-09	3.31385296788246e-06	301764	0.000993663526736799	0.0952678020806704	0.871309835274754	0.00240653273246175	0.028299197537208	0.00271663237490576
1.47179337232502e-07	2.48097135042819e-06	1.06524360647861e-08	2.30880016640289e-07	1.70176739505673e-09	2.87138490776083e-06	348264	0.000861045796189286	0.0512572650342707	0.864033011987555	0.00370986001771984	0.0804071986365403	0.000592664323914624
3.53781081432304e-08	1.05599135703592e-06	2.82096306462026e-09	1.0826329527975e-07	1.01757791785162e-07	1.30421151530868e-06	766747	0.000391187176082664	0.0271260510492097	0.809677989069116	0.00216296438998439	0.0830105347245967	0.0780224607670927
4.57420747321392e-08	1.88500045171748e-06	8.73895959398583e-09	4.63055736768676e-07	1.54643377510944e-07	2.55718060032322e-06	391056	0.000766860972664984	0.0178876981650641	0.737140134521284	0.00341741979150055	0.181080576283954	0.0604741712381977
1.17910759296718e-07	3.80878338414949e-06	1.74493656349231e-08	7.24786318030966e-07	2.06432476152676e-07	4.87536230326478e-06	205113	0.00146154316035108	0.0241850250221937	0.781230839316075	0.00357909106021478	0.148663068085343	0.0423419765161738
3.24633574992949e-07	3.08959591412713e-06	1.57312035875331e-08	1.92498495857699e-07	4.15942321221546e-10	3.62287513088654e-06	276024	0.00108627408474193	0.0896066144331919	0.852802208882947	0.00434218763252918	0.0531341790437568	0.000114810007575327
9.39139472293346e-08	2.91414517439661e-06	1.90329652211952e-08	7.5940048700134e-07	1.00646391526701e-07	3.88713896537518e-06	257259	0.00116546427446607	0.024160172318478	0.749688961561306	0.00489639433802906	0.1953623201449	0.0258921516372871
5.31722378271335e-06	2.32673394044018e-05	1.15449817382421e-07	6.49596001624031e-07	1.62356270902435e-07	2.9511965277024e-05	33885	0.00881464146400224	0.180171795839465	0.788403591085685	0.00391196642781029	0.0220112756140222	0.00550137103301739
1.87742504515447e-08	7.89937894886199e-07	2.03264936457006e-09	1.09964283690473e-07	6.31016707648082e-08	9.83810749157595e-07	1016456	0.000295099819419775	0.0190831930507168	0.802936840812725	0.00206609794242496	0.111773818068802	0.0641400501253316
1.27089914511913e-06	6.49114189053509e-06	2.87744593665251e-08	1.88962643674867e-07	1.12402720594152e-07	8.09218085928976e-06	123576	0.00242471968704849	0.157052736118737	0.802149878185595	0.00355583493088791	0.0233512630229883	0.0138902877417915
4.00693544586231e-09	3.51150480144542e-07	1.67823270051169e-09	1.89099696907247e-07	2.5304415229633e-08	5.71239760427796e-07	1750578	0.000171357293724084	0.00701445474114329	0.614716454403609	0.00293787795733069	0.331033849544423	0.0442973633534942
4.60811982631456e-07	6.35523321875767e-06	3.06511845315949e-08	5.43547120678147e-07	1.01683292461276e-07	7.49192679906014e-06	133477	0.00224506252792467	0.061507806334849	0.848277537836452	0.0040912285121953	0.0725510453127137	0.0135723820037901
2.66382628465062e-07	2.73864130433893e-06	1.26526753833734e-08	1.67250805177737e-07	5.53874082784971e-08	3.2403148216436e-06	308612	0.000971623689187795	0.0822088726335373	0.845177538320118	0.00390476730805915	0.0516156035396899	0.0170932181985955
7.58512516115231e-08	1.44606122916947e-06	4.49999175906019e-09	1.10304194672413e-07	5.85935379104693e-08	1.69531020512294e-06	589863	0.000508464180906221	0.0447418126678608	0.852977363552536	0.00265437661229313	0.0650643135038607	0.0345621336634497
1.1138166485565e-06	7.31676161933402e-06	3.11387526394433e-08	2.63009602502899e-07	2.48357921415678e-08	8.74956241517443e-06	114291	0.00262143822203642	0.127299697482563	0.836243148188132	0.00355889256649443	0.0300597435646335	0.00283851819817811
6.69217440496875e-06	1.8152742250995e-05	5.84019573855533e-08	2.03689266579221e-07	3.01663990751277e-08	2.51371742790036e-05	39782	0.00751288320765886	0.266226200713361	0.722147288693361	0.00232333024934846	0.00810310913702646	0.00120007120690271
8.49266520399983e-08	3.02859999282219e-06	9.51427131734091e-09	4.36279273965166e-07	2.33812339862486e-07	3.79313253000719e-06	263634	0.00113729470679225	0.0223895820586679	0.798442967353017	0.00250828866169959	0.115018199473336	0.0616409624532794
5.08115011368301e-07	4.65002525184371e-06	1.45717530396664e-08	1.71462018380672e-07	5.79610923869479e-09	5.34997014387105e-06	186917	0.00160370802029575	0.0949752984977683	0.869168448943739	0.00272370735682701	0.0320491542512811	0.00108339095038406
1.3079517056571e-07	2.10422815702617e-06	1.12173767923305e-08	2.3203392059344e-07	4.7532969011396e-08	2.52580759398905e-06	395913	0.000757456220250474	0.0517835051557284	0.833091230715215	0.00444110502281558	0.0918652399120335	0.0188189191942077
7.48854579436376e-07	9.32051867745832e-06	4.4129744178613e-08	7.06266283373948e-07	4.14739699219371e-07	1.12345089836666e-05	89011	0.00336469830045438	0.0666566363091706	0.829632936429089	0.00392805277407062	0.0628657900759845	0.0369165844116858
1.54123368698028e-06	1.05405055690388e-05	6.66103123501133e-08	5.85746697438631e-07	7.18102787884985e-09	1.27412772936866e-05	78485	0.00381511143881241	0.12096382893605	0.827272284095224	0.00522791481691706	0.0459723686987702	0.000563603453039051
1.29065301029011e-07	3.73864092457444e-06	1.988499624169e-08	7.40663363229356e-07	2.50008930881062e-07	4.87826351595556e-06	204991	0.00146241225593768	0.0264572220436373	0.766387652562494	0.00407624479010845	0.151829305818932	0.0512495747848279
9.36425432917528e-07	6.95918472921972e-06	2.93381549477937e-08	2.80339761521111e-07	1.1504705124409e-07	8.32033512985024e-06	120187	0.00249299822876392	0.112546600383677	0.836406781771659	0.00352607851606114	0.0336933257069606	0.0138272136216418
7.69056369016537e-08	1.55834283305451e-06	5.22358362909771e-09	1.36091652972538e-07	2.82240864353081e-09	1.77938611520133e-06	561992	0.000533673854918426	0.043220319774695	0.87577553839583	0.00293560997496414	0.0764823619842287	0.00158616987028218
6.88984134324448e-08	1.46951649191094e-06	5.34145016059883e-09	1.4648137854176e-07	6.70447473218479e-08	1.75728248136759e-06	569060	0.000527046269923725	0.0392073637351834	0.836243749933306	0.00303960815476968	0.0833567625551936	0.038152515621547
1.9663758795976e-06	1.37471681278963e-05	3.52267743622646e-08	3.16669033610757e-07	1.10337717159848e-08	1.60764735871829e-05	62203	0.00481136894787615	0.122313881146504	0.855110920522791	0.00219120033826008	0.0196976676441794	0.000686330348266271
7.15383636828544e-09	8.94694387147168e-07	3.70429996299983e-09	5.95709610293647e-07	5.14867099472242e-07	2.01612923324434e-06	496000	0.000604656501222434	0.00354830248494216	0.443768371786084	0.00183733259848571	0.29547193725029	0.255374055880198
3.374534059875e-07	3.64701468183076e-06	1.23459130569829e-08	1.7155697837332e-07	5.40827566269125e-08	4.22245373587547e-06	236829	0.00126593682022169	0.079918792980578	0.863719275558763	0.0029238717175484	0.0406296881161091	0.0128083716270012
3.52014859996156e-07	5.43486834587208e-06	2.2381190606214e-08	4.44315946390631e-07	1.31595771825138e-07	6.38517611469022e-06	156613	0.00191372543788482	0.0551300157855136	0.851169685573466	0.00350517984221643	0.0695855428902586	0.0206095759085452
6.96717277230598e-07	5.2421153128492e-06	2.18896819920474e-08	2.11763401762656e-07	3.02123780826819e-08	6.20269805191718e-06	161220	0.001859084943442	0.112324874014341	0.845134692834019	0.0035290581306439	0.0341405304579033	0.00487084456309195
1.43965808622949e-06	8.9400671596889e-06	3.45535103181641e-08	2.75893854641447e-07	1.83161799024061e-08	1.07084887907804e-05	93384	0.00320740907640293	0.134440826745691	0.834857964961961	0.00322674011181796	0.0257640326316614	0.00171043554886807
3.74742609982721e-06	1.21285141638715e-05	4.24324603083134e-08	1.76577008381817e-07	9.05384901885667e-08	1.61854882225774e-05	61784	0.00484391597842471	0.231530000720019	0.749344968596822	0.00262163610542953	0.0109095880182043	0.00559380655952491
6.55466691689661e-06	3.16339223494032e-05	1.39526688638597e-07	8.65904458184642e-07	4.45645860196175e-07	3.96396662733192e-05	25227	0.0118217036113146	0.165356258846923	0.79803705034458	0.00351987546203207	0.0218443932452445	0.0112424221012207
9.57772467827297e-08	1.92280136293376e-06	8.05791648039584e-09	2.07996469548258e-07	4.84308874733822e-08	2.28306388321853e-06	438008	0.000684685442686406	0.0419511900156332	0.842202172732508	0.00352943101576127	0.0911040952805214	0.0212131109555757
3.1603705002888e-07	6.0842367056447e-06	3.04766321097816e-08	7.54449276590314e-07	1.9543321635669e-07	7.38063288073037e-06	135490	0.00221174850709893	0.0428197764522336	0.824351624578111	0.00412927083656351	0.102220133257144	0.0264791948759482
2.20150416303228e-07	4.61283828164687e-06	2.13380091736784e-08	5.74895311249471e-07	3.10148746971436e-07	5.73937076534469e-06	174235	0.00172033469559729	0.0383579359661749	0.803718468494837	0.00371783075986674	0.100166958148233	0.0540388066308885
4.71335033833671e-08	1.14180969385399e-06	3.48724707210201e-09	1.08618333967738e-07	9.31036821680204e-08	1.39415246044522e-06	717282	0.000418158577010552	0.0338079978486106	0.818999159883387	0.00250133839091627	0.0779099395865579	0.0667815642905282
2.72141207464931e-09	3.62676302260614e-07	1.88797449250021e-09	3.23508938971533e-07	2.45018622750272e-08	7.15296490074324e-07	1398022	0.000214566001175309	0.00380459307771319	0.507029333001382	0.00263942926981795	0.452272510015977	0.0342541346351095
2.54939063977092e-06	1.96979016177173e-05	6.18848216921808e-08	6.1486246154969e-07	1.42210317789928e-07	2.306624985852e-05	43353	0.00689606701206313	0.110524712747324	0.85397070345362	0.00268291647197788	0.0266563687344511	0.00616529859262752
8.18357336850913e-07	5.53293143208117e-06	3.52593858717227e-08	3.06512092633267e-07	2.19389670481311e-08	6.7149992144852e-06	148920	0.00201247877163746	0.121870056974184	0.823966057977468	0.00525083991010203	0.0456458865955005	0.00326715854274497
5.85020590483679e-07	5.28254461693615e-06	2.51373529667583e-08	2.91847922439978e-07	5.86947642231615e-08	6.24324524704973e-06	160173	0.0018712264894496	0.0937045666690946	0.846121593482563	0.00402632797079966	0.046746189023712	0.00940132285383119
1.48434998718785e-06	8.2603916012279e-06	3.05859941225557e-08	2.18852362261385e-07	1.63473457707273e-08	1.00105272905704e-05	99895	0.00299866820508643	0.148278901210934	0.825170479182341	0.00305538292187333	0.0218622212305975	0.00163301545425344
3.21847703583583e-07	4.03020035833814e-06	2.06142485837567e-08	3.31902047931442e-07	5.79956494341268e-08	4.76256000787105e-06	209971	0.00142775119676419	0.067578718809142	0.846225633205137	0.00432839660806114	0.0696898406283405	0.0121774107493192
2.68886431323725e-08	1.29637588158289e-06	6.29119788937629e-09	3.9000198551008e-07	5.29625196764346e-08	1.77252022779115e-06	564168	0.000531615182168932	0.015169724277776	0.73137437940462	0.00354929539913693	0.220026817970977	0.0298797829474897
2.67191351082356e-09	2.89792922857003e-07	9.46853185160082e-10	1.32040170087765e-07	2.87888027428898e-08	4.54240662383641e-07	2201476	0.000136262945045096	0.00588215395953903	0.637972217934665	0.00208447473678698	0.290683289767324	0.0633778636016857
5.5947760500439e-09	7.04238332258503e-07	3.98830699758552e-09	6.45517698584679e-07	1.12427234531708e-09	1.36046338623613e-06	735044	0.000408056016005465	0.00411240471933792	0.517645928132513	0.00293157981165492	0.474483698065976	0.000826389270517234
8.02220527178061e-07	5.75983816527135e-06	3.06991373543784e-08	2.83403340056969e-07	2.00425227225806e-08	6.89620369258334e-06	145007	0.00206672960864618	0.11632784687622	0.835218682920559	0.00445159956446681	0.0410955581781555	0.00290631246059854
7.41544192753509e-07	5.6456287916572e-06	3.05157931563295e-08	2.98719051761413e-07	2.55058779308174e-08	6.74191370725927e-06	148326	0.00202053689173254	0.10999016376538	0.837392621263951	0.00452628059054983	0.04430775366344	0.00378318071667904
3.29171686881274e-07	3.56879987098858e-06	1.86220302574827e-08	2.5958995084582e-07	8.41398546950151e-08	4.26032339366817e-06	234724	0.00127728331903021	0.0772644835766459	0.837682856726943	0.00437103678212771	0.0609319825888408	0.0197496403254426
2.19810929733364e-11	2.9549495863359e-08	1.13830150827515e-10	1.96752248517836e-07	1.58773611323764e-07	3.85211166948759e-07	2595979	0.000115556695152619	5.70624500516111e-05	0.0767098630536057	0.000295500651575493	0.510764654296762	0.412172919548005
4.08786970814945e-07	3.81447329304314e-06	1.75435223752808e-08	2.10481584104917e-07	1.79018916455987e-07	4.63030428679427e-06	215969	0.00138813015679895	0.0882851202632222	0.823806181360931	0.00378884869949375	0.0454573978442876	0.0386624518320649
5.23641551386876e-10	1.38874955224397e-07	5.66481646255784e-10	1.93168376758688e-07	1.73651051154597e-07	5.06784506335324e-07	1973225	0.000152023833647541	0.00103326274746134	0.274031572568455	0.00111779590570387	0.381164724540482	0.342652644237898
6.50326398244604e-09	4.16564177878559e-07	1.65484212198962e-09	1.36289716223809e-07	1.26102945041356e-07	6.87114945248159e-07	1455361	0.000206113310126654	0.00946459399176264	0.606251080345971	0.00240839197783998	0.198350679411559	0.183525254272867
4.30026675334221e-06	1.38699734344412e-05	7.81164890568407e-08	3.23956484047861e-07	9.19100163517349e-08	1.86642231772398e-05	53578	0.00558367223675516	0.230401593064221	0.74313156795912	0.00418535978245804	0.017357083708842	0.00492439548535912
6.71456679411492e-08	1.62359022440188e-06	5.88465147333589e-09	1.82953443589279e-07	2.00267506363074e-08	1.89960073804195e-06	526426	0.000569718411493003	0.0353472530287396	0.854700775740604	0.00309783595862445	0.0963115247985541	0.0105426104734779
7.10071683923257e-08	2.7638817925983e-06	1.36366465582879e-08	6.82520485138291e-07	1.45236677706499e-07	3.6762827703937e-06	272014	0.00110227890220382	0.0193149365343084	0.75181425511028	0.0037093573617645	0.185655056415913	0.039506394577734
2.91311173526521e-06	2.09666347200936e-05	9.02180621574426e-08	8.34977138732264e-07	6.29121966133756e-08	2.48678538528619e-05	40213	0.0074326888470061	0.117143672811555	0.843122001767783	0.00362789900130687	0.0335765661030766	0.00252986031627878
5.27858435719348e-08	1.36004996817629e-06	4.9197884197008e-09	1.62983414339922e-07	2.00388737492368e-07	1.78112775200022e-06	561442	0.000534196067888515	0.0296361917401241	0.763589229716368	0.00276217605063749	0.0915057407627782	0.112506661730092
6.17512303568542e-07	5.72355119077934e-06	2.2789194177645e-08	2.71591565512496e-07	1.58302526708632e-07	6.79374678074666e-06	147194	0.00203605537893259	0.0908942183889691	0.842473435571631	0.00335443679505823	0.0399766983194282	0.0233012109249137
9.38131679690131e-09	5.55660728236067e-07	2.12085848517405e-09	1.61516261000627e-07	1.6824550947639e-08	7.45503715466408e-07	1341375	0.000223626189927884	0.0125838632353859	0.74534937480282	0.002844866418737	0.216653864561329	0.0225680309817277
3.82594646528894e-06	1.41566323152553e-05	6.43256742534031e-08	3.06035970299155e-07	1.03865023796048e-08	1.83633269274764e-05	54456	0.0054939016799731	0.208347130146896	0.77091871049103	0.00350294227769559	0.016665605938826	0.000565611145552486
2.27272818929163e-07	4.86127974592802e-06	1.72094488849344e-08	4.73324949302111e-07	2.44277698660303e-07	5.82336466170453e-06	171722	0.00174548934374519	0.0390277497859182	0.834788825418516	0.00295524149433862	0.0812803210512951	0.0419478622499318
8.20221407319661e-06	2.6947309199922e-05	8.88036729655003e-08	3.75143940923108e-07	3.82381916377229e-08	3.56517090786449e-05	28049	0.0106387077331609	0.230065101650615	0.755849015273806	0.00249086720554143	0.0105224672426101	0.00107254862742688
2.69790421892292e-08	9.68684009576763e-07	4.5002360965282e-09	2.07754462397977e-07	4.32837467326548e-08	1.25120149699315e-06	799232	0.000375290244908233	0.0215625079206382	0.774203045556351	0.00359673170735731	0.166043968854933	0.0345937459607209
5.82226265720288e-08	1.23968142734129e-06	6.92643034197714e-09	1.89619765548984e-07	2.21000162107843e-08	1.51655026601506e-06	659391	0.000454861943724238	0.0383914914505382	0.817435105925448	0.00456722767269512	0.125033617281434	0.0145725576698853
1.77311561391879e-06	1.22233659697671e-05	4.33689931698121e-08	3.84427037175779e-07	1.82937425030629e-07	1.46072150390621e-05	68459	0.00437260870482781	0.121386288158091	0.836803315148014	0.00296901175575468	0.0263176133265483	0.0125237716115922
5.68177230262182e-06	2.19134165402258e-05	1.61410549023444e-07	8.00458715702197e-07	2.43446171251265e-07	2.88005042788245e-05	34722	0.00860305579813614	0.197280306192393	0.760869196180622	0.00560443482033475	0.0277932187559206	0.00845284405072931
3.22991255701554e-07	3.53599219086275e-06	1.75586233578711e-08	2.47156558649509e-07	8.90726907970972e-08	4.21277131936878e-06	237373	0.00126303575600373	0.0766695439214938	0.839350613361222	0.00416795074471358	0.0586684013711292	0.0211434906014417
1.38865031136136e-06	1.23212540337585e-05	4.0882493495813e-08	4.66434916379207e-07	1.34770997042866e-07	1.43519927520377e-05	69677	0.00429637279247175	0.0967566201678993	0.858504755864588	0.00284855867767968	0.0324996622028659	0.00939040308696719
1.27182445901503e-06	7.52800290218863e-06	4.34734465507027e-08	3.30856996638291e-07	2.63943625382504e-08	9.20055216693091e-06	108689	0.00275637255777961	0.138233492505623	0.818212077449673	0.00472509103387916	0.0359605587398846	0.00286878027094051
5.61293820057901e-10	1.31851202500305e-07	5.2983417289912e-10	1.60026398157237e-07	6.63003496945646e-08	3.59269078345064e-07	2783429	0.000107774934733573	0.00156232154084466	0.366998471195084	0.0014747558441148	0.445422130104773	0.184542321315183
2.18342220342239e-08	9.37742658386849e-07	5.91673004814126e-09	3.26730350572022e-07	3.81288339109147e-08	1.33035279495215e-06	751680	0.000399026471711084	0.0164123547656464	0.704882691226711	0.0044474894709069	0.245596770880444	0.0286606936562915
5.83216481248931e-10	2.44599723692064e-07	1.23961845977845e-09	6.68502202323236e-07	4.59844441190908e-08	9.60909205075418e-07	1040681	0.000288231353387181	0.000606942339784492	0.254550297156188	0.0012900474396862	0.695697573498391	0.0478551395659506
6.10486310699339e-06	3.50422767550949e-05	2.03789965527517e-07	1.50428545665708e-06	1.88894455166093e-08	4.28741047297894e-05	23324	0.0127801386434022	0.142390450960289	0.817329643987809	0.00475321798115405	0.0350861077132156	0.000440579357531975
7.50548478837403e-07	5.72277611052933e-06	2.26742726885172e-08	2.2229241759675e-07	1.39517483354951e-07	6.85780876300695e-06	145819	0.00205523479010983	0.109444358216298	0.834490477687228	0.00330634368383512	0.0324144964198858	0.0203443239927526
1.2398561955758e-05	4.53809472043295e-05	1.68085335294333e-07	7.91130698476387e-07	3.12408925980789e-07	5.9051134119839e-05	16934	0.0175598600084208	0.209963147034505	0.768502550894838	0.00284643703799522	0.0133973836450094	0.00529048138765265
1.36678073202776e-06	6.85388245037074e-06	1.55637551709327e-08	1.00348647713297e-07	3.40878281269675e-08	8.3706634134097e-06	119465	0.00250805908532659	0.163282247120126	0.81879799866172	0.00185932158567023	0.0119881355583525	0.00407229707413145
4.1669689513888e-08	1.1666091146277e-06	4.50538240234934e-09	1.62179262255106e-07	9.79873148761318e-08	1.47295076367518e-06	678909	0.000441787937503157	0.028289940534005	0.792021799640391	0.00305874609895846	0.110105012505951	0.0665245012206941
3.06783608722125e-09	3.84185687056849e-07	1.96723692514828e-09	3.16760401045657e-07	2.48718149738099e-08	7.30852976088685e-07	1368264	0.00021923193813056	0.00419761044641211	0.525667541388283	0.0026916999581453	0.433411932918256	0.0340312152889035
4.80366810137844e-07	4.26524700661188e-06	1.77892325258005e-08	2.03090316133128e-07	6.01711981581594e-09	4.97251048522447e-06	201106	0.00149064473827565	0.0966044841062129	0.857765311764715	0.00357751533730501	0.0408426119435242	0.00121007684824305
6.88776318667795e-07	4.75380822874341e-06	2.74570805262978e-08	2.43655603894489e-07	5.10708017058046e-08	5.76476803353779e-06	173468	0.00172794078329608	0.119480318143018	0.824631312324641	0.00476291159792731	0.0422663327434806	0.00885912519093381
3.40862358697135e-08	1.75262160453457e-06	7.47936152368603e-09	4.94489411049799e-07	1.13713980951544e-07	2.40239059392931e-06	416252	0.000720458389025791	0.0141884654210049	0.729532328740935	0.00311329953696368	0.205832229071884	0.0473336772292116
1.67552068398706e-07	2.41074166554381e-06	1.1055192208711e-08	2.04515671630032e-07	6.93469061666358e-08	2.86321150394789e-06	349258	0.000858595876337076	0.0585189281922344	0.84197121386939	0.00386111616046098	0.0714287684818388	0.0242199732960761
1.4930849179455e-08	1.30387637203536e-06	5.4291538519436e-09	6.09645926060178e-07	2.1938104538442e-07	2.15326334651136e-06	464411	0.000645771099472392	0.00693405625635408	0.60553502391979	0.00252136082692334	0.283126505194037	0.101883053802896
8.14692381457097e-08	2.08009050426809e-06	8.66728194308025e-09	2.8453707676731e-07	1.15248386832021e-07	2.57001248795621e-06	389103	0.000770707589354824	0.0316999386296748	0.809369804238683	0.00337246685909019	0.110714277888037	0.0448435123845143
1.52012944069175e-06	1.15588806038801e-05	6.01617269487972e-08	5.88217383931603e-07	2.06861868137673e-07	1.39342510235899e-05	71766	0.00417157912165911	0.109093013906399	0.829530097047308	0.00431754292691776	0.0422137783319522	0.014845567787423
5.46530966142822e-08	1.46921327013933e-06	6.7670430075966e-09	2.33900138721511e-07	4.46011259419441e-08	1.80913467442467e-06	552750	0.00054259363607323	0.0302095235843416	0.812108291831047	0.00374048604742409	0.12928840623537	0.0246532923018171
1.67883902413194e-06	8.05873688186944e-06	3.50029139370709e-08	2.16034580520571e-07	2.89018683214796e-12	9.98861629064585e-06	100114	0.00299211452918602	0.16807523437497	0.806792116883726	0.00350428056485165	0.0216280788283842	2.89348068646362e-07
3.17058667399014e-06	1.23507852184549e-05	6.15434325948384e-08	3.08249115630778e-07	6.98959265640684e-08	1.59610603672348e-05	62652	0.00477691042207218	0.198645115113955	0.773807311938305	0.00385584862025685	0.0193125712539474	0.00437915307353591
4.27042202215472e-09	4.27886047015505e-07	3.53076570969321e-09	4.54871870284098e-07	5.04988658131213e-08	9.41057970844571e-07	1062634	0.000282277676250886	0.0045378947466139	0.454686172661063	0.0037519109545658	0.483362220369765	0.0536618012679921
4.5027488853724e-06	1.2313194397389e-05	3.61519559663067e-08	1.27111201667382e-07	8.8218689966912e-08	1.7067425130362e-05	58591	0.00510718498998675	0.263821217962295	0.721444172354066	0.00211818453517012	0.00744759099257787	0.00516883415589008
1.87060796094839e-08	1.30119075119104e-06	4.66740430492154e-09	4.17462171429279e-07	2.84759022832609e-07	2.02678542936734e-06	493392	0.000607851428421347	0.0092294326466137	0.641997289075248	0.0023028605975219	0.205972554065375	0.140497863615241
1.30642314985992e-05	4.9353900204013e-05	2.38896623091434e-07	1.16057295540893e-06	3.11104792535205e-07	6.41287060736478e-05	15594	0.0190553359677893	0.203718931793131	0.769606986102809	0.00372526810095118	0.0180975576534491	0.00485125634965908
7.28374217677899e-06	2.85331133745619e-05	1.19541620672466e-07	6.02152369052152e-07	7.33621366695428e-08	3.6611911677735e-05	27314	0.0109236731691121	0.198944601442609	0.779339621096973	0.00326510185331741	0.0164468977843171	0.0020037778227832
4.05397385816435e-07	3.94139966903532e-06	1.80255050629288e-08	2.25329444311932e-07	2.72672993546744e-08	4.61741930358129e-06	216571	0.00138427000233721	0.087797394856908	0.853593622302907	0.00390380510796327	0.0487998662233612	0.00590531150886075
1.02838968345352e-07	2.07909840148221e-06	1.17228127099888e-08	3.04727548200039e-07	4.40311226370476e-09	2.5027908430013e-06	399554	0.000750556384041201	0.0410897173580951	0.830712005877806	0.00468389627633886	0.121755099533054	0.001759280954706
3.56705854285464e-09	5.90375676091271e-07	1.96671976445307e-09	4.18550010364428e-07	1.12406125917754e-07	1.12686559068076e-06	887417	0.000338002731887777	0.00316546939790727	0.523909578013305	0.00174530110841785	0.371428512704496	0.099751138775874
7.16639549105962e-08	1.43681452485031e-06	5.04906808254357e-09	1.30157158884366e-07	2.57347531692781e-08	1.66941945989709e-06	599011	0.000500700863472425	0.0429274706759521	0.860667171651921	0.00302444544575682	0.0779655215546543	0.0154153906717156
4.85969672727792e-08	1.37001332288363e-06	6.13609417666462e-09	2.22417391584131e-07	2.50925409666544e-08	1.67225631688386e-06	597994	0.000501551495504682	0.029060716818422	0.81926036639919	0.00366935027526093	0.133004366219762	0.0150052002873655
5.09307388735242e-07	4.25403767326456e-06	1.22645445703882e-08	1.31714200838183e-07	6.907829901707e-08	4.97640210642544e-06	200948	0.00149181048943658	0.102344500674018	0.854842028897106	0.00246454050699649	0.0264677568294001	0.0138811730924793
6.08335935619149e-07	5.85234025707645e-06	1.8542885328046e-08	2.29367669975803e-07	3.36343796260965e-08	6.74222112762554e-06	148319	0.00202062893209876	0.0902278231615034	0.868013692564472	0.00275026359667565	0.034019600608469	0.00498862006887956
7.61226503356423e-08	1.7196512489273e-06	8.44774576152676e-09	2.45373987695276e-07	6.94432324433838e-08	2.11903886516313e-06	471912	0.000635510310825205	0.0359231968734005	0.811524166544683	0.00398659312030902	0.115794944457702	0.0327710990039052
9.45162084440378e-09	5.38555188947002e-07	2.17502516197052e-09	1.59347735601654e-07	3.4032145305627e-08	7.43561715860657e-07	1344878	0.000223043719738358	0.0127112795653603	0.724291175109299	0.00292514409439837	0.214303308256279	0.0457690929746639
3.01494523991962e-07	3.92856115748044e-06	1.603502686402e-08	2.68652148010273e-07	2.11099845403941e-09	4.51685385480073e-06	221393	0.00135414153855629	0.0667487887994249	0.869756092131467	0.0035500433220741	0.0594777153847332	0.000467360362300795
2.89899029859067e-08	1.05542337674126e-06	6.63848467851781e-09	3.1074910700151e-07	4.01533536337893e-08	1.44195422504098e-06	693503	0.000432493027307412	0.0201045931156953	0.731939584775142	0.00460381096933166	0.215505528265072	0.0278464828747584
1.77002070116167e-09	4.07455475324832e-07	1.19650585918689e-09	3.54161751102186e-07	2.7428055255824e-08	7.92011808243191e-07	1262607	0.000237575411060287	0.00223484130254051	0.514456313762081	0.00151071719731166	0.447167261164671	0.0346308665733959
1.16122175696099e-07	3.1103516066347e-06	1.883712452755e-08	6.48767768433679e-07	9.04091382829481e-08	3.98448781357497e-06	250973	0.0011946345807865	0.0291435640235805	0.78061516364484	0.0047276150433621	0.162823378759838	0.022690278528379
2.99060393762077e-06	2.20216375003642e-05	9.49445291726952e-08	8.99031779669385e-07	3.01204598997134e-07	2.63074223458242e-05	38012	0.00786126784978103	0.113679093995139	0.837088377982411	0.0036090396058041	0.0341740733033881	0.0114494151132578
4.82894428097145e-07	4.97693877519633e-06	2.23750293097439e-08	2.96510655109498e-07	1.04913280438996e-07	5.88363216815171e-06	169963	0.00176353797927187	0.082074204215394	0.845895636055676	0.00380292796528999	0.0503958518539823	0.0178313799096576
3.15399188420266e-06	1.1714119352145e-05	4.3649139233687e-08	2.0844331494577e-07	6.12425668489668e-08	1.51814462573761e-05	65870	0.0045441125853577	0.20775305795851	0.771607602698166	0.00287516343921973	0.0137301355491408	0.00403404035496364
2.13936742829992e-06	1.69176494237588e-05	5.65827857629073e-08	5.75362086454092e-07	1.98086488668668e-07	1.98870482129444e-05	50284	0.00594841151588066	0.107575916012886	0.850686800907295	0.00284520785372652	0.0289314975401725	0.00996057768591993
4.62713183906527e-09	3.89425268298335e-07	2.34469185672057e-09	2.53721093744067e-07	4.77832400253564e-08	6.97901425763545e-07	1432867	0.000209348584318647	0.00663006503246918	0.557994659306336	0.00335963184794378	0.363548610703126	0.0684670331101255
5.33105020495081e-07	4.77046138109704e-06	2.13652909123488e-08	2.45821173964731e-07	1.47766936151242e-07	5.71851980262045e-06	174870	0.00171409011266288	0.0932243025985136	0.834212618956226	0.00373615754597166	0.0429868536700855	0.0258400672292032
2.79829469027412e-07	4.59527105126412e-06	1.82481245032809e-08	3.85312336635267e-07	4.83837294551838e-08	5.32704471088526e-06	187721	0.00159684135984317	0.0525299644013892	0.862630464105954	0.00342556248232585	0.0723313502227456	0.00908265878758566
5.76904928172531e-07	4.8474960526252e-06	1.49430585958644e-08	1.61441349916336e-07	7.74617067495327e-08	5.67824709605946e-06	176111	0.00170202886843285	0.1015991235346	0.853695862582172	0.00263163232298123	0.0284315471280515	0.0136418344321946
7.95979232266002e-09	5.1387120861726e-07	1.60781751538613e-09	1.33459073916421e-07	7.26845086781887e-08	7.29582401049916e-07	1370647	0.000218850848822005	0.0109100662395438	0.704336080308086	0.00220375040992268	0.182925292227944	0.0996248108145029
1.25970892624944e-06	9.06273091994337e-06	2.70246944844604e-08	2.49989813502747e-07	4.78487370905152e-08	1.06473030912705e-05	93920	0.00318911187750748	0.118312488660368	0.851176193845152	0.00253817274222402	0.023479167575093	0.00449397717716379
7.15778897986122e-06	2.37209647691874e-05	8.95591511137221e-08	3.81629395036758e-07	8.15010594377336e-08	3.14314433546368e-05	31815	0.00938526211190027	0.227727021603839	0.754689006850461	0.00284934898163085	0.0121416439815023	0.00259297858256676
9.29135514959503e-07	8.34499452308014e-06	2.8248784749227e-08	3.26229768039782e-07	3.00925242005745e-08	9.65870111502923e-06	103534	0.00289343026672284	0.0961967353471308	0.863987240488794	0.00292469809478534	0.0337757390103064	0.00311558705898349
6.61942881710435e-07	5.06309032963466e-06	2.07146564429493e-08	2.03720191522569e-07	4.61217350935109e-08	5.99558979440412e-06	166789	0.00179706567077464	0.110404965050853	0.844469101998973	0.00345498227084898	0.0339783404983288	0.00769261018099634
1.39692633046258e-06	1.22915478710142e-05	8.16514612240398e-08	9.23821260682547e-07	2.10410058663492e-08	1.47149879292497e-05	67958	0.00440479914882941	0.0949322104223977	0.8353080498681	0.00554886362235725	0.0627809730544339	0.00142990303271163
5.9834313925981e-08	1.50814125432839e-06	5.86816479103575e-09	1.90175635766292e-07	8.28727620799691e-08	1.84689213089167e-06	541450	0.000553914683504853	0.0323972975601413	0.816583290979896	0.00317731863863788	0.102970624318203	0.0448714685031218
2.1243149263126e-06	1.02357016013438e-05	3.36965537406444e-08	2.08761282589959e-07	2.67417056615837e-09	1.26051485345531e-05	79333	0.00377442726864552	0.168527560027511	0.812025465093549	0.00267323734014523	0.0165615884666257	0.000212149072169039
1.6642802640777e-06	9.07645921858189e-06	2.71060558488795e-08	1.90073765956071e-07	7.35991342812928e-09	1.09652792178927e-05	91197	0.0032841969892593	0.151777280906992	0.827745380507167	0.00247198956909816	0.0173341473736407	0.000671201643102684
3.96816647241886e-06	1.65057312576225e-05	8.23295255313199e-08	4.40326207337435e-07	6.58992072202246e-10	2.09972124549823e-05	47625	0.00627943131508168	0.188985394176801	0.786091548723933	0.00392097406776414	0.0209706982906177	3.13847408847777e-05
5.79095437686529e-08	1.79904351425135e-06	8.50799031160546e-09	3.39849846621447e-07	7.65654944882497e-08	2.2818763894413e-06	438236	0.000684329437596998	0.0253780371437348	0.788405332811138	0.00372850622013253	0.148934380579947	0.0335537432450476
1.20935990204098e-07	3.77306078628767e-06	1.40684341232375e-08	5.64389942694906e-07	2.86215852412715e-07	4.75867100572262e-06	210143	0.00142658615561675	0.0254138161807496	0.792881201862937	0.00295637880961286	0.118602429547281	0.0601461735994191
1.48985370490423e-05	3.81798749126292e-05	2.28259452364152e-07	7.52153032632509e-07	7.32012032087884e-09	5.4066144566989e-05	18496	0.0160894414642185	0.275561299374375	0.706169733729091	0.00422185554735336	0.0139117194069678	0.000135391942212729
7.43249689937567e-08	1.86039235567112e-06	5.66280279428249e-09	1.82249279684537e-07	6.15577833642707e-08	2.18418719050797e-06	457836	0.00065504223887658	0.03402866261498	0.851754997811546	0.0025926362075979	0.0834403207181852	0.0281833826476908
1.87773349021816e-07	2.74932800329053e-06	1.44786534873974e-08	2.72572822152123e-07	6.96891165174374e-08	3.29384194446931e-06	303597	0.000987666147138078	0.0570073950685782	0.834687289081048	0.00439567342073244	0.0827522469952757	0.0211573954343658
5.21546746970354e-07	5.37228668545136e-06	1.94037031075094e-08	2.56991599809538e-07	2.7408672739164e-08	6.19763740807792e-06	161352	0.00185756956217054	0.0841525104857823	0.86682816881949	0.00313082257477969	0.0414660592235646	0.00442243889638331
2.9144835625755e-07	3.56633856275476e-06	1.03497820502198e-08	1.62837898531599e-07	6.20833208070312e-09	4.03718293167483e-06	247697	0.00121042416930939	0.0721910206175974	0.883373040833515	0.00256361483375393	0.0403345355629068	0.00153778815222712
2.59993840945961e-08	1.10224215252242e-06	2.48861807279623e-09	1.35655336210725e-07	2.96716158256505e-08	1.29605710672619e-06	771571	0.000388741804302373	0.0200603692226726	0.850458013618443	0.00192014538547798	0.104667715262476	0.0228937565109306
1.65672216333416e-07	4.56504082678546e-06	1.81943295412413e-08	6.44658605435125e-07	2.92298224412173e-08	5.42279580053646e-06	184407	0.00162552055917387	0.030551070412245	0.841824216640032	0.003355156677565	0.118879380516477	0.00539017575368147
1.63045627536623e-08	9.22872216448173e-07	3.27438114940415e-09	2.38302536323733e-07	3.11623907359071e-08	1.21191608741088e-06	825140	0.000363508961128578	0.013453540986072	0.761498445341859	0.00270182167182836	0.196632868231694	0.0257133237685474
1.76608889720498e-06	1.1251112659714e-05	4.29486014158247e-08	3.51809314904262e-07	3.86940389316437e-08	1.34506535121707e-05	74346	0.00402709261872392	0.131301344994647	0.836473309607858	0.00319304942149934	0.0261555555338579	0.00287674044213776
1.5840222650073e-05	4.80659258661498e-05	2.12616773767611e-07	8.2962316904907e-07	2.60772375036763e-07	6.52091608340763e-05	15335	0.0193732648985444	0.242914069855587	0.737103886192506	0.0032605353457716	0.0127224941777741	0.00399901442836068
6.3265178127485e-07	5.24081883504959e-06	1.82327891834555e-08	1.94200676772939e-07	3.64380260911206e-09	6.08954788488994e-06	164216	0.00182520221671989	0.103891420715264	0.860625276969031	0.00299411212919381	0.0318908202125829	0.000598369973927533
6.11460884013831e-08	1.719572444335e-06	6.00153526421715e-09	2.17009873841154e-07	1.72733138169152e-07	2.17646308001091e-06	459461	0.000652726515847135	0.0280942456423734	0.790076551322149	0.00275747166094224	0.0997075832961368	0.079364148078398
2.68782795450912e-07	2.87898778249116e-06	1.04711799994913e-08	1.44208795333854e-07	6.12996939640758e-08	3.3637502472395e-06	297287	0.00100861777420014	0.0799056932575454	0.855886308697812	0.00311294811738316	0.0428714335888048	0.018223616338455
1.08846067014415e-06	5.7516277081788e-06	2.08928998439281e-08	1.41949650254443e-07	1.03416014379667e-07	7.10634694280098e-06	140719	0.00212964074832134	0.153167397947943	0.809364889509853	0.00294003374899862	0.0199750520762632	0.0145526267169423
1.58358236701678e-07	2.96212800246858e-06	1.42822289360136e-08	3.43500607033117e-07	3.10074111467563e-07	3.78834318660695e-06	263968	0.00113585953137707	0.0418014495786777	0.781905929996175	0.00377004622667396	0.0906730436269621	0.0818495305715115
5.34961561478343e-07	5.89288439262443e-06	2.6129552314861e-08	3.70092040491465e-07	5.22252251005496e-08	6.87629277200964e-06	145427	0.00206076861876581	0.0777979616656138	0.856985673532075	0.0037999476143923	0.0538214489641782	0.00759496822374048
5.81849223822766e-06	2.83530590138899e-05	1.15612362008103e-07	7.24432322860692e-07	1.12214470747e-07	3.51238104077333e-05	28471	0.0104820050263057	0.165656634934648	0.80723186592669	0.00329156662292677	0.0206251062869076	0.00319482622882778
6.77645537725171e-06	2.96145673215612e-05	1.87240903989547e-07	1.05221302878885e-06	7.57095475115597e-08	3.77061861791029e-05	26521	0.0112483282421376	0.179717337231186	0.78540341314004	0.00496578739361654	0.0279055808983407	0.00200788133681679
1.20325239698709e-06	6.38435337518432e-06	1.75994756622827e-08	1.20065718830789e-07	4.22265173936338e-08	7.76749748405812e-06	128742	0.00232754535120649	0.154908630412385	0.821931824025365	0.00226578453335885	0.0154574519112765	0.00543630911761462
1.76701452207725e-07	4.76256168899998e-06	1.64606541869242e-08	5.70489239278727e-07	1.13066575516316e-09	5.52734370042852e-06	180919	0.00165683362608549	0.0319686022408967	0.861636610119025	0.00297804064285853	0.103212188385263	0.000204558611955956
5.34954621998652e-10	3.29933099004965e-07	1.16927487921952e-09	9.27380213531985e-07	7.228659288426e-07	1.98188347088077e-06	504571	0.000594388911328791	0.000269922338956141	0.166474519744765	0.000589981649476031	0.467928728988213	0.36473684727859
3.63457804217499e-06	1.49686068619527e-05	6.46431091066598e-08	3.42310856734744e-07	4.68787153215985e-10	1.90106076571224e-05	52602	0.00568700392902588	0.19118684198468	0.787381820293615	0.00340037048118455	0.018006307999655	2.4659240865473e-05
1.03724954648409e-07	2.12681197964957e-06	7.63030319809276e-09	2.01164305449268e-07	7.48529448745283e-08	2.51418448781987e-06	397743	0.000753971914733365	0.0412559043104876	0.845925185662807	0.00303490186780575	0.0800117518916458	0.0297722562672541
2.76318637899454e-06	1.34621573543034e-05	4.76538062206603e-08	2.98520973306057e-07	5.74356910378347e-08	1.66289542038624e-05	60136	0.00497630470465926	0.166167177148923	0.809561274224718	0.00286571275838812	0.0179518789724443	0.00345395689552708
7.88806814716034e-07	6.98724905406535e-06	2.64873606653947e-08	3.01679255101286e-07	1.07898997221559e-07	8.21212148176963e-06	121771	0.0024606142738951	0.0960539632136634	0.85084579783392	0.00322539805629945	0.0367358490459492	0.0131389918501678
6.08050175683494e-07	6.59122523805574e-06	1.79699996877199e-08	2.50466795853162e-07	5.81939310854703e-08	7.52590614036559e-06	132874	0.00225523346914314	0.0807942810264647	0.875804868559729	0.00238775229886763	0.0332806164708553	0.00773248164408325
2.42288172127106e-06	1.22695600468377e-05	4.50403942380909e-08	2.93271755680038e-07	5.8264418032462e-09	1.50365803598301e-05	66504	0.00450084870841405	0.161132495773024	0.815980745170992	0.00299538812417851	0.0195038864330821	0.00038748449872362
5.0623334927469e-07	4.81778802556985e-06	2.12483675574129e-08	2.60008021045479e-07	1.26203208122766e-07	5.7314809715702e-06	174475	0.00171797181307465	0.0883250510270825	0.840583445965793	0.00370730840123363	0.0453648930067454	0.0220193015991452
5.84397340530625e-07	5.19627258085404e-06	1.71460166567955e-08	1.96024948048947e-07	1.69676740054685e-07	6.16351762614509e-06	162245	0.00184735252612733	0.0948155543600076	0.843069314641353	0.00278185570266947	0.0318040703278639	0.0275292049681064
5.75805788178984e-07	5.99845467281637e-06	2.65480182550553e-08	3.55604166318901e-07	7.25826039450782e-08	7.02899524951439e-06	142268	0.00210648422738757	0.0819186480768734	0.853387213945092	0.00377692932099924	0.0505910380780907	0.0103261705789448
2.00153226403383e-07	2.56531144612545e-06	1.25369808318747e-08	2.06599418562333e-07	2.15668532116765e-09	2.98675775724421e-06	334811	0.000895627351460315	0.0670135453462615	0.858895047615909	0.0041975218115587	0.0691718027889064	0.000722082437364308
6.25681396449309e-08	1.42436206344892e-06	6.08607829518441e-09	1.78140691901277e-07	5.29571089682903e-09	1.67645268418714e-06	596498	0.000502809775609347	0.0373217450364656	0.849628550142796	0.0036303310869375	0.10626049490186	0.00315887883194076
1.63014239685323e-06	7.02904123307654e-06	3.14084452914693e-08	1.74130370420013e-07	3.63509163656112e-08	8.90107336200687e-06	112346	0.00266677172293817	0.183139979927735	0.789684675904272	0.00352861323731275	0.0195628508313691	0.00408388009931146
6.22912536384681e-08	2.38947711355447e-06	8.79625968896657e-09	4.33868257599977e-07	1.45963309716649e-07	3.04039619419853e-06	328905	0.00091170438964594	0.0204878738360902	0.785909783111129	0.00289312942364254	0.142701223750988	0.0480079898781502
3.0505535531277e-05	6.74222475336293e-05	2.23923140193207e-07	6.36403265944007e-07	4.75029389429202e-07	9.92631388604727e-05	10074	0.0293413523637581	0.307319876053451	0.679227438378713	0.00225585391277985	0.00641127485237551	0.00478555680268098
1.15801287957656e-06	1.25321724694319e-05	3.86980955567523e-08	5.3852466134023e-07	8.27837055509534e-08	1.43501918114564e-05	69685	0.00429583482369467	0.0806966829984855	0.873310450068473	0.00269669535189473	0.0375273493494563	0.00576882223169056
3.62975487968709e-08	1.15140783308793e-06	6.36462894327074e-09	2.59588318752566e-07	5.07373892089611e-08	1.5043957187896e-06	664719	0.000451217225995615	0.0241276602582166	0.76536234363544	0.00423068801896856	0.172553215560481	0.033726092526894
3.02213114747052e-08	1.01738005762035e-06	3.6544226684577e-09	1.58178678317039e-07	1.13993243213176e-08	1.22083379440187e-06	819112	0.000366183300393952	0.0247546485142244	0.833348537930015	0.00299338262523125	0.129566103954827	0.00933732697570231
3.15313657820068e-06	2.01492190334075e-05	1.12675770600891e-07	9.25861152766899e-07	7.43612852205111e-08	2.44152538201964e-05	40958	0.00729790557626153	0.129146172365097	0.825271741256276	0.00461497436932993	0.0379214223855835	0.0030456896237138
1.11509860635917e-08	1.13373831177488e-06	5.0705101518324e-09	6.62895970044585e-07	1.47966971096933e-07	1.96082274913182e-06	509990	0.000588074417894657	0.00568689141766076	0.578195205189687	0.00258590948828874	0.33807031784902	0.0754616760553429
5.70735416683646e-07	6.98118044097072e-06	3.54411021874567e-08	5.57419957272588e-07	9.03275284557909e-08	8.2351044455702e-06	121431	0.00246749223023923	0.0693051825214741	0.847734292517202	0.00430366152872792	0.0676882680671322	0.0109685953654637
9.84854400294658e-09	6.57763532134805e-07	3.04513268890384e-09	2.61497409982477e-07	1.73296021925509e-08	9.49484221001683e-07	1053203	0.000284804836936381	0.010372519927247	0.692758781647661	0.00320714406995758	0.275409958584255	0.0182515957708793
3.32546384030858e-07	3.44168247167663e-06	1.80417545706642e-08	2.40080643885209e-07	9.75563256304954e-08	4.12990757979385e-06	242136	0.0012382076199341	0.0805215074685661	0.833355808860115	0.00436856133510976	0.058132207379128	0.0236219149570812
1.5364304827374e-07	2.39972766363339e-06	7.61799964860623e-09	1.5298563195204e-07	1.56761785102495e-08	2.72965052201803e-06	366347	0.000818561070211499	0.0562867103442063	0.879133663550188	0.00279083332725474	0.056045867673543	0.00574292510480797
2.52633037330178e-09	4.80845397934314e-07	2.15196034351011e-09	5.26663871300576e-07	3.66705980506851e-08	1.04885815800239e-06	953418	0.000314608112899406	0.00240864825622687	0.458446544240179	0.00205171721942712	0.502130690677602	0.0349623996065649
8.91310947896461e-09	9.22210140520037e-07	6.03949313285253e-09	8.03501386412259e-07	8.97466148942203e-08	1.83041074443833e-06	546325	0.000548972985043639	0.00486945867535301	0.503826883294995	0.0032995288905528	0.438973268078589	0.0490308610605098
1.58156833338738e-10	7.66817254804041e-08	3.01888844785595e-10	1.88196472527274e-07	2.16946484322183e-08	2.87032892118021e-07	3483921	8.61061726512569e-05	0.000551005956744873	0.267153094945211	0.00105175696958614	0.655661694862108	0.07558244726635
1.55312236952806e-08	1.36292774829016e-06	6.40846808401311e-09	7.23131676480963e-07	2.51810412012916e-08	2.13318015775171e-06	468784	0.00063975000253591	0.00728078387511812	0.638918257015213	0.0030041851180387	0.33899231335581	0.0118044606358197
1.59556859961423e-08	1.65922532770781e-06	7.06886125867173e-09	9.45275092773465e-07	5.08176249714259e-08	2.67834259270752e-06	373365	0.000803181131063369	0.00595729838280801	0.619497047250596	0.0026392670145778	0.352932853081313	0.0189735342707054
3.17341591709579e-08	1.07917202154697e-06	4.16736495946844e-09	1.82215581347533e-07	9.13495614047757e-09	1.30642408316541e-06	765448	0.000391850687407991	0.0242908559172205	0.826050312033582	0.00318990212532755	0.139476593929616	0.00699233599425384
1.44740689021383e-08	7.879733636273e-07	4.67908309138662e-09	3.27525103003567e-07	3.09037693526265e-08	1.16555538797702e-06	857960	0.000349605693858002	0.0124181733887911	0.676049694210531	0.00401446652784799	0.281003465285362	0.0265142005874677
1.10721301821755e-06	7.28165274934637e-06	3.02390133959366e-08	2.55700451522077e-07	5.14463612216065e-09	8.6799498686041e-06	115208	0.00260060880457169	0.127559840203964	0.838904931431061	0.00348377742425828	0.0294587475034805	0.000592703437236326
3.10985378017766e-07	3.77567170631031e-06	1.56348268901073e-08	2.44068404382263e-07	1.21067039213491e-07	4.46742735481394e-06	223842	0.00133933349139792	0.0696117369838503	0.845155702921903	0.00349973836133222	0.0546328759256182	0.0270999458072964
1.68923135372614e-06	1.01092148041711e-05	5.62580325911649e-08	4.32895786612763e-07	2.04943515852776e-08	1.23080943286865e-05	81247	0.0036856423077718	0.137245564472889	0.821346874195592	0.00457081584596278	0.0351716338088028	0.00166511167675336
8.90901383149914e-07	1.12685106405987e-05	4.28879170954273e-08	6.97553974948304e-07	1.75840557311935e-07	1.30756944731043e-05	76478	0.00391505011778281	0.0681341541730291	0.861790604221993	0.00327997240862765	0.053347374885756	0.0134478943105948
8.40785672499965e-07	6.38379142424636e-06	4.26204745901697e-08	4.16080118455462e-07	8.7838857475366e-09	7.69206157553949e-06	130004	0.00230496682280013	0.109305634678437	0.829919438573738	0.00554083897686174	0.0540921460871534	0.00114194168380933
2.2496244480257e-06	1.56534399012225e-05	6.10361191011539e-08	5.461074531215e-07	1.55274412967808e-07	1.86654823344387e-05	53575	0.00558404788164901	0.120523242192088	0.838630345616154	0.00326999956430483	0.0292576127065255	0.0083187999209278
6.1500279816324e-08	1.75900230976432e-06	9.31573926308526e-09	3.42588501361985e-07	4.0563228327355e-08	2.21297005853307e-06	451881	0.000663671424787404	0.0277908323156849	0.794860419815316	0.00420960926568543	0.15480937034868	0.018329768254634
9.01252513481363e-07	9.33952013995842e-06	5.02215946870904e-08	6.69198129175608e-07	4.608721712756e-08	1.100627959443e-05	90857	0.00329645676551538	0.0818853006366893	0.848562864483734	0.0045629946301297	0.0608014836833937	0.00418735656605375
1.56477841584136e-07	2.33529697386682e-06	1.18156508265644e-08	2.26728644953085e-07	2.03644380638597e-08	2.75068354929447e-06	363546	0.000824865810723274	0.0568868933048556	0.848987872292984	0.00429553258847062	0.0824262918252588	0.00740340998843109
2.19925863453376e-06	9.77213691185464e-06	2.62631181596777e-08	1.50045425167017e-07	6.81729692873476e-08	1.22158770590024e-05	81861	0.00365807837155241	0.180032806806371	0.79995377038058	0.00214991670535217	0.0122828205001	0.00558068560759686
1.29308515400909e-07	2.51086285088851e-06	8.21959183833253e-09	2.05216198496709e-07	1.99801595017084e-08	2.87358731612616e-06	347997	0.000861705951466618	0.044998985997484	0.873772944638884	0.00286039397244181	0.0714146381928486	0.0069530371983418
2.24033358574278e-06	9.7158880866902e-06	2.78196676127325e-08	1.55125941675581e-07	1.08239053155913e-08	1.21499911870369e-05	82305	0.00363838448010079	0.184389729280877	0.799662150953353	0.00228968623799612	0.0127675764770174	0.000890857050755691
5.91141486144582e-07	5.56614384304372e-06	2.67533132475219e-08	3.23897507826665e-07	8.35363206135194e-08	6.59147247087601e-06	151711	0.00197549439570865	0.0896827664465721	0.844446194327195	0.00405877645180643	0.0491388698439969	0.0126733929304293
9.63141666431289e-06	3.93967229254998e-05	1.78941131403699e-07	9.4122627407729e-07	2.91321119261987e-08	5.01774391072199e-05	19929	0.0149408702523134	0.191947154651164	0.785148138814265	0.00356616707802356	0.0187579575766325	0.00058058187991517
2.92301108099352e-06	1.66756227840459e-05	8.07924884308583e-08	5.92663343201216e-07	1.74466302400684e-08	2.02895363269115e-05	49286	0.00606843486530151	0.144064952194916	0.821882891524127	0.00398197805652647	0.0292102950827478	0.000859883141682623
9.30207476964209e-07	6.53416212494046e-06	3.01695033791228e-08	2.72484929091674e-07	1.3191651300712e-07	7.89894054738259e-06	126599	0.00236688602079849	0.117763574923025	0.827220066506974	0.00381943669510462	0.0344963894154091	0.0167005324594869
2.29131432485327e-07	2.59534294986127e-06	1.41231155222284e-08	2.05682667247576e-07	1.17362517754877e-08	3.05601641689189e-06	327223	0.000916386187462481	0.0749771602072622	0.849256874248357	0.00462141349901262	0.0673041761525497	0.003840375892818
3.70285347575809e-06	1.55723035413805e-05	7.11772674351677e-08	3.84884445814211e-07	3.15237544533195e-08	1.97627424848413e-05	50600	0.00591134019774608	0.187365365844255	0.787962680449082	0.00360158856948944	0.0194752548189822	0.00159511031819087
5.23159618521269e-08	2.00591159391885e-06	7.35834442795453e-09	3.62773311439238e-07	6.05681827870348e-08	2.48892739442521e-06	401779	0.000746400452040885	0.0210194809094497	0.805934153970007	0.00295643193306323	0.145754879090403	0.0243350540970772
2.4780705060689e-07	5.08141066026544e-06	1.81461741651052e-08	4.78459470139393e-07	2.18752829111035e-07	6.04457618428786e-06	165438	0.00181173515872168	0.0409965964613093	0.840656235498189	0.00300205897185546	0.0791551724309622	0.0361899366376845
8.5154809764725e-07	5.97651688593922e-06	3.27066252745941e-08	2.95146221061965e-07	1.30514552976208e-07	7.28643238289924e-06	137241	0.00218355025686501	0.116867631908007	0.820225395896859	0.0044887022284533	0.0405062732421223	0.0179119967245585
5.71758491940506e-08	1.34940357780538e-06	4.78204819052599e-09	1.45111357776108e-07	1.55224922753506e-08	1.57199532524141e-06	636134	0.000471487782943369	0.0363715135000609	0.858401775207664	0.00304202443464112	0.0923102985397382	0.00987438831789579
5.82829257534946e-08	1.76516533916887e-06	1.09126622608956e-08	4.24954264873096e-07	8.33399830279442e-08	2.3426551750843e-06	426866	0.000702550471492591	0.0248790032666234	0.753489185238434	0.00465824521549695	0.181398555533383	0.035575010746063
2.91555797274628e-07	3.42762458429374e-06	1.4980318928703e-08	2.26440686350682e-07	2.83736220958515e-08	3.98897500894361e-06	250691	0.0011959791356978	0.0730904045828656	0.859274519546683	0.00375543062945141	0.0567666344970784	0.0071130107439218
7.81082000094513e-06	3.77420646722722e-05	1.79970996074696e-07	1.1182902977367e-06	1.29732218313336e-07	4.69808781853421e-05	21285	0.0139957307753287	0.166255300084665	0.803349493029435	0.00383072865016913	0.0238030948107224	0.00276138342500826
1.8662576787045e-06	1.57879494374202e-05	6.63800366158953e-08	7.22093881256932e-07	6.19725656479908e-08	1.85046535996455e-05	54040	0.00553606663457717	0.100853424175433	0.853188056312637	0.00358720773985021	0.039022285792519	0.00334902597956106
1.37312112500444e-06	7.32404068082934e-06	3.34426003435746e-08	2.29352372462746e-07	4.5727274614887e-09	8.96452950610159e-06	111551	0.00268575778809232	0.153172692897027	0.81700223930819	0.00373054718831728	0.0255844294233891	0.000510091183076182
9.9716626060526e-09	5.63366154185026e-07	2.20576839325716e-09	1.60229059031496e-07	5.88480721634322e-08	7.94620716379264e-07	1258462	0.000238357897866193	0.0125489587680133	0.708974914160352	0.00277587577040261	0.20164218693113	0.0740580643701022
6.66297557268601e-06	2.06708864759431e-05	8.93643740231825e-08	3.56473641207262e-07	2.58928263030852e-08	2.78055928901626e-05	35964	0.0083070976228633	0.239627171375415	0.74340750645372	0.00321389924596065	0.0128202136388675	0.00093120928603705
4.11160314915951e-08	1.83183316160828e-06	7.06094604935985e-09	4.04498849940672e-07	7.84205867973825e-08	2.36292957588729e-06	423203	0.000708628514424881	0.0174004472715425	0.775238153646801	0.00298821688187996	0.171185317610992	0.033187864588785
1.24151024139037e-08	6.26194152653952e-07	2.27332184537017e-09	1.47427232207488e-07	1.04917668455377e-08	7.98801575966251e-07	1251875	0.000239611857015043	0.0155421606409402	0.783917022067077	0.00284591557373969	0.184560517459115	0.0131343842591279
1.26985690911009e-06	8.72505296435202e-06	4.31526592752216e-08	3.81233553492051e-07	1.0134951520232e-08	1.04294310377496e-05	95883	0.00312395589100456	0.121757064648475	0.836579956545227	0.00413758517785192	0.0365536290630012	0.000971764565444491
1.11160945935282e-07	2.48293935885517e-06	8.84367428202794e-09	2.5398908135603e-07	1.03289047214428e-08	2.86726196514995e-06	348765	0.000859809974124937	0.0387690233004115	0.865961809222171	0.00308436215090149	0.0885824471021945	0.00360235822432171
8.14670030693254e-06	3.44796136419362e-05	1.3495179008107e-07	7.3445762110281e-07	6.42306757479917e-07	4.41380301175326e-05	22656	0.0131544156372957	0.184573264489583	0.781176992949674	0.00305749463040636	0.0166400181237601	0.0145522298065762
5.15561536933269e-07	5.33960678209053e-06	2.99052754804391e-08	3.98239961120662e-07	1.24632077723632e-07	6.40794563334853e-06	156056	0.00192054324140112	0.0804566028541439	0.833279039432216	0.00466690530656263	0.0621478370615574	0.0194496153455198
5.28217268317192e-08	2.1719898009912e-06	1.01217010194282e-08	5.35157520364853e-07	1.71439785041898e-08	2.78723472771139e-06	358779	0.000835822089573446	0.018951301914601	0.779263324827554	0.00363144909138642	0.19200303262735	0.00615089153910864
1.27931200557123e-06	8.2429575863976e-06	3.17634407379253e-08	2.63148860495922e-07	1.54329765402076e-08	9.83261486974288e-06	101702	0.00294545258080825	0.130109032288853	0.838328124877848	0.00323041644147666	0.0267628564712413	0.00156956992058117
2.21941711726231e-06	1.70098569473072e-05	7.08103650454174e-08	6.97845468550007e-07	9.22671818210974e-08	2.0090197079986e-05	49776	0.0060089930169005	0.110472640384066	0.846674469124672	0.00352462271840823	0.0347356208488968	0.00459264692395748
1.20655392514502e-06	1.2274432064342e-05	4.78140201709298e-08	6.25472572024434e-07	9.5023324415214e-07	1.51045058258345e-05	66205	0.00452113473057369	0.0798803972177194	0.812633806486273	0.00316554680585111	0.0414096680312862	0.0629105814588702
2.69403831851624e-07	2.650951136512e-06	1.08770474373598e-08	1.37614658553381e-07	1.66724203506094e-08	3.08551909470498e-06	324095	0.000925228868041916	0.0873123204176389	0.859158882231929	0.00352519206768993	0.0446001642931135	0.0054034409896282
7.55135471562126e-10	2.15592019888063e-07	9.1204544791614e-10	3.3480760815583e-07	3.8722326616221e-08	5.90789135579593e-07	1692651	0.000177221087524271	0.00127818103970599	0.364922113329923	0.00154377491559891	0.566712534121616	0.065543396593156
9.18132008930191e-07	5.72137338863276e-06	2.08201150179669e-08	1.66816171014093e-07	2.85597391935009e-08	6.85570142278851e-06	145864	0.00205460388284584	0.133922403020397	0.83454238097575	0.00303690515878658	0.0243324731820426	0.00416583766302419
6.91995179542478e-08	2.63900432062118e-06	1.49294240031535e-08	7.32095682864175e-07	1.00005544220343e-07	3.5552344896631e-06	281275	0.00106600365686293	0.0194641220306133	0.742286993528592	0.004199279694929	0.205920505382347	0.0281290993635189
3.06223188275256e-09	5.24436367770248e-07	1.59455843568312e-09	3.5113851750149e-07	1.40727069853268e-07	1.02095874544344e-06	979472	0.000306240878665487	0.00299936887403077	0.513670478959917	0.00156182455246078	0.343930172564394	0.137838155049198
2.1451232815046e-06	1.77356769655659e-05	6.7365118145425e-08	7.16206691791386e-07	4.39425950061752e-08	2.07083146520135e-05	48290	0.00619330067992352	0.103587535613191	0.856451974175573	0.00325304686921371	0.0345854650089426	0.00212197833307997
1.55188699758255e-07	5.25492409561129e-06	1.91878838598117e-08	8.35515988516746e-07	4.42151534845724e-07	6.70696820259182e-06	149099	0.00201007429771816	0.0231384278366318	0.783502163254716	0.00286088785278523	0.124574317825731	0.0659242032301361
1.61415706585695e-06	8.82427723374033e-06	5.6234358063113e-08	3.95275857332118e-07	2.41614858118799e-08	1.09141060008044e-05	91625	0.00326889515819029	0.147896407249296	0.808520389401566	0.00515244748942043	0.0362169707077232	0.00221378515199497
3.02638060196894e-07	3.54026864778272e-06	1.40182154573372e-08	2.10847156295173e-07	1.16341791314169e-08	4.07940625886354e-06	245134	0.0012230758062578	0.0741867911633798	0.867839195983629	0.00343633719413924	0.0516857461394178	0.00285192951943404
4.31431791558322e-09	4.0805715251517e-07	1.72622507346622e-09	2.09926553697615e-07	6.23825113957298e-08	6.86406760597565e-07	1456862	0.000205900898366362	0.00628536629188691	0.594483003285003	0.00251487189893558	0.305834041487091	0.0908827170370838
5.51300273449847e-07	4.93731903835288e-06	2.14973245633768e-08	2.47543167428791e-07	6.3322789219299e-08	5.8209825930142e-06	171792	0.00174477596610645	0.0947091431112449	0.848193403683803	0.00369307487522396	0.0425260105958519	0.0108783677338759
1.21988850427164e-06	6.07815710668164e-06	3.08341411517156e-08	1.97533679809758e-07	2.89658443885296e-09	7.52931001635361e-06	132814	0.00225625233611582	0.162018631404744	0.807266149684357	0.00409521471220392	0.026235296379179	0.000384707819516211
5.40726120019922e-08	2.22287385979723e-06	6.15500880498685e-09	3.25349461115727e-07	5.50264341129085e-08	2.66347737583285e-06	375449	0.000798725126012423	0.0203015097828958	0.834575836823903	0.00231089209198266	0.122152139930978	0.0206596213702406
2.46458419426622e-09	3.25824164566384e-07	1.57316456020169e-09	2.67409479356423e-07	1.55731074327222e-08	6.12844500109997e-07	1631735	0.000183836506376878	0.00402154901255352	0.531658788661567	0.00256698813470518	0.436341485170262	0.0254111890209133
3.46882879184147e-07	6.40709465178518e-06	2.23943552539613e-08	5.31878470436771e-07	4.73609350943318e-08	7.3556112917544e-06	135951	0.00220425854953366	0.0471589464730146	0.871048563831467	0.00304452673825563	0.0723092139239337	0.00643874903332959
4.42977604309739e-08	2.5297782383492e-06	1.13202170945176e-08	8.31308405765428e-07	2.06346559594442e-07	3.62305118123456e-06	276010	0.00108632684269094	0.0122266449506461	0.698245239110084	0.00312449825526898	0.22944981016861	0.0569538075153907
1.01172717662349e-06	7.13708384841124e-06	2.44855002757899e-08	2.22091823920994e-07	3.2173005399929e-08	8.42756135463144e-06	118658	0.00252508565437493	0.120049814418436	0.846874148770094	0.00290540753670499	0.0263530355431873	0.00381759373157789
7.98257919532006e-07	5.24337943642796e-06	2.3773341733973e-08	2.00778685746591e-07	4.57252485656256e-09	6.27076190829709e-06	159470	0.00187946605842182	0.127298393912197	0.836163055320317	0.00379114086639417	0.03201822819663	0.000729181704461218
5.95632874388979e-07	4.83527393111718e-06	2.23840790003654e-08	2.33637762144237e-07	2.56519291653104e-08	5.71258057581607e-06	175052	0.00171231138699812	0.104266866170879	0.846425510667994	0.00391838306756272	0.0408988125495037	0.00449042754406067
1.79133640572211e-07	2.32173677086028e-06	1.13195486767016e-08	1.88635044352469e-07	1.12076845003367e-07	2.81290184946503e-06	355505	0.000843515782070536	0.0636828620971184	0.825388476068527	0.00402415344810357	0.0670606563781612	0.0398438520080899
4.33622165899011e-07	3.90067263695414e-06	2.20869014610205e-08	2.55459695667114e-07	6.8379986145313e-08	4.68022138612659e-06	213665	0.00140308445682136	0.0926499261732321	0.833437633637749	0.00471920014862798	0.0545828230314839	0.0146104170089067
8.95307827271624e-08	3.11336685682908e-06	1.38468400014593e-08	6.19155490787238e-07	1.69290041058457e-07	4.0051900114034e-06	249676	0.00120083782620428	0.0223536917030789	0.777333122265072	0.00345722424205473	0.154588293944708	0.0422676678450865
5.02503930455387e-07	6.80881117940478e-06	2.90141750382558e-08	5.05506013920494e-07	1.9874000751292e-08	7.86570929957021e-06	127134	0.00235694011484222	0.0638853930799152	0.865632191591014	0.0036886915004399	0.064267060307977	0.00252666352065388
1.18762718017055e-09	2.15155925521589e-07	9.2565522040829e-10	2.1561736086632e-07	3.10713109354295e-09	4.35993699882031e-07	2293611	0.000130789584787405	0.00272395491148586	0.493484024149443	0.0021230931104251	0.494542377389078	0.0071265504395675
1.49147673323353e-07	3.74139286746464e-06	1.61409130334129e-08	5.20630832969207e-07	6.02387198087851e-08	4.4875510065994e-06	222839	0.00134536251003103	0.0332358725514242	0.833727095683713	0.00359681996030262	0.116016694228894	0.0134235175756661
5.85197398189742e-08	1.91954799830845e-06	8.75516682937142e-09	3.69260314386206e-07	4.39342302402536e-08	2.40001744958326e-06	416664	0.000719746956693523	0.0243830476437309	0.799805850845695	0.00364795965583154	0.153857345683184	0.018305796171558
8.2522365418327e-07	1.04151581882721e-05	2.98950847383874e-08	4.85171476471069e-07	5.50083243556463e-08	1.18104567280205e-05	84671	0.0035368883644048	0.0698722897164012	0.881859053220355	0.00253123866644892	0.0410798233839671	0.00465759501282775
9.12262062536007e-07	5.41331408603668e-06	1.96953986687811e-08	1.50268074973425e-07	4.54954432011875e-08	6.54103506541608e-06	152881	0.0019603928522941	0.139467538915873	0.827592885819874	0.00301105229857504	0.022973133987299	0.00695538897837929
2.65375904738116e-06	1.87169059314497e-05	9.07134992051874e-08	8.22708257284023e-07	4.27710330782155e-07	2.27117970661023e-05	44030	0.00679045644110143	0.11684496121806	0.82410501806504	0.0039941136732231	0.036223829179591	0.0188320778640859
2.73358226894043e-07	3.79036014604212e-06	1.75059769682991e-08	3.12105779930951e-07	1.56486002514083e-07	4.5498161323495e-06	219789	0.00136401682711107	0.0600811590935394	0.833079851093851	0.00384762294982217	0.0685974489632356	0.0343939178995514
6.19619609609894e-08	2.50335867516185e-06	1.15417862752231e-08	5.99596449408709e-07	6.70456888301417e-08	3.24350456063691e-06	308308	0.000972579683728436	0.0191033987474407	0.771806738162957	0.00355843072190924	0.184860677146996	0.0206707552206975
1.7712588621912e-06	9.85351354703091e-06	3.78698199298924e-08	2.70875948633011e-07	1.24371141773566e-07	1.20578893195586e-05	82933	0.00361085373688097	0.146896261464112	0.81718394371459	0.00314066740258309	0.0224646239034252	0.0103145035152901
2.75838961846439e-07	4.98099769250479e-06	2.12314005120937e-08	4.92972444677541e-07	7.88297019381846e-08	5.84987020147905e-06	170944	0.00175342714089544	0.0471530055105663	0.851471489272604	0.00362937976072113	0.0842706637410348	0.0134754617150743
1.09474267991787e-06	6.69721146887043e-06	2.81792525525159e-08	2.21652975931515e-07	1.9082502453951e-08	8.06086887972628e-06	124056	0.00241534875032068	0.135809513372837	0.830829972400921	0.00349580832698929	0.0274974049620122	0.00236730093724077
7.01645736282135e-07	9.1005386910761e-06	4.37493717574564e-08	7.29652934973313e-07	6.05843372220702e-07	1.11814301063097e-05	89434	0.00334882791131674	0.0627509835156234	0.813897560915812	0.00391268123500308	0.0652557792729544	0.0541829950606071
1.62984810643689e-08	1.57714696689922e-06	6.60220621977111e-09	8.21531903972406e-07	1.86194412454069e-07	2.60777397060983e-06	383469	0.000782027268432461	0.00624995925569328	0.604786681926424	0.00253174020991826	0.315031867497431	0.0713997511105332
6.20501069178443e-06	3.62561387440189e-05	1.34392320197968e-07	1.00983274300323e-06	2.65287551218468e-07	4.3870662050223e-05	22794	0.013075253680099	0.141438729251019	0.826432450518139	0.00306337570297244	0.0230184067395012	0.00604703778836908
1.23923621719389e-06	1.75735112825078e-05	6.97198899008802e-08	1.27149061103476e-06	7.29004334146925e-08	2.02268584340521e-05	49439	0.00604974505010969	0.0612668656002274	0.868820600085019	0.00344689661660489	0.0628614975074031	0.00360414019074579
3.79426839811227e-06	1.13684973400838e-05	5.26919267720417e-08	2.02991681245073e-07	2.22682135122066e-08	1.54407175597254e-05	64764	0.00462153870297788	0.245731351761073	0.736267423849309	0.00341253096355314	0.0131465186420186	0.00144217478404563
3.84836030902935e-07	3.82946764053505e-06	1.40233974042739e-08	1.79422468178427e-07	5.71118551131015e-08	4.46486139213378e-06	223971	0.00133856472988203	0.086192156285286	0.857690150758503	0.00314083600198214	0.0401854508842166	0.0127914060700118
3.31163993008606e-06	1.21837308266939e-05	5.01706917120329e-08	2.37329142809783e-07	1.03088537718814e-07	1.58859591290206e-05	62949	0.00475448706651183	0.208463329358334	0.766949652063285	0.00315817831989638	0.0149395539093531	0.0064892863491315
4.7926868780653e-07	1.00322205480891e-05	4.21074386280188e-08	1.13347498702908e-06	1.38018794237015e-07	1.18250904557898e-05	84566	0.00354126299746338	0.0405298115560607	0.848384254276649	0.00356085552034	0.0958533882904982	0.0116716903564521
3.71783031355341e-08	2.14711727617134e-06	1.43311978061382e-08	1.0642569557986e-06	6.28766192249816e-08	3.32576035213659e-06	300683	0.000997232197885611	0.0111788881936876	0.645601922216661	0.00430914927376872	0.320004102254354	0.0189059380615285
2.40319224529384e-06	1.84554800123808e-05	7.20885891778187e-08	7.11883594451178e-07	1.62485814017319e-08	2.16588930227054e-05	46170	0.00647667362154392	0.110956374491279	0.852097103625454	0.00332835981516909	0.0328679583811093	0.00075020368698891
4.60325214520952e-07	7.55583874294389e-06	2.42110987017923e-08	5.11011231689274e-07	4.79220963714645e-08	8.59930838422737e-06	116288	0.00257647877399336	0.0535304926806985	0.878656562288499	0.00281547045646133	0.0594246896211512	0.00557278495319018
1.83077480747998e-08	1.27472342513633e-06	5.4229887822133e-09	4.85514836747908e-07	7.56116671041227e-09	1.79153016545166e-06	558182	0.000537315125573867	0.0102190565516848	0.711527748579639	0.00302701505494668	0.27100567219615	0.00422050761757954
3.50242277806069e-08	1.21788371709526e-06	7.83174058129909e-09	3.50153284166312e-07	9.58180608003457e-08	1.70671103042382e-06	585922	0.000511882689368859	0.0205214750219956	0.713585191274486	0.00458879121403127	0.205162606864596	0.056141935624891
2.99324199628533e-08	1.02623155366122e-06	4.17172414973768e-09	1.83898742196763e-07	6.41543094411777e-08	1.30838874941175e-06	764299	0.000392439856950033	0.0228773137772018	0.78434758333302	0.00318844391746205	0.140553594854315	0.049033064118001
2.13782587352988e-08	9.05133422212356e-07	4.24354281167492e-09	2.31009500634861e-07	6.56488319486549e-08	1.22741355634285e-06	814721	0.000368156506637352	0.0174173233013628	0.737431501823442	0.00345730482586393	0.18820836664308	0.0534855034062518
6.21465909725796e-06	2.91431553905032e-05	1.03501886028963e-07	6.24124197582135e-07	3.45607687291968e-07	3.64310482586642e-05	27449	0.0108700034351632	0.170586886579086	0.799953797200228	0.00284103507793925	0.0171316563045562	0.0094866248381907
4.56772478231929e-08	1.23277210435002e-06	6.23821060623906e-09	2.1647197876182e-07	5.70586109124341e-08	1.5582181524537e-06	641759	0.000467356564842869	0.0293137695458531	0.791142178910436	0.00400342570545456	0.138922767919848	0.0366178579184082
3.33554378208932e-07	5.26347731750232e-06	2.60831946525489e-08	5.29233286138251e-07	1.70366532431199e-09	6.15405184182636e-06	162495	0.00184451801532148	0.0542007748361674	0.855286476745093	0.00423837746625288	0.085997534590347	0.000276836362139969
7.22953040672667e-07	7.13413077164785e-06	2.70987986556517e-08	3.43839589836029e-07	1.86202527458732e-07	8.41422472827093e-06	118846	0.00252109472770845	0.0859203389521579	0.84786548993372	0.00322059364121836	0.0408640844450902	0.022129493027814
1.40923717446697e-08	1.24244683784506e-06	5.12751113871904e-09	5.81288859956783e-07	1.52575424325675e-07	1.99553100501091e-06	501120	0.000598480737732499	0.0070619658172601	0.622614649797571	0.0025694971042011	0.291295328660456	0.0764585586205116
9.59778088274653e-07	5.31427444106898e-06	2.19825319796886e-08	1.5649772024632e-07	6.94756403487292e-08	6.52200842191837e-06	153327	0.0019546959956811	0.147159897103038	0.81482176919757	0.00337051573037108	0.0239953263047594	0.0106524916642616
4.19604550934353e-07	5.59766311199977e-06	2.30107267957343e-08	3.94705879630333e-07	9.28766849735426e-08	6.52786095433374e-06	153190	0.00195644833334641	0.0642790270610444	0.857503422814724	0.0035250025937605	0.0604648111213666	0.014227736409104
3.52998163828366e-07	3.64795783941472e-06	1.37806228124939e-08	1.83107843545362e-07	1.97313362757587e-07	4.39515783235853e-06	227523	0.00131768134188481	0.0803152417484265	0.829994730236378	0.00313541022600751	0.041661266905426	0.0448933508837621
1.9307598170773e-07	3.38545054304658e-06	1.00101949555947e-08	2.25684061510064e-07	1.73979542872565e-07	3.98820032409254e-06	250740	0.00119574700724079	0.0484118063331389	0.84886672381907	0.00250995289657933	0.0565879452310149	0.0436235717201974
1.77464471959986e-08	8.77023971072424e-07	3.62292237154393e-09	2.30208952653547e-07	7.52059615179299e-08	1.20380825481144e-06	830697	0.000361077489656747	0.0147419218343691	0.72854125029222	0.00300955102863238	0.19123390434767	0.0624733724971089
1.09156422301105e-07	4.1773561492386e-06	1.49195771633545e-08	7.34213223998117e-07	6.29183965046407e-08	5.09856376920581e-06	196134	0.00152840382944408	0.0214092492008014	0.81932017296104	0.00292623135430126	0.144003930760384	0.0123404157234737
4.46134433459732e-09	4.92913328654216e-07	1.63652721681013e-09	2.32485601183051e-07	4.61812970094862e-08	7.77678098398161e-07	1285879	0.000233276307080366	0.00573674936170463	0.633826939024649	0.00210437611677762	0.298948371648782	0.0593835638480872
2.13656505691682e-07	4.24104032340784e-06	2.13239445915288e-08	5.44257551346122e-07	2.94763926769006e-07	5.31504225180617e-06	188145	0.0015932463463153	0.040198458557705	0.797931629229595	0.00401199907381403	0.102399477851972	0.0554584352869139
1.69614550983437e-06	8.30050787880827e-06	2.38729320395378e-08	1.50213630881878e-07	5.77235722671777e-09	1.01765123087908e-05	98265	0.0030483136553956	0.166672574882967	0.815653499641331	0.00234588543846359	0.0147608165080406	0.000567223529197861
3.10850245713189e-07	5.38809316740412e-06	2.04413246860851e-08	4.55593660301154e-07	9.32093159453713e-08	6.26818771404992e-06	159536	0.00187869524647133	0.0495917256939242	0.85959346037562	0.0032611219731449	0.0726834742488578	0.0148702177084528
1.22676739835479e-06	6.65464058655712e-06	3.42394407063531e-08	2.38808098216452e-07	1.17667401540265e-07	8.27212292537499e-06	120888	0.00247857040126587	0.148301398494895	0.804465872496141	0.00413913586817268	0.0288690219392051	0.0142245712015856
2.61893652041486e-07	3.3639945337711e-06	1.6538067532635e-08	2.73135496268027e-07	5.38128926735611e-08	3.96937464228681e-06	251929	0.00119010601754677	0.0659785673167414	0.847487283748318	0.00416641638117264	0.06881071223619	0.013557020317578
6.58828904183832e-07	4.81870014553837e-06	1.78026263154363e-08	1.67417556444825e-07	4.68484694873481e-08	5.70959770196981e-06	175144	0.00171141805163288	0.115389724210611	0.843964916105371	0.00311801763358816	0.0293221283151115	0.00820521373531894
1.61465327641062e-06	1.63219899926497e-05	7.54896340377612e-08	9.81288544724852e-07	5.59441113290582e-08	1.9049365559152e-05	52495	0.00569856532756263	0.0847615250700504	0.856825910656538	0.00396284242660738	0.0515129252823543	0.00293679656444939
2.69052883202683e-07	3.16899200950166e-06	1.68240457933218e-08	2.5478536151396e-07	7.50028851742658e-08	3.78465718518589e-06	264225	0.00113475498219628	0.0710904237921004	0.837326038909389	0.00444532885545759	0.0673205918124511	0.0198176166306016
2.97348658194277e-07	3.43489465411401e-06	1.59746485902742e-08	2.37268621897241e-07	2.86279464976098e-08	4.01411452929341e-06	249121	0.00120351197363677	0.0740757783626612	0.855704198036083	0.00397961953344819	0.0591085830176864	0.00713182105012063
8.88991522590684e-06	3.46241275919185e-05	1.87035256976091e-07	9.36714451329675e-07	3.21857462941134e-07	4.49596499890723e-05	22242	0.0133976400784122	0.197730970505055	0.770115594768512	0.00416006924034221	0.0208345583552663	0.00715880713082428
7.41280916832257e-07	5.43100358424384e-06	2.42886291172187e-08	2.28803095717399e-07	5.6496392072911e-08	6.48187261798363e-06	154276	0.00194267864001019	0.114362154352681	0.837875704187058	0.00374716236320829	0.0352989188776399	0.00871606021941323
3.56975365411416e-09	3.7915423399426e-07	1.45788001271309e-09	1.9909543314643e-07	4.17317880239822e-09	5.87450479609916e-07	1702271	0.000176219667141653	0.00607668863677595	0.645423311673912	0.00248170707713298	0.338914410757883	0.00710388185429576
7.58593627558917e-07	5.95915694197669e-06	2.87163744276581e-08	2.90047985422193e-07	5.5117143540063e-08	7.09163207292552e-06	141011	0.00212523564758227	0.1069702460249	0.840308250723779	0.00404933224571698	0.0409000329458067	0.00777213805979721
1.792213044476e-08	1.14847421246721e-06	4.68543410221885e-09	3.86062527499943e-07	2.27257809534587e-08	1.57987008546759e-06	632963	0.000473849098065804	0.0113440532924931	0.72694218532994	0.00296570847522068	0.244363464471625	0.0143845884307207
9.82723346361895e-07	7.64411251503138e-06	2.88597901089539e-08	2.88641717222767e-07	7.01892113900992e-07	9.64622948262599e-06	103667	0.0028896995597415	0.101876422091336	0.792445641978489	0.00299182081049739	0.0299227504117174	0.07276336470796
3.28576042533754e-07	3.29285429102523e-06	1.65576663832392e-08	2.13350872951766e-07	7.48609177495893e-09	3.85882496466895e-06	259146	0.00115697990504171	0.085149247644598	0.853330825102021	0.00429085707043976	0.0552890776091653	0.00193999257377593
5.54028017903301e-06	2.31226945214846e-05	1.2245713096603e-07	6.57168575561976e-07	2.6210734850378e-08	2.9468811141896e-05	33934	0.00880180887842086	0.188004875811103	0.784649723741686	0.00415548256685292	0.0223004780341367	0.000889439846221488
9.23671523969523e-07	9.72295949102007e-06	4.0301564986991e-08	5.45495828008838e-07	1.15363813291178e-07	1.13477922212766e-05	88123	0.00339856872942146	0.081396584107143	0.856815079217785	0.00355148950572319	0.0480706570381205	0.0101661901312289
1.76993838243171e-07	3.72694787212741e-06	1.51562064973345e-08	4.10359014642224e-07	2.05809456685194e-07	4.53526638819534e-06	220494	0.00135965782835656	0.0390261173420511	0.821770443700537	0.00334185584705322	0.0904817886134166	0.0453797944969424
1.64659428477403e-06	7.4384908877433e-06	3.63823129407114e-08	2.11323339336297e-07	6.13118372706545e-08	9.394102662065e-06	106450	0.00281427651438448	0.175279571025263	0.791825590514484	0.00387288858228359	0.0224953193443007	0.00652663053366899
1.31556076120866e-07	2.40822944987637e-06	1.35601378441069e-08	3.19164432761817e-07	1.91186758952831e-08	2.89162877249844e-06	345826	0.000867113725414037	0.0454954928419798	0.83282801470937	0.00468944629859615	0.11037531366312	0.00661173248693473
6.50643632867659e-07	5.50928413462201e-06	1.58789849700894e-08	1.72877848950039e-07	6.56603953687642e-08	6.41434499677856e-06	155901	0.00192245937381907	0.101435709054382	0.858900501514793	0.00247554270592933	0.026951754081962	0.010236492642934
3.70446859958996e-07	3.83025439789254e-06	1.51255768368861e-08	2.01082922801144e-07	6.65280166730329e-08	4.4834377741626e-06	223043	0.00134413019415547	0.0826256276141107	0.854311934463714	0.0033736560199525	0.0448501647463372	0.0148386171558852
6.53042282232049e-07	6.8268181171996e-06	1.29453799520558e-08	1.74007183117993e-07	5.76467419914885e-08	7.72445970449319e-06	129459	0.00231466388611945	0.0845421307398608	0.883792314073249	0.00167589455409104	0.0225267772471874	0.00746288338561161
7.69941353675589e-08	1.47726378773074e-06	6.16836084464172e-09	1.52169241939949e-07	2.00439928544362e-08	1.73263951873732e-06	577154	0.000519657237312177	0.0444374808117439	0.852608850112865	0.00356009474442611	0.0878251016985018	0.0115684726324628
1.42223265032428e-08	6.17378946759788e-07	3.11213335101595e-09	1.7369822812003e-07	1.75682519056433e-07	9.8409415379051e-07	1016163	0.000295184815797267	0.0144522009895715	0.627357600268006	0.00316243454859345	0.176505700649661	0.178522063544168
2.21266533382155e-06	1.96753310672873e-05	9.14459680157117e-08	1.04566041860064e-06	7.95990490464261e-08	2.31047018367716e-05	43281	0.00690752325371191	0.095766885435416	0.851572602247288	0.00395789431353637	0.0452574729588783	0.00344514504488184
1.3005223734318e-07	2.97662060140208e-06	1.18943068371147e-08	3.50040780536209e-07	1.31582566788433e-08	3.48176618279742e-06	287211	0.00104398633992397	0.0373523753506877	0.854916856883971	0.0034161704757435	0.100535407077499	0.00377919021209843
1.74094335979297e-06	8.95605155191695e-06	4.81189902026507e-08	3.18282486261165e-07	1.21363458411363e-07	1.11847598465851e-05	89407	0.00334982349884583	0.155653173038357	0.800737045297525	0.00430219252470962	0.0284568010960326	0.0108507880433765
1.18883111229298e-06	1.03873353835605e-05	2.92122524546784e-08	3.28195575293277e-07	2.12498053806548e-07	1.2146072377408e-05	82331	0.00363721309973797	0.0978778221760172	0.855201176215715	0.00240507808178501	0.0270207162525829	0.0174952072739002
1.53485717798719e-08	1.33017438498018e-06	5.63070279604793e-09	6.27476302955697e-07	1.30532941729953e-07	2.10916290424176e-06	474122	0.000632549394783744	0.00727709165992074	0.630664602674862	0.00266963864418627	0.297500160700615	0.0618885063204162
2.93160919149297e-08	1.0288595077158e-06	3.70513663638022e-09	1.67191532802786e-07	8.45229434913358e-09	1.23752456341903e-06	808065	0.000371188691161928	0.0236893010300622	0.831385120044219	0.00299399037877978	0.135101587269403	0.00683000127753554
5.55211013450577e-06	2.89255112068606e-05	7.60202513091419e-08	5.09286180650189e-07	2.2892156068738e-08	3.50858199293944e-05	28502	0.0104707268875347	0.158243704883587	0.824421697000935	0.00216669444984106	0.0145154418986092	0.000652461767027404
2.37756634086859e-07	4.46991390827043e-06	2.09833950944229e-08	5.07251091783751e-07	5.65587797254822e-08	5.29246380896094e-06	188948	0.00158648354660584	0.0449236202020506	0.844580911578873	0.00396476874511542	0.095844035990364	0.0106866634835971
3.20761052458307e-06	1.16428121661674e-05	5.19227456518509e-08	2.42324102530131e-07	7.85196958296915e-08	1.52231892347621e-05	65689	0.00455657868459447	0.210705554211893	0.764807688232702	0.00341076661737118	0.0159180904075464	0.00515790053048753
3.0037960564545e-06	1.05422385039552e-05	4.06216530610741e-08	1.83307571544636e-07	7.92147698030602e-08	1.38491785548185e-05	72206	0.00414616316959882	0.216893445670061	0.761217603067678	0.00293314530535392	0.0132359887497341	0.00571981720717286
1.09704437822001e-06	9.02494349287607e-06	3.52593601100026e-08	3.72967714322202e-07	7.21805306872048e-08	1.06023954762155e-05	94318	0.00317568232446563	0.103471369341111	0.851217398287194	0.00332560317987576	0.0351776836809084	0.00680794551091104
6.71547545398886e-08	1.82431738579934e-06	9.6078102475275e-09	3.35593745021616e-07	6.73070591412457e-09	2.2434044015225e-06	445751	0.000672795646811108	0.0299343063133484	0.813191497957862	0.00428269207326468	0.149591284029693	0.0030002196258315
9.29934296038448e-10	3.19339482213627e-07	1.10328894202629e-09	4.87171017131898e-07	9.27515484649723e-08	9.01295271048562e-07	1109514	0.000270352151446218	0.00103177540802646	0.354311724993419	0.00122411486830806	0.540523214512294	0.102909170217953
2.95510592300018e-08	1.08175214169104e-06	4.45435683412869e-09	2.09653083524535e-07	1.28086874673291e-07	1.453497515953e-06	687996	0.000435954515877746	0.0203310008484097	0.74424079148273	0.00306457822269353	0.144240414051946	0.0881232153942209
5.11929891417287e-07	5.01091665004635e-06	2.12994807163774e-08	2.68065745498064e-07	1.88421498615882e-08	5.83105391753966e-06	171496	0.00174779210479192	0.0877937159657219	0.859350079918423	0.00365276689558797	0.0459720917159982	0.00323134550426836
1.58135485855263e-06	8.84688688395952e-06	4.1572555396511e-08	2.9904300128471e-07	1.01248891623179e-07	1.08701061908165e-05	91995	0.00325573813426372	0.145477406641033	0.813873087222798	0.00382448475357426	0.0275105869285207	0.00931443445407344
6.08092512173282e-06	3.03161208511998e-05	1.47348148850889e-07	9.44622497935004e-07	3.42552583008808e-07	3.78315692027273e-05	26433	0.011285520749602	0.160736793368181	0.801344524958649	0.00389484634013717	0.0249691598271558	0.00905467550587653
4.63230532465648e-08	1.57229995316194e-06	8.58653136294441e-09	3.74734292928169e-07	2.91993216536343e-08	2.03114315235325e-06	492334	0.000609157952436434	0.022806395104597	0.774096080495506	0.0042274378115576	0.18449427973307	0.0143758068552699
1.08888569011816e-08	7.49510264158791e-07	3.00623239583372e-09	2.66063044915967e-07	3.46827151820923e-08	1.06415111355387e-06	939716	0.000319194550503554	0.0102324348135265	0.704326908662161	0.00282500516848029	0.250023743364245	0.0325919079915868
6.058379618609e-07	4.81322517790075e-06	2.20686102688522e-08	2.25432040286648e-07	1.07776542162184e-07	5.77434033247933e-06	173180	0.00173080752329779	0.104918991084263	0.833554120602741	0.00382184093734853	0.0390403106340381	0.0186647367416095
3.78897138740199e-08	1.85205943465743e-06	5.96303610613012e-09	3.74787075415755e-07	2.61460832007337e-08	2.29684534325407e-06	435380	0.000688817050852664	0.0164964149568466	0.806349212887583	0.00259618529547225	0.163174711138702	0.0113834757213958
1.00992452194599e-08	1.06080479030745e-06	4.28817501983907e-09	5.79177419270831e-07	5.47534978584584e-09	1.65984497960342e-06	602466	0.000497829948658879	0.0060844508635215	0.63909871303819	0.00258347922398369	0.348934645336102	0.00329871153820282
1.94681951251819e-06	1.22738179591272e-05	5.34537396463804e-08	4.33321126593437e-07	3.07681376096376e-07	1.50150937139816e-05	66600	0.00449443160997443	0.129657499953222	0.817431991629743	0.00356000040123666	0.0288590357707819	0.0204914722450165
7.77500860052212e-07	9.14513944301997e-06	4.07810702540914e-08	6.16792257876992e-07	5.7683268204247e-07	1.11570463132457e-05	89629	0.00334153716246732	0.0696869797097783	0.819673880188414	0.00365518517259141	0.055282755001629	0.0517011999275874
4.43918585510032e-06	2.40313754375657e-05	1.19206145198089e-07	8.29802047904197e-07	1.15586354588276e-07	2.95351558403566e-05	33858	0.00882153748765813	0.150301758321338	0.813653246573679	0.00403607639121399	0.0280954010329061	0.0039135176808629
2.0220631720944e-06	1.00852720654582e-05	3.46585287811974e-08	2.22264041084897e-07	1.14730498048554e-07	1.24789883054672e-05	80135	0.00373672086825594	0.162037428243162	0.808180264183729	0.00277735085030996	0.0178110625352153	0.00919389418758323
2.38932573211415e-06	1.98831112107662e-05	9.79241251273889e-08	1.0478868883904e-06	4.51175779767162e-08	2.34633655343749e-05	42620	0.0070143758588822	0.101832182966833	0.847410878956669	0.00417349015783459	0.0446605533573262	0.0019228945613372
1.28809648341329e-06	1.25700039640776e-05	3.84727323910241e-08	4.82766944346031e-07	1.12606141073089e-07	1.4491946265301e-05	69004	0.00433817818401117	0.088883608856421	0.867378593182804	0.00265476642589698	0.0333127749377563	0.00777025659712173
1.71941382182354e-08	7.95152656734107e-07	4.03968766499548e-09	2.40202869852606e-07	2.7683884921622e-08	1.08427323739157e-06	922277	0.000325229249077297	0.0158577539547128	0.733350809844762	0.00372571002002572	0.221533522703615	0.0255322034768847
3.23396668891191e-07	5.7484992685545e-06	2.37606177000956e-08	5.43081807711082e-07	2.71869738931183e-07	6.91060810178805e-06	144705	0.00207104202085717	0.0467971362473174	0.83183696483485	0.00343828174744098	0.0785866887127581	0.0393409284576331
4.77331180823641e-06	1.6073755190022e-05	5.98294080270757e-08	2.59047910859792e-07	3.86601180104051e-08	2.12046044351557e-05	47160	0.00634125759923831	0.225107326233476	0.758031362441871	0.00282152907921653	0.0122165877534744	0.00182319449196182
3.47135581544843e-09	4.00038721445712e-07	2.572761422628e-09	3.81212113306803e-07	1.1344520130716e-08	7.98639472121308e-07	1252129	0.000239563237451446	0.00434658683501829	0.500900262772072	0.00322143033551091	0.477326912347878	0.0142048077095203
2.46262435646032e-09	2.63095873406881e-07	1.42274139493172e-09	1.95433221594205e-07	7.99201470625905e-08	5.42334607815069e-07	1843880	0.000162687191460176	0.00454078408601218	0.485117249785753	0.00262336456945574	0.360355431458739	0.14736317010004
2.52304643192214e-07	5.2976422364591e-06	2.27006163449876e-08	6.12896951986122e-07	2.61661266982271e-07	6.4472057149647e-06	155106	0.00193229865203504	0.0391339526527882	0.821695858744304	0.00352100077903469	0.0950639671018281	0.0405852207220448
6.41678767372149e-07	6.47627447626068e-06	2.5012585784652e-08	3.24592753300452e-07	1.61680760922259e-08	7.48372665881016e-06	133623	0.00224260798739973	0.0857432127904801	0.865380948759872	0.00334226341032995	0.0433731439026207	0.0021604311366974
8.82367652714076e-06	2.67100624585816e-05	1.63020285346868e-07	6.34521295829416e-07	1.15074460898144e-07	3.64463550277968e-05	27438	0.0108745457055708	0.242100383437827	0.732859635434338	0.00447288309688408	0.0174097326151129	0.00315736541583868
3.53074065923231e-07	4.10819219869065e-06	1.51485193166653e-08	2.26631468324997e-07	9.23874026201831e-08	4.79543365487572e-06	208532	0.00143759920872	0.0736271401782913	0.856688361127397	0.00315894669948424	0.0472598485633455	0.0192657034314819
7.8854355320238e-06	4.32920613562957e-05	1.89881448993481e-07	1.34063989690242e-06	1.1847426106968e-07	5.28264924952851e-05	18930	0.0157234418215684	0.149270473195388	0.819514211740627	0.00359443604949597	0.0253781735939042	0.00224270542058521
3.46553092874129e-07	4.25364877233495e-06	1.65745031098018e-08	2.61576880840218e-07	9.37632018342853e-09	4.88772956934252e-06	204594	0.00146524792878455	0.0709026733082422	0.870270892034465	0.00339104340259792	0.0535170526783878	0.00191833857630748
9.43231485410337e-09	5.41425533108058e-07	2.29713909630492e-09	1.69537430648836e-07	1.18880316555633e-07	8.41572734262936e-07	1188251	0.000252440058169934	0.0112079615582655	0.643349660777981	0.00272957880261745	0.201453093412443	0.141259705448693
7.0078198683101e-08	1.52474499779004e-06	6.33578264893805e-09	1.772447274959e-07	7.26475627066517e-09	1.78566846288864e-06	560014	0.000535557554986799	0.0392447983147649	0.853879109968424	0.00354812933117986	0.099259594476555	0.00406836790907597
3.85634945345566e-07	3.64327475564309e-06	1.52588293417415e-08	1.85351482680429e-07	2.24951031973964e-08	4.25201511620823e-06	235183	0.00127479400572184	0.0906946317936564	0.856834855020933	0.0035886112642395	0.0435914449066488	0.00529045701452176
2.08996820672762e-08	8.33719015181992e-07	2.87272289120273e-09	1.47344044346165e-07	1.0736651972886e-07	1.1122019842155e-06	899117	0.000333605122232905	0.0187912648636552	0.74961115607977	0.00258291473309053	0.132479573348447	0.0965350909750377
1.27962305008121e-09	2.94199027344025e-07	1.21798630235026e-09	3.60060311652646e-07	1.28024846904943e-08	6.69559433039597e-07	1493519	0.000200847724544095	0.00191114184482789	0.439391953614111	0.00181908616658713	0.537757059172599	0.0191207592018753
1.53330415398326e-07	2.01500581833182e-06	7.42753638745629e-09	1.25501432108994e-07	1.43321111299265e-08	2.31559731335652e-06	431854	0.000694438764004546	0.0662163557169055	0.870188355595824	0.00320761142043729	0.054198297512738	0.00618937975409537
3.41146857120619e-06	1.91561096963092e-05	5.58664803992893e-08	4.0337428376129e-07	2.84026745820938e-08	2.30552217062581e-05	43374	0.00689278130042981	0.147969454151039	0.830879439823799	0.00242315953891369	0.0174960054125959	0.00123194107365206
3.44139487809216e-06	1.0218524013854e-05	4.55770520098184e-08	1.74003283529655e-07	1.69286487284471e-07	1.40487857147701e-05	71181	0.00420579608275573	0.24496030816913	0.727359945643617	0.00324419867561232	0.0123856457819495	0.0120499017296914
1.7605201347085e-06	1.00087851833009e-05	3.10507639575635e-08	2.26976930177206e-07	1.87519904408097e-07	1.22148529165523e-05	81868	0.00365777224894348	0.144129458351711	0.819394654334156	0.00254204976266941	0.0185820436584734	0.0153517938929899
1.75661183636885e-06	8.68294766581755e-06	4.2253604979017e-08	2.68545636142485e-07	2.69124586965901e-08	1.07772712020045e-05	92788	0.00322797762452098	0.162992264316605	0.805672187613	0.00392062185195434	0.0249177765975247	0.0024971496209156
1.05816843886047e-06	6.40830812583783e-06	3.16038160485421e-08	2.4608735568128e-07	6.27973463809856e-08	7.8069650828091e-06	128091	0.00233935809411023	0.135541587241186	0.820844983660666	0.00404815644918581	0.0315215135550129	0.00804375909394869
1.72460763782282e-07	2.22993315339928e-06	1.09066967410934e-08	1.81322479880612e-07	8.24935859628979e-08	2.67711667976616e-06	373536	0.000802813651523904	0.0644203388988431	0.832960763441231	0.00407404608978271	0.0677305106837742	0.0308143408863686
4.65970883190729e-06	2.15660640873409e-05	1.01344109429549e-07	6.03112199886909e-07	8.66836248267061e-08	2.70169128533914e-05	37014	0.00807242491060189	0.172473770678146	0.798243093293829	0.00375113581553517	0.022323505396776	0.00320849481571411
6.05885026115101e-08	2.15994315527732e-06	9.48040999946481e-09	4.34567112350193e-07	9.67517435673037e-09	2.67425435459522e-06	373936	0.000801955640692853	0.0226562228485857	0.807680522821568	0.00354506667743644	0.162500291568552	0.00361789608385805
1.1912154938682e-07	2.03484810734316e-06	5.56002568185279e-09	1.22117512027413e-07	9.15289409139344e-09	2.29080008853064e-06	436529	0.000687004717837447	0.0519999758962935	0.888269612669846	0.00242711082022836	0.0533077995931726	0.00399550102045974
2.10080627938185e-07	2.9567028697834e-06	1.28783185716048e-08	2.33046862072808e-07	5.66606059458828e-08	3.46936928431188e-06	288237	0.00104027113322103	0.0605529739621975	0.852230658509976	0.00371200570369927	0.0671726884556859	0.0163316733684408
2.5886047458223e-07	3.46085569716039e-06	1.5681508397154e-08	2.69569018864818e-07	9.02725736185603e-08	4.09523927262315e-06	244186	0.00122781990899345	0.0632100977133922	0.845092427271919	0.00382920443793982	0.0658249740538723	0.0220432965228763
1.6414158843869e-06	1.11127877203459e-05	3.57960389424492e-08	3.11613522063561e-07	2.76131890905664e-08	1.31292263548293e-05	76166	0.00393104688948254	0.12502000041938	0.846416035493077	0.00272643931752172	0.0237343399863725	0.00210318478364945
1.11400849352735e-06	1.147644546868e-05	5.23155642904072e-08	6.93019192979917e-07	5.6439931468853e-08	1.33922286509466e-05	74670	0.00400963535774201	0.083183204421216	0.856948142672943	0.00390641211809877	0.0517478614682206	0.00421437931952153
2.64198629847627e-07	3.98811811486705e-06	1.18163321583906e-08	2.29345713188216e-07	9.6720620398037e-08	4.59019941045932e-06	217855	0.00137611526747794	0.0575571138032956	0.868833302923538	0.00257425246743436	0.0499642156429248	0.021071115162807
4.00748754296167e-06	2.0259671609655e-05	7.83040129863169e-08	5.09017712020256e-07	9.6091335826769e-08	2.49505722134501e-05	40079	0.00745732021712853	0.160617059547891	0.811992263597614	0.00313836541769193	0.020401043617984	0.00385126781881857
2.76794921978214e-07	2.82864921726262e-06	9.36024872480205e-09	1.22988730572398e-07	1.54083062805949e-07	3.39187618134398e-06	294822	0.00101704703686112	0.0816052553747813	0.8339482534241	0.00275960802351375	0.0362597936943753	0.04542708948323
1.50956640197663e-06	1.15558809577573e-05	5.29970433200692e-08	5.21657055816756e-07	9.18407671838327e-09	1.36492855355891e-05	73264	0.00408644128874525	0.110596734022494	0.84662899956386	0.00388277050706317	0.0382186345546504	0.000672861351932066
2.3847991929067e-07	2.97806716137441e-06	1.11827779817795e-08	1.7955309701547e-07	6.0419469009053e-09	3.41332490256323e-06	292969	0.00102347511012013	0.0698673364236682	0.872482768674623	0.00327621257893787	0.0526035763195689	0.00177010600320178
7.62701832488469e-08	1.4221558450051e-06	6.33777333285034e-09	1.51944504494906e-07	6.73547242525058e-08	1.72406303033421e-06	580025	0.000517085620084345	0.0442386281167818	0.824886225145385	0.00367606823030233	0.0881316412576005	0.03906743724993
2.02992359820221e-07	2.44749289087249e-06	9.90460198190461e-09	1.5354510348481e-07	1.83147888104362e-09	2.81576643504047e-06	355143	0.000844374434898487	0.0720913344566177	0.869210194572589	0.00351755097960113	0.0545304829172037	0.000650437073988808
1.66385212685308e-06	7.41307448391629e-06	3.31420661532358e-08	1.89854941116078e-07	1.03176941356112e-08	9.31024131217429e-06	107409	0.0027891883618959	0.178712030232491	0.796227963954358	0.00355974298001261	0.020392053734184	0.00110820909895423
1.86050557592848e-07	2.34521580083e-06	1.1758326494123e-08	1.90570007339194e-07	2.03126695958782e-08	2.75390736185205e-06	363120	0.000825832158911743	0.0675587567577895	0.851595748396129	0.00426968846410843	0.0691998612513357	0.00737594513063707
3.56465526568795e-08	2.36303120161586e-06	9.03299618210154e-09	7.70009100203409e-07	2.49316867379236e-07	3.42703671803749e-06	291797	0.00102758445024187	0.0104015671817175	0.689526082162629	0.00263580373520898	0.22468656263606	0.0727499842843844
1.53236086627428e-07	2.51103583357949e-06	1.21699583605555e-08	2.56414830784754e-07	7.38396312729435e-09	2.94024067247952e-06	340108	0.000881684586034659	0.0521168515427016	0.854023909363147	0.00413910278653907	0.0872087898058078	0.00251134650180436
5.49996534078076e-08	1.30131651670032e-06	7.32725659965078e-09	2.22906175366651e-07	1.13795571808773e-07	1.7003451738832e-06	588116	0.00050997390493146	0.03234616962049	0.765324909723129	0.00430927597066482	0.131094661713647	0.0669249829720689
4.1330395306806e-08	2.3088578446378e-06	9.21656252793542e-09	6.62058978159134e-07	3.53568733757396e-07	3.37503251438907e-06	296293	0.00101199904615601	0.0122459250779358	0.684099437500007	0.00273080703330758	0.196163733337833	0.104760097050916
4.02204540020481e-06	1.0820831048087e-05	3.51397174217134e-08	1.21553913338539e-07	1.04326321932562e-07	1.51038964009846e-05	66208	0.00452095272692765	0.266291908619197	0.716426461146912	0.00232653326590765	0.00804785136970449	0.00690724559827891
4.27330573553158e-06	1.36423582854055e-05	7.3029226621306e-08	2.9976806428915e-07	6.46679319101588e-08	1.83531292437577e-05	54487	0.00549085912188374	0.232837990664999	0.743326007473389	0.0039791158037066	0.0163333489514388	0.00352353710646667
5.31527270673233e-07	7.84787983637839e-06	3.34023686378454e-08	6.34159471158601e-07	5.93465850738166e-09	9.05290360535545e-06	110462	0.00271219870013295	0.0587134574545559	0.866890909093056	0.00368968566262933	0.0700503947466589	0.000655553043099993
3.99097367393679e-06	2.13385625760091e-05	1.20898907563713e-07	8.31193793985629e-07	6.96148476546078e-08	2.63512437991498e-05	37949	0.00787431119581616	0.151452952443389	0.809774397696458	0.0045879772691266	0.0315428675898952	0.00264180500113068
5.11702594324923e-07	5.61803379009116e-06	2.39838611228105e-08	3.3857653857473e-07	7.04039449286232e-08	6.56270072904224e-06	152376	0.00196687983085941	0.0779713437275085	0.85605515504149	0.00365457181624534	0.0515910373722225	0.0107278920425338
3.40371276615533e-06	1.57472660719101e-05	5.17136143195639e-08	3.07633121920371e-07	2.68575105210554e-08	1.95371830848264e-05	51184	0.00584406878732768	0.174217170990163	0.806015176473431	0.002646932983892	0.0157460326079094	0.00137468694460433
1.65967091405247e-08	7.09703682790852e-07	3.38954165980305e-09	1.86360385495652e-07	3.70656641764932e-08	9.53115983263325e-07	1049190	0.000285894055746971	0.0174131054687595	0.744614186786517	0.00355627407295991	0.195527500081976	0.0388889335897883
4.44432609997746e-08	1.2799867202674e-06	5.53192741046134e-09	2.04850189091116e-07	1.75745134626376e-07	1.71055723239513e-06	584605	0.000513035960653663	0.0259817445204946	0.74828640400132	0.00323399141852478	0.119756407568009	0.102741452491652
8.33530866551008e-07	6.15468033764282e-06	2.7303871620215e-08	2.59222145200061e-07	3.42142223845438e-08	7.30895144339865e-06	136819	0.00219029124997538	0.114042468746162	0.842074322877278	0.00373567560704969	0.0354663931218461	0.00468113964766391
4.28396500218794e-07	5.66968524472792e-06	2.68437822442119e-08	4.56807839799375e-07	1.06994488173275e-07	6.68872785516357e-06	149505	0.00200461314130584	0.0640475303368906	0.847647769127133	0.00401328665562152	0.0682951750603409	0.0159962388200137
1.13054969630064e-08	6.35904723076572e-07	1.82882913466343e-09	1.32262111411075e-07	8.36947734482983e-08	8.64995934033615e-07	1156075	0.0002594652255139	0.0130700001216041	0.735153424492119	0.00211426327304836	0.152904893777149	0.0967574183360795
1.03226704633021e-05	3.84868565434692e-05	2.50365002794703e-07	1.20032868454572e-06	4.5061520964418e-07	5.07108359037559e-05	19720	0.0150984938070776	0.203559461786303	0.758947389794824	0.00493711054713969	0.0236700630773239	0.00888597479440888
1.17040472589082e-05	3.2348602197019e-05	1.70513920068263e-07	6.05985539409156e-07	1.07402891531447e-07	4.4936551806936e-05	22254	0.0133908031311162	0.260457173242688	0.719872818368452	0.00379454838459466	0.013485359135091	0.00239010086917416
1.51717722462058e-07	2.13728477599234e-06	1.01526988297237e-08	1.83892926671906e-07	1.89429313696584e-08	2.50199105532569e-06	399682	0.000750316627190939	0.0606387949066064	0.854233579869505	0.00405784777212247	0.0734986347295187	0.00757114272224789
3.40302558788529e-07	3.27460203402999e-06	1.61963263248004e-08	2.00386230408158e-07	1.95202858131322e-08	3.85100743536461e-06	259672	0.00115463734790044	0.0883671518427772	0.850323477425318	0.00420573748470755	0.052034755520846	0.00506887772635112
2.1831738600989e-07	2.69936514835755e-06	1.69698051278224e-08	2.6977952728992e-07	5.3670374873676e-09	3.20979890427255e-06	311546	0.000962477737581846	0.0680159077004135	0.840976406579377	0.00528687485849469	0.0840487318164442	0.00167207904527089
2.07102932777679e-06	1.17444020187684e-05	5.15608065904508e-08	3.75956451108095e-07	6.62087716803376e-09	1.42495694814118e-05	70178	0.00426577691824204	0.14533978240384	0.824193463114006	0.00361841153571064	0.0263837059497496	0.000464636996694568
6.46681400070094e-08	1.66971618851651e-06	7.27591343598276e-09	2.41547663638564e-07	2.36607208064355e-09	1.98557397767871e-06	503633	0.000595495406872315	0.0325689904954393	0.840923686192009	0.00366438798945626	0.121651304032979	0.00119163129011676
4.16784549559321e-06	2.20081621951999e-05	1.20795879293546e-07	8.2019817728701e-07	3.20258203586838e-07	2.74372599509605e-05	36447	0.00819750659253704	0.15190458169083	0.802126824418174	0.00440262181826642	0.0298935891832121	0.0116723828895176
4.02692353539368e-06	1.90493679000448e-05	6.62247031745576e-08	4.02819536326045e-07	6.32944274225538e-08	2.36086301023616e-05	42357	0.00705764962274669	0.170569978771909	0.806881543632607	0.00280510571292881	0.0170623850083428	0.00268098687421183
6.13405153050233e-08	1.42008612965002e-06	4.90941900566443e-09	1.46135597777552e-07	7.21546766299117e-08	1.70462633836817e-06	586639	0.000511257600649517	0.0359847281039575	0.833077664991061	0.00288005581936755	0.0857288160392074	0.0423287350464062
9.15715563577789e-08	1.87405358438745e-06	6.87312194696156e-09	1.8085748020131e-07	7.73385878418294e-08	2.23069433073533e-06	448291	0.000668985175173442	0.0410506966804336	0.840121193910814	0.00308115811846614	0.0810767650723761	0.0346701862179097
1.33808073275017e-05	3.49936249222114e-05	1.67741707729438e-07	5.64068161991538e-07	5.18890312564899e-08	4.91581311506907e-05	20343	0.0146395856426838	0.272199268244838	0.711858325430254	0.00341228813632556	0.0114745648133455	0.00105555337523772
7.02424073649799e-08	1.61223030440456e-06	7.76767465753575e-09	2.29234051891265e-07	7.20864727119527e-09	1.92668308558954e-06	519027	0.00057783846950632	0.0364576862123055	0.836790604777247	0.00403163068988014	0.118978597780715	0.003741480539852
4.33294958663794e-07	3.71086258283035e-06	2.54418266920257e-08	2.80154530205897e-07	1.26215745741407e-08	4.46237547296621e-06	224096	0.00133781994875559	0.0970996190904967	0.831589050565412	0.00570140877793822	0.0627814785876084	0.00282844297854454
1.28830037609267e-08	6.86781480421398e-07	3.51889914566255e-09	2.41195113743643e-07	8.54935527417526e-08	1.02987204981338e-06	970994	0.000308914050291653	0.0125093245935368	0.66686097612402	0.00341683138822944	0.234199106371853	0.0830137615223605
7.98907755270375e-07	5.84318459504867e-06	2.13126754772331e-08	2.00425909041676e-07	1.70008987016255e-07	7.03383992185421e-06	142170	0.00210793457666736	0.113580599522625	0.830724705134935	0.00303001997685708	0.0284945223758862	0.0241701529896971
3.67170916581902e-07	3.15220007277967e-06	1.61206477580737e-08	1.77944313271445e-07	1.97494451506071e-08	3.7331853955417e-06	267868	0.00111933079061499	0.098353250020851	0.844372764487973	0.00431820176338564	0.0476655441446739	0.0052902395831165
6.40598377122685e-08	2.75404656333412e-06	8.68521420315872e-09	4.80133084651921e-07	5.4237895065348e-07	3.84930365055495e-06	259787	0.0011541268005375	0.0166419289117483	0.715466176054226	0.00225630789140435	0.124732452474281	0.140903134668341
1.03622425278271e-08	6.61157398358215e-07	1.64066022074952e-09	1.34596096520671e-07	1.82949784669242e-08	8.26051376094386e-07	1210578	0.000247784811449936	0.0125443075669461	0.800382902918462	0.0019861479179499	0.162939134799397	0.0221475067972453
6.80538669848346e-07	4.79300199352705e-06	1.87635094695101e-08	1.69913509304192e-07	3.8088175501803e-09	5.66602649969928e-06	176491	0.00169836890198238	0.120108628133749	0.84591944527288	0.00331158166494739	0.0299881247137143	0.000672220214709983
9.67067000122122e-09	6.10254774900791e-07	2.20836916714222e-09	1.79179114479625e-07	1.24914106835788e-08	8.13804339232358e-07	1228797	0.000244111601034547	0.0118832863564519	0.749878988697	0.00271363651025174	0.220174685537608	0.015349402898689
2.64541811454021e-07	3.35180781045747e-06	1.31468496687214e-08	2.14175242899997e-07	2.98509241759277e-08	3.87352263865614e-06	258163	0.0011613841130732	0.0682948923065542	0.865312565107489	0.00339402938749377	0.0552921107940916	0.00770640240437165
8.78950170485518e-07	6.24503595115199e-06	2.71976978258297e-08	2.48465698034551e-07	3.74520133064973e-08	7.43710153080439e-06	134461	0.0022286516158464	0.118184505999403	0.839713687554906	0.00365702924898593	0.0334089425840711	0.0050358346126339
4.43811927476703e-08	1.28011430633196e-06	6.08873522434935e-09	2.2580692039443e-07	1.49443394194435e-07	1.70583454889285e-06	586223	0.000511619879019709	0.0260172903500374	0.750432864173613	0.00356935860415136	0.13237328352916	0.0876072033430379
6.97432058586574e-08	1.65165530349055e-06	7.36719880247218e-09	2.24326837151872e-07	1.76099469682192e-07	2.12919201498574e-06	469662	0.000638554321880314	0.0327557145470154	0.77571928312046	0.00346009131662159	0.105357729867954	0.0827071811479491
6.60640082827264e-09	5.63618763239849e-07	2.11213719446616e-09	2.31690300556141e-07	1.00678207670304e-07	9.04705809489033e-07	1105332	0.000271375036759669	0.00730226418243501	0.62298567924326	0.00233461217150697	0.256094631123235	0.111282813279563
2.16989697161139e-06	1.73656688424563e-05	7.45219364360046e-08	7.66903735243445e-07	4.31758060927927e-07	2.08087495466751e-05	48057	0.00622324471173441	0.104278105070379	0.834536876110899	0.00358127893599988	0.0368548688388622	0.0207488710438593
3.24496142175799e-08	9.76021073686639e-07	5.95096334666642e-09	2.30141021854378e-07	1.8767123591676e-08	1.26332979669694e-06	791559	0.000378927367277071	0.0256857823684849	0.772578210565849	0.00471053826342545	0.182170184267083	0.0148552845351577
4.56855754890549e-07	6.17699377506158e-06	2.42328426481791e-08	4.2129170132335e-07	4.13875555425328e-08	7.12076162946619e-06	140434	0.00213395596625787	0.0641582710759548	0.867462512647631	0.00340312510222249	0.0591638539871939	0.00581223718699813
2.1800695695937e-09	2.72535538562882e-07	1.04526721196295e-09	1.68011608867356e-07	1.19683270354279e-07	5.63455754566073e-07	1774762	0.000169022488085369	0.00386910516385197	0.483685784295106	0.00185510078385467	0.29818066015981	0.212409349597377
1.05864778316269e-08	8.20563798819363e-07	3.03231469502907e-09	3.02208749591296e-07	9.09029114483042e-08	1.22729425238562e-06	814801	0.000368120728575172	0.00862586768498985	0.668595813289558	0.00247073160257603	0.246239847537672	0.0740677398852042
4.30657733047757e-08	1.16506429457685e-06	4.84396615054366e-09	1.68491038144194e-07	4.93079891261139e-09	1.38639587108897e-06	721295	0.000415832567297714	0.0310631142250509	0.840354705948255	0.00349392713261535	0.121531693550017	0.00355655914406207
1.62387665339789e-07	4.73186838005156e-06	2.6323081646573e-08	9.8632536739314e-07	1.99224573974697e-07	6.10612906840576e-06	163770	0.00183016751049392	0.0265942078067123	0.774937497560463	0.00431092781558999	0.16153038305341	0.0326269837638255
1.8643521311671e-07	2.65382268663822e-06	1.21526157209835e-08	2.22420322727402e-07	1.282484145959e-08	3.08765567966291e-06	323870	0.000925869252272227	0.0603808301374665	0.859494374362348	0.00393587141242066	0.0720353387174585	0.00415358537030597
7.44506103187334e-09	5.34495095132882e-07	3.58730871297105e-09	3.31135063687057e-07	3.72653598264766e-08	9.1392788839126e-07	1094178	0.000274140908314457	0.00814622370806356	0.584832897564518	0.00392515510089708	0.36232077814141	0.0407749454851114
1.2175640212358e-05	4.68899669079328e-05	1.37838077858818e-07	6.82621253380718e-07	6.99377890607126e-09	5.98930602304364e-05	16696	0.0178079860299012	0.203289666039983	0.782894825001851	0.00230140315636721	0.0113973346954448	0.000116771106354609
6.79717835993914e-07	4.9005520397812e-06	2.16579536319057e-08	2.00767518819295e-07	6.6705965697963e-08	5.86940131392428e-06	170375	0.00175927621787231	0.115807013294761	0.834932180928807	0.00368997662172554	0.0342057917121809	0.0113650374425264
2.26989644148276e-09	3.15292151368783e-07	1.67404134367679e-09	2.98976200739657e-07	1.45471996161652e-07	7.63684286055251e-07	1309442	0.000229079130664722	0.0029722969071522	0.412856670126603	0.00219205943377978	0.391491885061553	0.190487088470912
1.98354851176471e-06	8.20433439492349e-06	4.03979606879863e-08	2.1484192532654e-07	6.42732897521729e-08	1.05073960824549e-05	95171	0.00314727230799383	0.188776410082876	0.78081518299505	0.00384471665205828	0.0204467332953481	0.00611695697466811
[truncated: 8,397 more rows]
