# Supplementary material for: Quantitative Risk Assessment for African Horse Sickness in Live Horses Exported from South Africa
Source: PLoS One. 2016 Mar 17;11(3):e0151757. doi: 10.1371/journal.pone.0151757 (PMC4795756; doi:10.1371/journal.pone.0151757)
Supplement: S4 Dataset — (ZIP) [file pone.0151757.s004.zip › simulation_results_5.xls]

Detailed Results
E
Thu Oct 01 14:16:50 2015
Pathway 1	Pathway 2	Pathway 3	Pathway 4	Pathway 5	Overall probability	Horses/case	Probability per year	Pathway 1 proportion	Pathway 2 proportion	Pathway 3 proportion	Pathway 4 proportion	Pathway 5 proportion
5.18969244681568e-05	0.000206491473164411	1.35447772239084e-06	6.9347422469614e-06	1.67630492706682e-08	0.00026669438065119	3750	0.076901178789175	0.194593243177601	0.774262557239558	0.00507876363605264	0.0260025810443729	6.2854902415783e-05
1.2727143080631e-05	0.000173576230727799	6.58672138302209e-07	1.15771378853397e-05	3.31372909168784e-08	0.000198572321122988	5036	0.0578375921338388	0.0640932382149486	0.874120973890878	0.00331703902425682	0.0583018711765433	0.000166877693373762
8.64886612816966e-05	0.000387576841726185	1.68700756809432e-06	9.73671623175621e-06	1.99776954723075e-09	0.000485491224577279	2060	0.135568085529848	0.178146703592847	0.798318944000792	0.00347484667629824	0.0200553907853516	4.11494471186419e-06
2.11000098138197e-06	2.9119100764441e-05	1.27802749176208e-07	2.2685764404907e-06	2.9777713103073e-09	3.36284587068002e-05	29737	0.0100379869505769	0.062744504581035	0.865906493613776	0.00380043433719324	0.0674600183216831	8.85491463129458e-05
1.12591647531547e-05	9.18478733751187e-05	4.39991291396011e-07	4.61822379716642e-06	2.56886087749815e-09	0.000108167822077713	9245	0.0319311825171339	0.104089779537815	0.849123811600186	0.00406767264926439	0.0426949873673933	2.37488453419405e-05
2.6237401432616e-05	0.000115518728987854	4.63984255091668e-07	2.62784047005364e-06	1.15726113662047e-08	0.000144859527756982	6903	0.042530111318001	0.181123063417908	0.797453441803634	0.00320299439240238	0.0181406118792693	7.98885067858229e-05
2.27582698090475e-06	3.89226328916281e-05	1.51181204698099e-07	3.32654211367968e-06	5.34757512462171e-09	4.46815307660352e-05	22381	0.0133153150296534	0.0509344004533239	0.87111234159451	0.00338352787172232	0.0744500480768747	0.000119682003569284
4.72736613846388e-05	0.00036610978611278	1.77136450434793e-06	1.76878072323544e-05	1.31214283721634e-08	0.000432855740662493	2310	0.121803437330308	0.10921343289172	0.845800925621184	0.00409227448765455	0.0408630533703513	3.03136290905622e-05
9.72138670313209e-05	0.000413043738193181	1.79104671118186e-06	9.80120160899246e-06	6.74680382702886e-09	0.000521856600348503	1916	0.144952148092983	0.186284636366389	0.791488960602097	0.00343206679763324	0.0187814077707307	1.29284631496914e-05
2.11713908477841e-06	4.44399014208146e-05	2.00168695858213e-07	5.40713878829581e-06	1.33449333826213e-08	5.21776929231296e-05	19165	0.0155318336520868	0.0405755595192273	0.851703073309226	0.00383628874034561	0.103629319070543	0.00025575936065785
2.83433979440272e-06	3.27079953293563e-05	1.1327853973481e-07	1.68134695951623e-06	7.0749671662783e-10	3.73376681197267e-05	26783	0.0111390062430129	0.0759110018685193	0.876005304468267	0.00303389433350716	0.0450308507249258	1.89486047805443e-05
1.86284140000114e-07	9.40756810569327e-06	2.8383915413707e-08	1.84384231296523e-06	2.55948992925778e-09	1.14686379640016e-05	87194	0.00343469899873272	0.016242917475016	0.820286431154448	0.00247491598416482	0.160772562422215	0.000223172964155958
4.05399044410025e-07	8.0486641842587e-06	2.71730321503112e-08	6.93733556326359e-07	2.59122777922397e-09	9.17756104492462e-06	108961	0.0027494941458801	0.0441728518530769	0.876993805310593	0.00296081192130435	0.0755901870802601	0.000282343834766098
4.06887845871603e-05	0.000241123424245321	1.04143074454204e-06	7.94616901860285e-06	3.45135786748041e-09	0.000290803259953494	3439	0.0835554041631701	0.139918598552394	0.829163415444113	0.00358122101075684	0.0273248966324298	1.18683603066636e-05
1.68766473259473e-10	5.07309610743382e-07	2.47829702563609e-09	9.5927724635208e-06	2.07009775098213e-08	1.01234301152729e-05	98781	0.0030324372531334	1.66708784806901e-05	0.0501124228613008	0.000244808034175804	0.947581240181476	0.00204485804456637
1.24308947701541e-05	0.000123396902452439	5.89854448578704e-07	7.53738084301872e-06	5.26432651916447e-10	0.000143955558946843	6947	0.0422703817197575	0.0863523080393465	0.857187477546491	0.00409747600505316	0.0523590814982142	3.65691089505504e-06
3.94489417091306e-05	0.000309620468035908	1.60736823478621e-06	1.62594753792969e-05	1.13047295267779e-07	0.000367049300654389	2724	0.104286797661004	0.107475866699104	0.843539185291744	0.00437916168732793	0.0442977969180403	0.000307989403783725
1.66421473682273e-05	0.000128346911773571	6.88250162798955e-07	6.83115340971172e-06	1.54092633472461e-08	0.000152523871977656	6556	0.0447294225687982	0.109111755113752	0.841487369218983	0.00451240946007311	0.0447874376721334	0.000101028535057801
8.23470286707301e-07	3.71999333817578e-05	1.40080999002642e-07	8.14976736811752e-06	4.05886685853538e-08	4.63538407041706e-05	21573	0.0138102261810946	0.0177648771751768	0.802521060103026	0.00302199336397249	0.175816442484867	0.000875626872957301
4.97138963438095e-06	3.81009599643199e-05	1.26419069867884e-07	1.24606716540199e-06	4.01408676280315e-09	4.44488499207335e-05	22498	0.0132464347679762	0.111845180319548	0.857186632101079	0.00284414715101357	0.0280337324278159	9.0308000543581e-05
1.14869779880277e-06	4.22213827500544e-05	2.21852262602962e-07	1.05004000548326e-05	4.83442976263471e-09	5.40971672960555e-05	18485	0.0160985989940544	0.0212339731675106	0.78047307946812	0.00410099592440469	0.194102585766968	8.93656729968412e-05
1.27659029473165e-05	0.000151038559233842	7.5729590691715e-07	1.15403781571799e-05	3.41614761832663e-08	0.000176136297721439	5677	0.0514734927112486	0.0724774115980674	0.857509560424115	0.00429948804825465	0.0655195908309092	0.000193949098653663
5.02597378652227e-05	0.000287101592113417	1.0557652860163e-06	7.76671963242348e-06	1.38602813815789e-08	0.000346197675178461	2889	0.0986641015954584	0.145176416448535	0.829299595860715	0.0030496024719752	0.0224343494751079	4.00357436670657e-05
3.76472358804047e-05	0.000290075929464033	1.57174919788395e-06	1.56053515065915e-05	1.03664640215201e-07	0.000345003930689128	2899	0.0983411427260029	0.109121179591219	0.84079021617122	0.00455574287152167	0.045232387571413	0.000300473794626445
3.95539704937846e-06	0.000140500345939671	4.89393622354379e-07	2.24631243853787e-05	3.26444191876762e-08	0.00016744090541597	5972	0.0489954933202136	0.0236226448940428	0.839104074303878	0.00292278413771467	0.134155535826649	0.000194960837715123
7.35988091591453e-08	2.86871409836584e-06	1.22322798599342e-08	6.13079260859417e-07	3.03973965142806e-10	3.56792842220948e-06	280275	0.00106980778336119	0.0206278827515179	0.80402792850574	0.00342839833439238	0.171830594202269	8.51962060815578e-05
5.0612812117136e-06	7.37578550834271e-05	2.72708687488788e-07	5.11512609718092e-06	3.3052880142923e-08	8.42400239599534e-05	11871	0.0249563811520346	0.0600816687103469	0.875567831254306	0.00323728169425059	0.0607208528289663	0.000392365512130385
1.88459622429799e-05	8.78600533096341e-05	4.1505267522721e-07	2.48884176711333e-06	1.11700062977717e-09	0.000109611026995584	9123	0.0323502739234706	0.171934911655733	0.801562175976816	0.00378659598950688	0.0227061257916468	1.01905862976922e-05
7.25185624129855e-05	0.000387076753631848	2.16486095329017e-06	1.48872994900419e-05	1.25514208416945e-08	0.000476660027909007	2098	0.133273753397579	0.152138963132921	0.812060443435671	0.00454172959034744	0.0312325318222065	2.63320188536776e-05
4.54428459295037e-05	0.000284503859960484	1.18220728451283e-06	9.53305238014752e-06	3.30825844629245e-08	0.000340695048139111	2935	0.0971744461786067	0.13338276026527	0.835068961273299	0.00346998669622611	0.0279811885503397	9.71032148650908e-05
3.72243991671219e-06	3.37148458218802e-05	1.3930065718083e-07	1.62264298177099e-06	6.87541462921344e-09	3.92061047921734e-05	25506	0.011693159370376	0.0949454156806541	0.859938675382273	0.00355303486330115	0.0413875081539576	0.000175365919814252
1.87752917322036e-05	0.000118262660620999	5.65765295832436e-07	4.58525227862558e-06	6.30983007867162e-09	0.000142195279757739	7033	0.0417644142886686	0.132038783313985	0.831691887540045	0.00397879097531466	0.0322461637716636	4.4374398991456e-05
1.3970114096368e-06	3.60565993345036e-05	1.82113488534734e-07	6.04884749696569e-06	6.59967124532538e-09	4.36911714008862e-05	22888	0.0130221067933148	0.0319746842404062	0.825260531553803	0.00416819880757512	0.138445532656124	0.000151052742092228
3.63036655637608e-09	1.17503122084798e-06	4.25994639877924e-09	1.77342048613433e-06	1.64306255742969e-10	2.95650632619321e-06	338237	0.000886559982275492	0.00122792450136595	0.397439102510208	0.0014408717346681	0.599836526789301	5.55744644573546e-05
5.34516375929119e-06	4.70352730311208e-05	2.53166716001453e-07	2.86544474468694e-06	4.44464651201942e-09	5.55034928976124e-05	18017	0.0165136398987524	0.0963031960736497	0.847429063930932	0.00456127538619003	0.0516263859280504	8.00786811781105e-05
2.8905966287641e-05	0.000227315481191708	8.4011205198771e-07	8.509388028691e-06	7.29490598104918e-09	0.000265578242466008	3765	0.0765919529721099	0.108841620530495	0.855926596550175	0.00316333162004126	0.0320409832886823	2.74680106070167e-05
1.15735546190727e-09	2.18757225233882e-06	5.77140048256513e-09	1.40840283106557e-05	1.04335396821712e-07	1.63828647157608e-05	61039	0.00490284131877439	7.06442665545457e-05	0.133528066689968	0.000352282740698755	0.85968043776291	0.00636856853986827
4.32080343414755e-06	4.07423882636686e-05	1.36499867218467e-07	1.65548275375536e-06	1.02790876319753e-08	4.68654534064219e-05	21338	0.0139615857845112	0.0921959166099837	0.869348001615315	0.0029125903474085	0.0353241595552025	0.000219331872089961
1.61277454302801e-05	9.41659892845527e-05	3.97925964418672e-07	2.98885164801998e-06	7.52062174573059e-09	0.000113688032949017	8796	0.0335332165295652	0.14185965762564	0.828284093249999	0.00350015700066796	0.0262899407307039	6.61513929887693e-05
3.45046421745571e-05	0.000283591353699594	9.40660857413136e-07	9.96334989383073e-06	2.53091484061456e-08	0.000329025315773801	3039	0.0940071247601463	0.104869262395233	0.861913476270494	0.00285893155425105	0.030281408196202	7.69215838198455e-05
8.87058444708316e-05	0.000494021127650756	2.05666899223181e-06	1.47671258786034e-05	5.45387933652246e-08	0.000599605305785788	1668	0.164675947241111	0.147940392813205	0.823910533952559	0.00343003801398409	0.0246280773970987	9.0957823152934e-05
1.67453924503794e-07	2.17776258580559e-05	9.10212859706434e-08	1.52627769304575e-05	7.21900518404482e-08	3.73710680508283e-05	26759	0.0111489149302064	0.00448084395864843	0.58274025854536	0.00243560836545655	0.408411579505799	0.00193170962473598
3.53327691386761e-06	5.72096059731911e-05	2.26120545579709e-07	4.71168599514386e-06	1.0339191699634e-08	6.56910286194819e-05	15223	0.0195150236600377	0.0537862930162697	0.870889178864593	0.00344218305500317	0.0717249538355762	0.00015739122855762
2.75230122259663e-07	1.83436403514715e-05	9.08859241913797e-08	7.79755270327659e-06	2.55125970776933e-09	2.65098603609069e-05	37722	0.00792152159003368	0.0103821792537819	0.6919553744056	0.00342838185316908	0.294137826345375	9.62381420737914e-05
4.96789000945254e-07	1.1561292009692e-05	6.35065634852561e-08	1.90069947522612e-06	9.90871466508125e-09	1.40321957640137e-05	71265	0.00420083994779319	0.0354035112750705	0.823911824216529	0.00452577519251278	0.135452747894279	0.00070614142160792
7.32178242302037e-07	1.1984028492476e-05	4.13856190678608e-08	8.71093327388407e-07	9.69221524068369e-10	1.36296549027584e-05	73369	0.0040805760674586	0.0537194996884226	0.879261329650443	0.0030364392468576	0.0639116201843169	7.11112299602109e-05
7.64714763113766e-07	1.1493210312665e-05	4.95663892141764e-08	9.57961657121676e-07	1.67386509567985e-09	1.32671269872103e-05	75374	0.00397225414250946	0.0576398163559421	0.866292327174122	0.00373603035999875	0.0722056597517431	0.000126166358194467
2.68263755596585e-08	7.68301817331468e-06	4.10501462335932e-08	1.51489412499374e-05	3.96628186414035e-09	2.29038022269095e-05	43661	0.00684766650565283	0.00117126297607217	0.335447280639193	0.00179228522089506	0.66141599983513	0.000173171328709798
8.71559716053814e-06	0.00013680239231283	4.27155446904485e-07	8.63892359722995e-06	5.04737221555933e-08	0.000154634542239658	6467	0.0453342023165882	0.0563625502704978	0.884681975523999	0.00276235465063468	0.0558667130390637	0.000326406515805294
2.21977859713878e-06	2.82895663947375e-05	1.16416006629047e-07	1.90822358247612e-06	3.78894174978428e-09	3.25377735227313e-05	30734	0.00971400216011642	0.0682215885357988	0.869437682174968	0.00357787254704804	0.0586464092616237	0.000116447480560933
0.000149561622008489	0.000584501685692603	1.61419304083361e-06	8.12940773827896e-06	4.57891476600894e-08	0.000743852697627864	1344	0.200076233712428	0.201063493465089	0.785776118788801	0.00217004394281455	0.0109287870625509	6.15567407446534e-05
1.98232372882802e-05	0.000191135010427639	1.01557477229864e-06	1.26130369098292e-05	3.76202640335712e-08	0.00022462447966208	4452	0.0651740469166107	0.0882505652015392	0.85090908486545	0.00452121146291109	0.0561516577748066	0.000167480695292723
3.60855485370834e-05	0.000217125553204142	7.73606341205046e-07	5.99249064850643e-06	7.26276058998735e-09	0.000259984461491526	3846	0.07504064131632	0.138798866401712	0.835148192928516	0.0029755868361012	0.0230494184695793	2.79353640918423e-05
1.399661621041e-05	8.22678361620341e-05	3.34768882841078e-07	2.53107668615369e-06	3.03120936324069e-09	9.91333291508021e-05	10087	0.0293035476023121	0.141189813055893	0.829870608268263	0.00337695592096807	0.0255320456584627	3.05770964135544e-05
1.52331941131908e-06	3.24552447988879e-05	1.28663441551657e-07	3.52689303295663e-06	2.87273922863026e-08	3.76628480770016e-05	26551	0.0112354724878353	0.0404462086405324	0.861731028214681	0.00341618990918066	0.0936438217775222	0.000762751458083296
1.11814307676436e-05	0.000120575935187455	5.97862352107277e-07	8.29984568284437e-06	9.91333601969613e-10	0.000140656065323652	7110	0.0413217704833407	0.079494835447835	0.857239500550563	0.00425052663553176	0.0590080894396291	7.04792644162581e-06
7.9058192116954e-05	0.000421915293972475	1.66585752324205e-06	1.14561204360442e-05	2.29996243532368e-08	0.000514118463673068	1945	0.142963868102138	0.153774271307299	0.820657735102807	0.00324022115708605	0.0222830363924242	4.47360403843858e-05
4.7499029041623e-06	7.79008010858728e-05	3.82491714501715e-07	8.0756199554352e-06	1.89816902426824e-08	9.11277973502147e-05	10974	0.0269692411603569	0.0521235346653653	0.85485223335851	0.00419731109083823	0.0886186234086143	0.000208297476671509
4.33022525345834e-09	1.4841384230913e-06	5.57791372863896e-09	2.45923366090577e-06	1.09125728569447e-09	3.95437148026487e-06	252885	0.001185610397617	0.00109504766435558	0.375315882814301	0.00141056897574665	0.621902538286831	0.000275962258766183
3.92073177104779e-06	9.22785021542058e-05	3.37409539796318e-07	1.0232395835588e-05	9.03316890177758e-09	0.00010677807246954	9365	0.0315274429894361	0.0367185104616517	0.864208353082323	0.00315991412836722	0.0958286247254271	8.45976022310616e-05
0.000111638532787838	0.000413041759490222	1.29291114739553e-06	6.15964726735944e-06	3.61016273585884e-08	0.000532168952320174	1879	0.147594717306832	0.20978024422716	0.776147796088863	0.00242951254814593	0.0115746084781991	6.78386576315491e-05
9.48749955633213e-06	0.000117030618953072	5.88351253713383e-07	9.34441954991694e-06	2.08642652275624e-08	0.000136471753578262	7328	0.040117425286599	0.0695198772461831	0.857544626521992	0.00431115771789348	0.0684714551173274	0.000152883396604099
2.90781457841647e-05	0.000263322373611804	1.46985740618955e-06	1.71543182894587e-05	2.36680663884873e-08	0.000311048363158006	3215	0.089106255482959	0.0934843234310595	0.846564087135358	0.00472549474707537	0.0551500034119925	7.60912745149682e-05
7.76039673847691e-06	5.86378919063434e-05	1.46822195729733e-07	1.42699491678259e-06	2.36397756804553e-09	6.79744697349007e-05	14711	0.0201865024306235	0.114166344640014	0.862645815922217	0.00215996088387798	0.0209931011208744	3.47774330166164e-05
1.35394283327557e-06	2.85800551581713e-05	1.1543747918894e-07	3.13483218619581e-06	5.13541573619827e-10	3.31847811984052e-05	30134	0.0099062066144433	0.0408001133164211	0.861239825186636	0.00347862710013853	0.0944659591833158	1.54752134886611e-05
2.49915916699128e-07	1.1009014483912e-05	5.780943013029e-08	3.27571880578634e-06	2.78987976377711e-10	1.45927376245041e-05	68527	0.00436828439914572	0.0171260474305705	0.754417352466178	0.00396152056028312	0.224475961267594	1.91182753748163e-05
1.15020317207718e-05	7.1090996028915e-05	2.24975622504444e-07	1.7885869192509e-06	4.07570892897681e-11	8.46066310485315e-05	11819	0.025063621678957	0.135947166058109	0.840253241949041	0.0026590778963341	0.0211400323719891	4.81724526608196e-07
7.98600906391134e-06	6.04290640284544e-05	2.34944227073861e-07	2.28677200846364e-06	6.24646575546488e-09	7.09430357936587e-05	14096	0.0210587668810091	0.112569316699937	0.851796985460494	0.00331173066454624	0.032233918141237	8.80490337858254e-05
1.07175351597651e-05	9.74153692962889e-05	4.09436480412945e-07	4.78901413710993e-06	3.66629957410577e-08	0.000113368018069318	8821	0.0334404164141731	0.0945375542616612	0.859284399209705	0.00361156953597441	0.0422430789447314	0.000323398047927771
1.40221170214899e-05	0.000137035464119369	4.0631245584674e-07	5.11216067428962e-06	9.97844901223619e-09	0.000156586032720007	6386	0.0458930320424568	0.0895489640928766	0.875144875561174	0.00259481927467484	0.0326476160452364	6.37250260377868e-05
2.67047865991671e-05	0.000139291663841931	4.74760616819806e-07	3.18617429042773e-06	1.73354352379168e-09	0.000169659118891869	5894	0.0496282487135092	0.157402601013078	0.821009001766106	0.0027983206556813	0.0187798587617234	1.0217803411419e-05
2.57160158079992e-05	0.000291926235369028	1.42858181552286e-06	2.09198490141821e-05	1.22571868319174e-07	0.000340113253875051	2940	0.0970168011398198	0.0756101548969526	0.858320668315602	0.00420031209970925	0.0615084792369413	0.000360385450795176
8.06971802973767e-05	0.000425504359971187	2.09654910881071e-06	1.42451596099472e-05	9.84775205054946e-09	0.000522553096739372	1914	0.145130884078633	0.154428671078425	0.8142796638777	0.00401212646502864	0.0272606931215875	1.88454572597454e-05
8.61916811122388e-07	1.30755089981064e-05	4.81138995840815e-08	9.38628947584886e-07	4.69527868499044e-09	1.49288639350828e-05	66984	0.00446867822378516	0.0577349230906235	0.875854254882653	0.00322287749377995	0.0628734344198228	0.000314510113120969
2.15504019679998e-05	0.000125223121971116	6.73495519141036e-07	5.03525572989517e-06	2.58269335433656e-09	0.000152484857881506	6558	0.0447182400925742	0.141328144101668	0.821216766771852	0.00441680261566954	0.0330213491349285	1.69373758825518e-05
2.16957774012651e-07	1.19172180487188e-05	7.86912461840088e-08	5.56099561319325e-06	3.46405641132645e-09	1.77773267385201e-05	56251	0.00531904892274249	0.012204184420065	0.670360522929272	0.00442649490226783	0.312813939631521	0.000194858116874259
1.59670472527356e-06	1.4857663940051e-05	7.97999067494932e-08	9.54843570848932e-07	1.99938351577931e-10	1.74892120812746e-05	57178	0.00523306904248622	0.091296550001994	0.84953306478334	0.00456280742543763	0.0545961456932223	1.14320960057429e-05
3.11336267273254e-06	4.19726883741045e-05	1.49272033553364e-07	2.58883476546706e-06	1.37262895032084e-09	4.78255304748078e-05	20909	0.0142455601928737	0.0650983406106182	0.877620968495346	0.00312117883631198	0.0541308113002685	2.87007574551394e-05
2.46725163610966e-05	0.00016116515577227	6.95683273149202e-07	5.84882759685233e-06	1.14712942915489e-08	0.00019239365429766	5198	0.0560892382025443	0.12823976160318	0.83768436313874	0.00361593668818663	0.0304003144916796	5.9624078213106e-05
2.46956956795322e-05	0.000192434721352807	8.30648061351386e-07	8.33437036941758e-06	8.03831880313449e-09	0.000226303473781911	4419	0.0656449046664866	0.109126454255543	0.850339228721943	0.00367050512954955	0.036828291807175	3.55200857892311e-05
1.09717794433852e-05	3.37066636502385e-05	1.67101383358393e-07	6.60097130711163e-07	1.95670678094055e-10	4.55058372783713e-05	21975	0.0135592950466508	0.241107077675945	0.740710767369159	0.00367208677726747	0.0145057682748078	4.29990282119381e-06
1.26365701823337e-06	3.72802701382978e-05	1.12758655216251e-07	4.28173990018714e-06	9.80271908897034e-09	4.29482284310236e-05	23284	0.0128020922583645	0.0294227972700399	0.868028123631952	0.00262545532925405	0.0996953787526712	0.000228245016082884
3.64639446340457e-05	0.000209304213310098	7.85600497074615e-07	5.80470951104801e-06	4.29172231639057e-08	0.00025240138517543	3962	0.0729334943688833	0.1444680844707	0.829251444736019	0.00311250469774002	0.0229979304868453	0.000170035608695556
1.74691180053597e-07	5.55941126944022e-06	2.34569200496844e-08	9.59952032403728e-07	7.48413331084559e-09	6.72499553525808e-06	148699	0.00201547164827798	0.0259764008968808	0.826678804512675	0.00348802016695826	0.142743891407935	0.00111288301555109
0.000116633794516408	0.000569906766705922	2.24697740797872e-06	1.41556977602034e-05	1.94539460710746e-08	0.000702962690336583	1423	0.190195942854722	0.165917474881295	0.810721215421898	0.00319643906976464	0.0201371964043008	2.76742227411244e-05
4.86742592307683e-06	6.19173960901402e-05	2.92205543786094e-07	4.7828465368678e-06	6.13673505438409e-09	7.18660108289253e-05	13915	0.0213298102038091	0.0677291791618095	0.861567177250627	0.00406597695371849	0.0665522752926026	8.53913412418617e-05
0.000139440624562559	0.000501740821970057	1.9224845362246e-06	8.91004944395424e-06	9.63727747860575e-09	0.000652023617790274	1534	0.17771718283552	0.213858241876464	0.769513263446607	0.00294848910955089	0.013665225002356	1.47805650219646e-05
1.48089269298207e-05	0.000169458531548486	1.16895157912722e-06	1.7231274009546e-05	4.06006497724473e-08	0.000202708284716752	4933	0.0590061263122424	0.0730553610599265	0.835972401351396	0.00576666898819954	0.085005277577202	0.000200291023276031
1.02385055970716e-05	0.000101583928436336	4.67714156881059e-07	5.97239869541297e-06	1.85150202224947e-08	0.000118281061905924	8454	0.0348641567071675	0.0865608190533065	0.858835106816437	0.00395426071887198	0.0504932793058891	0.000156534105495441
4.81933602811676e-06	5.02977901517811e-05	2.6281279380762e-07	3.52840881774662e-06	1.06752680933373e-08	5.89190230595454e-05	16972	0.0175209195772791	0.0817959256256877	0.853676580837882	0.00446057623090615	0.0598857318829048	0.000181185422618914
8.5457118224959e-06	0.000108020988569484	3.27013577637369e-07	5.32184723419141e-06	1.57166909530668e-08	0.000122231277894762	8181	0.0360073651750551	0.0699142802863728	0.883742610156523	0.00267536741225041	0.0435391605639057	0.000128581580948523
6.12620903946065e-05	0.000506779791876023	1.92017955857887e-06	2.05088520968781e-05	3.61213929294973e-08	0.000590507035319016	1693	0.162391470301972	0.103744895031623	0.858211268562177	0.00325174713209218	0.0347309191427302	6.11701313769836e-05
1.52009188088971e-05	0.00015922133899573	7.25613012433123e-07	9.78820053620072e-06	5.14839124171776e-08	0.000184987555265678	5406	0.0539893010029271	0.0821726563555349	0.860713785676324	0.00392249636139577	0.0529127514666754	0.000278310140069891
1.05435035018723e-05	5.12784076255374e-05	2.0827506670295e-07	1.3026834562608e-06	3.55458625236968e-09	6.33364242366258e-05	15789	0.0188221380006637	0.166468246809791	0.809619555312446	0.00328839319890923	0.0205676823717417	5.61223071117766e-05
4.23687225988963e-05	9.06315461220099e-05	4.04625286999517e-07	1.11305130086593e-06	1.76590683335993e-09	0.000134519711215605	7434	0.039555065007893	0.314962931573565	0.673741753554227	0.00300792562921127	0.00827426174801966	1.31274949775173e-05
7.66392626326631e-06	0.00012844338860088	5.14218500637399e-07	1.11041367224318e-05	1.93866349838694e-08	0.0001477450567222	6768	0.0433587159777262	0.0518726408402046	0.869358281423847	0.00348044470688632	0.0751574162194175	0.000131216809644749
3.30133106569166e-05	0.000331035648007899	1.61041496761187e-06	2.08309601882343e-05	1.17045691970349e-08	0.000386502038389859	2587	0.109500755690255	0.0854156184905203	0.856491338019771	0.00416664029592379	0.0538961198626912	3.02833310939194e-05
3.23433564658432e-05	0.000295893025552564	1.50578467088935e-06	1.77595219622629e-05	2.07706909734804e-08	0.000347522459342533	2878	0.0990223773240221	0.0930683919739535	0.851435691702789	0.00433291325613343	0.0511032351574101	5.97679097137372e-05
3.19540286261256e-06	9.74039377410995e-05	3.24622201809716e-07	1.27604153847748e-05	4.09420760173699e-08	0.000113725320266314	8793	0.0335440287846253	0.0280975499135091	0.856484180594135	0.002854440867254	0.112203820177365	0.00036000844773613
1.80635968766095e-06	4.24238366975483e-05	1.97524476169289e-07	5.97036784607093e-06	1.57900214608327e-09	5.03996677095956e-05	19841	0.0150065438598441	0.0358407062933281	0.841748341318355	0.00391916227121638	0.118460460502882	3.13296142185208e-05
3.6125936855374e-06	0.000117060235266226	7.47832702752618e-07	3.12739913409244e-05	1.86525345385844e-08	0.00015271330552998	6548	0.0447837174020899	0.0236560506172018	0.766535927304947	0.00489697148625867	0.20478890973115	0.000122140860443379
7.42276937034696e-06	0.000139024474638034	6.6954744115227e-07	1.61651097241346e-05	1.0105460780685e-07	0.000163382955781474	6121	0.0478368580415998	0.0454317241039204	0.850911736619453	0.00409802502317191	0.0989400004842338	0.000618513769220891
2.64830783480899e-06	3.37765720375954e-05	1.1318825416821e-07	1.85685932992228e-06	7.62830491305023e-09	3.84025557614079e-05	26040	0.0114548755029974	0.0689617600261482	0.87953969124989	0.00294741461665834	0.0483524935543041	0.000198640552999761
7.07653196669322e-05	0.00033202907124566	1.26224876171239e-06	7.62640793535176e-06	3.05926082062174e-08	0.000411713640217863	2429	0.116213291349812	0.171879949446139	0.806456329865494	0.00306584149372477	0.018523573645304	7.43055493377119e-05
3.29534483106324e-08	3.90512664349228e-06	1.03183498105615e-08	1.5728568958543e-06	3.32632293080548e-09	5.52458166039859e-06	181009	0.001656006382033	0.00596487667959548	0.706863774226579	0.00186771604527555	0.284701538060137	0.000602094988413203
3.08047674278763e-06	2.64458879062213e-05	1.42268746666891e-07	1.5706955835302e-06	1.03445633475027e-09	3.12403634355408e-05	32010	0.00932847272948201	0.0986056628036249	0.846529457340915	0.00455400421190484	0.0502777628298422	3.31128137124492e-05
3.01476452240288e-07	2.16069877703518e-05	9.45467960480299e-08	8.72574043245896e-06	9.31769949037869e-09	3.07380691505895e-05	32533	0.00917917426043802	0.00980791769200984	0.702939005846353	0.00307588598310564	0.283874058247137	0.000303132231394567
4.40730461038909e-08	3.45064548192367e-06	1.24250096766659e-08	1.25108002190564e-06	6.79381613844914e-09	4.76501737574831e-06	209863	0.00142848735780055	0.00924929389097338	0.724162203371141	0.00260754761145329	0.262555185689992	0.00142576943644035
3.85757081860297e-05	0.000259949851163574	1.24590144086118e-06	1.08133950453542e-05	2.41422486455189e-08	0.000310608998084464	3219	0.0889861457646686	0.124193788408988	0.836903801134844	0.00401115694826839	0.0348135279790372	7.77255288623475e-05
5.50062995753028e-06	0.000122271735801827	4.66705588556001e-07	1.33746402206443e-05	8.35675080564642e-08	0.000141697279076614	7057	0.0416212226746804	0.0388195877392688	0.862908141910869	0.00329368066625795	0.0943888288314473	0.000589760852156379
1.94453917117391e-05	0.00025774293675285	1.09450020546071e-06	1.8716032938657e-05	7.26321815160591e-09	0.000297006124826859	3367	0.085259693446011	0.0654713491954917	0.867803439754325	0.00368510988148396	0.0630156463930419	2.44547756577075e-05
1.13071977010662e-05	9.44945250879605e-05	3.74359314805168e-07	4.02555416361722e-06	1.75989457214259e-08	0.000110219235213171	9073	0.032526836976405	0.102588243142836	0.857332432993229	0.00339649711850327	0.0365231545640065	0.00015967218142449
2.44350409798495e-07	1.09222403918741e-05	4.51332295428922e-08	2.59507824161594e-06	2.61057084833909e-08	1.38329079813148e-05	72291	0.0041413021565242	0.0176644281974953	0.789583824791404	0.00326274342342602	0.187601785909464	0.0018872176782101
1.07268602875539e-05	0.000148076730486618	5.03030849996227e-07	8.94624673396408e-06	6.47940471808167e-09	0.00016825934776285	5943	0.0492290065548007	0.0637519426419786	0.880050543731583	0.00298961606998034	0.0531693891181202	3.85084383377852e-05
4.43039965626908e-06	6.05202518218865e-05	2.66516060418393e-07	4.68471310522131e-06	2.30633368104362e-08	6.99249439806057e-05	14301	0.020759704531764	0.0633593593939509	0.865503043358494	0.00381145904803748	0.0669963083062412	0.000329829893275753
1.61767138310022e-06	3.98566200149554e-05	1.63122456622777e-07	5.17241458526877e-06	2.20625991449713e-09	4.68120346998616e-05	21362	0.0139457830487222	0.034556741518971	0.851418236154413	0.00348462649975903	0.110493265640599	4.71301862575022e-05
3.82218256166393e-06	3.80902627467452e-05	2.09641068394175e-07	2.68711999358145e-06	9.14742881182227e-10	4.4810121113266e-05	22316	0.0133533794365247	0.0852973048656274	0.850037040749454	0.00467843119335178	0.0599668094355124	2.04137560545762e-05
1.03928282026745e-05	4.17638431260278e-05	1.42680055119442e-07	7.3730452041233e-07	3.48476534751627e-09	5.30401406695816e-05	18854	0.0157865298060919	0.195942696823102	0.78740068557132	0.00269003915370964	0.0139008779219768	6.57005298915953e-05
0.000122210487905366	0.00039437280038876	1.48867682126388e-06	6.18435485564839e-06	3.36245454041784e-09	0.000524259682425578	1907	0.145568673361075	0.23311059767163	0.752247051621681	0.00283957906962492	0.0117963579175789	6.41371948508583e-06
4.47146384728294e-08	2.39898516420908e-06	8.82904716944906e-09	6.09104277471658e-07	5.25485043627384e-09	3.06688797775929e-06	326063	0.000919644671609099	0.0145798081955046	0.782221320637153	0.00287882936497071	0.198606627268036	0.00171341453433624
1.04123600997454e-05	6.02539287734046e-05	2.85483244587477e-07	2.12476872251263e-06	3.93619067086799e-10	7.30769344593172e-05	13684	0.0216852998498839	0.142484905487409	0.82452731794529	0.00390661221218042	0.0290757779897776	5.38636534221248e-06
1.1370017367596e-05	4.0091565935802e-05	9.02149087289678e-08	4.09049476343306e-07	2.03334041674308e-09	5.19628810288871e-05	19245	0.0154683856624825	0.218810372759648	0.771542399920328	0.00173614139444685	0.00787195529277732	3.91306327994538e-05
4.15374142891174e-07	9.15243641328614e-06	4.611077139068e-08	1.30656487353709e-06	1.0574822948746e-09	1.09215436833999e-05	91562	0.00327111919086298	0.0380325487799418	0.838016738164703	0.00422200127814948	0.119631886426731	9.6825350475126e-05
0.000126717128918505	0.000604302816114496	2.41646758786931e-06	1.48592191514339e-05	2.25707755867504e-08	0.000748318202547891	1336	0.20114793433379	0.16933589011607	0.807547930889496	0.00322919792628545	0.019856819065527	3.01620026212123e-05
2.1350350269248e-05	0.000211237100423266	7.20312411975136e-07	9.18199323473742e-06	5.34019954943015e-08	0.000242543158334721	4123	0.0701869857580883	0.0880270151334613	0.870925825628728	0.00296983191330044	0.03785715209524	0.000220175229270348
1.13992403627236e-05	0.00012872135071344	4.93140558174991e-07	7.17000597562299e-06	2.8125359553106e-08	0.000147811862969515	6765	0.0433778915035711	0.0771199288995814	0.870845872093419	0.00333627185442279	0.0485076490585993	0.000190278093977522
9.39642247212816e-06	6.15066278556157e-05	3.06016995398998e-07	2.57645825681276e-06	3.10107315738219e-10	7.37858356872713e-05	13553	0.0218933515510911	0.127347239271685	0.833583129915354	0.00414736775085124	0.0349180602593245	4.2028027852467e-06
2.69833149312748e-06	4.62869236548113e-05	2.28006149821803e-07	5.03264664797134e-06	1.62275125841863e-08	5.42621354583161e-05	18429	0.0161472941491437	0.0497277055231328	0.853024365219991	0.00420193838476845	0.092746933113928	0.000299057758179315
3.87248333814134e-06	7.06612806713025e-05	2.08101679034699e-07	4.8884421112045e-06	5.44885881260113e-10	7.96308526855643e-05	12558	0.023607095037303	0.0486304391770421	0.887360593139952	0.00261332978382666	0.0613887952513497	6.84264782912329e-06
4.45198769211165e-05	0.000419520213341502	2.29849024354123e-06	2.7957887651372e-05	4.68364540551167e-09	0.000494301151802938	2023	0.137850860538304	0.090066302210166	0.848713809003528	0.00464997954214269	0.0565604339569047	9.47528725844218e-06
2.10624005372883e-05	0.000239371612380321	1.03205874068615e-06	1.51214845868673e-05	1.55557810631398e-08	0.000276603112026226	3615	0.079641869236396	0.0761466506396041	0.865397394218852	0.00373118991006975	0.0546685265978987	5.62386335756948e-05
3.36612657952546e-06	4.64350166641353e-05	2.92372698438439e-07	5.18886189117017e-06	1.15432209051424e-08	5.52939210541745e-05	18085	0.0164518012142099	0.0608769737314791	0.839785202041294	0.00528761015432394	0.0938414529526013	0.000208761120301685
4.61292563426662e-07	4.26689092275541e-05	2.29759638367052e-07	2.74327884200451e-05	2.5288618800457e-08	7.08180384681934e-05	14121	0.0210220540796509	0.00651377210389473	0.602514700357284	0.00324436603070056	0.387370068607111	0.00035709290101017
2.94976634235215e-06	2.40088607251628e-05	7.64595360941568e-08	8.00284601491407e-07	5.62462145642647e-09	2.78409958265569e-05	35918	0.0083176305122028	0.105950460993871	0.862356392520315	0.00274629314879692	0.0287448267467514	0.000202026590265182
2.28355190577462e-06	4.1948968782741e-05	1.5630060989598e-07	3.69444274961791e-06	1.51616881553467e-10	4.8083415664911e-05	20797	0.0143218243412576	0.0474914661156455	0.872420733898763	0.00325061370401023	0.076834033076272	3.15320530908352e-06
0.000109100520074083	0.000443019671535387	1.60697644145662e-06	8.40485671817577e-06	1.02727632375149e-07	0.000562234752401477	1779	0.155252792992649	0.194047983708017	0.787962091711895	0.00285819479246477	0.0149490167270452	0.000182713060578998
4.16465240333994e-07	8.83282393326931e-06	2.93172228749871e-08	7.9959311312513e-07	2.70163765778322e-09	1.00809011472612e-05	99197	0.00301971704299997	0.0413123027644349	0.876193884280774	0.00290819465906101	0.0793176226455077	0.000267995650221926
8.10233060572984e-06	0.000152046511031565	3.87048507668349e-07	9.36522329426334e-06	3.91621381668927e-09	0.000169905029653043	5886	0.0496983700245288	0.0476874087969927	0.894891171509481	0.00227802854605733	0.0551203417190634	2.30494284053064e-05
9.67236694577414e-07	4.76128945651464e-05	1.71512302909424e-07	1.08805073407644e-05	1.54238907772197e-08	5.96475747941749e-05	16765	0.0177356448917471	0.0162158595368721	0.798236889419958	0.00287542793652985	0.18241323940344	0.00025858370320072
3.60960633642513e-05	0.00016535371770879	8.5736344624795e-07	5.05348030582877e-06	1.66724884667596e-08	0.000207377297313584	4822	0.0603235272510655	0.174059860128608	0.797356894177046	0.00413431680976869	0.0243685320008158	8.03968837608508e-05
2.93813754455069e-06	4.47558696704273e-05	2.10878265763518e-07	4.13283945942042e-06	1.19241601465522e-08	5.20496491003085e-05	19212	0.0154940144345951	0.0564487483650158	0.85986880688043	0.00405148294769711	0.0794018697696834	0.000229092037173436
5.40026542970991e-07	2.07152989985755e-05	7.88597111456705e-08	3.8924145334841e-06	6.24014734582838e-09	2.52328399335221e-05	39631	0.00754136759516844	0.0214017345805598	0.820965814912296	0.00312528083851967	0.154259867051785	0.000247302616838554
1.82623680054068e-05	8.49380118883518e-05	4.64524273089424e-07	2.77886901201972e-06	6.10587192432739e-09	0.000106449879050792	9394	0.0314320742311591	0.171558372524716	0.797915532133428	0.00436378394443997	0.0261049522723628	5.73591250527772e-05
3.0615424392107e-05	0.000118948844896246	4.67961817312043e-07	2.33869803050425e-06	2.27445908388879e-09	0.000152373203595254	6563	0.044686236287327	0.200923939838072	0.78064149134915	0.00307115559869098	0.0153484863172956	1.49268967917115e-05
3.32485993280411e-05	0.000373050942831951	9.49587038511497e-07	1.37563205883396e-05	1.52231689608732e-07	0.000421157681476452	2374	0.118714743239471	0.0789457269578499	0.885774994116567	0.00225470668178847	0.0326631121629174	0.000361460080877674
1.26552351861062e-06	5.50123295469039e-05	2.01579562453188e-07	1.12932204661353e-05	3.62968871873448e-08	6.78089499812903e-05	14747	0.0201378443724363	0.0186630749917201	0.811284197175782	0.00297275746798626	0.166544688706304	0.000535281658208242
4.48634714009161e-05	0.000354898944795289	2.19002826228057e-06	2.2336821986691e-05	1.75070628741478e-08	0.000424306773508051	2357	0.119547276371484	0.105733573447337	0.836420644103988	0.0051614265880651	0.0526430954707991	4.12603898104296e-05
1.26827048456826e-06	3.72129278118837e-05	1.30960693152416e-07	4.9458422894821e-06	1.10625212242247e-08	4.35690638003107e-05	22952	0.0129859493027904	0.0291094270554239	0.85411355135931	0.00300581838876882	0.113517295486318	0.000253907710180034
2.62881669908808e-08	4.20216955379491e-06	1.40635177096131e-08	2.8922896008123e-06	1.68910192447927e-08	7.15170185855249e-06	139827	0.00214321825054775	0.00367579179205348	0.58757616535282	0.00196645749330209	0.404419767212961	0.00236181814886387
6.38774292300485e-07	2.62315623843156e-05	1.34583532610345e-07	7.11340191684063e-06	2.02158985825625e-08	3.41385380246496e-05	29292	0.0101894682373941	0.0187112374829661	0.768385639870553	0.00394227580903347	0.208368674478808	0.000592172358639543
1.64545084288473e-05	0.000173694068017571	8.81751446791161e-07	1.1988993772599e-05	1.36081954844439e-08	0.000203032929861293	4925	0.0590977871715131	0.0810435452026855	0.855497027680359	0.00434289869822375	0.059049503845458	6.70245732736097e-05
1.48574834329229e-07	1.20826307636793e-05	7.0780674280195e-08	7.40796482627459e-06	9.81839916615969e-09	1.97197694977295e-05	50711	0.00589852417441317	0.00753430887446914	0.612716632670098	0.00358932564036028	0.375661836571038	0.000497896244035214
3.79444111727602e-07	2.12802633379662e-05	8.8285839933169e-08	6.37354069727441e-06	1.03468311668753e-08	2.81318808180683e-05	35547	0.00840416881343997	0.0134880463265683	0.756446519718601	0.00313828430115009	0.226559352305406	0.000367797348275051
5.82271802264098e-06	7.71804793864963e-05	3.48567006915937e-07	5.94639953088755e-06	2.12577209479108e-09	8.93002897190356e-05	11198	0.0264355803985159	0.0652037976692005	0.864280279821357	0.00390331328165484	0.0665888044663308	2.38047614568707e-05
5.43400183803108e-09	9.08329401928422e-07	3.94660818111894e-09	8.48315786432052e-07	2.68966661001591e-10	1.76629476504063e-06	566157	0.000529748531139962	0.00307649773162641	0.514256974490625	0.00223439952335938	0.480279850918621	0.000152277335768135
0.000169948720571392	0.000601297224283876	3.2492029761931e-06	1.48119843070048e-05	6.99067963366013e-09	0.000789314122818099	1267	0.210920133718564	0.215311896314007	0.761797118410926	0.00411648909130426	0.0187656395328661	8.85665089673197e-06
3.6187706133882e-05	0.000135639419591872	5.2119986451065e-07	2.51300450867156e-06	5.85291409630737e-09	0.000174867183013032	5719	0.0511122238560665	0.206943953178368	0.775671096513078	0.00298054703878776	0.0143709326436869	3.34706260800871e-05
1.11929924290596e-08	4.22303129620699e-06	1.44710030725824e-08	7.03091468358262e-06	1.30788640914134e-08	1.12926888393827e-05	88553	0.00338209357399122	0.000991171596796739	0.373961538856839	0.00128144884521351	0.622607669757328	0.00115817094382354
5.71808563881277e-06	5.6655500318866e-05	2.51676777109045e-07	3.20790370103053e-06	2.86247598216394e-09	6.58360289118005e-05	15189	0.0195576767197575	0.0868534407880706	0.860554642424842	0.00382278186076825	0.0487256560587533	4.34788675665532e-05
1.87726373494311e-07	1.71525425508737e-05	7.89913481404575e-08	9.29403234958238e-06	2.58747195873034e-09	2.67158800940496e-05	37431	0.00798283764998176	0.00702677107523487	0.642035466939159	0.00295671892007223	0.34788419160679	9.68514587436947e-05
3.39426463749723e-05	0.000435958204364652	9.57335792462289e-07	1.58988242855877e-05	3.72111503506248e-08	0.000486794221968025	2054	0.135906089539697	0.0697268883713287	0.895569800730478	0.00196661289156627	0.0326602567740257	7.64412326017071e-05
1.90231559976586e-06	7.07998480824834e-05	2.93607011837693e-07	1.40865391537154e-05	1.87962513596999e-08	8.71011060991621e-05	11481	0.0257929976946262	0.021840315065576	0.812846716342268	0.00337087581302848	0.161726294700303	0.000215798078824635
9.22301785696785e-05	0.000318344959803215	1.51501988162893e-06	6.73073205486751e-06	3.01778106214782e-08	0.000418851068120011	2387	0.118104440470909	0.220198026433712	0.760043328126362	0.00361708491858218	0.0160695114974351	7.2049023909452e-05
1.54654468397065e-06	2.24851808957617e-05	8.3841178872186e-08	1.56775073813975e-06	2.98263541004496e-09	2.56863001321543e-05	38931	0.00767637399573806	0.0602089314542685	0.875376398316492	0.00326404263910445	0.0610345098388547	0.000116117751279846
3.80560320744218e-06	6.44847341733748e-05	3.33081160071419e-07	7.26439566838597e-06	4.49879619486781e-09	7.58923130054692e-05	13177	0.0225113103614547	0.0501447782619028	0.849687295322356	0.0043888655765099	0.0957197821584704	5.92786807610357e-05
3.44753758713904e-05	0.000205029581671729	8.09905960063679e-07	6.20032226591693e-06	6.76836109157976e-08	0.000246582869380015	4055	0.0713134313010541	0.139812534252976	0.831483477287922	0.00328451835320122	0.02514498384055	0.000274486265351583
3.92996918992933e-07	1.65602410742104e-05	5.7944935010197e-08	3.14151479968642e-06	1.77797629873659e-08	2.01704774908873e-05	49577	0.00603293261250337	0.0194837687491772	0.821013834783636	0.00287275970716983	0.155748162189304	0.000881474570713488
1.09139633159217e-05	9.89688001716107e-05	3.35510834382754e-07	3.91521197516885e-06	2.0998790045682e-08	0.00011415448508713	8760	0.0336684656232917	0.0956069602310544	0.866972507440874	0.00293909463238936	0.034297487060456	0.000183950635226066
1.87287420129082e-07	1.16423910247292e-05	4.20288225923768e-08	3.36154003810083e-06	4.218978667602e-10	1.52336692034182e-05	65644	0.0045597083920953	0.0122943079325273	0.764253895057455	0.00275894284109478	0.220665159077141	2.76950917816655e-05
0.000207095940086626	0.000794037856503145	4.0858211050367e-06	2.02029407270652e-05	2.2310721816635e-09	0.00102542478949405	975	0.264926856058554	0.201961121096758	0.774350166524572	0.00398451563381128	0.0197020209907675	2.17575409188646e-06
1.61977358633543e-05	0.000205990260312852	8.62065655287067e-07	1.41323533082218e-05	7.37497276404567e-08	0.000237256164867356	4215	0.0687106865266761	0.0682710852736328	0.868218789712024	0.00363348052839439	0.0595658001810947	0.000310844304853737
2.13643318005391e-06	5.03377322935398e-05	2.07469609707737e-07	6.29239391337095e-06	2.28397407544585e-08	5.89968687374269e-05	16950	0.0175438651871723	0.036212653752225	0.853227185964298	0.00351662069780528	0.106656404789482	0.000387134796189094
1.68079340818364e-07	1.19279286244051e-05	6.10125134165121e-08	5.57159454918016e-06	1.13813679778344e-08	1.77399963957979e-05	56370	0.00530790912829782	0.00947459836340084	0.672374918138678	0.00343926301084052	0.314069655081773	0.000641565405308103
4.03792708486638e-05	0.000167958459666006	9.45267324854165e-07	5.05875146179944e-06	6.93288139885413e-09	0.000214348682182722	4665	0.0622871411256705	0.188381241430924	0.783575891186628	0.00440995165087309	0.0236005717893199	3.23439422545373e-05
9.83600741772274e-06	9.02681001801151e-05	4.56953247927548e-07	5.39621205166913e-06	2.68530353385505e-08	0.000105984125932773	9435	0.0312967163381248	0.0928064210668853	0.851713399395049	0.00431152537142589	0.0509152857012946	0.000253368465345307
1.01147260128392e-05	8.87904387882867e-05	4.89351397302961e-07	5.52730544185185e-06	1.02434649855067e-08	0.000104932065105266	9530	0.0309908953945736	0.0963930901645011	0.846170698148497	0.00466350678233628	0.0526750849352573	9.76199694081178e-05
4.47436221695951e-05	0.000255191043066937	7.5102130747637e-07	5.51520445873441e-06	2.21597018696178e-08	0.000306223050704612	3266	0.08778628885825	0.146114481149087	0.833350208221582	0.00245253029041506	0.0180104157608124	7.23645781028855e-05
7.23423547724185e-07	5.95532566135919e-05	2.42558151485357e-07	2.57995956842293e-05	3.96978529470139e-08	8.63585318499778e-05	11580	0.0255759283806688	0.00837697830459783	0.689604782965138	0.00280873407976331	0.298749818130865	0.000459686519636266
6.41951913174373e-06	5.08908454398104e-05	2.84507886101764e-07	2.9010136921735e-06	2.00999799709461e-09	6.04978961478265e-05	16530	0.0179862000908888	0.106111444207211	0.841200251252684	0.00470277322382533	0.0479523070535358	3.32242627443305e-05
3.29332741397941e-07	2.23754743244222e-05	1.25036138889027e-07	1.09389144484606e-05	1.18975848527636e-08	3.37806552380225e-05	29603	0.0100831880774923	0.00974915196515353	0.662375379244776	0.00370141248024966	0.323821855182609	0.000352201127211176
2.28849567030787e-05	0.000263700311001783	9.48367365009122e-07	1.40929938007397e-05	1.72816157814794e-08	0.000301643910486392	3315	0.0865318998536059	0.075867457977777	0.874210623302735	0.0031439963879261	0.0467206308856529	5.72914459092289e-05
1.23572321401967e-05	9.37194859470985e-05	3.64775454839817e-07	3.55947650217872e-06	5.03041741455171e-09	0.000110006000461728	9090	0.0324649385109617	0.11233234631138	0.851948853278272	0.00331595961410055	0.0323571122233199	4.57285729272725e-05
7.73368484944858e-07	1.40415549038267e-05	4.33244048756518e-08	1.01161668915932e-06	4.32118214654408e-09	1.58741856649531e-05	62995	0.00475097175828543	0.0487186241403423	0.884552770151073	0.00272923637092788	0.0637271549237804	0.000272214413876005
2.5096840241029e-05	0.000257000437314864	7.01094171933454e-07	9.2550781092899e-06	3.42458208249519e-08	0.000292087695657942	3424	0.0839085732929009	0.0859222781859989	0.879874233441975	0.00240028656583498	0.0316859568097944	0.000117244996396755
4.35603877502799e-05	0.000189401975170819	7.62116193008624e-07	4.26397118356339e-06	3.53658190234079e-08	0.000238023816116694	4201	0.0689251844215525	0.183008526041461	0.795726991781201	0.00320184847651962	0.0179140526907313	0.000148581010087114
2.12982847455192e-06	4.54898195660734e-05	2.35295862403974e-07	6.46765725618332e-06	9.91823119198336e-09	5.43325193904046e-05	18405	0.0161680692844312	0.0391998843132619	0.837248485372227	0.00433066357025086	0.119038419877241	0.000182546867019293
5.88083676183852e-08	1.22125479141197e-05	5.27499682140507e-08	1.41199416264643e-05	5.2753988021841e-08	2.64968018644382e-05	37740	0.00791763496341824	0.00221945153680275	0.460906488888772	0.00199080509730675	0.532892297670643	0.00199095680647569
2.40569378138846e-05	0.000164221654780124	8.1527015413481e-07	7.1634225228054e-06	1.58087756528282e-08	0.000196273094046602	5095	0.0571873659419952	0.122568699142087	0.83669978087334	0.00415375402367294	0.0364972211683001	8.05447925994107e-05
1.03621455208154e-06	4.16398862927796e-05	1.50058225706533e-07	7.76585437895008e-06	2.67541974755829e-08	5.06187676469934e-05	19756	0.0150712886035744	0.02047095573934	0.822617543421228	0.00296447805195522	0.153418479744664	0.000528543042812936
4.3194417249243e-08	1.04161376997165e-05	4.90972000451051e-08	1.52605547051733e-05	1.31434482102095e-08	2.57821274703943e-05	38787	0.00770490183936279	0.00167536279924313	0.404006136098635	0.00190431143052425	0.591904400546348	0.000509789125249737
1.22891733061613e-06	2.2038156952734e-05	1.11677279186472e-07	2.5759196387306e-06	3.46957733903332e-09	2.59581407786063e-05	38524	0.00775729895436894	0.0473422708158264	0.848988266944644	0.00430220639216629	0.0992335953757358	0.000133660471627183
0.000112932252692068	0.000334242170014235	9.08769903344344e-07	3.46154833991382e-06	1.63637058557713e-08	0.000451561104655417	2215	0.126719899799773	0.250092958688826	0.740192559917872	0.00201250704273527	0.00766573627406484	3.62380765018687e-05
5.95666767195159e-07	1.3649438336485e-05	7.98995929683003e-08	2.35469792683286e-06	4.00995161931169e-09	1.66837125751006e-05	59939	0.00499265060574905	0.0357034901263017	0.818129554500711	0.00478907752747704	0.141137526568703	0.000240351276807315
1.29882667594063e-09	4.70993767992737e-07	1.7433725974237e-09	8.12965960928905e-07	3.42072999177544e-09	1.29042265818678e-06	774940	0.000387052123219211	0.00100651260864069	0.364991861391017	0.00135100897861897	0.629999756879062	0.00265086014266211
7.17107406208456e-06	5.56154596569134e-05	2.23117114835227e-07	2.22574215367941e-06	6.78569876063256e-09	6.52421786862733e-05	15328	0.0193829789406281	0.109914693323896	0.852446389387894	0.00341982930870716	0.0341150801291021	0.000104007850400929
4.2558677322689e-08	8.65856644610572e-06	4.41142378372538e-08	1.15596173852591e-05	1.90977057139908e-08	2.03239544522388e-05	49203	0.00607869779907921	0.0020940155825827	0.426027644691555	0.0021705538624839	0.568768121008349	0.000939664855029583
1.12729113746243e-06	2.06833078234474e-05	9.05995162593896e-08	2.13804965472305e-06	4.52425461747987e-09	2.40437723865098e-05	41591	0.00718726561132221	0.0468849529658215	0.860235552514721	0.00376810738360767	0.0889232197158314	0.000188167420018429
5.20784834868113e-06	5.78556249169642e-05	2.89164414554462e-07	4.13288913711568e-06	8.43723393224802e-10	6.74863705407087e-05	14818	0.0200430083524508	0.0771688906508861	0.857293472050996	0.00428478242699441	0.061240352740894	1.2502130229627e-05
1.6634510136721e-05	0.000160772316093822	7.78390140722836e-07	9.68758115703841e-06	1.53334097493806e-08	0.000187888130938054	5322	0.0548122890020701	0.0885341189657447	0.855681065595507	0.00414283827741876	0.0515603679097345	8.16092515946951e-05
1.9254607647486e-05	0.00015639221305161	9.21323238346564e-07	9.63352895975367e-06	5.52710451236393e-09	0.000186207200001708	5370	0.054335441007359	0.103404205891659	0.839882738423514	0.00494783895755971	0.051735534177332	2.96825499353045e-05
1.20973367223443e-05	0.000167180370514049	1.05192514836184e-06	1.87337185440995e-05	3.78234225729627e-08	0.000199101174351427	5023	0.0579870896891257	0.0607597457009051	0.839675461777859	0.00528336988362069	0.0940914517713148	0.000189970866300375
1.09198733236449e-06	4.84018362067255e-05	2.5955887783462e-07	1.48235917010867e-05	2.34780699803453e-08	6.46004521879917e-05	15480	0.0191941621295386	0.0169037103515426	0.749249185839643	0.00401791116073439	0.229465757576263	0.000363435071816875
6.23129307017394e-05	0.000356627454186661	1.59950989240704e-06	1.17937524949128e-05	5.15939506956457e-09	0.00043233880667079	2313	0.121667176922658	0.144129857741844	0.824879582133417	0.00369966763965515	0.0272789588002293	1.193368485539e-05
3.52769302778511e-05	0.000111962479280594	5.03961495493935e-07	2.05720050319161e-06	7.03334178475268e-09	0.000149807604898915	6675	0.043950556526604	0.235481571857815	0.747375137304559	0.00336405815868954	0.0137322835151108	4.69491638258186e-05
7.45478082565706e-06	7.04930010582675e-05	3.9388429207241e-07	4.79194013235081e-06	9.4078552956256e-09	8.31430141636434e-05	12027	0.0246354117560337	0.0896621430031926	0.847852363393057	0.0047374309920634	0.0576349099266385	0.000113152685048306
2.68158468192717e-06	5.96637950751983e-05	2.54355409737663e-07	7.28583474203632e-06	3.29381391603795e-09	6.98888637228155e-05	14308	0.0207491043606755	0.0383692699964695	0.853695308480467	0.00363942688704249	0.104248865326134	4.71293098869294e-05
8.46256948121624e-05	0.000484954822319147	2.26284562889861e-06	1.67187724225909e-05	1.82202290154533e-07	0.000588744337472953	1699	0.161948156483493	0.1437392929763	0.823710380639415	0.00384351149534846	0.0283973388081358	0.000309476080800358
6.59222188442409e-06	4.75766649461282e-05	1.62362340340653e-07	1.50709359923938e-06	6.60838815674303e-10	5.5839003608948e-05	17909	0.0166126314902257	0.118057656089116	0.852032842120847	0.00290768691858669	0.026989980154264	1.18347171862574e-05
5.00812821005054e-07	2.1862347863204e-05	8.7509480267689e-08	4.91624727996724e-06	9.5978135751887e-09	2.73765152580191e-05	36528	0.00817943191110004	0.0182935196932471	0.798580376543725	0.00319651640988367	0.179579001696616	0.000350585656528265
1.14991123906038e-05	0.000125533294781705	4.05661623299387e-07	5.70159769606289e-06	5.23119624391755e-08	0.00014319197845411	6984	0.0420509339827332	0.0803055626072589	0.876678261847856	0.00283299125886016	0.0398178568214289	0.000365327464596352
5.05044753776689e-06	3.13483398930542e-05	1.20082661540803e-07	9.58502756036447e-07	4.97099642939483e-10	3.74778699480412e-05	26682	0.0111805989599553	0.134758126456193	0.836449348282467	0.0032040951555487	0.0255751662878734	1.32638179178447e-05
1.53974716356563e-06	2.76296807597315e-05	8.94362398544459e-08	2.06442383747273e-06	2.70346312947612e-09	3.13259914637538e-05	31922	0.00935392197359419	0.0491523840625194	0.882004989106278	0.00285501705374368	0.0659013088176763	8.63009597830033e-05
1.81948730016077e-05	0.00020301697851171	6.87551913353985e-07	9.88590078756368e-06	1.3219708987662e-08	0.000231798523923223	4314	0.0671842864972716	0.0784943436811284	0.875833784769716	0.00296616174131341	0.0426486787760482	5.7031031793976e-05
4.49771773226898e-05	0.000325860936445747	1.47349630205073e-06	1.37580584823913e-05	7.52103397329242e-09	0.000386077189586852	2590	0.109387206329859	0.116497888338911	0.844030533879654	0.00381658471879042	0.0356355124142767	1.94806483681173e-05
5.17552724716789e-06	0.000124521684938524	7.09328544128059e-07	2.2008015873986e-05	9.31256188157455e-08	0.000152507682222622	6557	0.0447247821708155	0.033936174045403	0.816494507842265	0.00465110041533924	0.144307588662058	0.000610629034934819
8.97318334851022e-06	6.39506299362673e-05	2.85212128054015e-07	2.61461213200536e-06	1.58379046880857e-08	7.5839475449525e-05	13186	0.0224958146290587	0.118318109339803	0.843236712242685	0.00376073445080509	0.0344756093908576	0.000208834575848651
1.67328619601835e-07	2.56364057436056e-05	1.51108459570825e-07	2.98832418916628e-05	4.89734191616042e-08	5.58870581336026e-05	17893	0.0166268090438151	0.00299404952040635	0.458718111129049	0.00270381846204156	0.534707728222596	0.000876292665907179
2.29373156570365e-07	6.31585016179849e-06	2.56761080775811e-08	9.09154941261661e-07	2.7963417700245e-11	7.4800823311258e-06	133688	0.00224151713217924	0.0306645229847147	0.844355701208962	0.00343259698770143	0.121543440434943	3.73838367846365e-06
1.32660966343994e-06	3.63520075122234e-05	2.08654238166086e-07	7.35845095895878e-06	3.74592070090109e-09	4.52494682934891e-05	22100	0.0134834208452882	0.0293176851236245	0.803368721958089	0.00461119756839461	0.162619611599228	8.27837506643163e-05
3.24995509840252e-06	6.30347847051981e-05	2.65796433975217e-07	6.63627517691366e-06	1.77154656791374e-09	7.31885829610574e-05	13663	0.0217180699087806	0.0444052195973212	0.861265270550982	0.00363166525736184	0.0906736393631876	2.42052311472727e-05
1.61901341228537e-06	2.83108634382721e-05	1.33223240076142e-07	2.99668364741197e-06	7.19918396431086e-09	3.30669829220099e-05	30242	0.00987121543435487	0.0489616308843142	0.856167117061894	0.00402889009833029	0.0906246467807417	0.000217715174719462
6.79797631670362e-07	5.57361422972744e-05	2.05263752679155e-07	2.17375038550838e-05	1.4667204136232e-08	7.8373374740844e-05	12759	0.0232386586763054	0.00867383386154084	0.711161698492329	0.00261904956061797	0.277358272844099	0.000187145241413066
8.28000924607957e-06	0.000105125708655385	3.98063765214893e-07	6.50658507411778e-06	2.4596687774862e-09	0.000120312826409575	8312	0.0354523262267724	0.0688206693598268	0.873769753338775	0.00330857296843635	0.054080560388198	2.04439447637352e-05
1.10848107961387e-05	0.000101085332133688	4.24716841567072e-07	4.98427516964442e-06	1.21525022774497e-08	0.000117591287443316	8504	0.034664394662785	0.0942655789994818	0.859632837870032	0.00361180535396217	0.0423864325156493	0.000103345260874941
2.75311593001083e-07	6.1603429795679e-06	3.27169569444237e-08	9.41363069652635e-07	5.46724985138656e-10	7.41028132415118e-06	134948	0.00222062339380757	0.0371526506158144	0.831323766277328	0.00441507623169371	0.127034727626952	7.37792482124531e-05
5.95862487303383e-07	1.06415711999838e-05	3.91690042653939e-08	8.99557196585709e-07	3.88932345139303e-09	1.21800492115896e-05	82101	0.00364736914744768	0.0489211888188763	0.873688686730266	0.00321583300567649	0.0738549722549361	0.000319319190245326
8.03460911942794e-06	7.80718969086264e-05	2.41097470834411e-07	3.01436033984718e-06	1.60957203631304e-09	8.93635734107723e-05	11190	0.0264540650995011	0.0899092193023183	0.873643408928579	0.00269793901063213	0.0337314212580919	1.80115003785089e-05
2.98367877380522e-06	6.51756558087632e-05	2.81204251341962e-07	7.90889798563985e-06	4.00568067370127e-09	7.63534425002239e-05	13097	0.02264653596122	0.0390772003999227	0.853604679429772	0.00368292826274516	0.10358272956215	5.24623454101565e-05
1.94299744771693e-06	5.504165417292e-05	1.55561728862666e-07	5.67470454856807e-06	9.48982698305267e-09	6.28244077250507e-05	15917	0.0186714031359076	0.0309274296101669	0.876118950676117	0.00247613522348636	0.0903264313036306	0.000151053186598824
6.84231542574775e-08	6.96991683557665e-06	2.48404452800594e-08	3.25563251665553e-06	8.65976909088483e-09	1.03274727208606e-05	96829	0.00309346316710046	0.0066253531824169	0.674890849287651	0.00240527822744899	0.315240001561992	0.000838517740491615
3.43084816001119e-06	7.23967482217118e-05	2.44029343080096e-07	6.63080323251837e-06	2.17191091323391e-08	8.27241480664537e-05	12088	0.0245128297406648	0.0414733574198326	0.87515858324167	0.00294991666622015	0.0801555940738335	0.000262548598444214
2.68164379948336e-06	6.36913879659609e-05	2.38064694312183e-07	7.28071356978742e-06	1.96748751135565e-10	7.3892006778295e-05	13533	0.0219245073504265	0.036291392214172	0.861952337511418	0.00322179224373308	0.0985318153779802	2.66265269700806e-06
4.66719966164485e-05	0.000241517163863498	1.24224916933678e-06	8.27532076640951e-06	2.86850107128949e-08	0.000297735415426406	3359	0.0854598645247927	0.156756617447093	0.811180502385335	0.00417232584695266	0.0277942103547134	9.63439659061495e-05
4.34550315478404e-08	1.124438223929e-05	5.69359539117131e-08	1.8997200056779e-05	3.74085144692241e-08	3.03793817959978e-05	32917	0.00907254679498792	0.00143041197611089	0.370132029505991	0.00187416433599758	0.625332015784525	0.00123137839737582
1.97948659695202e-05	0.000187643590613508	8.60838055100038e-07	1.05103504367732e-05	1.45729454295167e-09	0.000218811102369444	4570	0.0635419134357115	0.0904655465612443	0.857559733402775	0.00393416077053798	0.0480338992078533	6.66005758926779e-06
1.80596124516453e-05	0.000183019070828978	9.93839914084737e-07	1.29732918811352e-05	1.00531230247136e-08	0.000215055868198868	4650	0.0624861039634205	0.0839763760128836	0.851030350214556	0.00462131037115298	0.060325216836857	4.674656455046e-05
2.75631830112032e-05	0.000180555790788273	9.35715225241817e-07	7.89007580330922e-06	1.15852595038997e-08	0.000216956350087531	4609	0.0630205854882859	0.127044831829457	0.832221738222586	0.00431291928014231	0.0363671116338653	5.33990339495736e-05
2.11033560152977e-05	8.70524825616453e-05	5.2597791306066e-07	2.79059187635867e-06	5.43072421111317e-09	0.000111477839090574	8970	0.0328921081443698	0.189305391882881	0.780894958781152	0.00471822846003781	0.0250327051468173	4.87157291118714e-05
1.22705771399515e-06	8.2128200830297e-05	3.32643938683174e-07	2.87843853871907e-05	1.70297973395523e-08	0.000112489317667506	8890	0.0331855591551445	0.0109082154593743	0.730097777577871	0.00295711580068784	0.255885500810586	0.000151390351481096
5.92883838851944e-07	1.05973002629975e-05	3.82308570220773e-08	8.78751279546862e-07	1.77790668890107e-09	1.21089441451073e-05	82584	0.00362611494665321	0.0489624720163155	0.875163031227576	0.00315724117346142	0.0725704296771349	0.000146825905512121
9.47927369543338e-07	1.6390624017158e-05	7.23503291528353e-08	1.60889468995971e-06	9.14735523330436e-09	1.90289437610472e-05	52552	0.00569247356596336	0.049815028172177	0.861352275931894	0.00380212007883162	0.084549868356496	0.000480707460601637
1.2910450916523e-05	0.000218157510572307	8.53899241276828e-07	1.86201531288993e-05	1.75567639034354e-08	0.00025055957062291	3991	0.0724209785259495	0.0515264728640247	0.870681211777109	0.00340796896783456	0.074314276172362	7.00702186701071e-05
2.9105593184332e-05	0.000266392656056246	1.02901718956157e-06	1.21386450090986e-05	1.03417143994157e-08	0.000308676253153638	3240	0.0884576016659714	0.0942916498660659	0.863016358837472	0.00333364545878882	0.0393248424039176	3.35034337554575e-05
7.50787686102805e-09	2.39922038855611e-06	8.84528303822216e-09	3.63697843420921e-06	5.64819898871804e-09	6.05820018165329e-06	165066	0.00181581496937089	0.00123929164370715	0.396028575586184	0.00146005129791011	0.600339758534798	0.000932322937400302
2.36230607725595e-06	5.82610354858471e-05	2.86282629665384e-07	9.09081007217535e-06	4.42473932822349e-09	7.0004859004272e-05	14285	0.0207831826963966	0.0337448872957774	0.832242737354728	0.00408946798461395	0.129859701190464	6.32061744164569e-05
5.45927771529146e-05	0.000339580953158439	1.24080616479321e-06	9.94427583616723e-06	5.71789392142843e-08	0.000405415991251528	2467	0.114541295746921	0.134658667469888	0.837611146294809	0.00306057528950157	0.0245285732451476	0.000141037700653523
0.000418502993677323	0.0010761790914794	6.96908576326614e-06	2.31049259155079e-05	1.07477937063841e-08	0.00152476684462921	656	0.367312807331816	0.274470155979221	0.705799116284634	0.00457059109582152	0.0151530878290619	7.04881126202459e-06
5.32308811864828e-06	6.53013854489098e-05	2.73912220156916e-07	4.32375187655359e-06	2.45686914675429e-09	7.52245945334153e-05	13294	0.0223154697734894	0.0707626029979294	0.868085575654415	0.00364125884434302	0.0574779020528047	3.26604505081503e-05
4.31809395019509e-05	0.00032448667608294	1.39941164278113e-06	1.35535413128299e-05	5.62613608073148e-09	0.000382626194676583	2614	0.108464323906115	0.112854112192841	0.848051389574137	0.00365738588275168	0.035422408348927	1.47040013438887e-05
8.77367928762181e-07	2.48338908280091e-05	1.06251736209792e-07	3.86943312662725e-06	3.11088239911669e-09	2.96900545020074e-05	33681	0.00886759744661381	0.0295509032731098	0.836438034370398	0.0035786979172641	0.130327585837393	0.00010477860183471
5.88775504228429e-06	5.05607738695147e-05	2.06629225285376e-07	2.28237817481268e-06	4.80637014927356e-09	5.89423426820463e-05	16966	0.0175277932706754	0.0998900751883024	0.857800548279113	0.00350561609673371	0.0387222168471407	8.15435887100832e-05
5.403767096135e-08	4.75577181318822e-06	1.81938058511966e-08	2.05955395300685e-06	1.79210039462804e-08	6.90547824695389e-06	144813	0.002069506239881	0.00782533360164979	0.68869550277507	0.00263469164633487	0.298249285473508	0.00259518650343814
1.40682084945242e-08	1.33010484505139e-06	3.34851377302744e-09	4.07097122402603e-07	1.57505847720821e-09	1.75619374819875e-06	569413	0.000526719821485666	0.00801062440232083	0.75737933039314	0.00190668812963368	0.231806497899303	0.000896859175602734
2.6617933233977e-06	5.25549248446277e-05	1.93628580908006e-07	4.92041986439864e-06	3.09505704248273e-10	6.03310761190362e-05	16575	0.0179370500205196	0.0441197720084728	0.871108692656736	0.00320943356829848	0.0815569716457635	5.13012072978116e-06
8.75383231410391e-06	4.32567270058916e-05	2.35272350283293e-07	1.4950746347841e-06	5.98273603019284e-11	5.37409661324232e-05	18608	0.0159934476590455	0.162889373676937	0.804911599454737	0.00437789580677723	0.0278200178072736	1.11325427523033e-06
5.85394737020813e-05	0.0003984761486955	2.09157959195194e-06	1.83547325837052e-05	9.19436883996695e-09	0.000477471128942079	2094	0.133484729143598	0.12260316939327	0.834555483131293	0.00438053625689621	0.0384415548315421	1.92563869994374e-05
7.84849547831056e-07	1.62430821415528e-05	6.22928532543472e-08	1.65809639950704e-06	1.10297466025178e-09	1.87494239168055e-05	53335	0.00560908988936515	0.0418599286737327	0.86632433154353	0.0033223875853867	0.0884345250747068	5.8827122643654e-05
1.95972099831164e-05	0.000142114340864177	6.35383277990887e-07	5.93020099874562e-06	4.644274512599e-08	0.000168323577869156	5941	0.0492473298985104	0.116425816461375	0.844292538592827	0.00377477288704494	0.0352309585728708	0.000275913485881887
6.12604393994345e-05	0.000126404515188279	6.5984067608727e-07	1.75096872138366e-06	2.26499011254629e-09	0.000190078028975297	5261	0.0554331617809147	0.322291007170513	0.665013814956525	0.00347142002494683	0.00921184174111578	1.19161068996599e-05
1.33800356686467e-06	5.38867788221404e-05	3.08785757825095e-07	1.60238029477687e-05	5.5195516481234e-09	7.1562890646247e-05	13974	0.0212408033678068	0.018696891011275	0.752998912362499	0.00431488659885888	0.223912181342398	7.71286849689723e-05
5.76184415269266e-05	0.000440642786798635	2.00257619931887e-06	1.9757147722367e-05	7.11522256209665e-09	0.00052002806746981	1923	0.144482729879909	0.110798714783355	0.847344238441931	0.00385090021979464	0.0379924641731266	1.36823817928053e-05
1.37953411990288e-05	0.000181434736984782	9.24001630093341e-07	1.56616851267733e-05	7.391377007599e-08	0.000211889678710753	4719	0.0615949865914002	0.0651062443577564	0.856269819694498	0.004360767526363	0.0739143370364574	0.000348831384925022
8.37638264690747e-06	7.83096829416922e-05	2.62169804179288e-07	3.15356984665524e-06	1.18584204398998e-08	9.01136636598741e-05	11097	0.0266731343031397	0.0929535245456602	0.869010089715862	0.00290932355351597	0.0349954681518454	0.000131594033116425
2.96036643375053e-06	5.54406944418637e-05	3.10319313810382e-07	7.47970614627199e-06	1.11547044202298e-09	6.61922018061386e-05	15108	0.0196624401324693	0.044723794540341	0.837571389515587	0.00468815518056393	0.112999808771708	1.68519917994257e-05
2.4709595123995e-05	0.000103239518656862	3.60700192296898e-07	1.93846259559121e-06	1.97397742591694e-09	0.000130250250546171	7678	0.0383239391946445	0.18970861875798	0.792624338332968	0.00276928597668253	0.0148826016645861	1.5155267783667e-05
4.80803987969981e-06	8.27845128723297e-05	2.52542196292087e-07	5.59856989971779e-06	2.46109669363747e-08	9.34682758149757e-05	10699	0.0276522716429474	0.0514403399204402	0.885696372919139	0.00270190280167364	0.0598980761215751	0.00026330823717229
9.65508835658822e-05	0.000434493973679843	1.32600406160836e-06	7.68715189290468e-06	4.71226725414873e-08	0.000540105135872779	1851	0.149622842800473	0.178763128052581	0.80446184422543	0.00245508508165843	0.0142326954186108	8.72472217197855e-05
1.80248510697736e-05	8.69075050752615e-05	3.86581336115136e-07	2.3974620129376e-06	1.4166542894048e-10	0.000107716541159517	9284	0.0318000981989849	0.167335962292743	0.806816707441067	0.00358887624828808	0.0222571388491505	1.31516875138692e-06
3.97462519527082e-06	0.000109053276543133	4.56464755949563e-07	1.61507753506457e-05	3.11362003834183e-09	0.000129638255465038	7714	0.0381473377292707	0.0306593542238984	0.841212157259737	0.00352106524661362	0.124583405513363	2.4017756388133e-05
5.38543721940677e-06	3.25317053026417e-05	1.6568467837783e-07	1.28705556939248e-06	8.98948077659842e-10	3.93707817178965e-05	25400	0.0117419854822595	0.136787662942409	0.826290560744798	0.00420831568864979	0.0326906277506661	2.2832873477115e-05
2.80525267819958e-06	4.1938838379989e-05	1.30361275025611e-07	2.50731434269068e-06	4.5995620901669e-09	4.7386366237995e-05	21103	0.0141156730245344	0.0591995736518469	0.885040185806901	0.00275102915405836	0.0529121462932577	9.70650939357935e-05
2.89927222175709e-05	0.000220207411043501	1.04039018784617e-06	1.01766974750202e-05	5.40301949679021e-09	0.000260422623943435	3840	0.0751622497045739	0.11132950654805	0.845577115033335	0.00399500693177926	0.039077624366578	2.07471202577384e-05
4.35401780065706e-06	8.50683343930881e-05	3.96105831614994e-07	9.96671834253532e-06	5.29482044891239e-08	9.98381245723846e-05	10016	0.0295087890467736	0.0436107731320645	0.852062623946946	0.00396748069248646	0.0998287816926013	0.000530340535901547
4.44283793917937e-06	0.000113690561295712	5.19750374075707e-07	1.71501193808254e-05	6.73305104919599e-09	0.000135810002040842	7363	0.0399268192870346	0.0327136283956707	0.837129516142134	0.00382704047025494	0.126280238002411	4.95769895296164e-05
1.19862940306065e-06	4.16196113670608e-05	1.38111429425074e-07	6.17466760199514e-06	1.76255426551163e-08	4.91486453441967e-05	20346	0.0146367814194095	0.0243878421198883	0.846810956346634	0.00281007601446297	0.125632508459854	0.000358617059161682
5.94484680674325e-06	4.60996013943951e-05	2.05482431850374e-07	2.04941556589857e-06	8.21688733368605e-10	5.43001678876206e-05	18416	0.0161585201870129	0.109481186486323	0.84897714294001	0.00378419514789788	0.0377423430833589	1.51323424094962e-05
3.16757503723504e-06	3.73900740584029e-05	1.12596608694529e-07	1.70958225800068e-06	2.67102650138368e-09	4.23824989888345e-05	23595	0.0126345248132583	0.0747378071800231	0.882205508180467	0.00265667696291793	0.0403369857556315	6.30219209605207e-05
2.81580250762124e-06	5.96044795494524e-05	3.18804414267446e-07	8.68741951383942e-06	6.00097936339435e-10	7.14271060831168e-05	14000	0.021200929587913	0.039422043843476	0.834479832909555	0.00446335336470816	0.121626368338796	8.40154346504149e-06
1.14674428101968e-05	0.000165586177258499	9.5918289165857e-07	1.78500097539884e-05	1.47541905504513e-08	0.000195877566904893	5105	0.0570754649662341	0.0585439312494869	0.845355493612487	0.00489684912271907	0.09112840248141	7.53235338971465e-05
5.91328647134835e-06	0.000161286181735984	7.51448977275337e-07	2.64682798431633e-05	3.11862422760592e-09	0.000194422315651998	5143	0.0566636370743401	0.0304146489126932	0.829566200747625	0.00386503460137969	0.136138075273929	1.604046437338e-05
7.13842422025348e-05	0.000263863751685424	1.4653238082603e-06	6.97069179400666e-06	4.21815375328e-09	0.000343688227643979	2910	0.097985055246229	0.207700574127551	0.767741605507524	0.00426352633113232	0.0202820208355449	1.2273198247714e-05
5.86791959091513e-07	1.28878497502017e-05	5.91040826492884e-08	1.66947590286548e-06	8.4000644026887e-10	1.52040617012483e-05	65772	0.0045508664680981	0.0385944210581135	0.847658343108646	0.00388738771327374	0.109804599301804	5.52488181628403e-05
2.87992459280066e-05	0.000198735037422727	1.06397420112737e-06	9.45282098378728e-06	2.34705849789429e-08	0.000238074549120627	4200	0.0689393585544973	0.120967344196942	0.83475969252821	0.00446907997960032	0.0397052982719196	9.85850233283477e-05
3.7137077522042e-05	0.000178950619886233	6.62181679474688e-07	4.10600964580072e-06	2.06379467167794e-09	0.000220857952528222	4528	0.0641169000977908	0.1681491524164	0.810252100219783	0.00299822429708558	0.0185911786231743	9.3444435577398e-06
3.70108283158528e-05	0.000245162335979356	9.35605419281875e-07	7.98115050535056e-06	5.91810293404459e-08	0.000291149101249181	3435	0.0836505102188908	0.127119843946133	0.842050808082462	0.00321349238334462	0.0274125885022735	0.000203267085787071
4.86770994591687e-05	0.00024637480752649	1.14316128128024e-06	7.4483942217574e-06	4.78776207071368e-08	0.000303691340109404	3293	0.08709297583535	0.160284779413311	0.811267148538824	0.00376422087264134	0.0245261989330158	0.000157652242207134
8.27178179497104e-05	0.000450967507799014	1.06483442768804e-06	7.4824217461292e-06	9.10621340713376e-09	0.000542241688135948	1844	0.150168025670449	0.1525478762691	0.831672513689042	0.00196376348588874	0.0137990529128281	1.67936431417473e-05
7.41488140591727e-07	1.3404002883584e-05	2.41528472639253e-08	5.61497736277975e-07	3.38025711946786e-09	1.47345218648371e-05	67868	0.00441063358540561	0.050323189811896	0.909700566230908	0.00163920129105542	0.0381076319563481	0.000229410709792668
1.56078175664232e-06	5.05103231087795e-05	2.69179102183563e-07	1.1218383811426e-05	4.82049062186797e-09	6.35634882696533e-05	15732	0.0188889770257964	0.0245546901079605	0.794643662325473	0.00423480695460944	0.176491003197223	7.58374147343544e-05
8.5446580813836e-08	4.60036378090824e-06	2.64152391318337e-08	1.82895561516622e-06	7.65029765101464e-09	6.54883151367114e-06	152699	0.00196272721407476	0.0130476071396035	0.702470932609071	0.00403358050618496	0.279279686971354	0.0011681927737863
4.43880885589761e-08	3.82533824765241e-06	2.25182148003768e-08	2.49588014175215e-06	7.92076297551168e-09	6.39604545573942e-06	156347	0.00191698001540086	0.00693992700116678	0.598078652524238	0.00352064646134908	0.390222389603641	0.00123838440960485
1.77838117099005e-06	1.59488173565932e-05	5.67872367271739e-08	6.54878374860005e-07	1.2725999946795e-09	1.84401367391651e-05	54230	0.00551681818547345	0.096440780030277	0.864896913845515	0.00307954531630795	0.0355137483047567	6.90125031435705e-05
9.85015094310168e-07	1.2785051808421e-05	5.93172138096997e-08	9.90048144418118e-07	2.09899506154898e-09	1.48215312560205e-05	67469	0.00443662131764566	0.0664583893050898	0.862599928953203	0.00400209754208797	0.0667979662368529	0.000141617962765916
6.69052972477091e-07	1.89106844948425e-05	1.00334719902754e-07	3.64815152520522e-06	6.25948501757762e-09	2.33344831974451e-05	42855	0.0069759807258819	0.0286722858533394	0.810417969613014	0.00429984752838835	0.156341646580999	0.000268250424258934
6.37709121523671e-06	3.60154841322219e-05	1.24780636616506e-07	9.0624596924227e-07	1.36552230806893e-09	4.34249674756255e-05	23028	0.0129432789953439	0.146853102856466	0.829372737065088	0.00287347680079544	0.0208692377202343	3.14455574166038e-05
8.98180738731095e-05	0.000273874227546121	1.45371633067525e-06	5.70389787071245e-06	7.96644512057044e-10	0.00037085071226513	2697	0.105308084374554	0.242194691563371	0.738502633238362	0.00391995021877147	0.0153805768253038	2.14815419172636e-06
7.10341166291012e-05	0.000442381392927462	2.3129616365393e-06	1.85710912035963e-05	8.07450343811004e-08	0.00053438030743108	1871	0.148160322529397	0.132928020814582	0.827839998547321	0.00432830627247171	0.0347525740476345	0.000151100317991254
1.31339158917342e-05	0.000212770096997473	1.35925567106156e-06	2.8408874024088e-05	5.37904029743115e-09	0.000255677521624654	3911	0.0738444369660505	0.0513690675984232	0.832181474716533	0.00531628929451613	0.111112130012718	2.10383778098718e-05
2.74342302337281e-05	0.000176757433053914	1.10674802083192e-06	9.178436862123e-06	1.87090981473725e-09	0.000214478719080411	4662	0.0623237294383582	0.127911199541632	0.824125739895176	0.0051601763828932	0.0427941611245909	8.7230557080855e-06
3.1981517657142e-06	6.37350739776982e-05	3.30286024095213e-07	8.47349511580528e-06	9.62580373330301e-09	7.57466326870462e-05	13202	0.0224685859294549	0.0422217021702818	0.841424519041331	0.00436040537220735	0.11186629445053	0.000127078965649507
8.51232689680256e-10	6.58320639643453e-07	2.73992560722459e-09	2.7257899239225e-06	2.02020954324173e-08	3.40790381729527e-06	293436	0.00102185044215042	0.000249781899759087	0.193174653669052	0.000803991472212136	0.799843560751035	0.00592801220794164
1.27948868423224e-05	0.000172942944879692	5.38752255260831e-07	9.38460760290618e-06	3.42828460864416e-09	0.00019566461986479	5111	0.0570152133495344	0.0653919285518456	0.883874381578032	0.00275344748393003	0.0479627211572089	1.75212289836211e-05
0.000197768215730337	0.000497701196621046	2.07795352978591e-06	6.73183974690611e-06	3.82703506728815e-08	0.000704317475978748	1420	0.190525240911155	0.280794134002582	0.706643259035168	0.00295030806512121	0.00955796210728872	5.43367898399787e-05
4.58282249237558e-05	0.000161188584246741	8.70027210629619e-07	3.93661557175642e-06	4.01870315268128e-09	0.000211827470656036	4721	0.0615774698117321	0.216346939241754	0.760942779270014	0.00410724448502888	0.0185840654168442	1.89715863586306e-05
7.86191435352691e-06	0.000129059931025381	9.11262112347039e-07	1.92736738130657e-05	2.69338216071256e-09	0.000157109474686481	6365	0.0460428696674379	0.0500409944671746	0.821464977099093	0.00580017286777581	0.122676712219471	1.71433464855466e-05
0.000122461103259182	0.000565711444557416	1.98400156690866e-06	1.18145787047847e-05	1.73824686681973e-07	0.000702144952774972	1424	0.189997116622935	0.174410002913499	0.805690395297505	0.00282562960691751	0.0168264097863153	0.000247562395763146
5.36618508570892e-05	0.000278266635768657	1.18798551482304e-06	7.93186977323276e-06	1.01791463038179e-08	0.000341058521060105	2932	0.0972729201694656	0.157339129631751	0.815891169948565	0.00348323071105349	0.0232566239617127	2.98457469180899e-05
3.06396879533003e-06	6.8568786425491e-05	3.87412143728183e-07	1.1164078719045e-05	3.71263125467635e-08	8.32213723961409e-05	12016	0.0246583417474326	0.0368170904553854	0.823932416051704	0.00465520013157279	0.134149178241173	0.000446115120164554
8.94872633897201e-06	0.000113555258593548	4.95285311518018e-07	8.09225535193244e-06	2.73549079425856e-08	0.000131118880503914	7627	0.0385745414817918	0.0682489531986579	0.866048109602027	0.00377737599356055	0.0617169344401999	0.000208626765553944
4.08494625851439e-07	2.54400637693657e-05	1.46986766317915e-07	1.17879325371755e-05	5.81821347976244e-09	3.77892959121903e-05	26463	0.0112729813316224	0.010809797218785	0.673208197064055	0.00388964024784858	0.311938400878564	0.000153964590747656
9.98136601382137e-12	7.97976184190711e-08	4.71153360450593e-10	4.84598103486778e-06	1.49838099679641e-08	4.94124359798128e-06	202378	0.00148127856407787	2.02001091747414e-06	0.0161492986202243	9.53511704306746e-05	0.98072093366285	0.00303239653557773
6.40583261484303e-06	0.000148662743223224	5.40547211086768e-07	1.6184801820846e-05	1.65110415176087e-08	0.000171810435911518	5820	0.050241520774754	0.0372843045351566	0.865271905251352	0.00314618380553525	0.0942015060667283	9.61003412278863e-05
9.07473906140495e-06	0.000164840344052267	6.69131119822434e-07	1.56742658028548e-05	7.13212623423596e-08	0.000190329801298691	5254	0.0555045173944456	0.047679023460775	0.866077424173721	0.0035156403004506	0.0823531874457046	0.000374724619348667
9.75901044506042e-06	0.000108061485700031	5.88014660373177e-07	8.38135529389263e-06	5.27449982418314e-08	0.000126842611097599	7884	0.037340196403142	0.0769379497994672	0.851933626759568	0.00463578173994486	0.0660768114229657	0.000415830278054169
2.51242588583299e-06	6.47205976780364e-05	3.06514259442777e-07	1.01687064253876e-05	1.67291810154365e-09	7.77099171668014e-05	12868	0.0230442122380192	0.0323308269707734	0.832848625216214	0.00394433903184913	0.130854681051337	2.152772982569e-05
1.56098085777261e-07	1.66463596826912e-05	5.51668101106427e-08	7.57728368996782e-06	7.0022131788779e-09	2.44419104817258e-05	40913	0.00730584437553561	0.00638649281912594	0.681058041479082	0.00225705802138047	0.310011923807389	0.000286483873022657
1.65277051197078e-05	0.000136168150136946	8.06473404774863e-07	8.55227121662309e-06	1.54276828925502e-08	0.000162070027560944	6170	0.0474616865522501	0.101978788850966	0.840180952556091	0.0049760798891183	0.0527689872416855	9.51914621397152e-05
5.94698350976448e-05	0.000241279248041665	8.31317422018751e-07	4.34068172117379e-06	2.19128652817617e-09	0.000305923273569031	3269	0.0877042218055142	0.194394608830654	0.788692031262608	0.00271740496340879	0.0141887920802283	7.16286310162574e-06
1.53027336431441e-06	2.79842812295275e-05	1.30228986623115e-07	3.06350222094529e-06	4.46353964012707e-10	3.27087321553743e-05	30573	0.00976479189659751	0.0467848572376712	0.855559949453114	0.0039814746106482	0.0936600723743409	1.36463242259718e-05
1.11403010922087e-05	5.14149207810778e-05	2.31092492390271e-07	1.37159180561693e-06	6.51612476617574e-09	6.41644222960599e-05	15585	0.0190658472770761	0.173621154739092	0.801299519909105	0.00360156741260744	0.0213762043907805	0.000101553548415192
4.806051468216e-05	0.000191241537226781	8.13580448851347e-07	4.16550273714035e-06	4.50547037840547e-11	0.000244281180149637	4094	0.0706717879551044	0.196742600689583	0.782874624683057	0.00333050809871224	0.0170520820907642	1.84437883247723e-07
4.52944180383881e-07	1.06346036793289e-05	4.37746538230779e-08	1.32175684591566e-06	2.39678568297998e-09	1.24554761451345e-05	80286	0.00372969346526564	0.0363650634553072	0.853809485515582	0.00351449059939614	0.106118532163219	0.000192428266495154
1.88161792566039e-07	7.14879997232003e-06	2.80324357427136e-08	1.36969616352732e-06	3.18532036566699e-09	8.73787568452177e-06	114444	0.00261794135697091	0.0215340432113663	0.81813935450963	0.00320815227348337	0.15675390827013	0.000364541735391069
8.7037075850942e-07	1.94085844836769e-05	8.77163213603582e-08	2.51594603471699e-06	9.65251725616934e-09	2.28922701155199e-05	43683	0.0068442304780354	0.0380202904350386	0.847822622471977	0.00383170043502548	0.109903737026556	0.000421649631402234
1.00169188176957e-05	7.84144171273954e-05	2.57444702856416e-07	2.59272124580702e-06	6.22000259755266e-09	9.12877218963521e-05	10954	0.0270159277493291	0.109729091816629	0.858980983405709	0.00282014599015537	0.028401642542365	6.81362451416504e-05
2.96531483473642e-07	2.70727918292829e-05	1.63327263777047e-07	1.92191634014669e-05	5.87613695798821e-08	4.68105753475804e-05	21363	0.0139453513282731	0.00633471136109351	0.578347769243607	0.00348911036799486	0.410573107866326	0.00125530116097835
1.87994911682576e-07	1.29333117617e-05	4.17290974868508e-08	3.69430200021225e-06	3.67148150407111e-09	1.68610092525858e-05	59308	0.00504557353505142	0.0111496832049805	0.767054425269152	0.00247488728946942	0.219103254429785	0.000217749806614219
4.94163302489586e-06	7.52684361778507e-05	3.09711333040584e-07	6.07211589125127e-06	8.35920741413295e-09	8.66002556344525e-05	11547	0.0256465943718128	0.0570625685650968	0.869147967594525	0.00357633278067796	0.0701166047001318	9.65263595689362e-05
5.13338902702349e-05	0.000294019887264029	1.03925876844981e-06	7.66602185665878e-06	3.16765512117851e-08	0.000354090734710584	2824	0.100796611851634	0.144973830823878	0.830351823535699	0.00293500695322979	0.0216498798335534	8.94588536400873e-05
1.14788373536757e-05	0.000104152483039918	2.47580647143598e-07	2.89096260926358e-06	3.53534775258681e-08	0.000118805217127526	8417	0.0350159270630345	0.0966189670050792	0.876665903721379	0.00208392066551962	0.0243336334814354	0.000297575126586566
4.20817015235006e-07	1.15081279085867e-05	5.12465416914178e-08	1.80242098915802e-06	1.33302170316226e-09	1.37839454763743e-05	72548	0.00412667392618415	0.0305295037590134	0.834893603454224	0.003717842745334	0.130762341758198	9.67082832304478e-05
1.7399125795165e-07	1.31456404639599e-05	6.38367020314629e-08	6.20722969090604e-06	1.36830151121757e-08	1.96043811299613e-05	51009	0.00586411057809166	0.00887512116797912	0.670546056864275	0.00325624673425174	0.316624618229828	0.000697957003665065
1.13360579809654e-06	1.95205295036068e-05	6.98474201741486e-08	1.54692660815622e-06	2.13471230014862e-09	2.22730440423338e-05	44897	0.00665971278877031	0.0508958629966304	0.876419472188201	0.00313596201944339	0.0694528599331111	9.58428626141638e-05
4.54686806577673e-05	0.000253218546207116	1.59810130392738e-06	1.14588303278834e-05	7.53458351741808e-09	0.000311751693080211	3208	0.089298492711946	0.145849025577123	0.812244333640121	0.0051261992778214	0.036756272964122	2.41685408119964e-05
5.67628426884694e-06	6.71714874770639e-05	2.51700927229992e-07	3.8326031780404e-06	4.49197964223701e-09	7.69365678308235e-05	12998	0.022817509978739	0.0737787560439214	0.873076215523	0.00327153828571427	0.0498151046517691	5.83854955957285e-05
3.40910823154593e-07	9.57010337915586e-06	4.70173500435697e-08	1.69743924456167e-06	1.02435364625879e-09	1.1656495150562e-05	85789	0.00349086165163337	0.0292464260269656	0.821010368514973	0.00403357522447929	0.145621751876235	8.78783573473543e-05
1.55759344022484e-06	4.13479598926403e-05	1.58880301112446e-07	5.42861315143992e-06	9.88158282983457e-09	4.85029283682473e-05	20617	0.0144458738806278	0.0321133896988481	0.852483783632926	0.00327568471549148	0.11192341027792	0.000203731674813754
1.8573464785957e-05	0.000118364237330776	4.93942923162444e-07	4.05018601803612e-06	1.04340527216087e-08	0.000141492265110653	7068	0.0415622682038597	0.131268410831022	0.836542105239533	0.00349095353570148	0.0286247874742037	7.37429195401518e-05
1.42371696849783e-05	0.000144437555075854	6.49648782122688e-07	8.48620327393208e-06	1.6423635332e-08	0.000167827000452219	5959	0.0491056588432752	0.0848324146091834	0.860633597017519	0.00387094317584282	0.0505651846905774	9.78605068775915e-05
1.69423416284747e-05	0.000154831287171262	6.5820856847467e-07	7.74471028287139e-06	1.89397236616347e-08	0.000180195487374744	5550	0.0526280699729	0.0940220084049081	0.859240647071624	0.00365274723614929	0.0429794907503154	0.000105106537003597
5.97387400524169e-06	9.17315809165193e-05	4.74538006457817e-07	9.38182394730599e-06	2.12163951540578e-08	0.000107583033270679	9295	0.0317613145497869	0.0555280309880409	0.852658436258464	0.00441090004651458	0.0872054232167011	0.00019720949027973
1.25086435305939e-05	0.000220933991312695	9.28851280719971e-07	2.11758698673773e-05	1.12881983429087e-08	0.000255558644189729	3913	0.0738113982323041	0.0489462744265749	0.864513865352453	0.00363459151876853	0.0828610980251414	4.41706770620063e-05
5.22163216847474e-06	4.8111764079259e-05	2.06134980647393e-07	2.44305126707119e-06	2.41091085198773e-09	5.59849934063044e-05	17862	0.0166557023120041	0.0932684251756426	0.859368933565709	0.00368196847236175	0.0436376092668448	4.30635194415552e-05
1.34644899261949e-06	3.16329881642886e-05	1.30823701744518e-07	3.95459756838488e-06	2.96022091270688e-09	3.70678186479502e-05	26978	0.0110589469389907	0.0363239338523619	0.853381432145262	0.00352930672794667	0.106685467681373	7.98595930562151e-05
2.30692020097217e-08	4.23522410909748e-06	1.3697258147649e-08	3.23562417704915e-06	6.24262073700227e-09	7.513857367041e-06	133087	0.00225162695535019	0.00307022091088834	0.563655111111768	0.00182293294622959	0.430620920652818	0.000830814378295903
1.10265143243862e-08	1.63193461366573e-06	6.49649473536458e-09	1.23649459835889e-06	1.34107330842435e-09	2.8872932943928e-06	346345	0.000865814205170956	0.00381897964636984	0.56521262208969	0.00225002937802715	0.42825389466328	0.000464474222632231
5.15753557721443e-06	9.74802654655242e-05	4.15494874168098e-07	1.01153978809358e-05	6.87960457929953e-08	0.000113237489843635	8831	0.0334025623918339	0.0455461842569651	0.86084798947884	0.00366923423277782	0.0893290543167608	0.000607537714656097
6.06491781131955e-06	4.35077340140489e-05	1.17165217788224e-07	1.08098498768484e-06	3.69519222038043e-10	5.07711715500636e-05	19696	0.015116321951006	0.119455935842236	0.856937759869251	0.00230771152626825	0.0212913146315506	7.27813069418092e-06
1.75975712803417e-05	7.12608476324235e-05	4.45820940788555e-07	2.32181355104096e-06	1.30770139290862e-08	9.16391304185239e-05	10912	0.0271185061928541	0.192031190169222	0.777624659978429	0.00486496258478721	0.0253364860670003	0.000142701200560966
1.98478763330603e-06	2.43684103190882e-05	6.61257609710695e-08	1.04413733858102e-06	4.95843517668282e-09	2.7468419487123e-05	36405	0.00820677803542791	0.0722570745010098	0.887142790669552	0.00240733767015859	0.0380122831264646	0.000180514032815296
1.24925509892843e-08	5.39035115253802e-06	2.88347727865179e-08	1.60337055149591e-05	1.44470519091978e-08	2.14798310431821e-05	46555	0.00642330036068783	0.000581594471770744	0.250949420491321	0.0013424115268202	0.746453986659654	0.000672586850434443
9.80800661324835e-05	0.000347161148295229	1.34577666118855e-06	6.13196070781446e-06	1.03357929027396e-08	0.000452729287589619	2209	0.127026029842461	0.216641752192956	0.766818400778872	0.00297258582132739	0.0135444312438051	2.28299630398743e-05
2.41501724464278e-06	1.97973008156506e-05	8.29530145773372e-08	8.74444732691196e-07	2.26108357171262e-09	2.31719768911336e-05	43156	0.00692756662034411	0.104221459221584	0.854363911575698	0.0035798850899544	0.0377371657497979	9.75783629655604e-05
5.61654628973012e-07	1.854893359532e-05	7.03364108315186e-08	2.98840104833855e-06	2.66047985924409e-08	2.21959304820555e-05	45053	0.0066367320101377	0.0253043966517685	0.835690741161585	0.00316888768814548	0.134637340423937	0.0011986340745638
0.000270324043345097	0.000841913138489922	3.76553805783978e-06	1.51178685558893e-05	2.05181507227216e-08	0.00113114110659947	884	0.287898199001693	0.238983484702246	0.744304254860784	0.00332897287161639	0.0133651482274726	1.81393378801385e-05
5.54544350885181e-05	0.000369273905870516	1.18408141028523e-06	1.01626538641887e-05	4.47263961159175e-08	0.000436119802629624	2293	0.12266333626257	0.127154132314448	0.846725839193601	0.00271503702227164	0.0233024361721528	0.000102555297526587
3.71452525199529e-07	1.68023067632188e-05	8.58077300852008e-08	4.99418211240322e-06	1.05955490699905e-09	2.22548086858137e-05	44934	0.00665427847861977	0.0166908882679504	0.754996684106719	0.00385569389953456	0.224409123570078	4.76101557176925e-05
2.46679942822997e-05	0.000233269206234828	1.06699779955667e-06	1.30013310444133e-05	7.6216255783551e-09	0.000272013150986676	3676	0.0783733256914612	0.090686770815386	0.857565913224005	0.00392259637332363	0.0477967002597243	2.80193275608518e-05
4.44249775994389e-06	4.81100360631569e-05	2.11917303620208e-07	2.95219031107569e-06	2.71504503789844e-08	5.57437918881757e-05	17939	0.0165845405207512	0.0796949330044809	0.863056394865775	0.00380163057520957	0.0529599837233517	0.000487057831183233
3.17678603502851e-07	8.0203368867497e-06	3.67515279535406e-08	1.19319592124855e-06	3.83873177888636e-09	9.57180167123353e-06	104474	0.00286743527604427	0.0331890081318318	0.837912982553065	0.00383956220739417	0.124657401211572	0.000401045896137092
2.66706253589672e-07	6.37833421409629e-06	3.25415142114527e-08	1.00074173471024e-06	2.54227684203386e-09	7.68086599344969e-06	130194	0.00230161585840583	0.0347234613671325	0.830418629818016	0.00423669860133016	0.130290221905145	0.000330988308375896
0.000309694445193248	0.000868423137909488	3.43285740781527e-06	1.24066496682436e-05	1.11488014752881e-07	0.00119406857819355	837	0.301230685803411	0.259360685683372	0.727280789201644	0.00287492483305161	0.0103902320979027	9.33681840297201e-05
7.04924098234176e-06	0.000123247962040582	4.87135606529037e-07	1.09740383965559e-05	9.6818377551253e-10	0.000141759345209784	7054	0.0416390698974148	0.0497268167534906	0.869416840619517	0.00343635621205885	0.0774131566445645	6.82977036949311e-06
3.99241492857511e-08	6.53956207823052e-06	2.67257316303053e-08	5.63442899119285e-06	2.636997229365e-10	1.22409046500624e-05	81693	0.00366555924638234	0.00326153584453807	0.534238462367012	0.00218331343918843	0.460295145846442	2.15425028194429e-05
3.26627059384691e-06	4.23964258379688e-05	1.77855980152026e-07	2.96980195439452e-06	8.48028414582204e-09	4.88188346505081e-05	20484	0.0145392768216207	0.0669059517137185	0.868444036845266	0.00364318364879639	0.0608331185218821	0.000173709270336583
2.35785320902832e-05	8.88795214092157e-05	4.42061155180412e-07	2.1431677951179e-06	1.50132238109118e-10	0.000115043432582035	8692	0.0339261661906793	0.204953308164461	0.772573622104307	0.00384255880808482	0.0186292059182922	1.30500485546675e-06
1.78863400804007e-07	1.67223989905985e-05	5.81104714789956e-08	6.99605964024285e-06	2.35348026314775e-08	2.39789673057558e-05	41703	0.00716796316739432	0.00745917864282143	0.6973777801759	0.00242339341548904	0.291758170860158	0.00098147690563089
2.56584192015305e-07	3.10607442467685e-05	8.45287610846366e-08	1.32059933592761e-05	5.59980412868034e-09	4.46134503632733e-05	22415	0.0132951617567966	0.005751274333772	0.696219279025735	0.00189469230459302	0.296009236043029	0.000125518292870937
4.33482211658869e-07	3.07883485320867e-05	1.13165863388554e-07	1.03567639073021e-05	4.94346093273999e-08	4.17411951237636e-05	23957	0.0124445381581523	0.0103849976114384	0.737601030368165	0.00271113136681914	0.248118528388899	0.00118431226467822
7.09192823310769e-06	0.000101743797407193	3.65355523648139e-07	6.7489361708102e-06	6.58203914301762e-10	0.000115950675538673	8624	0.0341890998798045	0.0611633196629572	0.877474813618124	0.00315095640409859	0.0582052337293993	5.67658542086054e-06
6.63526382068538e-06	6.12255149813621e-05	3.07902675238425e-07	3.65490362177909e-06	4.43254295110651e-09	7.18280176420161e-05	13922	0.0213186544988975	0.092377097941849	0.852390431913409	0.00428666536187845	0.0508840942819107	6.17105009523982e-05
9.20212125775581e-05	0.000323970246001812	1.28646064192045e-06	5.82977555740929e-06	1.75096444077407e-08	0.000423125204423107	2363	0.119234993992539	0.217479865570808	0.765660477360397	0.00304037818705321	0.0137778971719675	4.13817097745654e-05
0.000202329255720365	0.000720946559894185	3.64148174111481e-06	1.67255801122197e-05	2.8005783696288e-08	0.000943670883251581	1060	0.246657212949552	0.214406589533848	0.763980930947068	0.00385884719529277	0.0177239548332664	2.96774905248632e-05
9.3777787138145e-06	9.82157577186855e-05	4.18404394702209e-07	5.63983513417596e-06	1.06406995997982e-08	0.000113662416660978	8798	0.0335257884691997	0.0825055369162675	0.864100558512975	0.00368111471666301	0.0496191731607991	9.3616693295694e-05
4.92408233181106e-06	6.96102898945414e-05	2.29834362336619e-07	4.18151102938215e-06	8.1865045596129e-10	7.89465362685272e-05	12667	0.0234066100542192	0.062372366978361	0.881739632727778	0.00291126594274972	0.0529663646693661	1.03696817448298e-05
4.79594075185502e-05	0.000270447449833655	1.04822525847547e-06	7.61147661230733e-06	3.45931768519307e-08	0.00032710115239984	3057	0.0934838185658698	0.146619500318745	0.826800663493436	0.00320459053960821	0.0232694888307922	0.000105756817419111
2.27860163306819e-07	1.17681501255855e-05	4.46871212428251e-08	2.96913036773881e-06	1.62133539993559e-08	1.50260411318733e-05	66551	0.00449770111837311	0.0151643510960103	0.783183675746956	0.002973978365335	0.197598977780028	0.00107901701167076
1.62546771892475e-09	1.71078270162861e-06	6.82087447641661e-09	9.24657581165751e-06	5.84319187056801e-09	1.0971648047352e-05	91144	0.0032861013822304	0.000148151646125493	0.155927595767302	0.000621681851894876	0.842769998796046	0.000532571938632159
1.84032622054619e-07	6.24055481748543e-06	2.81935154605315e-08	1.22945661182004e-06	1.38299471665459e-09	7.68362056153727e-06	130147	0.00230244033285376	0.0239512897052532	0.812189353639409	0.00366930085039113	0.160010063221297	0.00017999258364964
1.18528467846155e-06	3.65830089761894e-05	1.61247508347895e-07	6.40593503649667e-06	1.68064049921603e-08	4.43522826044877e-05	22547	0.0132178466414634	0.0267243219256909	0.824828099658795	0.00363560788484828	0.144433040653662	0.000378929877003889
8.59983225282117e-06	0.000106228170580951	3.38873665182045e-07	5.38890668361308e-06	4.05568543240507e-08	0.000120596340036891	8292	0.0355343713432235	0.0713108892872736	0.880857334048903	0.00280998299847558	0.0446854911348434	0.000336302530505022
2.47274604053248e-06	4.36400078500599e-05	1.98263036974861e-07	4.50219167566391e-06	1.25844581326365e-08	5.08257930613637e-05	19675	0.0151324613891115	0.0486514010228437	0.858619319473712	0.00390083508850499	0.0885808445768521	0.00024759983808699
6.20308802958029e-08	3.12533672023516e-06	9.44523424854278e-09	6.11947393176565e-07	9.07579643907204e-10	3.80966780759998e-06	262490	0.00114224965496168	0.016282490607726	0.820369879494576	0.00247928027470014	0.16063011897147	0.000238230651527321
1.98923193461946e-06	7.33416134750803e-05	2.90222311812697e-07	1.37947786831191e-05	1.0410684089328e-07	8.95199532455249e-05	11171	0.0264997409991549	0.0222211011344435	0.819276717827672	0.00324198462231888	0.154097250757989	0.00116294565757589
6.39790872793605e-08	1.02294310315611e-05	3.95559591590481e-08	8.14475862451646e-06	2.6111797148871e-10	1.84779858204874e-05	54118	0.00552811041224144	0.00346244920311736	0.5536009785341	0.00214070730128987	0.440781733660927	1.41313005662769e-05
2.93113549454015e-05	0.000194267654659236	7.51653279633782e-07	6.41333278737456e-06	6.19134073829155e-08	0.000230805909079029	4333	0.06690640283225	0.126995686819115	0.841692725435023	0.00325664660247677	0.0277866923466791	0.000268248796705271
7.46892186289017e-08	5.08759996320613e-06	2.33519925695076e-08	2.04584590724872e-06	3.16020650908812e-09	7.23464728816235e-06	138224	0.00216804841806539	0.0103238230771957	0.703227090494195	0.00322779973084758	0.282784471137415	0.000436815560346527
1.51293572358711e-05	0.000193090252200594	6.8824811201184e-07	1.13213817957756e-05	1.2517131715167e-09	0.000220230491057424	4541	0.0639406754709712	0.0686978318180573	0.876764390223544	0.00312512635606112	0.0514069679516976	5.68365064032081e-06
1.44992206304755e-05	0.00021199158850937	9.66491998006751e-07	1.8224788484299e-05	8.58381551729115e-08	0.000245767927777324	4069	0.0710863000270224	0.0589955766873388	0.862568156986876	0.00393253915084653	0.0741544620940588	0.000349265080880221
4.84365222489849e-06	0.000117378873278199	3.81275176034084e-07	1.19134283238489e-05	2.93868030239059e-08	0.000134546615806005	7432	0.0395628181329492	0.0359998071737626	0.872403014933066	0.00283377752572999	0.0885449868246865	0.000218413542755152
3.33505953830055e-06	5.7456780832784e-05	1.73376279016712e-07	3.84415002848076e-06	3.06656101630493e-08	6.48400322887451e-05	15423	0.0192646586270777	0.0514351924355759	0.886131280393538	0.00267390796853145	0.0592866766531211	0.000472942549233928
4.4455967960085e-05	0.000364549338773895	1.03848774506576e-06	1.0981817448334e-05	1.770043598311e-08	0.000421043312363363	2375	0.118684492437929	0.105585260838247	0.865823842985747	0.00246646298509437	0.0260823937249872	4.20394659251456e-05
6.28155883062018e-06	0.000134012752404769	5.73327780644649e-07	1.57712850791915e-05	1.4986247137233e-08	0.000156653910342363	6383	0.0459124636417357	0.0400983213051753	0.855470202511307	0.00365983702156976	0.100675974475989	9.56646859595202e-05
2.80702790004349e-08	5.55856077900435e-06	2.56768930042031e-08	6.54453130015e-06	1.53711271378567e-09	1.21583763638728e-05	82248	0.00364089090793374	0.00230871936847115	0.457179528964161	0.00211186857815152	0.538273458913176	0.000126424176039905
5.71816280241001e-05	0.000142633223706236	5.98161900162983e-07	1.9190263606734e-06	1.06953270680458e-08	0.000202342735318241	4942	0.0589029058243653	0.282597879949414	0.704909041987128	0.0029561817439218	0.00948403883962125	5.28574799150776e-05
2.29541678024962e-05	0.000207081102204232	5.22799283277122e-07	6.07532361571241e-06	5.36958475640852e-09	0.000236638762490475	4226	0.0685381355909427	0.0970008783046274	0.875093750596199	0.0022092715401948	0.0256734084972954	2.2691061683627e-05
1.37483385117352e-05	0.000129929591640548	5.79540657618319e-07	7.0504493838364e-06	1.26988847009729e-08	0.000151320619078439	6608	0.0443844782820074	0.0908556850709726	0.858637721890348	0.00382988558431623	0.0465927870687717	8.39203855912744e-05
5.05244886557124e-07	1.93291588899174e-05	8.38914972532855e-08	4.12945554753431e-06	6.21124461891301e-09	2.4053962065881e-05	41573	0.00719030061269632	0.0210046430260976	0.80357484712818	0.00348763738063261	0.171674651195683	0.000258221269406725
1.41712042150035e-05	0.000101385684516911	3.34700700400591e-07	3.08095098903325e-06	8.78828685293858e-09	0.000118981328708201	8405	0.0350669152393781	0.119104437384105	0.85211424025661	0.00281305230017591	0.0258944073199015	7.38627392075241e-05
6.37732779930803e-06	8.24603838672702e-05	2.62062466771094e-07	4.36131603175531e-06	1.55856457888497e-08	9.34766758108935e-05	10698	0.0276547221839959	0.0682237332894634	0.88214929715826	0.00280350648434755	0.0466567300764781	0.000166732991451044
6.40485612562035e-06	0.000119123477189247	3.56846042341074e-07	8.55216231169909e-06	3.38705658060963e-08	0.000134471212234713	7437	0.0395410888463401	0.0476299426411131	0.885866017042534	0.00265369841180739	0.0635984622252953	0.000251879679250432
1.3623862728898e-06	5.78325280643962e-05	1.68757658330417e-07	9.23307451355528e-06	3.23598335301396e-08	6.86291063427019e-05	14571	0.0203789232131401	0.0198514354257606	0.842682225462874	0.00245898085118171	0.13453584063079	0.000471517629394001
1.09346113799934e-05	0.000164577032301334	7.02312146888554e-07	1.36243018414845e-05	1.03342146094082e-09	0.000189839291091161	5268	0.0553654953374126	0.0575993057977792	0.866928186232552	0.00369950889961605	0.0717675554052826	5.44366477034812e-06
4.6797900576631e-06	8.2849777817516e-05	3.31844544305145e-07	7.56448418972067e-06	1.30796515567495e-08	9.54389762607616e-05	10478	0.0282270178456738	0.0490343698247225	0.86809164414286	0.00347703377913933	0.0792599049789965	0.000137047274281451
2.08091049873211e-06	1.44846423856855e-05	7.56250232162836e-08	6.76873914125701e-07	5.44319283391157e-10	1.7318596141043e-05	57741	0.00518214992462274	0.120154687007257	0.836363540538869	0.00436669477135399	0.0390836479246486	3.14297578717242e-05
2.24421276577204e-09	2.12886058683731e-06	8.90810773398291e-09	1.08864628693617e-05	1.13523522596958e-09	1.30276110119247e-05	76760	0.00390068126302379	0.00017226587159517	0.163411433215858	0.000683786745384779	0.835645373460786	8.71407063759007e-05
1.54037331073141e-05	0.000148316631426453	5.60387812113186e-07	6.94729953213385e-06	7.55139581993607e-10	0.000171228807017596	5840	0.0500757557890518	0.0899599394261458	0.866189714276356	0.00327274260607095	0.0405731935714528	4.41011997424013e-06
3.09615732437963e-05	0.000232829174643636	1.01994814114072e-06	9.878584996552e-06	2.57360469280365e-09	0.000274691854629818	3640	0.0791138599467391	0.112713838149737	0.847601305679059	0.00371306292469149	0.0359624241856922	9.36906082006658e-06
1.96936619121523e-06	5.73532610243246e-05	4.0359353169083e-07	1.5137039482273e-05	3.65985866617115e-08	7.48998588161653e-05	13351	0.0222202112570046	0.0262933231429562	0.765732565198725	0.00538844182178517	0.202097036249767	0.000488633586767356
5.79255261179751e-06	0.00017252888604563	6.00508098233516e-07	2.31153712010465e-05	9.43180196039465e-08	0.000202131635976311	4947	0.0588432923874781	0.0286573281011606	0.853547170942847	0.00297087635655357	0.114358007787338	0.000466616812100606
0.000183938329146298	0.000629857705069288	3.19607569573832e-06	1.41014794565342e-05	6.27594015428875e-08	0.000831156348769401	1203	0.220771214700031	0.221304125774452	0.757808932100256	0.00384533632026078	0.0169660972660711	7.55085389599781e-05
7.75805119876805e-06	9.63597973961581e-05	2.05116744291843e-07	3.27950108896484e-06	1.37017242000448e-08	0.000107616168152383	9292	0.0317709402799693	0.0720900152083352	0.895402605858574	0.00190600304594939	0.030474055574262	0.000127320312879412
1.20073953647532e-06	3.45109056031278e-05	1.31826184640523e-07	4.87621188798014e-06	2.68001304106477e-11	4.07197100123542e-05	24558	0.0121418473410364	0.0294879196367317	0.847523363812201	0.00323740479980155	0.119750653590134	6.58161131366522e-07
6.91295568283728e-07	1.83675355550828e-05	7.44394354990179e-08	2.54416646562193e-06	2.91047088131163e-10	2.16777280715756e-05	46130	0.00648228764544334	0.0318896687882239	0.84729984131348	0.00343391315054943	0.117363150659589	1.34260881569408e-05
1.20959040404582e-05	0.00012413419382386	6.13524117606367e-07	8.10549961674186e-06	1.89560106747398e-09	0.000144951017199734	6899	0.0425563942817961	0.0834482177092329	0.856387186664654	0.00423263064626147	0.0559188874512896	1.30775285616793e-05
0.000450784595272484	0.0011028748255538	3.8605937997233e-06	1.21766523946848e-05	8.73455137771867e-08	0.00156978401253447	637	0.375812967731029	0.287163451578715	0.702564694727125	0.00245931527451999	0.00775689667970638	5.56417399334856e-05
7.12573973484714e-05	0.000464629178974979	2.36442295380791e-06	1.98820434820054e-05	7.68209178215905e-12	0.000558133050441355	1792	0.154212099469655	0.127670986858999	0.832470283935996	0.00423630700948132	0.0356224084316154	1.37639076848867e-08
2.31974186489329e-05	0.000111724027919691	5.76118041770053e-07	3.56939652064102e-06	5.16125277974583e-10	0.000139067477256313	7191	0.0408647142174261	0.166806927878458	0.803379985917011	0.00414272303730814	0.0256666518373834	3.7113298389912e-06
9.16884465912905e-06	0.000127080813888802	4.93541246329976e-07	8.8104322346436e-06	1.22987817432413e-08	0.000145565930810647	6870	0.0427330271780805	0.0629875727656076	0.873012065262088	0.00339049971089716	0.0605253728367542	8.44894246528028e-05
3.91151173736022e-07	1.59960105783131e-05	6.66581174375206e-08	3.50709243723613e-06	4.56963796413686e-10	1.99613692705192e-05	50097	0.0059705753999687	0.0195954079319453	0.801348362506249	0.00333935595971202	0.175693981194754	2.2892407340441e-05
1.22593456512071e-05	0.00017631656122426	1.02676682702616e-06	1.90344547877782e-05	3.60673781613928e-08	0.000208673195868433	4792	0.0606888498445606	0.0587490194904406	0.844941107507773	0.00492045383573621	0.0912165777140791	0.000172841451971306
3.78815023605302e-07	1.75219226453554e-05	7.7276608141696e-08	4.59935836936833e-06	8.51871540542056e-09	2.25858913618761e-05	44275	0.00675293965872736	0.0167721971887602	0.775790619223978	0.00342145487656666	0.203638558942678	0.000377169768017203
5.21033803874115e-06	6.82843127105673e-05	3.09916093829365e-07	5.22672731579054e-06	5.78907591447161e-08	7.9089184918073e-05	12644	0.0234484053809493	0.0658792734321189	0.863383695018499	0.00391856477153483	0.0660864986939087	0.000731968083938202
2.34619575267504e-05	0.000134385830024266	6.57429567025844e-07	4.84523953545034e-06	2.10229436631241e-09	0.000163352558947859	6122	0.047828173759893	0.143627731808226	0.822673552773428	0.00402460525418333	0.0296612404890267	1.28696751361174e-05
6.02330073421993e-06	9.15389654869911e-05	3.91550867766391e-07	7.66136288112475e-06	1.2480695659763e-08	0.000105627660665762	9467	0.031193107113399	0.0570238959781518	0.86661926345835	0.00370689708830509	0.0725317860192666	0.000118157455926773
8.33877239765057e-05	0.000286102460965974	1.11088326261229e-06	4.90520253607046e-06	4.1719470122566e-09	0.000375510442688175	2663	0.106558383791115	0.222064993398203	0.761902808661847	0.00295832854782888	0.0130627593228979	1.11100692230842e-05
3.05011133005199e-06	4.52708951759042e-05	1.91180904536686e-07	3.65075352387469e-06	2.08782557021092e-08	5.21838191900697e-05	19163	0.0155336430792709	0.0584493695055653	0.867527442002923	0.00366360506961641	0.0699594928185979	0.000400090603297243
3.02214967267466e-05	0.000125555510256623	5.19674680769939e-07	2.77728858355344e-06	3.61491378079987e-09	0.000159077585161474	6286	0.0466060403336457	0.189979604581437	0.78927216634057	0.0032668001607042	0.0174587046989324	2.27242183562851e-05
0.000321414182385201	0.000696468561982815	3.2486587509561e-06	9.0643775962473e-06	1.21257256461954e-08	0.00103020790644087	971	0.265981965572877	0.3119896288659	0.676046609260606	0.00315340110539384	0.00879859059474962	1.1770173350821e-05
1.36156299431663e-05	0.000117162489367455	4.35289096965353e-07	4.82068769950644e-06	4.09924259641539e-09	0.00013603819534969	7351	0.039992550654313	0.100086816854391	0.861247012769362	0.00319975647902731	0.0354362808703448	3.01330268743876e-05
1.31939059978512e-09	8.68066936915261e-07	3.0327722340848e-09	2.56691203941033e-06	2.48327394391738e-09	3.44181441310338e-06	290544	0.0010320132085635	0.000383341587147189	0.252212011667576	0.000881155074061717	0.745801990263567	0.000721501407648035
2.76433294554835e-06	5.33562948970325e-05	1.85591905760895e-07	4.61046140513542e-06	3.57251433183298e-09	6.0920253667809e-05	16415	0.0181106280355906	0.0453762546791406	0.875838357272413	0.00304647296403108	0.0756802726113998	5.86424730158459e-05
1.605838154825e-05	0.00011423933656631	6.21205118981814e-07	5.68648830002343e-06	2.16019452571526e-09	0.000136607571728091	7320	0.040156540673121	0.117551182157116	0.836259184766832	0.00454736960128598	0.0416264503357254	1.58131390404552e-05
7.56492006954879e-06	0.000161099940372167	6.79188453787463e-07	1.86602512899483e-05	8.6739918471674e-08	0.000188091040103923	5317	0.0548698342435058	0.0402194600304675	0.856499811384725	0.00361095591481764	0.0992086134439911	0.00046115922599901
1.59286837938444e-07	1.85717420501615e-05	7.87948776291273e-08	1.18373232339244e-05	1.05119867690241e-07	3.07522668673437e-05	32518	0.00918339459922912	0.00517967792831535	0.603914570924951	0.00256224615795074	0.384925224699278	0.00341828028950508
7.00110499181647e-05	0.000448326931725819	1.68730244278253e-06	1.39319757269194e-05	3.97656208907601e-08	0.000533997025434576	1873	0.1480623160973	0.131107565367407	0.839568219244222	0.00315976000317487	0.0260899875155321	7.44678696635025e-05
6.83414814228102e-07	4.18478896565387e-05	2.44459669229375e-07	1.92951987690756e-05	4.38420834192044e-09	6.20753471174137e-05	16109	0.0184508422022861	0.0110094400750662	0.674146687853145	0.00393811199745668	0.310835132868114	7.06272062180795e-05
2.53005031552674e-06	4.70169804612232e-05	1.63660661688219e-07	3.91374355617369e-06	4.10459350257021e-09	5.36285395881144e-05	18647	0.0159602567805878	0.0471773114643508	0.876715659653046	0.00305174563665521	0.0729787457617265	7.65374842219254e-05
6.31784444659358e-05	0.000302681777837646	1.14245402946333e-06	7.04737862662326e-06	3.47482159750011e-08	0.000374084803175644	2673	0.106176041032305	0.168888027339276	0.809126099932823	0.00305399743524708	0.0188389866864341	9.28886062198197e-05
0.000140830899609461	0.000607634493408055	2.96524264378667e-06	1.64924433051966e-05	5.32206442721982e-08	0.000767976299610771	1302	0.205848796577666	0.183379226261067	0.7912151634315	0.0038611121792294	0.021475198275722	6.92998524813484e-05
1.1488805046948e-07	1.54361667495648e-05	8.34693688798775e-08	1.44488658348788e-05	1.04754390106977e-08	3.00938654428037e-05	33229	0.00898766279527641	0.00381765681407182	0.512933999087047	0.00277363401649147	0.480126617909565	0.000348092172825299
2.86128453935945e-06	6.6442735307956e-05	2.35494005734011e-07	7.04171726012342e-06	1.71534893868708e-08	7.65983846025597e-05	13055	0.0227183573186551	0.0373543718213586	0.867416925992662	0.0030743991137137	0.0919303624568618	0.000223940615404277
8.73108989372205e-05	0.000316654224665847	1.13823998145164e-06	5.31363747572813e-06	3.43979576508627e-08	0.000410451399017898	2436	0.115878424694898	0.212719213885329	0.771478000619603	0.0027731419217358	0.0129458383829176	8.38051904151574e-05
5.30761628188303e-05	0.000299992377588483	1.46080408571967e-06	1.06336075776702e-05	3.22811112150045e-08	0.000365195233181918	2738	0.103788262687558	0.145336406382914	0.821457539230927	0.00400006339894361	0.0291175968673534	8.83941198622491e-05
4.68285956138468e-05	0.000238527168526126	8.78561839687859e-07	5.76062104595827e-06	9.74705382240616e-08	0.000292092417563842	3424	0.0839098713804279	0.16032116137904	0.816615407258871	0.00300782145259157	0.0197219123111923	0.000333697598304679
5.21728945509073e-07	2.47317998946954e-05	9.84534144742637e-08	6.00749508588486e-06	3.66344918631385e-08	3.13961118324268e-05	31851	0.00937476174842877	0.0166176292240817	0.787734482113538	0.0031358473622386	0.191345193250336	0.00116684804980537
4.58053847037638e-05	0.000166470951335864	7.36761422179274e-07	3.44472458143699e-06	4.12167540518724e-09	0.00021646194371865	4620	0.0628815704762044	0.211609412337626	0.769054127834304	0.00340365336059669	0.0159137653587474	1.90411087250721e-05
1.95042843939922e-05	0.000127153955393652	4.30367770277256e-07	3.61029367267874e-06	2.54377059484815e-08	0.000150724338936548	6635	0.0442134927988703	0.129403681791585	0.843619260769694	0.00285533028914747	0.0239529574198272	0.000168769729746105
1.45177956731962e-06	2.73919031575943e-05	1.05574384527697e-07	2.56240548779235e-06	8.92714914838423e-09	3.15205897463823e-05	31725	0.00941175551040807	0.0460581346669201	0.869016201092433	0.00334937846585863	0.0812930693368909	0.000283216437897036
6.73609434242742e-05	0.000268416330146113	1.15691268850522e-06	5.93346541835052e-06	2.15067472463706e-08	0.000342889158424489	2916	0.0977687233399964	0.196451073967416	0.782807865315529	0.00337401361367335	0.0173043249474952	6.27221558861473e-05
2.72830390574756e-06	5.61306697630176e-05	2.31016232163569e-07	6.1177830481541e-06	9.35512376400058e-09	6.52171280728469e-05	15333	0.0193756089148013	0.0418341620731915	0.860673743565038	0.00354226319051532	0.093806385361229	0.000143445810026332
4.75780954151788e-05	0.000247834760649466	8.83492684551702e-07	5.92463348965551e-06	7.10663001417911e-08	0.000302292048538993	3308	0.0867095522575673	0.157391157475456	0.819852066394981	0.00292264612589616	0.0195990384738528	0.0002350915298145
1.40004737067867e-05	0.000199677287807307	1.02599813471833e-06	1.8867343836577e-05	8.05641014342598e-09	0.000233579159895532	4281	0.0676825709056775	0.0599388820177637	0.854859174494043	0.00439250717049074	0.0807749451835314	3.44911341706563e-05
2.9898108216343e-08	3.93113158132973e-06	1.45252028775633e-08	2.45676649014866e-06	1.74457152997876e-08	6.44976709787208e-06	155044	0.00193306558673856	0.00463553299873526	0.609499772887411	0.00225205075736075	0.380907783625117	0.00270485973137594
1.22593461813382e-07	9.23487619384679e-06	3.89268857487063e-08	3.77275551243338e-06	6.6126206485442e-09	1.31757646744908e-05	75897	0.00394495358789393	0.00930446655978389	0.700898689525486	0.00295443085926326	0.286340535493754	0.000501877561713492
4.23337375196121e-05	0.000174956749972946	1.04970916640454e-06	5.58173136972976e-06	1.88062441045751e-09	0.000223923808653103	4466	0.0649774805401822	0.189054204527195	0.781322678572267	0.00468779614244025	0.0249269222567433	8.39850135530215e-06
2.13243327657245e-06	2.94817828391948e-05	8.44568334541171e-08	1.5018751967547e-06	6.01727138218751e-09	3.32065654173583e-05	30115	0.00991267733410506	0.0642172187870339	0.8878299356965	0.00254337756382262	0.0452282606731022	0.000181207279541234
8.15346363207079e-08	7.69894786142185e-06	4.40002360243737e-08	5.34567045752032e-06	2.01653013775943e-09	1.3172169721425e-05	75918	0.00394387934180485	0.00618991692675268	0.584485929368131	0.00334039394837175	0.405830669553657	0.000153090203087763
3.56955269433455e-07	2.07019809584113e-05	7.55946141611844e-08	5.64355650768795e-06	3.82639551396592e-08	2.68163513048336e-05	37291	0.00801273874932784	0.0133111050558588	0.771990966372813	0.00281897463610416	0.210452064993298	0.0014268889419256
3.92444671922128e-05	0.000265493884218474	1.28678543506903e-06	1.12125192458177e-05	2.56197928970704e-08	0.00031726327588447	3152	0.0908035434670976	0.12369684793428	0.836825136720683	0.00405589153513502	0.0353413713407558	8.07524691461601e-05
7.50504484490792e-07	3.07005106662143e-05	1.20087320946524e-07	6.32378417551799e-06	3.95085725510388e-08	3.79343952197207e-05	26361	0.0113160211061653	0.0197842744070066	0.809305393914762	0.00316565798007226	0.166703176336142	0.00104149736201672
6.4474241647956e-06	0.000131341922137205	8.44798569306186e-07	2.21857017958045e-05	3.63620370735004e-08	0.000160856208704185	6217	0.0471147046653304	0.0400819105257693	0.816517579242112	0.00525188661421068	0.137922570564896	0.000226053053011901
4.04174606630979e-06	7.24179015986242e-05	2.24737821366247e-07	5.18393661517754e-06	2.3994188213597e-08	8.18923162896914e-05	12211	0.0242693469530001	0.0493543991601392	0.884306426776943	0.0027443090090558	0.0633018682343718	0.00029299681949059
6.26493116915453e-08	7.71985006624346e-06	4.54654778823387e-08	7.20989373240678e-06	1.65509043556173e-09	1.50395136786597e-05	66492	0.00450172475610933	0.00416564744247293	0.513304501142051	0.00302306835538518	0.479396733595	0.000110049465090764
1.99754771235206e-05	0.000159669335963491	4.99746414199623e-07	5.14246578922513e-06	4.08355215362125e-09	0.00018529110884259	5397	0.0540754625110063	0.10780591280551	0.861721520049484	0.00269708793541826	0.0277534406337532	2.20385758341504e-05
2.74909210795663e-05	0.000113464445660987	4.34361989386054e-07	2.30605206302242e-06	3.6131330213722e-09	0.000143699393925983	6959	0.0421967672551006	0.191308538807939	0.789595853963242	0.00302271274442386	0.0160477507943438	2.51436900508659e-05
1.66479917854077e-05	0.000133497097327572	5.00449210972935e-07	5.16508839025486e-06	1.69014861478586e-09	0.000155812316862823	6418	0.0456715094253	0.106846442698523	0.85678141507326	0.00321187195626858	0.0331494229355578	1.08473363904464e-05
6.07541515215698e-07	2.53134353781526e-05	1.10594035349473e-07	5.93071737434396e-06	4.9860497250671e-09	3.19672743527868e-05	31282	0.00954449498600751	0.0190051084277923	0.791854666706856	0.00345960165790086	0.185524649643048	0.000155973564403448
1.38912803919875e-06	1.95737623764791e-05	8.92442363185083e-08	1.61724449754222e-06	2.46074238633155e-09	2.26718398919249e-05	44108	0.00677855034553698	0.061271076622834	0.863351297018057	0.00393634732531323	0.0713327416412391	0.000108537392556658
0.000300618214408849	0.00103223511662308	3.50773582217091e-06	1.55409861521348e-05	1.22436975440774e-08	0.00135191429670378	740	0.333589003681463	0.22236484601266	0.763535912845854	0.00259464363290146	0.0114955409451817	9.05656340341233e-06
9.56680452541155e-05	0.000562417747437318	2.85013405485608e-06	2.1614107420025e-05	3.69357531987259e-08	0.000682586969919513	1465	0.185227227644813	0.140155100331605	0.823950312886335	0.00417548851715138	0.0316649868405393	5.41114243699687e-05
3.72771315317622e-06	5.9490900881624e-05	2.7360733033951e-07	5.61940770732916e-06	1.07368499126261e-08	6.91223659223816e-05	14467	0.0205238847157974	0.0539291892491371	0.860660657194911	0.00395830389611876	0.0812965186064272	0.00015533105340582
4.17915322325106e-07	2.39469895435905e-05	1.23641337724231e-07	9.12144702040776e-06	7.1898562511905e-09	3.36171830802988e-05	29747	0.0100346380997364	0.0124315984872041	0.712343728693453	0.00367792082486205	0.271332877553126	0.000213874441353894
1.5519396655382e-05	0.000221923005018058	9.85298601365706e-07	1.81726597366728e-05	1.54395083931304e-07	0.000256754755095409	3895	0.0741437710212429	0.0604444371424205	0.8643384420888	0.00383750868021732	0.0707782791789773	0.000601332909584991
1.07094413874142e-05	5.73711476676962e-05	2.86975420869299e-07	1.97718935751306e-06	1.13309433233892e-08	7.03560847768161e-05	14213	0.0208863623565226	0.152217699739642	0.815439742698719	0.00407889981057991	0.0281026063884184	0.000161051362640961
1.8897067349003e-06	5.38376587082312e-05	2.53602498325515e-07	9.30363199485008e-06	8.54813919896786e-09	6.52931480755061e-05	15316	0.0193979742398696	0.028941884265023	0.824552962984301	0.00388405990215458	0.14249017345727	0.000130919391251937
8.63251571491684e-06	3.1270318540287e-05	1.11282947398028e-07	5.18342616416084e-07	2.87543427367942e-09	4.05353352532916e-05	24670	0.0120872027770268	0.212962731428645	0.77143357381626	0.00274533186176105	0.0127874264065447	7.09364867889164e-05
2.59841502069027e-06	4.75172767175854e-05	2.07379281704906e-07	4.88009714466927e-06	6.42450766630994e-10	5.52038106154165e-05	18115	0.0164252109977929	0.0470694865394785	0.860760809586494	0.00375661171562298	0.0884014543609501	1.16377974539964e-05
6.96762498239196e-08	1.06808665397041e-05	2.71159706029175e-08	5.35305915216095e-06	4.90527064434288e-09	1.61356231829362e-05	61975	0.00482902857720846	0.00431816292646222	0.66194323073926	0.00168050346091332	0.331754100320211	0.000304002553153962
4.38478973223347e-05	0.000275046691717597	1.29426580187224e-06	1.04561609351269e-05	1.5151348121853e-08	0.000330660167125053	3024	0.094451511455902	0.132607134701386	0.83181078056365	0.00391418722468243	0.0316220760003804	4.58215099011999e-05
3.72326084855217e-05	0.000241567927499026	1.27559112604511e-06	1.06573498774315e-05	1.79720412314951e-08	0.000290751449029256	3439	0.0835411553567529	0.128056484704829	0.830839977945283	0.00438722190483997	0.0366545030575552	6.18123874928193e-05
1.04907088316244e-06	3.02349643127273e-05	1.43361973551675e-07	5.31690760512278e-06	2.18470670973507e-08	3.67661518416616e-05	27199	0.0109694403778388	0.0285336057926435	0.822358685862429	0.00389929232107517	0.144614199169409	0.000594216854443676
2.50036960277544e-07	1.64684638327183e-05	6.64130678915809e-08	5.63010091222142e-06	7.83239118611054e-09	2.2422847164295e-05	44597	0.00670435442614414	0.011150990703611	0.734450166477604	0.00296184812771385	0.251087690647355	0.000349304043715842
2.20312793079814e-06	6.35681117306145e-05	2.95559887543378e-07	1.09845940480658e-05	1.90071264845244e-08	7.70704007235064e-05	12975	0.0228567459601754	0.0285859150869342	0.824805776716642	0.00383493383671005	0.142526754044961	0.000246620314752395
4.98450300826838e-06	4.15705143516959e-05	1.53249988237493e-07	1.64383536996766e-06	2.28692337374938e-09	4.83543896415432e-05	20681	0.014401952888519	0.103082740682265	0.859705078688058	0.00316930870958259	0.0339955768680695	4.72950520253201e-05
1.12658446553316e-05	9.10712349394549e-05	3.08869450658939e-07	3.21258773698387e-06	8.07352820234242e-09	0.000105866610310632	9446	0.0312625607873994	0.106415465861007	0.860245120460885	0.00291753414747728	0.030345618203488	7.62613271422711e-05
3.10330666697992e-05	0.000204738947208449	1.10204782723479e-06	9.36060248159669e-06	2.92227933222736e-08	0.000246263886980402	4061	0.071224534740376	0.12601549926916	0.831380312066391	0.00447506875956396	0.0380104553549162	0.000118664549969518
2.03865423059271e-06	3.82589251960908e-05	1.17034575552138e-07	2.82591127596584e-06	2.47507977979291e-09	4.32430003579813e-05	23125	0.0128893916293817	0.0471441438779915	0.884742614512627	0.00270643976096209	0.0653495653070305	5.72365413894342e-05
0.000147047329561805	0.000508173011314755	3.04202199663081e-06	1.353999087558e-05	1.93846716938541e-08	0.000671821738420465	1488	0.182589819774623	0.218878492838787	0.756410491434129	0.00452801959606573	0.0201541422393003	2.8853891717511e-05
0.000106617236085987	0.00045857113161591	2.7498829240322e-06	1.52366659069451e-05	4.24726721318553e-09	0.000583179163800088	1715	0.160546994909138	0.182820722522479	0.786329759499273	0.00471533123048074	0.0261269037934424	7.28295432489333e-06
6.85492974567804e-06	0.000101308259780432	4.14926365585652e-07	7.8959687894672e-06	2.73629052082783e-08	0.000116501447586371	8584	0.0343486877373554	0.0588398675526842	0.869587991216372	0.00356155545001308	0.067775713976544	0.000234871804386741
6.35297879507673e-05	0.000226772903414608	8.42700803221349e-07	3.87062738360398e-06	1.27477003175456e-08	0.000295028767252518	3389	0.084716741094809	0.215334214837401	0.768646751048892	0.00285633435366008	0.0131194914301055	4.32083299410417e-05
5.24555889455132e-06	9.69266779959416e-05	5.12869656727011e-07	1.22061070757504e-05	9.65651829386645e-08	0.000114987778805909	8697	0.0339100345035488	0.0456184035296954	0.842930257480203	0.00446021013757208	0.106151342364422	0.000839786488107223
1.86348313475287e-06	1.45677001658433e-05	6.77503815121464e-08	6.81037179260776e-07	2.06105819189935e-10	1.71801769671882e-05	58207	0.00514083779476582	0.108467051201618	0.84793656047115	0.00394352058430715	0.0396408710202149	1.19967227103404e-05
1.35108963905523e-05	0.000194391043017779	6.5424660315005e-07	1.21365031624595e-05	1.43370916127957e-08	0.000220707026265553	4531	0.0640745149787803	0.0612164307551134	0.880765086218364	0.00296432159057258	0.0549892016027478	6.49598332023439e-05
1.34664550600294e-07	9.32765258571164e-06	3.392713132879e-08	3.02336009414927e-06	7.53007853054455e-09	1.25271344403205e-05	79827	0.00375111081209623	0.010749828800979	0.744595871477928	0.00270829146844551	0.241344906814292	0.000601101438355113
7.48468828466153e-06	5.1287387912388e-05	2.39811152156645e-07	2.11349887748017e-06	4.2627289862264e-09	6.11296489556726e-05	16359	0.0181723107646635	0.122439575762801	0.838993660009048	0.00392299246361681	0.0345740391706281	6.97325939057406e-05
2.64024801690706e-07	1.92210115847602e-05	7.85473521501604e-08	7.36229017248903e-06	1.0532434549542e-08	2.69364063456397e-05	37124	0.00804846698750128	0.00980178269895475	0.71357000403551	0.0029160293746042	0.273321172765899	0.000391011125032533
7.75993783684247e-05	0.000495534051168179	2.56081327207043e-06	2.10916586966012e-05	3.02972151564097e-08	0.000596816198720432	1676	0.163976293565042	0.130022238898336	0.830295913935646	0.00429079049389206	0.0353402919388272	5.07647332987386e-05
8.25878344263583e-06	6.51219623704776e-05	2.51404567913158e-07	2.55006229942696e-06	7.07262986103122e-09	7.61892853103146e-05	13125	0.0225983992250005	0.108398226981632	0.854739115943135	0.00329973652973908	0.0334700908276105	9.28297178825712e-05
2.96180578386717e-06	6.41895155507184e-05	2.91449328831309e-07	8.13235189973956e-06	1.12994660390751e-08	7.55864220291955e-05	13230	0.0224215979595764	0.0391843628042502	0.849220188328599	0.00385584237230777	0.107590115809403	0.00014949068543965
8.17310516477139e-06	8.85618631673097e-05	3.98994353622062e-07	5.5639737529158e-06	4.4254266176546e-08	0.000102742190704796	9733	0.0303540176139708	0.0795496485786916	0.861981456301341	0.00388345187974893	0.0541547120491378	0.000430731191080982
1.60076310051764e-05	0.000178524825161109	1.01992356373695e-06	1.46536275941033e-05	5.50978395866712e-09	0.000210211517108084	4757	0.0611223292890983	0.0761501140631882	0.849262816886084	0.00485189193136614	0.0697089664529129	2.62106664490422e-05
1.00055481847307e-05	5.60830489361977e-05	2.38158607383479e-07	1.71686858627953e-06	4.41857492952971e-10	6.80440661720844e-05	14696	0.0202069610669793	0.147045124543652	0.824216600965071	0.00350006430804962	0.0252317164870416	6.49369618557932e-06
7.10012400727278e-06	0.000117056791405693	7.36830430070178e-07	1.56486468767285e-05	4.82098522376876e-08	0.000140590602572003	7113	0.0413029403360213	0.050502123736446	0.832607509066927	0.00524096501893016	0.111306492684774	0.00034290949292288
4.95423606421638e-07	2.60454527026765e-05	1.38616681793509e-07	9.38224189915024e-06	3.81522585820032e-08	3.60998871486239e-05	27701	0.0107717265730475	0.0137236885085532	0.72148293969582	0.00383980928313769	0.259896709940487	0.00105685257200195
2.31859206992998e-07	1.66135991385237e-05	7.29793897358193e-08	6.73129896292037e-06	1.85460270913729e-08	2.36682827252643e-05	42251	0.00707541936848433	0.00979619897583459	0.70193513113606	0.0030834256368722	0.284401662809916	0.000783581441317508
1.61625370582406e-07	1.0595082296616e-05	3.6862319171287e-08	3.10901179040203e-06	1.25085358565069e-08	1.39150903126282e-05	71864	0.00416585479135323	0.0116151147388334	0.76140952437806	0.00264908946640711	0.223427352647545	0.000898918769154889
5.83400173553142e-06	7.6177808729249e-05	3.76049742562174e-07	6.31947508040856e-06	4.98786720978258e-09	8.8712323154961e-05	11272	0.0262638229653228	0.0657631491099687	0.858706051426284	0.00423897976276979	0.0712355945111462	5.62251898315172e-05
7.34801221831976e-05	0.000374012900069017	1.56480610884244e-06	1.02599955912974e-05	1.5334701484909e-08	0.00045933315865384	2177	0.12875460752899	0.159971299260312	0.814251906318131	0.00340669093741978	0.0223367187802557	3.33847038821456e-05
6.69876022786227e-06	9.07797293269248e-05	3.73926692212239e-07	6.52315893518763e-06	1.11029440425611e-09	0.000104376685476591	9581	0.0308294146678048	0.0641787023344846	0.869731865046473	0.00358247333209389	0.0624963219075451	1.06373794031342e-05
0.000101922341041037	0.000556700476268229	2.67397435734782e-06	1.88353770291341e-05	4.97418014986943e-08	0.000680181910497247	1470	0.184638741303282	0.149845709608077	0.818458220773988	0.00393126355770474	0.0276916759155863	7.31301446437036e-05
0.000204974268696548	0.0010626788068945	4.89406465182277e-06	3.28038294116515e-05	2.47682857198876e-07	0.00130559865251172	766	0.324252306245025	0.156996384993365	0.813939877197414	0.00374852152490166	0.0251255080177537	0.000189708266565979
4.21016425688585e-06	0.000116688483859355	4.94871371317432e-07	1.76917269162528e-05	7.51270251412431e-09	0.000139092759106325	7189	0.0408719898160453	0.0302687521905258	0.838925653708228	0.00355785142589014	0.127193730499867	5.40121754891745e-05
0.000120080103671216	0.000673811692274394	2.43588142346929e-06	1.76406970862491e-05	8.45539245762188e-09	0.000813976829847786	1229	0.216741491908546	0.147522754048995	0.827802054759221	0.00299256850336244	0.0216722349327166	1.03877557045488e-05
4.37417158288365e-06	0.000122258572855511	7.01903147414326e-07	2.53097717593164e-05	2.17367989845371e-08	0.00015266615614411	6550	0.0447702038847886	0.0286518747400349	0.800823024194731	0.00459763424417236	0.165785085565559	0.000142381255502487
3.52906356150589e-07	1.35823241755248e-05	7.1198214063405e-08	3.52495612565781e-06	5.50654981768465e-09	1.75368914212143e-05	57023	0.00524729813914959	0.0201236551948813	0.774500100918362	0.00405991075346893	0.201002335077109	0.000313998056179067
3.04439094483074e-05	0.000246974618604067	1.24132160489937e-06	1.29732228364611e-05	7.50429759283453e-08	0.000291708115469663	3428	0.0838042178433211	0.104364286880711	0.846649803370834	0.00425535505894577	0.0444733010446887	0.00025725364482069
4.04569301609015e-05	0.00026543845661775	9.35730038947382e-07	7.9071734793193e-06	5.18859929401963e-09	0.000314743478896212	3177	0.0901157690551884	0.12853937531218	0.84334855021819	0.00297299261680952	0.0251225966842881	1.64851685322147e-05
3.17551639677119e-06	4.66409790237924e-05	1.89711201835186e-07	3.58498082814072e-06	8.34361316911846e-09	5.35995310637086e-05	18657	0.0159516926219134	0.0592452272203045	0.870175132098726	0.00353941905964987	0.0668845558346321	0.000155665786687596
5.58008005295615e-06	5.3278804181377e-05	2.77832931397139e-07	3.41241256125306e-06	2.00041103310485e-09	6.25511301380164e-05	15987	0.0185909422604839	0.08920830112332	0.851764053883911	0.00444169323214645	0.0545539713467001	3.19804139220352e-05
2.07344579385071e-06	3.52743330770644e-05	1.26184020146553e-07	2.7616870208376e-06	1.16127491309956e-08	4.02472626610303e-05	24846	0.0120018184586528	0.0515176848501139	0.876440551352554	0.00313521993307466	0.0686180087350791	0.000288535129178853
2.92465774849535e-06	1.99180391105834e-05	1.13159466046668e-07	9.90980959862689e-07	3.07939629585424e-09	2.39499166812839e-05	41754	0.00715931020512783	0.122115570898035	0.831653795528594	0.00472483756634936	0.0413772195139663	0.000128576493055639
1.00258994579231e-05	3.32933667095159e-05	9.62728711247132e-08	4.11083975728201e-07	1.02887232209162e-09	4.3827651886614e-05	22817	0.01306251870107	0.22875739462066	0.759642948603516	0.00219662398007951	0.00937955738061695	2.34754151272672e-05
5.98912615033874e-05	0.000255618175894764	1.03571411760671e-06	5.68963366785048e-06	1.17832322873773e-08	0.000322246568415896	3103	0.0921621996372187	0.185855389547829	0.793237852466002	0.00321404234868378	0.0176561497483733	3.65658891118733e-05
6.55231294017553e-06	7.20946038552473e-05	2.88801711656848e-07	4.08879206779796e-06	1.5440218266726e-09	8.30260545967043e-05	12044	0.0246011848458998	0.0789187559496007	0.86833710460462	0.00347844677263891	0.0492470958382775	1.85968348631358e-05
2.20499785401738e-05	6.81009269431109e-05	3.18158229927348e-07	1.26363943867094e-06	1.10937019397002e-09	9.17338125220771e-05	10901	0.0271461426741132	0.240369149978011	0.742375412847051	0.00346827654035177	0.0137750672726791	1.20933619073451e-05
0.000107527676086026	0.000406207916224582	1.86577623990685e-06	9.07603801635553e-06	2.37454727563011e-08	0.000524701152039626	1906	0.145681886882541	0.204931275008722	0.774170048313339	0.00355588363519724	0.0172975378099991	4.52552327434337e-05
2.47124319617629e-05	0.000292890072322404	1.37791447434672e-06	2.10699518044087e-05	1.57494177541191e-07	0.000340207864740463	2939	0.0970424391035596	0.0726392142069246	0.860915054229692	0.00405021346404762	0.0619325829533143	0.00046293514602121
1.67795905405062e-09	6.5916779655411e-07	3.22948564307422e-09	1.63156350321814e-06	5.85030333896928e-10	2.29622377480327e-06	435498	0.000688630708291393	0.000730747182597385	0.287066009762304	0.00140643332697438	0.71054203040726	0.00025477932086434
1.32893940644717e-05	0.000142079195464787	5.6669900678795e-07	7.8015440237267e-06	9.15903924095006e-09	0.000163745991599015	6107	0.0479405701548153	0.0811585916375595	0.86768044870811	0.00346084201056779	0.0476441832104893	5.59344332738169e-05
0.000168099174241484	0.000384332563809264	1.84882744443908e-06	5.43953307877768e-06	3.32578678013432e-08	0.000559753356441766	1787	0.154623359940716	0.300309363591948	0.686610556928832	0.0033029323060994	0.00971773195493753	5.94152181824446e-05
1.26809860294352e-06	1.82420395006405e-05	9.27349215945105e-08	1.71562072859955e-06	1.4092024843559e-09	2.13199029562625e-05	46905	0.00637562795065538	0.0594795673106493	0.855634265224558	0.00434968779101645	0.0804703816954105	6.60979783654204e-05
8.16346979812777e-05	0.000405795775582893	1.31829340711411e-06	8.44238763450266e-06	1.26425495716174e-08	0.000497203797155359	2011	0.138601659763642	0.164187599628829	0.816155825648483	0.00265141460032372	0.0169797328234497	2.54272989143464e-05
2.61904746085971e-06	4.0199549601735e-05	1.71136528552387e-07	3.37933628577769e-06	7.594466747525e-09	4.63766643436723e-05	21563	0.0138169790030461	0.0564733901828594	0.866805540472638	0.00369014311344574	0.0728671700218728	0.000163756209184139
3.51459171166625e-06	2.61125230294625e-05	8.0479138982972e-08	7.68927844534277e-07	3.10421569409876e-10	3.04768321462154e-05	32812	0.00910151712122464	0.115320112497411	0.856799122172057	0.00264066614918723	0.0252299136880525	1.01854932927609e-05
4.42901559938417e-05	0.000186923306955442	4.80864506382573e-07	2.61135031851362e-06	3.59932445222211e-10	0.000234306037706625	4268	0.067885900558577	0.189026951363915	0.797774179381109	0.00205229242527956	0.0111450406659315	1.53616376575359e-06
4.37028712233774e-08	5.59807214448148e-06	2.8113449711875e-08	4.63336428615979e-06	2.17784529276796e-08	1.03250312045042e-05	96852	0.00309273297018331	0.00423271081295255	0.542184525509169	0.00272284404328103	0.448750632747582	0.00210928688701483
7.83020402509502e-05	0.00036153283448385	1.41351735184675e-06	8.40511682984504e-06	4.97343895863791e-08	0.000449703243306078	2224	0.126232814572018	0.174119358524742	0.803936462245576	0.00314322249814123	0.0186903629336832	0.000110593797858222
2.83401336733943e-09	1.04571010538097e-06	5.59649133885219e-09	2.65604742371488e-06	3.03894772516429e-09	3.7132269815272e-06	269308	0.00111334992824508	0.000763221150077347	0.281617609314817	0.00150717727914129	0.715293580739437	0.000818411516527979
9.20295866583933e-06	0.000192679061112945	9.40441510554375e-07	2.54178033428098e-05	1.45713800729262e-08	0.000228254836012221	4381	0.0661918484397698	0.0403187894137173	0.844140104451624	0.0041201383812259	0.111357129543791	6.38382096410259e-05
2.13455784581024e-05	0.00011917422621829	4.96568350567051e-07	3.56685335801307e-06	7.60982457595093e-09	0.000144590836209549	6916	0.0424529178151952	0.147627463936699	0.824217006709725	0.00343430028890211	0.0246685990033546	5.26300613195318e-05
3.93559676207102e-07	2.55171092851069e-05	9.65952854862433e-08	8.06562194820408e-06	6.88512694788601e-09	3.40797713219522e-05	29343	0.0101720171179311	0.0115481900535404	0.748746493749806	0.00283438772442766	0.236668898743715	0.000202029728510854
1.33243716509976e-06	3.36899911217628e-05	1.38298331525684e-07	4.49970252613555e-06	2.26877704287807e-08	3.96831169149526e-05	25200	0.0118345851325597	0.0335769281418945	0.848975426853843	0.00348506725976389	0.113390854246131	0.000571723498368446
0.000131435739180309	0.000584538244905957	3.61690426961065e-06	2.07350988340158e-05	2.17307819123488e-08	0.000740347717971805	1351	0.199234051073049	0.177532443188154	0.789545548282785	0.00488541286994065	0.0280072435298645	2.93521292560752e-05
2.28589039544431e-06	6.65430775204136e-05	2.42201339535932e-07	9.08257934418063e-06	1.6277695449693e-08	7.81700262950241e-05	12793	0.0231790653239196	0.0292425435142756	0.851260779538069	0.00309839142975125	0.116190051029301	0.000208234488603839
7.37550602000775e-06	9.53233403336749e-05	5.42004431912335e-07	9.01751339179158e-06	7.50344899883206e-09	0.000112265867626385	8907	0.0331207392803087	0.0656967801162241	0.849085678034447	0.00482786481209138	0.0803228406144009	6.68364228369314e-05
1.74945299349517e-05	0.000144235918332945	5.10560038496296e-07	5.41847312431354e-06	1.99207720514212e-08	0.000167679402202758	5964	0.0490635457442414	0.104333207926143	0.860188648326255	0.00304485841307406	0.0323144825967445	0.000118802737782504
2.71317566288152e-06	0.00010136179898958	5.81964067457211e-07	2.8059644395216e-05	2.30059209781735e-08	0.000132739589036113	7534	0.0390419466409839	0.0204398377498621	0.763613928034715	0.0043842539492787	0.211388664067524	0.000173316198620402
2.12621308829307e-05	0.000153354997997048	5.21406791287412e-07	4.84051265993528e-06	5.0389140153835e-08	0.000180029437471355	5555	0.0525808669901254	0.118103634503184	0.851832901057909	0.00289623074209946	0.0268873398035555	0.000279893893252055
2.98987699029749e-07	1.32365373296078e-05	5.48493809012707e-08	3.12385171332705e-06	1.72554866020589e-08	1.67314816094679e-05	59768	0.00500690990389452	0.0178697682613212	0.791115672751753	0.00327821421805424	0.186705026263744	0.00103131850512835
1.4772077189972e-10	1.76591576676171e-07	1.00115121189601e-09	1.53908825662538e-06	1.07160046463524e-08	1.7275447099317e-06	578856	0.000518129585128535	8.55090875798868e-05	0.10222113248991	0.000579522605777074	0.890910809877812	0.00620302593892121
6.53427817111642e-06	9.19735481976531e-05	3.67985288900444e-07	6.6680757529751e-06	1.59419247810417e-09	0.000105545481603123	9475	0.0311692196040301	0.0619095964305407	0.871411516634091	0.0034865091646856	0.0631772734530569	1.51043176258243e-05
1.66715850352457e-05	0.000234261900092625	1.07829624151307e-06	1.95451284601309e-05	9.55576271153355e-09	0.000271566465592226	3682	0.0782497806831522	0.0613904408222448	0.862631914370398	0.00397065314806651	0.0719718040941002	3.51875651903285e-05
7.50234585760523e-05	0.000330493878692187	1.64771966269496e-06	9.34595301406562e-06	4.62774822310648e-08	0.000416557287427231	2401	0.117497115349782	0.180103579604662	0.793393582749219	0.00395556556667562	0.0224361769584892	0.000111095120954159
4.56259456504013e-05	0.000368101429415322	2.08556349681878e-06	2.16975198250664e-05	1.32306108571878e-09	0.000437511781448694	2286	0.123029790031595	0.104285067477095	0.841352039015864	0.0047668739111734	0.0495929955376775	3.02405818955969e-06
3.37420969817239e-06	9.91063453029995e-05	4.77378265414477e-07	1.80800353083076e-05	1.69908221905926e-08	0.000121054959397085	8261	0.0356670750307895	0.0278733702029035	0.818688848409017	0.00394348375144698	0.149353941369733	0.000140356266899065
1.56176081718946e-05	0.000141725939747217	7.05890458589776e-07	8.24654345310399e-06	2.87875299029994e-09	0.000166298860583796	6013	0.0486695561644245	0.0939128994454241	0.852236384841634	0.00424471013277982	0.0495886948602914	1.73107198702024e-05
3.94528626758889e-08	4.25597620571695e-06	1.47845228121264e-08	2.05149702934075e-06	1.30469263670348e-08	6.37475754691275e-06	156869	0.00191060582426672	0.00618891971742449	0.667629501890325	0.00231922903786144	0.321815694831293	0.00204665452309686
1.53966025016691e-05	0.000118877894319487	5.75415990497256e-07	5.71740009925548e-06	4.97439161978985e-10	0.00014056781035007	7114	0.041296384141111	0.109531495605753	0.845697845213871	0.00409351180091828	0.040673608595146	3.53878431157291e-06
2.65333127255401e-05	0.000169716476894699	6.55371546258201e-07	5.39553598497557e-06	7.202842688746e-08	0.00020237272557836	4941	0.0589113746239787	0.131111110203762	0.838633152810819	0.00323843810664316	0.0266613792424631	0.000355919636312701
3.05847581585083e-07	9.37257142151962e-06	2.74896714924996e-08	1.08340762428571e-06	1.54904480881661e-09	1.07908653436917e-05	92671	0.00323204273810185	0.0283431932327725	0.868565321037832	0.00254749462781221	0.100400439610625	0.000143551490958246
2.96603354151163e-06	4.50783664352334e-05	1.4450303777974e-07	2.82559641694334e-06	3.04029068419874e-08	5.10449023383101e-05	19591	0.0151972006431388	0.0581063613728491	0.883112012566263	0.00283090046528089	0.0553551145659198	0.000595611029686886
1.17763051194242e-05	0.000100459067154264	3.22204670491983e-07	3.53693784316266e-06	3.39407796456993e-09	0.000116097908865307	8613	0.0342317637531193	0.10143425695192	0.865296094788519	0.00277528401364915	0.0304651296283562	2.92346175546334e-05
9.09256048096327e-08	1.63748613071759e-05	7.11863978926902e-08	1.6531570294748e-05	5.00775391768351e-08	3.31186211438031e-05	30194	0.00988655437009756	0.00274545260851375	0.494430647824232	0.00214943724811472	0.499162396374141	0.00151206594499799
5.22425222426102e-06	4.79534608491338e-05	2.60534464215713e-07	3.07606173429753e-06	1.05342390740449e-08	5.65248435109821e-05	17691	0.0168149559310976	0.0924240015497967	0.848360789177895	0.00460920275108934	0.0544196417580509	0.00018636476316822
4.25688046373285e-05	0.000313084639039827	1.49499196278115e-06	1.41694017523235e-05	5.78231298307601e-09	0.000371323619705243	2693	0.105435054423576	0.114640713324726	0.843158426841669	0.00402611599005707	0.0381591716777164	1.55721658311583e-05
9.89847068900714e-05	0.000428577523335813	2.32619633722522e-06	1.29734427905526e-05	2.30192382107057e-08	0.000542884888591872	1842	0.150332082546954	0.182330930497654	0.789444562451261	0.0042848795133327	0.0238972258450644	4.24016926873996e-05
2.13892716655868e-09	5.59951044385995e-07	2.50216035373134e-09	8.42319596611948e-07	8.49563968325324e-10	1.40776129248656e-06	710348	0.000422239516835732	0.00151938199890455	0.397759937977085	0.00177740385893955	0.598339790351915	0.000603485813155667
2.37305523062476e-06	2.48779660066423e-05	1.37248464515538e-07	1.85042455753091e-06	8.23152099368333e-10	2.92395174114129e-05	34200	0.00873362187239324	0.0811591791080143	0.850833673367394	0.00469393740616139	0.0632850580772116	2.8152041218267e-05
4.59222865995074e-06	4.87806242418955e-05	2.2652632246041e-07	3.09535415609108e-06	3.23220755942203e-09	5.66979655879572e-05	17637	0.0168660208069337	0.0809945932332737	0.860359339811245	0.00399531658872298	0.0545937428969857	5.70074697725761e-05
1.01767290717876e-05	4.42465763238292e-05	1.66609483801904e-07	9.31533887553084e-07	1.57418277775835e-09	5.55230229497496e-05	18011	0.0165194024637316	0.183288454610945	0.796905030979203	0.0030007278953938	0.0167774346219614	2.83518924966143e-05
2.88828551077459e-05	7.73406482550008e-05	3.99034731865549e-07	1.37408020266307e-06	2.39029821849701e-09	0.000107999008595494	9259	0.0318821490553922	0.267436298567568	0.716123687252327	0.00369479995284141	0.0127230816331809	2.21325940819493e-05
6.81455593148489e-06	6.39251703546897e-05	3.07322230069135e-07	3.70878140031229e-06	1.71366378287051e-08	7.47729665543848e-05	13374	0.0221829859559659	0.0911366265845351	0.854923554600377	0.00411007138315971	0.0496005651670216	0.00022918226490641
1.39267290209019e-05	0.000168162332022376	8.38643351488849e-07	1.30461020677373e-05	3.54521831935877e-08	0.000196009258645698	5102	0.057112724142958	0.0710513835781376	0.857930554833346	0.00427859049762931	0.0665586011491381	0.000180869941749386
5.00403610314621e-06	7.10716114240424e-05	2.90967410135917e-07	5.31864539480722e-06	3.37977288343998e-08	8.17190580609662e-05	12237	0.0242186254761002	0.0612346277830683	0.869706689117975	0.00356058203606363	0.0650845166477478	0.000413584415145671
7.71116451722401e-07	1.68615383637141e-05	7.566110623925e-08	2.12791107876415e-06	1.47615549947044e-09	1.98377031559394e-05	50409	0.00593369565495949	0.0388712567004779	0.849974325715514	0.00381400536365003	0.107266000606883	7.44116134749439e-05
1.94291685101519e-05	0.000141174698883886	4.18490991987441e-07	3.91360845100092e-06	3.39570055930911e-08	0.00016496992384262	6062	0.0482901402982319	0.117774004240235	0.855760223412397	0.00253677144439176	0.0237231633490628	0.000205837553913681
6.32276722758487e-05	0.000349223647799629	1.15458539861849e-06	8.21492290243865e-06	1.13106934243529e-08	0.000421832139069959	2371	0.118893117236798	0.149888229036438	0.827873496243281	0.00273707309538831	0.0194743883682041	2.68132566885261e-05
1.44257264529078e-06	6.56026533839996e-05	2.32709852762039e-07	1.36471111701989e-05	2.04962006042531e-08	8.09455432528556e-05	12354	0.0239921463765175	0.0178215203372532	0.810454173852064	0.00287489395228476	0.168596202110454	0.000253209747944092
5.4819166980482e-08	1.30211119956692e-05	4.35651415408251e-08	1.33458121971429e-05	5.82962540865543e-08	2.652360475542e-05	37702	0.00792561234548483	0.00206680681174304	0.490925427208697	0.00164250455179637	0.503167360553273	0.00219790087448961
1.69978172563223e-05	0.000143319979653572	7.90702275189119e-07	8.58208287217756e-06	3.54799035169913e-09	0.000169694130047613	5893	0.0496382324391249	0.10016738499766	0.844578298691648	0.00465957352188473	0.0505738346386502	2.09081501564235e-05
3.28029312745638e-06	8.37495592891831e-05	4.25665179953035e-07	1.40025999323932e-05	2.29225538827601e-08	0.000101481040082868	9854	0.0299870498363117	0.0323241969611045	0.825272969421618	0.00419452914165484	0.13798242431255	0.000225880163073238
5.73067648185627e-07	3.4148742804083e-05	1.73862854952751e-07	1.33475306702688e-05	1.20403924499553e-08	4.82552443699402e-05	20723	0.0143726358205393	0.011875758908033	0.707669047166933	0.00360298361810921	0.276602695614643	0.000249514692281938
3.22264025334773e-06	3.27774414697531e-05	1.30281742106326e-07	1.70425730557324e-06	1.3165296197056e-08	3.78477860669774e-05	26422	0.0112903310744734	0.0851473913862432	0.866033257843627	0.00344225529799212	0.0450292469566726	0.000347848515465555
2.53120768830273e-05	0.000127272003857032	4.55366271405854e-07	2.9456914582254e-06	2.65795587131177e-10	0.000155985404265278	6411	0.0457210705369357	0.162272085662451	0.815922518241425	0.00291928769586308	0.0188844044229663	1.70397729443422e-06
1.03799545356372e-06	1.19600498618753e-05	5.0548511609386e-08	7.4894490782263e-07	7.84212747306332e-09	1.38053808623441e-05	72436	0.00413307807267727	0.0751877448303498	0.866332481597652	0.00366150793762332	0.0542502170197615	0.000568048614613284
1.0188099208556e-07	9.96292268833452e-06	3.78219304099555e-08	4.75996153515418e-06	2.95170432781222e-08	1.48921041892623e-05	67150	0.00445769935603502	0.00684127580567284	0.669007049757152	0.0025397304456966	0.319629884041925	0.001982059949554
2.72914561667185e-06	2.96054577815369e-05	1.29159211763841e-07	1.80199508630135e-06	1.31479547840383e-08	3.4278905651058e-05	29172	0.0102311499921268	0.0796158910221108	0.863664029502738	0.00376789192393178	0.0525686293677152	0.000383558183504394
8.70160297332823e-09	2.46585627668301e-06	1.16015931243814e-08	4.22992148093546e-06	9.38463782574426e-09	6.72546559154192e-06	148689	0.00201561238189629	0.00129382908214883	0.366644694425932	0.00172502453049077	0.628941063389736	0.00139538857169183
1.11150361491633e-06	3.89831082928498e-05	1.7456573794626e-07	7.88242754671681e-06	1.45299555380173e-08	4.81661351479672e-05	20761	0.0143462856517214	0.023076454266089	0.809346819567171	0.00362424216537181	0.163650820695949	0.000301663305419483
4.40635615804462e-07	1.23329506800255e-05	6.17020854913639e-08	2.2211626038347e-06	8.14136967168981e-09	1.50645923548278e-05	66381	0.00450921457432485	0.0292497536890371	0.818671384498047	0.00409583505733497	0.147442595957327	0.000540430798253943
9.3803100248793e-06	0.000174093673991215	8.64592370407539e-07	2.06978095644527e-05	5.9112995932845e-08	0.000205095498946887	4876	0.0596799285861354	0.0457363036880126	0.848842002311807	0.00421555994571796	0.100917912244445	0.000288221810017163
9.80175360396136e-06	0.000119866675705358	5.74297364350104e-07	9.04295793996421e-06	2.09393916420365e-08	0.000139306624005276	7178	0.0409335335530927	0.0703610016677323	0.860452089491584	0.00412254168422282	0.0649140556275468	0.000150311528913683
4.34347541915935e-06	5.44498148416361e-05	2.48039257692316e-07	4.00054185820146e-06	5.01392286735506e-08	6.30920106053628e-05	15850	0.0187501868412451	0.0688435093046496	0.863022343386976	0.00393138933618376	0.0634080578478413	0.00079470012434964
5.04062824213257e-06	0.000131446371642302	5.59696477267844e-07	1.88300697419951e-05	2.76215888561165e-08	0.000155904387692554	6414	0.0456978729149791	0.0323315354797632	0.843121695211791	0.00358999823899489	0.120779601015003	0.000177170054447645
2.71006661499024e-06	7.84467366125009e-05	2.94425699144646e-07	1.09824886348486e-05	4.39190751650757e-09	9.24381094690009e-05	10818	0.0273516932868515	0.0293176335015708	0.848640642513443	0.0031851116475222	0.118809100466637	4.75118708261812e-05
4.64083196708237e-05	0.000261938300828928	1.05021443050023e-06	7.63247085459001e-06	4.89446210011342e-09	0.000317034200246942	3154	0.0907410390688432	0.146382691945146	0.826214650106837	0.00331262188647852	0.0240745977835987	1.54382779406798e-05
4.64168287246695e-07	2.17752559014097e-05	6.16324822784464e-08	3.72120991696613e-06	5.10664136909972e-09	2.60273732292701e-05	38421	0.0077779078941993	0.0178338506601464	0.836629025510784	0.0023679870317891	0.142972934079314	0.000196202717966055
0.000107063814706428	0.000381881704761303	1.81929072617816e-06	8.35452246960905e-06	8.00548428763703e-09	0.000499127338147806	2003	0.139098844482367	0.214502004846554	0.765098754515058	0.00364494305787638	0.0167382586187556	1.60389617554196e-05
5.34846057139146e-06	8.65967934402743e-05	3.01065438209205e-07	6.27603452977703e-06	6.46210494888833e-09	9.85288160846009e-05	10149	0.0291274746289354	0.0542832115916125	0.878898142508063	0.00305560799543859	0.0636974519656074	6.55859392783092e-05
2.2055711892964e-05	0.000110549331451647	4.27625797286408e-07	2.75729073066801e-06	1.56339071276131e-09	0.000135791523263278	7364	0.0399214962557722	0.162423333673056	0.814110695535165	0.00314913469567103	0.0203053229274265	1.1513168680862e-05
4.01441454645061e-06	0.000109136927309637	4.46962087370339e-07	1.56694078543395e-05	3.67218368048417e-08	0.000129304433634602	7734	0.0380509942064704	0.0310462250489788	0.844030821232657	0.00345666482429671	0.121182293707107	0.000283995186960201
9.79398243143241e-06	8.77033711079726e-05	3.65835878613089e-07	4.21528384990438e-06	6.62103916274699e-09	0.000102085094307085	9796	0.0301628339262283	0.0959393974008667	0.859120243785537	0.00358363658373677	0.0412918641895384	6.48580403210487e-05
6.49086366380657e-05	0.000510792709023121	2.0243679630569e-06	2.05650124508965e-05	5.84339622667432e-08	0.000598349160037406	1671	0.164360912559632	0.108479531640034	0.853669969205251	0.00338325529349844	0.0343695852261426	9.7658635073692e-05
4.37059688378278e-06	3.44938906632854e-05	1.70447311834687e-07	1.73002883126321e-06	3.77030158462463e-09	4.07687339917507e-05	24529	0.0121563764474651	0.107204626090846	0.846086873099003	0.00418083406438806	0.0424351865234097	9.24802223534221e-05
6.41052375716683e-09	1.02153391028042e-06	4.00083632457012e-09	8.19831921675483e-07	4.65596560158583e-09	1.85643315763923e-06	538667	0.000556775407262511	0.00345314008790864	0.550267003192012	0.00215512005272405	0.441616719838187	0.00250801682916863
2.54675280646798e-05	0.000325170615796699	1.72607427359328e-06	2.84533699106151e-05	3.7331213710598e-08	0.000380854919259298	2626	0.107990270431955	0.0668693688247748	0.853791297823077	0.00453210444793575	0.0747092093912096	9.80195130030125e-05
2.22869108259495e-05	0.000215448915756959	5.64724876847105e-07	7.03364600639574e-06	5.84912299773653e-10	0.000245334782378451	4076	0.0709655561248768	0.0908428499615269	0.878183328381907	0.00230185410879068	0.0286695834084615	2.38413931405525e-06
1.29593956991531e-05	0.000171838877309054	6.35856619023611e-07	1.0864987600044e-05	4.65028740237992e-08	0.000196345620101299	5093	0.0572078832907387	0.0660029782811914	0.875185691539231	0.0032384558346428	0.055336032423023	0.000236841921912021
1.11448693818084e-06	4.46090552296627e-05	2.13496167773098e-07	1.10066383272063e-05	3.02596734746899e-09	5.69467026301704e-05	17560	0.0169393847897861	0.0195707018441202	0.783347466478749	0.0037490523228291	0.193279642522708	5.3136831593579e-05
6.11148927342611e-07	1.2278164188495e-05	7.30823625996544e-08	1.88820723855318e-06	4.47956200597175e-10	1.48510506731911e-05	67335	0.0044454379446478	0.0411518983263487	0.826753908439584	0.00492102304462416	0.127143006922853	3.01632665900076e-05
6.73431397207868e-06	7.51478704172077e-05	1.94454460673175e-07	2.7922152171427e-06	1.62506758622964e-08	8.48851047429645e-05	11781	0.0251450734198131	0.0793344602974863	0.885289246502769	0.00229079602672331	0.0328940539756373	0.000191443197384325
1.4299662385289e-05	0.00020508425422055	7.90045920524179e-07	1.46110669476985e-05	4.19700580246584e-09	0.000234789226479864	4259	0.0680210385805637	0.0609042527192592	0.873482387992527	0.00336491555583337	0.0622305681004133	1.78756319674054e-05
4.51329454091683e-05	0.000236296080636517	9.59860945618231e-07	6.46919995280981e-06	6.08873534475582e-09	0.000288864175679458	3462	0.0830219754269419	0.156242792319289	0.818017949372601	0.00332287983915096	0.0223953002742315	2.10781947274496e-05
4.56992438222091e-06	7.51416396910237e-05	3.8516286871792e-07	8.15257078325828e-06	5.93316547017482e-09	8.8255230890691e-05	11331	0.0261302758100896	0.0517807764605025	0.851412873012488	0.00436419308896224	0.0923749300860784	6.72273519687844e-05
1.83036402097097e-05	9.8806611314178e-05	4.27692498625804e-07	2.96999016520799e-06	9.67171614943096e-09	0.000120517605903871	8298	0.0355115874178454	0.151875239077594	0.819852091925803	0.0035487968369281	0.0246436206804254	8.02514792498074e-05
1.09439156769394e-05	9.06709859826851e-05	3.73015747100119e-07	3.97641697155698e-06	8.68662945488689e-09	0.000105973021007736	9436	0.0312934887775116	0.103270771870705	0.855604427621873	0.00351991236593026	0.0375229179440557	8.19701974359373e-05
1.01861736299987e-06	2.99084131946137e-05	1.48739386478139e-07	5.6199402974972e-06	1.74845180325869e-11	3.6695727726107e-05	27251	0.0109485439088338	0.0277584728828032	0.815038017990731	0.0040533161677107	0.153149716485904	4.7647285163792e-07
4.91461995532199e-07	8.55004480576919e-06	3.18859315557157e-08	7.13323001150245e-07	1.63841938991409e-09	9.78835415339726e-06	102162	0.00293221325848092	0.0502088489883283	0.87349156679233	0.00325753758558572	0.0728746620699938	0.000167384563761972
1.19070938036967e-06	1.90942208729256e-05	8.51007230331715e-08	1.75511626278259e-06	2.44252771815392e-09	2.21275897668292e-05	45192	0.00661636520313813	0.0538110744512549	0.862914627129846	0.00384591019310849	0.0793180044133697	0.000110383812421154
1.39998963928678e-05	0.000233271761849587	1.0582030971908e-06	2.2758387251541e-05	2.56927501056217e-08	0.000271113941341292	3688	0.0781246039227463	0.051638423032049	0.860419647530898	0.00390316739875313	0.0839439946870587	9.47673512417362e-05
2.07102751308705e-06	5.81063086470801e-05	1.45203106708586e-07	5.2464538765369e-06	8.73986874347309e-08	6.56563918308473e-05	15231	0.0195048346826878	0.0315434256336032	0.885006120908703	0.0022115608649753	0.0799077398291016	0.00133115276361666
2.64355324821003e-06	6.44410278260701e-05	4.01040097956245e-07	1.258882158152e-05	2.42691475661817e-08	8.00987119013226e-05	12485	0.0237441406900998	0.0330036923872977	0.804520151403409	0.00500682331134494	0.157166342412956	0.000302990484991569
8.80411236637889e-05	0.000324102141965877	9.74681880621162e-07	4.61871160303408e-06	2.00455999739769e-08	0.000417756704713295	2394	0.117814737464903	0.210747362449183	0.775815536433597	0.00233313282497784	0.0110559843825939	4.79839096484021e-05
8.12111451903825e-07	4.70303505284664e-05	1.83663106420793e-07	1.37123019469076e-05	2.82699294774355e-08	6.17666969631761e-05	16190	0.0183599457759933	0.0131480472784224	0.761419224934512	0.00297349729629041	0.222001541624973	0.000457688865802383
2.51756807500383e-06	6.98645606643749e-05	3.61368202992414e-07	1.29184150763125e-05	7.24985903833175e-09	8.5669161877722e-05	11673	0.0253743685934827	0.0293870982255812	0.815515865138199	0.00421818300858605	0.150794227387813	8.46262398210418e-05
1.0914110402798e-07	8.80747663131187e-06	4.06716974616334e-08	4.22286217626379e-06	6.65293237933641e-10	1.31808169023032e-05	75868	0.00394646329573767	0.00828029892509236	0.668204155826856	0.00308567350287116	0.320379397389694	5.04743554868278e-05
0.000352022884874032	0.00104592411395056	4.52364148022952e-06	1.73345560671889e-05	3.57088416696835e-08	0.00141984090521368	704	0.347050148882706	0.247931217914204	0.736648810518071	0.0031860199714057	0.0122088017069632	2.51498893563075e-05
0.000157203470590768	0.000370128984608889	2.17685826470084e-06	6.59540232822859e-06	3.13277858860682e-08	0.000536136043578473	1865	0.148609126261827	0.293215635235983	0.690363927294349	0.00406027218422262	0.0123017327546329	5.84325308124576e-05
3.44114871051004e-07	2.98431702258323e-05	1.29210030918059e-07	1.44446060371417e-05	1.95153279686572e-08	4.47806164929117e-05	22331	0.0133446458164734	0.00768446033130146	0.666430535420523	0.00288540089524027	0.322563804797733	0.000435798555201809
8.5542763700825e-05	0.000353435487648294	1.48987705697081e-06	7.92599086377903e-06	4.806675286474e-08	0.000448442186022734	2230	0.125902042324804	0.190755389138364	0.78814058682333	0.00332233920761255	0.0176744987666643	0.000107186064029898
3.45296737610398e-05	0.000174789257769508	7.71323850265214e-07	5.02441504082274e-06	1.65217040895253e-08	0.000215131192125725	4648	0.0625072934501535	0.160505194155482	0.812477521471452	0.00358536501677749	0.0233551210829828	7.67982733060382e-05
2.86815854209308e-05	0.000185493003353443	1.25444430919179e-06	1.04432808179523e-05	3.65875365264866e-10	0.000225872679776883	4427	0.0655241151801975	0.126981206621635	0.821228151791854	0.00555376732781905	0.046235254428593	1.61983009909068e-06
3.34784660031505e-05	0.00022174151033905	1.03964924122367e-06	8.86642006835036e-06	3.1498500299415e-08	0.000265157544152074	3771	0.0764753718160327	0.126258772346865	0.836263252656603	0.00392087370000457	0.0334383096536197	0.000118791642908527
3.27577096726338e-05	0.000247888936616009	9.48382089389058e-07	9.2445331690566e-06	2.13372120355391e-09	0.000290841695268292	3438	0.083565974327245	0.112630720441977	0.852315677734376	0.00326081887438527	0.0317854465829901	7.33636627164349e-06
1.56367682750061e-06	3.56456444057334e-05	2.01899725771946e-07	5.92229560427213e-06	6.57530596292056e-09	4.3340091869241e-05	23073	0.0129181444736104	0.036079222725653	0.822463517458106	0.00465849787261842	0.136647047775994	0.000151714167629329
1.59907698622865e-05	0.000256893974272019	6.76346185602155e-07	1.40281025483068e-05	2.38541062517678e-09	0.000287591578278839	3477	0.0826717244647007	0.0556023578923525	0.89325972550887	0.00235175935835782	0.0487778628020379	8.29443838186375e-06
6.71928867046454e-07	2.91598946491578e-05	7.63221614627406e-08	4.26389664126408e-06	5.06715272060883e-09	3.41771094716517e-05	29259	0.0102009220896729	0.0196602017383532	0.853199556660711	0.00223313681708648	0.124758843190083	0.000148261593766781
1.6548485181451e-05	0.000172429528668378	5.24894447528221e-07	7.04449046748048e-06	1.2567500018366e-08	0.000196559966264856	5088	0.0572685184151163	0.0841905170005605	0.877236254894533	0.00267040363051827	0.0358388872431345	6.39372312540585e-05
3.34015953524892e-06	6.63427648548968e-05	2.65765316852557e-07	6.79576625855289e-06	3.19401155751678e-08	7.67763960811263e-05	13025	0.0227705501325874	0.0435050315688108	0.864103659994606	0.00346154977855088	0.0885137438773773	0.000416014780654957
3.81641089863575e-05	0.000386902307085587	1.15110383385727e-06	1.50631788990091e-05	4.33749394997567e-08	0.000441324073744311	2266	0.124032637151781	0.0864763815455681	0.876685252637603	0.00260829603989421	0.0341317861298821	9.8283647052725e-05
4.24513253094965e-05	0.000249325607858333	1.12203947668879e-06	8.48518838847929e-06	4.09177703901456e-09	0.000301388252810037	3318	0.0864618154948581	0.140852620875882	0.82725721899812	0.0037229038166793	0.0281536798775879	1.35764317317092e-05
7.72366941679661e-06	8.16780386044397e-05	3.02093173028391e-07	4.11093065022817e-06	1.75424743992964e-08	9.38322743188922e-05	10657	0.0277584557249041	0.0823135693220805	0.870468494953603	0.00321950176760841	0.0438114783007074	0.000186955656000384
6.23630019808481e-06	6.32236165386689e-05	2.74520453097261e-07	3.58053937942585e-06	1.092857544439e-08	7.33259051447212e-05	13638	0.0217583739744247	0.0850490721631926	0.862227563558694	0.00374383995063474	0.0488304832017967	0.00014904112568158
1.21884080914395e-05	3.68767496140167e-05	2.13036159088766e-07	8.28803280825072e-07	2.48621225457247e-10	5.01072457665955e-05	19957	0.0149201256164209	0.243246418855554	0.735956428054183	0.00425160385148905	0.0165405874568664	4.9617819070589e-06
7.15248286460631e-05	0.000402024048355837	1.40740588991124e-06	1.01939027729161e-05	2.79990589244786e-08	0.000485178184723652	2061	0.135486861803256	0.147419712794388	0.828611139193783	0.00290080208514088	0.0210106371099977	5.77088166905657e-05
1.00710376707321e-07	1.60020385783549e-05	9.56575546338878e-08	1.95914217716276e-05	5.77606199738829e-09	3.57956043433211e-05	27936	0.0106814176585688	0.0028134844642206	0.447039206961751	0.00267232685098488	0.547313619396485	0.00016136232655801
5.48116799617421e-05	0.00014104046135936	7.2930960642946e-07	2.41370120815361e-06	1.58083412377593e-09	0.000198996732969809	5025	0.057957567811396	0.275440099662631	0.708757672824499	0.00366493256218487	0.0121293509301975	7.94402048809401e-06
5.83347409146843e-05	0.000254293044157118	1.152068951566e-06	6.46410669950221e-06	1.1430074463358e-08	0.000320255390797334	3123	0.0916195633653657	0.182150691576024	0.794032048996925	0.00359734444656095	0.0201842244822441	3.56904982454807e-05
3.85445399196308e-08	5.61192372118873e-06	2.26384143081899e-08	4.24123154428043e-06	4.02297341790326e-08	9.95456795387601e-06	100456	0.00298193043753292	0.00387204548687849	0.563753620166269	0.00227417346620003	0.426058826855366	0.00404133402528719
1.19510016171574e-05	8.49584177555978e-05	2.7403419798427e-07	2.50618245135913e-06	3.90903144481647e-10	9.96900269252431e-05	10031	0.0294656655471618	0.119881616905565	0.852225848221584	0.0027488627141185	0.0251397509726675	3.92118606583167e-06
2.68799152591688e-05	0.000214404246587117	9.32515506717154e-07	9.57958193660586e-06	6.00567502896712e-08	0.000251856316039898	3971	0.0727818491348449	0.106727183506133	0.851295889491021	0.00370256947048105	0.038035901132963	0.000238456399402575
1.93297438700727e-05	0.000123819953839421	7.90890182958413e-07	6.51878137600204e-06	5.96838362756767e-09	0.000150465337652082	6646	0.0441392137471923	0.128466424039592	0.822913474768041	0.00525629487362181	0.0433241401489776	3.96661697684037e-05
1.84607834971282e-07	1.45815975725251e-05	7.06383960859393e-08	7.18188123138241e-06	2.77425874132633e-08	2.2046467622378e-05	45359	0.00659218875174861	0.00837357884869945	0.661402897837667	0.00320406866514247	0.325761085830028	0.0012583688184634
8.52874764662737e-07	2.07948785801988e-05	5.69101243360034e-08	1.78494355270842e-06	1.24429292654952e-09	2.34908513148325e-05	42570	0.00702256391279732	0.0363066775755469	0.885233076549617	0.002422650570355	0.0759846260480724	5.2969256408509e-05
1.30821604588345e-06	2.59693559743655e-05	1.15248223073652e-07	2.94295041650733e-06	7.40692189886044e-08	3.04098398788185e-05	32884	0.00908160155397231	0.0430194980011937	0.853978714713786	0.0037898332754434	0.0967762549304707	0.00243569907910617
3.1943248653454e-06	4.66497627853842e-05	2.39595357374429e-07	4.50180809155859e-06	2.07893109136083e-08	5.46062804105762e-05	18313	0.0162488708174519	0.0584973897018395	0.854292994040828	0.00438768866095527	0.0824412147780474	0.000380712818329625
1.09868844451067e-05	0.000100183728526597	5.11859034722362e-07	6.00637120150093e-06	1.31902736162253e-09	0.000117690162235289	8497	0.0346930318141248	0.0933543147229371	0.85124981242109	0.00434920833653913	0.051035456893099	1.1207626334863e-05
1.94082472621631e-05	0.000172161208851013	4.56616484073471e-07	5.21563745516625e-06	1.8520416387559e-08	0.000197260230468804	5069	0.0574665849440024	0.0983890529583075	0.872761876237594	0.00231479240893254	0.026440390152495	9.38882426708303e-05
1.97539206236696e-05	8.0102085187002e-05	2.92130951218271e-07	1.5235364806931e-06	9.96784753156687e-09	0.000101681641090115	9835	0.0300454296823951	0.194272244349035	0.787773331825085	0.00287299603041784	0.0149833978322879	9.80299631743054e-05
2.23650877744221e-06	5.07779701406983e-05	2.36630663075495e-07	6.9154228351156e-06	1.36105958800981e-08	6.01801430122117e-05	16617	0.0178925785904115	0.0371635670089447	0.843766192619291	0.0039320388957447	0.114912037243121	0.000226164232898819
2.72367547442883e-05	0.000114801129224829	6.26555879053684e-07	3.39706268096101e-06	3.89130445322348e-10	0.000146061891659577	6846	0.0428754674330245	0.186474065444588	0.785975916924265	0.00428966017032	0.0232576933131776	2.66414764933543e-06
2.43894793190415e-05	0.000146386175287432	4.78306485962301e-07	3.69426761487746e-06	1.17442150504425e-09	0.000174949403128819	5716	0.0511356329606282	0.139408759806303	0.836734351014878	0.00273397037891072	0.0211162058790067	6.7129209019336e-06
2.48812686639928e-06	3.90171498674225e-05	1.49848737188553e-07	3.02304831615217e-06	3.96552800508339e-10	4.4678570339963e-05	22382	0.0133144386879804	0.055689491572065	0.873285549885274	0.00335392865188704	0.0676621542083721	8.87568240189728e-06
4.70914394196658e-05	0.000146029486299369	6.87296273843741e-07	2.74146152722263e-06	8.85517654963851e-09	0.000196558538696651	5088	0.0572681145915858	0.239579718754127	0.742931277713336	0.00349664928525159	0.0139473031566109	4.50510906743397e-05
2.0426696749786e-05	0.000193939771657762	6.44346263093669e-07	7.88007582451175e-06	9.41946082876456e-09	0.000222900309955983	4486	0.0646902739845748	0.0916405040164358	0.870074033078109	0.00289073740283678	0.0353524668766404	4.22586259777956e-05
5.50838513552467e-05	0.000227547240023494	1.08693174692836e-06	5.77829305151873e-06	1.87404302126096e-09	0.000289498190220209	3454	0.0831964225032753	0.190273560305668	0.786005742731616	0.00375453727742332	0.0199596862665132	6.47341877970103e-06
4.32762104886545e-05	0.000287651882646281	1.66787962180922e-06	1.42808602410975e-05	8.87695967968737e-09	0.000346885709957522	2883	0.0988501920111312	0.12475639453108	0.829241085432737	0.00480815315803428	0.0411687764331551	2.5590444993466e-05
4.77307510727934e-07	3.11156506979038e-05	1.46389133202951e-07	1.22945479505423e-05	3.67307298520838e-08	4.40706260222291e-05	22691	0.0131344593252292	0.0108305135145387	0.706040587719565	0.00332169398113639	0.278973753273688	0.000833451511071272
7.63973130982155e-07	2.27726269290052e-05	8.75889077895396e-08	3.35909221142696e-06	3.4254498624761e-09	2.69867066290663e-05	37055	0.00806343591111114	0.0283092391184669	0.84384609215256	0.00324563159904814	0.12447210612239	0.000126931007534898
1.65050580283806e-06	1.77949039779181e-05	8.76311770154892e-08	1.21496684940041e-06	3.82228445974507e-09	2.07518300916318e-05	48189	0.00620627464481527	0.079535433528035	0.857510103896519	0.00422281681319406	0.0585474555273245	0.000184190234927107
1.67167222846804e-05	7.44173758964776e-05	4.55101247002471e-07	2.60566377377285e-06	1.82236610773135e-08	9.42130868630106e-05	10614	0.0278695323563639	0.177435246432241	0.789883639039269	0.00483055233785308	0.0276571319392346	0.000193430251402455
1.79176371898581e-05	0.00021210566528401	7.36634565468711e-07	1.12398191392481e-05	8.27920490396829e-09	0.000242008035383489	4132	0.0700376683116597	0.0740373647571892	0.876440589866798	0.00304384341743625	0.0464439915039902	3.4210454586142e-05
1.15529293508155e-05	7.5700511168277e-05	3.61915278731401e-07	3.05050742625135e-06	4.02891534200334e-09	9.06698921394173e-05	11029	0.0268355530696019	0.127417482013228	0.834902406764499	0.00399157063267382	0.0336441056041049	4.4434985494505e-05
1.7381841145113e-05	0.000182863193931858	7.31065100922205e-07	9.90751354832859e-06	1.03035831665434e-08	0.000210893917309388	4742	0.0613145571795354	0.0824198315763333	0.867086145797139	0.00346650633763755	0.0469786595779049	4.88567109853042e-05
5.50428563905172e-06	0.000110653988844455	3.80084085276079e-07	9.84589850173258e-06	5.44897524623935e-08	0.000126438746822978	7909	0.0372235393917156	0.0435332188696719	0.875158854582588	0.00300607285999299	0.0778708959803078	0.000430957707439813
0.000151812208045277	0.000619961674725201	2.17622095137372e-06	1.14552462957804e-05	1.53974967342073e-08	0.000785420747514367	1273	0.209997212935047	0.193287748669385	0.789337023101571	0.00277077089987862	0.0145848531911501	1.96041380151161e-05
4.74703457314116e-08	4.0963066639838e-06	1.25377291111503e-08	1.39150934633262e-06	2.65709555891383e-10	5.54808979471487e-06	180242	0.00166304715761045	0.00855616031604824	0.738327391147481	0.00225982808048525	0.250808728376779	4.78920792061619e-05
1.60866569741886e-07	5.48981317227812e-06	2.44445536918908e-08	1.07275136324739e-06	2.15841735390767e-10	6.74809150069468e-06	148190	0.0020223864957799	0.0238388246106808	0.813535674747886	0.00362243957263685	0.158971075471777	3.19855970193272e-05
1.4568757584583e-05	0.000182568219648778	6.91630030478136e-07	1.11689964521958e-05	7.05968814732578e-08	0.000209068200597508	4783	0.0608001762049868	0.0696842348235939	0.873247194585335	0.00330815508289394	0.0534227415755974	0.000337673932580349
0.000113588727061756	0.000431514425948311	2.16953209049649e-06	1.06140076603056e-05	2.99845680306021e-08	0.000557916677328901	1792	0.154157165303927	0.203594428482721	0.773438836806678	0.00388863100648543	0.0190243598938852	5.37438102301533e-05
7.83422822623849e-05	0.000395639306477739	1.24645574631657e-06	8.10945183589426e-06	5.17065466230454e-08	0.000483389202868958	2069	0.135022532850857	0.162068746669178	0.818469473727557	0.00257857589478364	0.0167762370110129	0.00010696669746896
1.45918943235456e-06	7.09762288341485e-05	1.80513489030259e-07	1.13281931639944e-05	2.63145546652656e-09	8.39467563749943e-05	11912	0.0248705855569024	0.0173823205965968	0.845491021917443	0.00215033310189968	0.134944977664066	3.13467199944179e-05
6.13344540158124e-06	7.3075549474206e-05	3.59882730286831e-07	5.51758559640636e-06	4.80005634131837e-08	8.51344637658936e-05	11746	0.0252180035532904	0.072044212534741	0.858354492901397	0.0042272273103928	0.0648102466655438	0.000563820587925211
5.14832265271446e-05	0.000339109815647594	1.37572557210121e-06	1.16766887386158e-05	3.10471610713957e-08	0.000403676503646527	2477	0.114078914724737	0.127535851262289	0.840053390733215	0.00340799020917462	0.0289258568015152	7.69109938055291e-05
4.76725339371098e-06	8.4816347879556e-05	3.21446420268834e-07	7.36406885341399e-06	1.30172727803111e-08	9.72821338197302e-05	10279	0.0287642602829217	0.0490044081737043	0.871859451980422	0.00330426983503974	0.0756980605201369	0.00013380949069675
1.42127809935666e-05	0.000132000664968368	6.26593543893449e-07	7.49130188757309e-06	1.2443376027585e-08	0.000154343784769429	6479	0.0452509129531058	0.0920852175213848	0.855237968704482	0.00405972644009932	0.0485364661671619	8.06211668722127e-05
2.72513019390293e-07	2.26045811477066e-05	8.17265599391986e-08	8.73231206616445e-06	2.66543231191159e-09	3.16937982255125e-05	31552	0.00946322928496879	0.00859830738655137	0.713217803270757	0.0025786294011745	0.275521160450098	8.40994914193024e-05
0.00028758569918048	0.000817633464887092	3.33820663812444e-06	1.22308785021953e-05	7.08040386663962e-08	0.00112085905324656	892	0.285695763359957	0.256576148756162	0.72947036696436	0.00297825728262207	0.0109120575568968	6.31694399588538e-05
5.30667096848889e-08	6.98784089127709e-06	1.61263629462465e-08	2.73275423833172e-06	3.61961673087858e-08	9.82598436954873e-06	101771	0.00294346926820632	0.00540065073269866	0.711159373806129	0.00164119566444894	0.278115060593896	0.00368371920282712
5.06477062208816e-06	3.81855681253934e-05	9.26415828452308e-08	8.98285703546543e-07	6.68118179190868e-09	4.42479472156652e-05	22600	0.0131869578997933	0.114463403181223	0.862990726762448	0.00209369222019937	0.0203011836722794	0.000150994163850008
4.34597913582111e-07	2.09733944474753e-05	7.39676390273445e-08	4.59415014386618e-06	5.5974485844589e-09	2.60817075925354e-05	38341	0.0077940817104315	0.0166629394199056	0.804141921040397	0.00283599679065929	0.17614453070477	0.000214612044268945
1.01250908179561e-05	6.45544659980123e-05	2.85545911765607e-07	2.34166861113032e-06	3.13970946107427e-09	7.73099110483254e-05	12935	0.0229269596268742	0.13096756522753	0.835008928643834	0.00369352270483297	0.0302893714321644	4.06119916385841e-05
3.28206089347158e-06	5.24609151322442e-05	1.97261145650012e-07	4.0573059737275e-06	1.19054061336968e-08	6.0009448551227e-05	16664	0.0178422821909835	0.0546924021584675	0.874210918426638	0.00328716811122869	0.0676111191100845	0.000198392193581545
2.46641862588262e-05	0.000157877733633115	8.03576713982334e-07	6.62006535817729e-06	1.44929040025734e-09	0.000189967011254501	5264	0.0554016961805041	0.129834049059093	0.831079736373829	0.00423008557473051	0.034848499823521	7.62916882613743e-06
3.42334318449198e-05	0.000133500406179615	6.23150488000236e-07	3.12603648747115e-06	1.37391404958268e-09	0.000171484398914055	5831	0.0501486033607567	0.199630007520841	0.778498843189359	0.00363386110891957	0.0182292762914127	8.01188946798163e-06
5.71546288597693e-07	2.71794138623825e-05	1.05973247211325e-07	6.4876633856298e-06	7.4994913323717e-09	3.43520962751537e-05	29110	0.0102528830392378	0.0166378867833776	0.791201027287552	0.0030849135482883	0.188857859900743	0.000218312480039128
0.000214418103185963	0.000690836332372594	3.64349080904546e-06	1.5126559166435e-05	1.00331688789134e-08	0.000924034518702916	1082	0.242202068893076	0.232045555491743	0.747630438462768	0.00394302456812966	0.0163701234751147	1.08580022454109e-05
6.31014724999015e-06	3.51597998266124e-05	1.47343083079306e-07	1.05576106657309e-06	3.77625279061152e-11	4.26730889887829e-05	23434	0.0127206002819122	0.14787181803616	0.823933787306904	0.00345283377816959	0.0247406759527206	8.84926045921857e-07
2.56925402257093e-06	2.4700588806919e-05	1.08452940646729e-07	1.34087563711965e-06	1.03869580886927e-08	2.8729558365345e-05	34807	0.00858195429804409	0.0894289424814162	0.859762217462906	0.00377496024364756	0.0466723372516954	0.000361542560334722
5.44427056043082e-08	2.79291249118864e-06	1.39203047371486e-08	9.18274614279579e-07	1.26365514804545e-10	3.77967648132448e-06	264573	0.00113326245985101	0.0144040649704576	0.738928981088334	0.0036829355120549	0.242950585537362	3.34328917908508e-05
2.03386907722661e-06	6.2065639612972e-05	2.96641503795097e-07	1.1660673228704e-05	4.54019783553819e-09	7.60613636205333e-05	13147	0.022560886390215	0.026739845046343	0.815994305895102	0.00390002873568016	0.153306129073344	5.96912495309581e-05
8.0209269030576e-06	4.82821179493069e-05	1.72142741662519e-07	1.33266356911838e-06	3.46330185166965e-10	5.78081974933305e-05	17299	0.0171934370365957	0.138750683308937	0.835212306262919	0.00297782579507655	0.0230531936110295	5.99102203812741e-06
1.83008520034335e-08	1.96145221572718e-06	7.4177007544326e-09	1.02237673557787e-06	2.8155582667314e-09	3.01236306232965e-06	331965	0.000903302056705413	0.00607524777882527	0.651134068218943	0.00246241923730668	0.339393597127434	0.000934667637490533
1.56482257927876e-05	9.65201417796041e-05	3.39620238531514e-07	2.69493328558001e-06	3.61894477166687e-09	0.000115206540041275	8680	0.0339734426312217	0.135827582246471	0.837800889993085	0.00294792499114928	0.0233921901014864	3.1412667808358e-05
0.000211778046527345	0.000587374709511633	1.99839583888099e-06	7.13783540394838e-06	6.99401294396378e-08	0.000808358927411246	1237	0.215419224421112	0.261985164443671	0.726626118168434	0.0024721639993274	0.00883003225659566	8.65211319724268e-05
7.78370248201003e-05	0.000360470863029584	2.01989715033577e-06	1.20470118837225e-05	5.3687252280704e-09	0.000452380165608971	2211	0.126934551332474	0.172061090952828	0.796831714636155	0.00446504357152061	0.0266302831104573	1.18677290390115e-05
3.80854020430294e-05	0.000287181748031462	1.38791336670102e-06	1.34847636264006e-05	2.17507120926935e-08	0.000340161577779686	2940	0.0970298962012276	0.111962680475619	0.844250987739311	0.00408015912837733	0.0396422303612854	6.39422954075693e-05
1.29032248902548e-09	1.06571250371217e-06	2.56781841791784e-09	2.72917878384685e-06	3.66645288392678e-09	3.80241588134989e-06	262991	0.00114007655153814	0.000339342809752677	0.280272473334462	0.000675312353525687	0.717748628505614	0.0009642429966459
0.000104763855738847	0.000641861263700891	2.37813853580547e-06	1.88072059300112e-05	9.66014011645191e-08	0.000767907065306719	1302	0.205832288977595	0.1364277794436	0.835857999879865	0.00309690930484614	0.0244915130745661	0.000125798297123278
4.22350955848604e-06	6.19567602110531e-05	2.50094505924588e-07	4.7212470045357e-06	1.49054859528265e-08	7.11665167659523e-05	14052	0.0211244017660018	0.0593468635310062	0.870588628284456	0.00351421591627257	0.0663408470596169	0.000209445208648424
7.56581149342782e-07	1.29409724517605e-05	5.81315696841146e-08	1.27868425791015e-06	9.90143658505749e-09	1.50442708652826e-05	66470	0.00450314550779607	0.0502903168998857	0.860192731681278	0.00386403370456881	0.0849947644096829	0.000658153304584992
7.89299706802076e-05	0.000232523599691347	1.10067480522813e-06	4.17180542635251e-06	1.57874215987211e-08	0.000316741838024734	3157	0.0906612603982272	0.249193384658089	0.734110786062906	0.00347499026996927	0.0131709958253975	4.98431836386839e-05
1.98060036109052e-05	0.000225658809894049	6.99820948768904e-07	1.02779100406049e-05	3.54239927502415e-08	0.000256477968487078	3899	0.0740668687124162	0.0772230212510554	0.879837013780067	0.00272858114440407	0.0400732667263102	0.000138117098163253
4.27566612513378e-06	4.03063015988727e-05	2.15647230421879e-07	2.61469673318785e-06	8.63198884119716e-09	4.74209436764574e-05	21088	0.0141259002626997	0.0901640877141901	0.849968357312197	0.00454751031302102	0.0551380156208476	0.000182029039744365
1.49301623530978e-05	7.01278580658855e-05	2.10378085556962e-07	1.27090592391035e-06	2.48129802492735e-10	8.65395525582531e-05	11555	0.0256288487992897	0.172524145454158	0.810356143437184	0.00243100500681869	0.0146858388602697	2.86724156940504e-06
7.07678546458295e-05	0.000358591789162303	1.01266019794171e-06	6.60938809356684e-06	5.58974503706817e-09	0.000436987281844678	2288	0.12289172764377	0.161944883949696	0.820600058767294	0.00231736766723945	0.0151248980649191	1.27915508512556e-05
2.45931649782153e-08	3.24882956649863e-06	1.00894778733376e-08	1.71439640859586e-06	1.02011597200002e-08	5.00810977766605e-06	199676	0.00150130860250475	0.00491066811032975	0.648713728478352	0.00201462793773656	0.342324047336445	0.00203692813713726
2.52264653474972e-06	4.52872887607365e-05	2.59630131408516e-07	5.99749513217763e-06	8.53341615306008e-10	5.40679139006877e-05	18495	0.0160899637521319	0.0466569977044672	0.837600075414793	0.00480192618278941	0.110925217924884	1.57827730670991e-05
2.17236974412329e-05	0.000270600922122913	1.11328600258524e-06	1.78900508129661e-05	9.6015841485183e-08	0.000311423972221183	3211	0.0892089236362485	0.0697560219474822	0.868914875733215	0.00357482436128761	0.0574459656569406	0.000308312301074208
3.50153786823318e-05	0.000230535011277908	1.13804436577728e-06	9.64801958047198e-06	4.95257087596232e-08	0.000276385979615249	3618	0.0795818988277046	0.126690140835204	0.834105303021634	0.00411759079589178	0.034907774967105	0.000179190380165328
2.2532095587502e-05	9.63938241159099e-05	3.80736458562812e-07	2.09504995345118e-06	2.43093189042512e-09	0.000121404137047316	8237	0.0357680990379353	0.185595780634068	0.793991263068253	0.00313610777871946	0.0172568250506542	2.00234683063369e-05
1.5629133413617e-07	7.4909555844128e-06	2.66419773098392e-08	1.64235946854159e-06	4.08266174744635e-09	9.32033102614784e-06	107292	0.00279220685701487	0.0167688608588794	0.80372205272508	0.00285847972943194	0.176212568409213	0.000438038277395148
3.93243586566119e-05	0.000215153312804591	8.58324818478902e-07	6.04493753192045e-06	7.98557147646686e-08	0.000261460789526367	3825	0.0754503204288022	0.150402508643256	0.822889402247804	0.00328280511978009	0.0231198626106453	0.000305421378514638
2.43931891773008e-05	0.000114434447291834	4.97987901895776e-07	3.00526699562574e-06	1.06257966558253e-08	0.000142341517163312	7025	0.0418064583137281	0.171370866795763	0.803942866230239	0.00349854288348228	0.0211130740736571	7.46500168579349e-05
1.8367445009739e-06	3.60603792639634e-05	1.49018570051306e-07	3.7641963602783e-06	1.13552563421716e-10	4.18104522478303e-05	23917	0.012465057377536	0.0439302710740045	0.862472834549037	0.00356414633278786	0.0900300321547858	2.71588938451648e-06
1.16817427119067e-05	0.000108859172705173	6.23717447666866e-07	7.4804291866639e-06	1.41255841536226e-08	0.000128659187635564	7772	0.0378647440334261	0.0907960241828673	0.846104928110723	0.00484782672057272	0.0581414302712119	0.000109790714625327
6.80176500757411e-06	5.94755911599959e-05	1.83050762822944e-07	2.05900783630438e-06	1.08163920134505e-09	6.85204964058987e-05	14594	0.0203470015290744	0.099266137350817	0.867997085246975	0.00267147455760676	0.0300495172146348	1.57856299659256e-05
7.07276191044662e-08	5.65954704012502e-06	1.79851676671089e-08	1.85117395606485e-06	1.06195208177562e-08	7.61005330377921e-06	131405	0.00228042055939326	0.00929397157695891	0.743693482056748	0.0023633431921137	0.243253743721552	0.00139545945262729
6.04798087889997e-06	8.2689786017573e-05	4.14280122025683e-07	7.29068124964528e-06	5.36628622425604e-09	9.64480945543682e-05	10368	0.0285211917071259	0.0627071058981958	0.85735012598886	0.00429536865336569	0.0755917603487282	5.563911085077e-05
2.98278365560638e-06	6.94009418027076e-05	3.49324805978942e-07	1.04668320800747e-05	2.34569132338959e-09	8.3202228035691e-05	12019	0.0246527395775085	0.0358498050596297	0.834123597903375	0.00419850302361006	0.125799901363035	2.81926503504613e-05
1.19065140804854e-05	0.000108040799034487	5.40877469953638e-07	6.3164049399181e-06	1.71498129948567e-09	0.000126806310506144	7886	0.037329711480218	0.0938952803922841	0.852014372181048	0.00426538291189722	0.0498114400987329	1.35244160376591e-05
1.27659276839088e-05	0.000180619559740776	9.387758111354e-07	1.71209065611897e-05	1.11008587005523e-08	0.00021145627065571	4729	0.0614729391354383	0.0603714784353407	0.854169796812778	0.00443957423548768	0.0809666533326206	5.24971837729352e-05
1.72444509045698e-08	3.18042567282932e-06	1.3959156362748e-08	3.31201863434395e-06	9.08230190240365e-09	6.53273021634299e-06	153075	0.00195790626246195	0.00263970045195334	0.486844790386846	0.00213680282216863	0.506988429746914	0.00139027659211801
9.68219765678749e-08	1.1528334917331e-05	4.79328859289688e-08	7.3479129217048e-06	1.31051395693873e-08	1.90341078411021e-05	52537	0.0056940139991738	0.00508676200514103	0.605667206131766	0.00251826281163875	0.386039260838787	0.000688508212666956
2.74597591303035e-05	0.00011684889081938	5.42081362435096e-07	2.96723110593022e-06	2.39436050169576e-08	0.000147841906023066	6764	0.0433865146942045	0.185737318118851	0.790363801188749	0.00366662861036519	0.0200702979672575	0.000161954114777321
3.2498764948326e-07	9.7273085171272e-06	4.02943418995822e-08	1.55110089636142e-06	1.89841418429892e-08	1.16626755467144e-05	85744	0.00349270931784817	0.0278656169574069	0.834054628216724	0.00345498266998722	0.13299700314465	0.0016277690112315
3.69816622796767e-06	6.81749592569649e-05	3.86572504144672e-07	9.17395308448066e-06	8.59673721870111e-10	8.14345107472797e-05	12280	0.0241353183338404	0.0454127641221348	0.837175279023116	0.00474703538582486	0.11265436484233	1.05566265945649e-05
6.04549985757375e-06	4.68079903729148e-05	1.55278550913711e-07	1.54632382792664e-06	5.32445653798557e-09	5.45604170658669e-05	18328	0.0162353345503505	0.110803769155127	0.857911154095594	0.00284599274096923	0.0283414957414983	9.75882668117755e-05
1.51409827531771e-06	1.50270020574998e-05	4.25558626907337e-08	5.43108509902628e-07	9.59718914134014e-10	1.7127724424325e-05	58385	0.00512518253518846	0.0884004341620169	0.87734959328037	0.00248461860060612	0.0317093208909467	5.60330660604866e-05
2.62200210306206e-05	0.000177043055715061	9.68229102686774e-07	8.41559606759705e-06	2.84011189696103e-08	0.000212675303034935	4702	0.0618161776207201	0.123286628284779	0.832457051611578	0.00455261654207085	0.0395701614033421	0.000133542158230498
2.03617230464157e-05	0.000179832868297945	6.57756207126414e-07	7.48086989248914e-06	1.16834424784421e-08	0.000208344900886455	4800	0.0605963146522488	0.0977308441904831	0.863149842078216	0.00315705450110767	0.0359061818199531	5.60774102400974e-05
0.000161731154514579	0.000679382765311661	2.72070280910944e-06	1.4736241383994e-05	7.37438193547585e-08	0.000858644607838699	1165	0.227176073894867	0.188356338627309	0.791226962947734	0.0031686017524267	0.0171622126890038	8.58839835265252e-05
1.11473415862683e-05	7.40192338686623e-05	2.19809637681913e-07	1.87748784011687e-06	5.13291966237381e-09	8.72690058523918e-05	11459	0.0258420714718082	0.127735402476374	0.84817322193242	0.00251875950155434	0.0215137988771464	5.88172125056141e-05
0.000133214578673096	0.000457871703911051	1.53412525266727e-06	6.79015850933742e-06	1.94676382130437e-08	0.000599430033984365	1668	0.164631997111317	0.222235408839342	0.763845116114075	0.002559306617438	0.0113276915142269	3.24769149180661e-05
5.89598305492411e-07	4.31964250967721e-05	1.93339158772635e-07	1.82696110941092e-05	1.59711313514344e-07	6.24086849686608e-05	16023	0.0185489996499146	0.00944737588668122	0.692154066672991	0.0030979527748377	0.292741484671301	0.00255911999418903
4.45848196703779e-05	0.000147505402001981	8.41464557561328e-07	3.58105728389468e-06	2.46884964931306e-08	0.000196537432010308	5088	0.0572621440153211	0.226851542804526	0.750520653970103	0.00428144679084438	0.0182207391602983	0.000125617274229144
2.13666877036661e-05	0.000144595620988661	6.13567375271142e-07	5.34376471846596e-06	1.58879265932228e-08	0.000171935528712658	5816	0.050277168617336	0.124271509580632	0.840987444952768	0.00356858980726752	0.0310800493561548	9.24063031776002e-05
4.88809480889299e-05	0.000347890945371319	1.16026075520151e-06	1.06433798912457e-05	7.90854370405907e-08	0.000408654619543736	2447	0.115401529411486	0.119614328949727	0.851307996370479	0.00283922094529835	0.0260449273842274	0.000193526350268326
6.62346639803482e-06	8.73055278326861e-05	4.70086821851609e-07	7.97583420587945e-06	6.72636556384845e-09	0.000102381641624016	9767	0.0302491196921232	0.0646938874291418	0.852745926396698	0.00459151479107891	0.0779029724407988	6.56989422825452e-05
3.05302587090988e-06	5.29883027376448e-05	3.11499374432e-07	6.95741559675933e-06	2.56672232645699e-08	6.33359108030106e-05	15789	0.018821986860172	0.0482037099048833	0.83662336367832	0.00491821101935102	0.109849459943799	0.000405255453646209
2.17090183587688e-06	5.47679862791682e-05	3.25572239307414e-07	1.05748547726981e-05	2.31034636688943e-08	6.78624185907195e-05	14736	0.0201535628727244	0.031989750453335	0.807044420410002	0.00479753368754732	0.155827849821791	0.00034044562732478
2.53542471219981e-06	2.08348153038848e-05	8.1814580148176e-08	8.64545637250336e-07	4.16477499598747e-09	2.43207650084791e-05	41117	0.00726976471927099	0.104249381601108	0.856667760928615	0.00336398053760449	0.0355476333474265	0.000171243585246413
1.62581839739683e-05	0.000135054805723114	6.02046841175515e-07	6.43721207726689e-06	1.34330712452601e-09	0.000158353591922649	6315	0.0463989097312233	0.102670130664986	0.852868596685094	0.00380191465103992	0.0406508750392683	8.48295961093307e-06
4.87513833687255e-06	8.65194633949729e-05	4.53188403240306e-07	1.03565038038717e-05	2.8775447740201e-08	0.000102233069386698	9782	0.0302058908887423	0.0476865105011401	0.846296251438095	0.00443289442407442	0.101302874559093	0.000281469077597167
1.38139847190897e-05	0.000175344960364877	7.80774668257355e-07	1.27705420213939e-05	6.30714917216553e-08	0.00020277333326534	4932	0.0590244929424009	0.0681252534376074	0.864733826392393	0.00385048001965657	0.0629793958394072	0.000311044310935713
2.95888560587893e-05	0.000186308690190042	9.51342461148201e-07	7.71068866890684e-06	6.95997135934441e-09	0.000224566537350245	4453	0.0651577933317854	0.131759862390544	0.829636919143769	0.00423635004740016	0.0343358755043761	3.0992913910808e-05
1.74656927632968e-05	0.00020200097097492	6.08459347989294e-07	9.06898003058218e-06	4.86004627251731e-08	0.000229192703579513	4363	0.0664546080861742	0.0762052739485989	0.881358646327238	0.00265479371064796	0.0395692353593443	0.000212050654170639
4.24428476755273e-06	3.94978366610648e-05	1.82108271380607e-07	2.17972420774619e-06	2.18531137594854e-09	4.61061392191203e-05	21689	0.0137369358683301	0.0920546556149862	0.856671960177594	0.00394976188561645	0.0472762249163178	4.73974054856949e-05
5.12302544132331e-06	0.000185898650310167	7.80084888628255e-07	3.66432368802385e-05	6.98307693131518e-09	0.000228451980597289	4377	0.066247087986555	0.0224249552484909	0.813731839068037	0.00341465583528197	0.160397982912797	3.0566935392978e-05
6.69279361874295e-07	9.9257647016465e-06	3.75792696379292e-08	7.16659543968848e-07	1.10013838468515e-09	1.13503830155123e-05	88103	0.00339934333470193	0.058965354821913	0.874487203478616	0.00331083713973094	0.0631396793385218	9.69252212177884e-05
2.59837461041366e-05	0.000187962940576062	6.26901457829595e-07	5.83852836897249e-06	2.41349568353758e-08	0.000220436251463836	4536	0.0639984676048883	0.117874196878182	0.852686159049926	0.00284391271248069	0.0264862441191091	0.000109487240302375
0.000147181204693355	0.00047559908644727	1.76263401060104e-06	7.33433305931272e-06	4.28895268030406e-09	0.00063188154716322	1583	0.172730185763032	0.232925309109141	0.752671269769521	0.00278950068808663	0.0116071328435521	6.78758969866894e-06
1.17603747435306e-06	2.48143616500311e-05	1.14128180206014e-07	3.0977417404489e-06	3.00003351738768e-09	2.92052690785565e-05	34240	0.00872343675617571	0.0402679896969876	0.849653587620964	0.00390779416888887	0.106067906175306	0.000102722337853425
2.80989780589304e-07	1.57580513857622e-05	5.10358824854709e-08	3.68310850990006e-06	6.32143117343237e-10	1.97738177018543e-05	50572	0.00591464318187185	0.0142101937433637	0.796914972280968	0.00258098275482154	0.186261882527352	3.19686934953363e-05
1.27326636688681e-05	0.000214950480331159	1.0607432090136e-06	2.3107473307904e-05	3.7565425463189e-08	0.000251888925942408	3970	0.0727909223238123	0.0505487234948127	0.853354229555552	0.00421115459937341	0.091736757467406	0.000149134882856176
3.3225237253201e-06	0.000107399300206064	5.80701727174632e-07	2.42179858447887e-05	1.40754027299982e-08	0.000135534586906077	7378	0.0398474796398465	0.0245142129486294	0.792412495273176	0.00428452796021023	0.178684912815437	0.000103851002547064
1.9298487048634e-05	0.000191612130598871	6.06904582816052e-07	7.7622857581023e-06	1.01560574776885e-08	0.000219289964045901	4560	0.0636764634108813	0.0880044243365125	0.873784313078565	0.00276758941275132	0.0353973598010966	4.63133710741212e-05
4.68593493244001e-06	4.23665599093623e-05	2.04236927456309e-07	2.37503938855111e-06	1.72504986346391e-09	4.96334962076731e-05	20148	0.0147801043366879	0.0944107365081322	0.853588063433914	0.00411490108618894	0.0478515432121411	3.47557596234218e-05
8.20219231254329e-08	3.3744649892619e-06	1.45153836513726e-08	7.67905638581336e-07	3.02357856554274e-09	4.24193151318558e-06	235742	0.00127177276376511	0.0193359847679003	0.795501996855145	0.00342188071784119	0.181027354212199	0.000712783446914283
1.74542206116867e-07	1.59450195515406e-05	5.86109009296644e-08	6.89411072735678e-06	2.97095536212739e-08	2.31019929395651e-05	43286	0.006906716179093	0.00755528783051185	0.690201039938535	0.00253704955598379	0.298420605762965	0.00128601691200383
2.80702221984403e-07	1.37718956187462e-05	4.81013673240493e-08	3.03627832552053e-06	1.01534133454431e-08	1.71471309469206e-05	58319	0.0051309747357694	0.0163702151020672	0.803160345679836	0.00280521373942664	0.177072090655831	0.000592134822838486
1.60605829583566e-06	6.75020589355829e-05	1.91814350517893e-07	1.03947816378053e-05	5.93029748424397e-08	7.97540161945842e-05	12539	0.0236431740388663	0.020137647888693	0.846378178258648	0.00240507449869237	0.130335525830374	0.000743573523592242
2.23042170916745e-05	0.000165783068779496	6.46680615020286e-07	6.18757103204169e-06	1.54749663001644e-08	0.000194937012484532	5130	0.0568093138588582	0.114417558817591	0.850444287960195	0.00331738240356791	0.0317413863749074	7.93844437386781e-05
1.37697129481287e-05	0.000154852455499363	5.87161008372654e-07	8.50451144178164e-06	3.88142846272548e-08	0.000177752655182273	5626	0.0519334099425158	0.0774655823509854	0.87116817096528	0.00330324746919004	0.04784463800589	0.000218361208655102
4.35531063161324e-08	6.27695158169583e-06	1.99948918327539e-08	3.70838128766874e-06	5.63852129636305e-09	1.00545193888098e-05	99458	0.00301182630443575	0.00433169449795928	0.62429155874738	0.00198864720028361	0.368827304843231	0.000560794711146357
3.54368183379584e-06	4.6419550258627e-05	2.11294232170719e-07	3.56074425563506e-06	5.84353488051988e-10	5.37358549337167e-05	18610	0.0159919387408982	0.0659463190483705	0.863846873114528	0.00393209026694283	0.0662638430155666	1.08745545925116e-05
8.40269841683646e-06	9.67449004775429e-05	4.08412114382885e-07	6.05248679562831e-06	3.84100635889846e-08	0.00011164690786798	8957	0.0329411646978203	0.0752613626055144	0.866525569986604	0.00365806919494649	0.0542109666197408	0.00034403159319382
1.24473030402011e-06	3.54819383372989e-05	1.70853820729374e-07	6.26813285898017e-06	2.86849200286503e-09	4.31685238130314e-05	23165	0.0128673354537546	0.0288342105329151	0.821940043420893	0.00395783329236285	0.145201464060441	6.64486933880076e-05
4.84760103622822e-05	0.000487760682366848	2.66592001420424e-06	3.46585051637621e-05	3.05981565330655e-08	0.00057359171606363	1743	0.15812765442753	0.0845130935553899	0.850362145594062	0.00464776589261011	0.0604236501210512	5.33448368868549e-05
7.20678279534685e-06	6.86708593873478e-05	2.83985934433333e-07	3.48140632260923e-06	6.75261544167648e-09	7.96497870551789e-05	12555	0.0236126416785336	0.0904808796331648	0.862159987192116	0.00356543243783686	0.0437089219108323	8.47788260500745e-05
3.86001247536782e-05	0.000140407136383971	4.75930309548038e-07	2.22694335421797e-06	3.82480181731546e-10	0.000181710517281597	5503	0.053058639071572	0.212426475534487	0.772696806351511	0.00261916765560954	0.0122554455709731	2.10488741903043e-06
3.48420068009896e-06	4.20940335790837e-05	1.70921381449144e-07	2.65630492978631e-06	2.23742843184737e-09	4.84076979988499e-05	20658	0.0144177157089537	0.0719761695790975	0.869573132357662	0.00353087191737985	0.0548736056370501	4.62205088104072e-05
1.01295799270194e-06	3.69559475097201e-05	1.62679773313877e-07	7.64107239060145e-06	5.46824174613569e-09	4.57781259080835e-05	21844	0.0136398744096462	0.0221275548661784	0.807283976279912	0.00355365734369548	0.16691536053581	0.000119450974404571
9.33769723795464e-06	0.000102661791369934	3.28587182702736e-07	4.64999496496069e-06	1.17161448989452e-08	0.000116989786900451	8548	0.0344901635403868	0.0798163453866303	0.877527808964136	0.00280868263297495	0.0397470162837162	0.000100146732542685
1.27362637607181e-06	3.93416356737715e-05	1.24360211826783e-07	4.94496238352313e-06	4.21748075146977e-08	4.57267594527079e-05	21869	0.0136246738500309	0.0278529769289475	0.860363518968797	0.00271963754517529	0.108141544310337	0.000922322246742988
1.44851854214932e-06	4.62515047859737e-05	2.05411631710602e-07	8.44520224752073e-06	3.13434016969399e-08	5.63819806090513e-05	17736	0.0167728144484548	0.0256911610146023	0.820324229236969	0.00364321418814482	0.149785483877893	0.000555911682391451
3.87424342965564e-06	7.88818792576565e-05	2.33266949790932e-07	6.11623845135888e-06	1.08019905569397e-08	8.91164300790189e-05	11221	0.0263818743652303	0.0434739522916298	0.885155287164359	0.00261755267332966	0.068631995760329	0.000121212110352285
1.74966538021271e-06	4.69810744889587e-05	2.33486007774643e-07	8.07083692071699e-06	1.14087175257974e-08	5.70464715151889e-05	17530	0.0169688096849989	0.0306708782110538	0.823557938661462	0.00409290884384455	0.141478284394296	0.00019998988934416
1.6082559735253e-05	6.41874936355667e-05	3.44730623164231e-07	1.76941602887749e-06	5.81433910762069e-10	8.23847814567723e-05	12138	0.0244135021524163	0.1952127498656	0.779118333514622	0.00418439688821792	0.021477462191314	7.05754024567208e-06
4.03796995296393e-06	5.39217275697053e-05	2.36535337859456e-07	4.06398588092979e-06	3.11421275717278e-09	6.22633329542157e-05	16061	0.0185061992847728	0.0648530967003193	0.866027001949218	0.00379895078911675	0.0652709337599735	5.00168013726917e-05
3.10008065905967e-06	5.21456802064216e-05	2.6341429906791e-07	5.70174351329778e-06	2.47537025852606e-10	6.12111662148728e-05	16337	0.0181963227105315	0.0506456721993711	0.851898165497645	0.00430337004433526	0.0931487482738469	4.0439848014603e-06
1.87697462744623e-06	3.75969520017669e-05	1.63155208988262e-07	4.20498971439963e-06	6.66043463175803e-09	4.38487319872327e-05	22806	0.013068760377384	0.0428056762962437	0.857423927622669	0.00372086492799308	0.0958976354350219	0.000151895718072243
1.30243943932774e-06	2.81422295440794e-05	1.64215386340421e-07	4.56479106973532e-06	5.19318487257043e-10	3.41741947579701e-05	29262	0.0102000565654407	0.0381117813763258	0.823493567102003	0.00480524522972478	0.133574210074715	1.51962172315977e-05
2.40238529386561e-05	0.000145649646561041	7.20422745347817e-07	5.62055738003795e-06	1.52362681626698e-08	0.000176029715893246	5681	0.0514431581781397	0.136476121754497	0.827415108988594	0.00409262005390454	0.0319295941115224	8.65550914818833e-05
4.95853108976735e-07	9.79405957478623e-06	4.31262873773387e-08	1.09541768181785e-06	2.71099092557469e-10	1.14287277520507e-05	87499	0.00342276685098653	0.0433865535809759	0.856968490917883	0.00377349853045544	0.0958477361245478	2.37208461378235e-05
9.35796740267842e-08	1.0111017455335e-05	3.98706789492226e-08	5.54477385728883e-06	1.9311621258576e-08	1.58085532868585e-05	63257	0.00473137508677401	0.00591955964146171	0.63959157247743	0.00252209536355024	0.350745179313667	0.00122159320389106
3.84993560404343e-05	0.000203311701296338	8.45452721031834e-07	5.74655011649755e-06	1.00180698054692e-08	0.000248413078244107	4026	0.0718233246210914	0.154981196290327	0.818442018968705	0.00340341469542531	0.0231330417750816	4.03282704609651e-05
7.99965733219959e-06	0.000122657072204078	3.71838161418129e-07	7.34403761992438e-06	3.52385652777736e-08	0.000138407843882898	7225	0.0406748658011228	0.0577977165728253	0.886200295901249	0.00268653965690505	0.053060848387595	0.000254599481425256
5.4443045206795e-06	5.15526853089087e-05	2.09405022060163e-07	2.55065192376832e-06	8.88050322436582e-10	5.97579348257391e-05	16734	0.0177681671125973	0.0911059683798596	0.862691882830994	0.00350422119959152	0.0426830667961721	1.48607933829413e-05
1.57163976947274e-06	3.39205781694181e-05	1.55338008924605e-07	4.31368620041772e-06	7.63335605999288e-09	3.99688755042932e-05	25019	0.0119192979016655	0.0393215908539615	0.848674818629176	0.0038864743369605	0.107926133672547	0.000190982507355579
1.69504798021769e-06	1.75221234670422e-05	7.78774354875657e-08	1.03523472156721e-06	5.17024203727619e-09	2.03354538463519e-05	49175	0.00608212671070407	0.0833543226044976	0.861653917312771	0.00382963842734872	0.0509078739716902	0.000254247683692769
0.000149912812884986	0.000470609989503889	1.92190319695605e-06	7.76851145477365e-06	6.58528438488526e-10	0.000630213875569043	1587	0.17231593642483	0.237876090477418	0.746746474090178	0.00304960470002457	0.0123267858038815	1.04492849811331e-06
8.95820519056614e-05	0.000515071212598864	1.62299528087705e-06	1.20336064756145e-05	2.1640701991661e-08	0.000618331506963009	1617	0.169358367651013	0.144877061732875	0.833001726094604	0.00262479796452318	0.0194614156647437	3.49985432538465e-05
1.41596645242652e-05	9.18347294375598e-05	4.3141151622182e-07	3.59954124534811e-06	1.24769356038243e-08	0.000110037823658999	9088	0.0324741765009913	0.128679976152066	0.834574207157628	0.00392057477943894	0.0327118542120835	0.000113387698783371
3.18750177570179e-06	6.16649682773218e-05	3.8892925887809e-07	9.68540170895742e-06	2.40710098467564e-09	7.49292081218438e-05	13346	0.0222288210114645	0.0425401769963795	0.82297637761028	0.00519062283756749	0.129260697553453	3.21250023190076e-05
5.48269358660757e-08	4.21254355556882e-06	2.14190024575984e-08	2.11657423089615e-06	2.27732343810083e-09	6.40764104822674e-06	156064	0.00192045204078395	0.00855649301410986	0.657425021761262	0.00334272820471519	0.330320349558578	0.000355407461335722
1.80121915092265e-06	2.02998317346066e-05	7.96570941128922e-08	1.15449911864417e-06	1.02866600580064e-09	2.33362357642921e-05	42852	0.006976502840222	0.0771855053709555	0.869884583771147	0.0034134508631756	0.049472379791891	4.40802028309405e-05
6.87909683715039e-05	0.000371594379054198	1.23811311295548e-06	8.61614146822028e-06	3.24588430702561e-08	0.000450272060849948	2221	0.126381973195882	0.15277645306629	0.825266347533899	0.00274970006048871	0.0191354121593869	7.20871799351391e-05
3.52125000839821e-06	3.36859345491316e-05	9.72433592976094e-08	1.19645292687694e-06	1.48311253470752e-09	3.8502363956239e-05	25972	0.0114844756693615	0.0914554236825663	0.874905618455487	0.00252564646181554	0.0310747913618189	3.85200383122758e-05
1.32303865703581e-07	5.12412941093419e-06	1.80110390807406e-08	8.97049773721208e-07	5.05721139579709e-10	6.17199981057929e-06	162022	0.00184989249301926	0.0214361422171144	0.830221900226086	0.00291818529382783	0.145341834292281	8.1937970690288e-05
1.44048847213649e-05	9.23959462599604e-05	2.84183532218346e-07	2.34499905534557e-06	1.56635845607982e-08	0.00010944567715345	9137	0.0323022672558763	0.131616753589713	0.844217411441616	0.0025965715559501	0.0214261459779515	0.000143117434769368
0.000229962155500189	0.000682363348830368	3.38354783823761e-06	1.29345949982939e-05	9.00839968275954e-09	0.000928652655566772	1077	0.243252198427714	0.247629890596544	0.734788561406644	0.00364350203270843	0.013928345459153	9.70050495064978e-06
4.31401129033525e-06	8.71696783248403e-05	2.96344084740382e-07	7.71238127646033e-06	7.15642391162983e-09	9.94995714002879e-05	10050	0.029410205351395	0.0433570841524526	0.876080942843017	0.00297834533927977	0.0775117034970265	7.19241682241973e-05
3.37710774331934e-06	3.37615904222936e-05	1.32080588280726e-07	1.69827178801595e-06	3.64766039816351e-09	3.89726982023078e-05	25659	0.0116239510432202	0.0866531674504221	0.866288247404292	0.00338905424497667	0.0435759356255038	9.35952748056718e-05
3.61147438668848e-06	0.000133845629321911	5.089297966623e-07	2.43717113072969e-05	2.89243298500542e-09	0.000162340637245544	6160	0.0475390257854913	0.0222462745493973	0.824473967780887	0.0031349500981232	0.150126990510911	1.78170606822896e-05
2.8706918914103e-06	2.79478044963743e-05	1.07603496641588e-07	1.34725369205894e-06	6.32096331990327e-10	3.22739856728172e-05	30985	0.00963562889506675	0.0889475480503836	0.865954542450995	0.00333406284964109	0.041744261329138	1.95853198423742e-05
1.48347002607721e-06	5.42660434973915e-05	1.98918019702957e-07	9.37406877079247e-06	2.54401392617757e-08	6.53479404532259e-05	15303	0.0194140940153177	0.0227010983940501	0.830417043307333	0.00304398299813804	0.143448572453514	0.000389302846965545
2.88487141172852e-05	0.00024142534768358	8.74092507060512e-07	9.42396555642576e-06	1.00021610992847e-08	0.000280582122025451	3564	0.080740153828649	0.102817363804342	0.860444514214919	0.003115282259435	0.0335871918296025	3.56478917013016e-05
5.30854282430156e-06	7.86544538971184e-05	2.56583839683938e-07	4.89357279487143e-06	1.28914502885998e-08	8.91260448062639e-05	11220	0.0263846829332995	0.059562194595765	0.882508071216355	0.0028788873133738	0.0549062039666267	0.00014464290787976
1.4384880758921e-05	0.000140296863258471	4.8572988696582e-07	6.09920695437872e-06	2.65808644541194e-08	0.000161293261723191	6200	0.0472396550185366	0.0891846355218988	0.869824701662036	0.00301147042211486	0.0378143940374031	0.000164798356547201
1.0147766697559e-05	5.93999151699849e-05	1.93879191076604e-07	1.45962493307042e-06	1.61746526118464e-09	7.12028034569521e-05	14044	0.0211350585135101	0.14251920156057	0.834235623965242	0.00272291513344442	0.0204995430264607	2.27163142833628e-05
1.01708115587448e-05	7.01926036417065e-05	2.8760775748677e-07	2.55323031516994e-06	4.37998053450717e-09	8.32086332536426e-05	12018	0.0246546139251861	0.12223264775593	0.843573567994325	0.00345646534789321	0.030684680367084	5.26385347678504e-05
1.98118926898961e-06	4.10864187349356e-05	1.80286763506214e-07	4.81114706541955e-06	1.71180263991765e-09	4.80607536354909e-05	20807	0.0143151227560052	0.0412226009607678	0.854885028365326	0.00375122630979885	0.100105526890172	3.56174739351893e-05
8.43249701250868e-05	0.000320612938608624	1.55580334984771e-06	7.61466116464642e-06	1.35320971391411e-08	0.000414121905345344	2415	0.116851842134235	0.203623544267156	0.774199419229608	0.00375687286706145	0.0183874870330668	3.26766031076197e-05
7.53699552103377e-05	0.000250928496741567	6.92997554188025e-07	2.96886064011576e-06	2.00174545154464e-08	0.000329980327600724	3030	0.0942667432858458	0.228407419794841	0.760434716111896	0.00210011778346542	0.0089970837404225	6.06625693749464e-05
1.55571790265149e-08	5.75270066906736e-06	2.10584347105995e-08	1.00330624002127e-05	5.81439135657274e-08	1.58805225965829e-05	62970	0.00475286383403495	0.000979638984290254	0.362248826137824	0.00132605426443149	0.631784145590497	0.00366133502295689
6.13967201592947e-07	4.62553183695947e-05	2.08372465867e-07	2.02542260686434e-05	5.83024884297797e-08	6.73901865941279e-05	14839	0.0200147291980787	0.0091106321650465	0.686380624647584	0.00309202981024476	0.300551565328479	0.000865148048645705
3.5200256390005e-06	7.20347651056997e-05	2.62640349229161e-07	6.92054898543639e-06	4.93548056153015e-09	8.27429155599272e-05	12086	0.0245183224143525	0.0425417162929326	0.870585289607397	0.0031741732503847	0.0836391724730092	5.9648376276463e-05
1.14227738752723e-06	2.28972563591259e-05	7.67623026241838e-08	1.97926005440169e-06	1.42476614951382e-08	2.61098037651742e-05	38300	0.00780244505005567	0.0437489840138448	0.876960109124481	0.00293998006704941	0.0758052443519958	0.000545682442628775
5.40707473716634e-08	3.42826334052236e-06	1.18638090701524e-08	9.67329268024708e-07	2.48463324470405e-10	4.46177562831335e-06	224126	0.00133764023531524	0.0121186612407274	0.768363007491328	0.00265898827248676	0.216803655900191	5.56870952662247e-05
1.66053306859474e-06	3.46775479442405e-05	1.03635413430895e-07	2.78462565417389e-06	6.64372353052914e-09	3.92329858039705e-05	25489	0.0117011296571965	0.0423249221176199	0.883887556188267	0.00264153775980024	0.070976643686703	0.000169340247610131
6.32498981196589e-06	8.87763634027254e-05	3.5203408304273e-07	6.36071840983227e-06	1.3453800157663e-08	0.000101827559507724	9821	0.0300878933446286	0.0621147147446475	0.8718304143977	0.00345715918897209	0.0624655883002851	0.000132123368395591
0.000165507042066445	0.000725387649789988	3.05808152319707e-06	1.72873748818179e-05	3.15585753010493e-09	0.000911243304118978	1097	0.239285854369649	0.181627718215678	0.796041679001766	0.00335594402655582	0.0189711955124125	3.46324358800762e-06
4.86472116908315e-05	0.000241746623561442	1.06422939734012e-06	6.80771617423685e-06	1.59744871222922e-08	0.000298281755310973	3353	0.0856097918430091	0.163091475843417	0.810463996731579	0.00356786621505098	0.0228231061840825	5.35550258702146e-05
1.42949615916452e-07	6.57593633245368e-06	2.95427874078943e-08	1.74783739963653e-06	3.11936516691449e-09	8.49938550058147e-06	117656	0.00254657843986994	0.016818817772964	0.773695502104687	0.00347587333294545	0.205642796119432	0.000367010669971503
8.4822384083706e-08	6.02329726999244e-06	2.07985559936204e-08	1.89970544635871e-06	2.00558189333902e-09	8.03062923832182e-06	124523	0.00240629865583297	0.0105623583864309	0.750040512547824	0.00258990365217841	0.236557483851128	0.00024974156243803
7.37959868324864e-06	0.000102752377770407	4.96275536791491e-07	8.89703631343836e-06	2.84466055708619e-10	0.000119525572769941	8366	0.0352244688961023	0.0617407514746041	0.859668566225416	0.00415204483267113	0.0744362575075301	2.37995977861699e-06
2.84573458177667e-06	3.99533090968872e-05	2.4557340344489e-07	4.43532855120677e-06	4.90346948647881e-10	4.74804359802642e-05	21061	0.0141434965170496	0.0599348873493819	0.841468876012307	0.00517209664096103	0.0934138126501276	1.03273472225845e-05
1.79587182189484e-06	1.70113691630626e-05	8.69089939451033e-08	1.0586259726558e-06	6.73039415581231e-09	1.99595063457141e-05	50101	0.00597001984810108	0.0899757634677403	0.852294083250982	0.004354265703759	0.0530386851417853	0.000337202435733463
3.09999440102496e-06	4.41676921626974e-05	2.38335832375556e-07	4.36866836287194e-06	9.3343008140161e-09	5.18840250597838e-05	19274	0.0154450933191492	0.0597485333385944	0.851277288371609	0.00459362649873311	0.0842006447618144	0.000179907029249573
1.76541974020754e-06	2.42828896832009e-05	7.46556710769594e-08	1.32069926566587e-06	8.16369081043691e-09	2.74518280509617e-05	36427	0.00820184130543289	0.0643097332873498	0.884563666875737	0.00271951547045859	0.0481097019555172	0.000297382410937508
0.000265471796987695	0.00104380324418785	4.48386967463912e-06	2.27606872864719e-05	1.53814345178234e-08	0.00133653497957117	748	0.330503058182952	0.198626897945366	0.780977123788226	0.00335484648226548	0.0170296233427236	1.15084414197364e-05
7.57968108478996e-07	3.06149392408821e-05	1.39932898915766e-07	7.2758071052093e-06	1.56079079032149e-08	3.88042552613894e-05	25770	0.0115740023482593	0.0195331182978064	0.788958299409608	0.00360612252375839	0.187500238213534	0.000402221555292802
4.41173783415331e-06	3.56739593486675e-05	1.57403646454635e-07	1.63691195581015e-06	3.45449065048084e-09	4.18834672757361e-05	23876	0.012486689513261	0.10533363451285	0.851743221586961	0.00375813314161366	0.0390825321369334	8.24786216417689e-05
0.000125311744621581	0.000594833698761027	2.30811454751146e-06	1.41264342448133e-05	3.39080629417105e-08	0.000736613900237874	1358	0.198335910653404	0.170118626027983	0.807524401275808	0.00313341161056845	0.0191775287436898	4.6032341951137e-05
4.76654175846197e-06	2.29988217499729e-05	1.40729556641687e-07	8.73131642741405e-07	1.35579381917375e-09	2.87805805016371e-05	34746	0.00859712989826356	0.165616595474537	0.799109029391004	0.00488974003264743	0.0303375271632113	4.71079386010517e-05
8.24508572297941e-06	9.43078315644423e-05	3.79574742689303e-07	5.58806320080102e-06	2.52866379019231e-08	0.000108545841868814	9213	0.0320409729397776	0.0759594801700855	0.868829518853616	0.00349690726198474	0.0514811355699339	0.000232958144379994
0.000334763402715668	0.000924313770712721	5.57534127530011e-06	1.98427737501337e-05	9.19520317855171e-08	0.00128458724048561	778	0.319973770651735	0.260599974968706	0.719541453925158	0.00434018110999801	0.0154468090019581	7.15809941804784e-05
1.30660309540347e-08	7.15134132265689e-06	3.82657603534006e-08	2.70333471035234e-05	1.58811153774582e-09	3.42376083290255e-05	29208	0.0102188870551605	0.000381628028116605	0.208873857482452	0.0011176528449553	0.789580476642274	4.63850022023726e-05
1.44591031537104e-08	2.61412916672424e-06	1.17724168310379e-08	2.73778659613459e-06	4.50906001583165e-10	5.37859818884517e-06	185922	0.00161228266965008	0.00268826609574545	0.486024252963488	0.00218875186762473	0.509014895705087	8.3833368054582e-05
2.04301328347239e-05	0.000183549508986053	7.63233760886338e-07	8.83074740618421e-06	4.62428971944462e-08	0.000213619865885042	4681	0.0620820486945025	0.0956377945004339	0.859234267494714	0.00357285947036904	0.0413386057031625	0.000216472831320526
2.87362953600634e-06	7.13482852495493e-05	3.27458072286126e-07	1.04717704304628e-05	3.13063199221387e-08	8.50524496082267e-05	11757	0.0251940174398569	0.0337865581678484	0.83887396045849	0.00385007220596798	0.12312132664842	0.000368082519273033
1.67071622535901e-05	0.000182563627234557	7.17254387367149e-07	1.00970445626281e-05	1.492226559965e-08	0.000210100010703742	4760	0.0610909148997957	0.0795200447521564	0.868936782168881	0.0034138712557161	0.0480582772404791	7.10245827673544e-05
2.61769266211311e-05	0.000137868257027784	5.54961942165989e-07	3.76068346334956e-06	5.35416450160195e-09	0.000168366183218933	5939	0.0492594840119485	0.155476153944123	0.818859550011354	0.00329616037826523	0.022336334954267	3.18007119911945e-05
2.63734136256324e-06	4.898916026082e-05	2.42284663230925e-07	5.79157897141369e-06	3.46865230571234e-08	5.7695051781085e-05	17333	0.0171600744390756	0.0457117427083735	0.849105057513456	0.00419940108815982	0.1003825942195	0.000601204470510505
8.80001750943899e-07	2.54262362255417e-05	1.4859151527464e-07	5.52400145052351e-06	1.63685569523078e-09	3.19804677979789e-05	31269	0.00954841535971196	0.0275168504883319	0.795055168866183	0.00464632087977245	0.172730476784102	5.11829816114893e-05
1.85611521024628e-06	1.85754347871286e-05	9.02004635938884e-08	1.16082683352329e-06	2.73176663132045e-09	2.16853090611234e-05	46114	0.00648454724607495	0.0855932099014378	0.856590733144308	0.00415951939350482	0.053530564413508	0.00012597314724086
4.1633150483279e-07	1.21141926575746e-05	7.06152512103744e-08	2.64271113654571e-06	1.54166134457722e-09	1.5245392211508e-05	65594	0.00456320930568344	0.0273086778652058	0.794613381506193	0.00463190780733541	0.173344909719729	0.000101123101537099
1.18444712957734e-05	0.000168922879437728	8.15418716125545e-07	1.49879810041338e-05	5.56766553032533e-09	0.000196576318119291	5087	0.0572731439353862	0.0602538057945805	0.859324668677629	0.00414810249742654	0.0762450998550011	2.83231753631006e-05
3.05728167618236e-05	0.000158228268789881	4.93724311054175e-07	3.28800349686172e-06	1.85461611444113e-08	0.000192601359520765	5192	0.0561480642522417	0.158736245880588	0.821532460537081	0.00256345184832896	0.0170715487421429	9.62929918592388e-05
3.51799059769545e-07	1.55401210103858e-05	6.03192157392081e-08	3.42812400401038e-06	1.32754225089378e-08	1.93936387124139e-05	51563	0.00580125538535348	0.0181399202587165	0.801299912864653	0.00311025778265106	0.176765384508067	0.00068452458591178
0.00010440166562254	0.000484148362915072	2.83682583829973e-06	1.69519392567216e-05	5.96559416618713e-09	0.000608344759226799	1644	0.16686448151793	0.171615953025113	0.795845374800993	0.00466318776528183	0.0278656781366332	9.80627197934498e-06
9.69561133316331e-06	5.56232027138626e-05	1.75492392056514e-07	1.29485631390234e-06	8.9740722647301e-09	6.67981368252495e-05	14970	0.0198406420421244	0.145147930675492	0.832705901054971	0.00262720489518471	0.0193846172280196	0.0001343461463335
1.29168076386783e-06	1.901786572718e-05	8.95767570862385e-08	1.69616133764926e-06	4.43447860338064e-09	2.20997190643867e-05	45249	0.00660805909484452	0.0584478363776736	0.860547850032489	0.00405329845258485	0.0767503574460634	0.000200657691188786
1.60506633040122e-05	0.000175498214774649	7.38096134560785e-07	1.03960661840499e-05	2.27591362974277e-08	0.000202705799533569	4933	0.0590054246070677	0.0791820625800799	0.865777965793156	0.00364121863439114	0.0512864763019682	0.000112276690404503
9.37876098650486e-06	0.00010319259148694	5.02005585520665e-07	7.10962525369384e-06	3.41592387335004e-09	0.000120186399236533	8320	0.0354157376224256	0.0780351274859893	0.858604568757002	0.00417689180064953	0.05915499007256	2.84218837992419e-05
0.000127505020064441	0.000454120278608286	2.25346037727588e-06	1.03356581589982e-05	3.27486194554969e-08	0.000594247165828457	1683	0.163331329240029	0.21456563429576	0.76419426918963	0.00379212641954172	0.0173928606703391	5.51094247287509e-05
2.07429475183456e-05	0.000133670926684986	5.41246017265095e-07	4.48826196887074e-06	1.77614762507216e-08	0.000159461143665718	6271	0.0467157562038752	0.130081517299472	0.838266449193436	0.00339421883490138	0.0281464303195993	0.000111384352591597
6.52515629569317e-05	0.000325525603432652	1.4652664112631e-06	9.41365977280936e-06	1.5259966454569e-08	0.00040167135254011	2490	0.113545617901701	0.162450128803786	0.810427732458578	0.00364792361216942	0.0234362239509459	3.79911745213275e-05
0.00010816401736726	0.000360550541881061	2.06215899186207e-06	8.84848126313284e-06	5.59352482916618e-09	0.000479630793028145	2085	0.134046230505969	0.225515164871646	0.751725175117986	0.00429947163909692	0.0184485262242402	1.16621470315771e-05
6.11670591060367e-05	0.000410292535625399	1.43698023174545e-06	1.24270101006652e-05	1.07431295210441e-07	0.000485431016359057	2060	0.135552464033511	0.126005667220888	0.845212855789008	0.00296021511464889	0.0255999507280626	0.000221311147392728
2.97988528778897e-05	0.000260155193673049	8.99061295085817e-07	1.01146781483164e-05	8.20144815848166e-09	0.000300975987442499	3323	0.0863487884170848	0.0990074096312508	0.864371925095024	0.00298715290454053	0.0336062628592549	2.72495099299193e-05
7.85731471171823e-07	2.07158663659083e-05	7.36062012492208e-08	2.49645468431931e-06	2.88919064106008e-08	2.41005506290593e-05	41493	0.00720417692307773	0.0326022207237218	0.859559878309591	0.00305412944219083	0.103584964623555	0.00119880690094127
8.16488319348359e-07	3.07921151863733e-05	1.10901854248296e-07	5.38363003949882e-06	5.60264612536577e-09	3.71087380455941e-05	26948	0.0110710873764027	0.0220025892107991	0.829780714950214	0.00298856442145877	0.145077152256812	0.000150979160716325
7.14777502490118e-06	7.70975476880408e-05	3.54060742765811e-07	4.91418370237653e-06	8.1654878932376e-10	8.95143837068736e-05	11171	0.0264981142679697	0.0798505751690978	0.861286694890361	0.00395535028119311	0.0548982576751984	9.12198414947093e-06
1.66958545346827e-06	4.74801197219223e-05	1.81009444433244e-07	6.62724298825606e-06	9.10077506330348e-09	5.59670583831432e-05	17868	0.0166504111107707	0.0298315741741955	0.848358321727035	0.00323421401200108	0.11841328059243	0.00016260949433863
6.43487472040192e-06	0.000102766334142993	3.24133625204144e-07	6.66639439812173e-06	1.0013207219951e-08	0.00011620175009394	8606	0.0342618527473495	0.0553767453175173	0.884378540425714	0.00278940398868439	0.0573691393867344	8.61708813495154e-05
2.95895103881331e-07	1.92354086446577e-05	1.09733945074711e-07	9.18309328306343e-06	4.03371555371371e-10	2.88245343482325e-05	34693	0.00861020297953519	0.0102653905976967	0.667327645687957	0.00380696332329266	0.318586006355608	1.39940354455754e-05
0.000226709760046983	0.000609071188378479	2.61563971570478e-06	9.04959181631029e-06	4.68570090678799e-09	0.000847450865658384	1180	0.224574250708044	0.267519651267159	0.718709736528845	0.00308647949007957	0.0106786035427312	5.52917118462988e-06
3.29929863545262e-06	2.41682021767454e-05	8.10896339044699e-08	7.63851583251969e-07	2.04204536284748e-09	2.83144840747173e-05	35318	0.00845848944706618	0.116523353445053	0.853563219197971	0.00286389233476717	0.0269774148536943	7.21201685137139e-05
1.83581767592263e-06	3.05610456820202e-05	9.48632256242065e-08	2.03142645181166e-06	2.57677091388936e-09	3.45257298062926e-05	28964	0.0103044394580617	0.0531724509872066	0.885167260865553	0.00274760956991898	0.0588380452262422	7.46333510789313e-05
1.78512722756967e-05	0.000138485076416597	5.38652325278703e-07	5.3783816182843e-06	3.50104912088855e-11	0.000162253417646348	6163	0.0475140994345743	0.110020932283878	0.853510997952863	0.00331982113592678	0.0331480328507296	2.15776602531696e-07
8.57463871874743e-06	6.77890317732138e-05	2.45336735550947e-07	2.49506731447972e-06	1.01871514842178e-09	7.91050932571403e-05	12641	0.0234530663326793	0.108395532647621	0.856949015316342	0.00310140251972716	0.0315411715193763	1.28779969339057e-05
3.94782823724783e-05	0.000285500080203176	1.16649622596966e-06	1.0868529043598e-05	4.64642463631594e-09	0.000337018034269858	2967	0.0961776480972427	0.117139969847629	0.847135913132083	0.00346122790875821	0.0322491022391263	1.37868724039718e-05
1.90643473765442e-06	4.05746244765397e-05	1.75536339487423e-07	4.8074737167788e-06	2.36046900553788e-10	4.74643053173609e-05	21068	0.0141387255233365	0.0401656513227659	0.854845008375143	0.0036982810200999	0.101286086136404	4.97314558752111e-06
5.5730002762075e-06	8.97683390545939e-05	2.80517600403418e-07	5.81788217074496e-06	1.9133389065385e-08	0.000101458872491015	9856	0.0299805983048562	0.0549286635991448	0.884775642096195	0.00276484050646492	0.0573422710888116	0.000188582709383838
1.84760017121847e-05	0.000114690651652049	5.08515926968209e-07	4.06140520252514e-06	1.7000870943773e-08	0.000137753575364671	7259	0.0404865244413516	0.134123572932853	0.832578402037348	0.00369148986240124	0.0294831200698312	0.000123415097566557
4.10882227256933e-05	0.000315015940365062	1.30095579741506e-06	1.28549486760548e-05	1.65670376200607e-08	0.000370276634601845	2701	0.105153927181862	0.110966285436495	0.850758354503777	0.00351346986507524	0.0347171478693965	4.47423252560213e-05
5.14618555737512e-06	2.66262897076046e-05	1.33933641236388e-07	8.91084157390537e-07	1.78149803898086e-09	3.27992745616457e-05	30488	0.00979168989587975	0.156899371286488	0.811795079722297	0.0040834330340039	0.0271678007913181	5.43151658928482e-05
7.45351369412904e-06	7.9751052892048e-05	3.44661689033518e-07	4.74549625255455e-06	8.49215841846108e-09	9.23032166861836e-05	10834	0.0273123278830915	0.080750313604669	0.864011632045165	0.00373401601165552	0.0514120354948029	9.20028437073117e-05
4.18593052677535e-05	0.000204680434808329	7.59374261191783e-07	4.77878919594479e-06	2.08555158158837e-08	0.000252098759049035	3967	0.0728493029462147	0.166043281710925	0.811905760982017	0.00301220943750889	0.0189560203071657	8.27275623829118e-05
8.10012180443669e-07	3.55833924033985e-05	1.53691094331177e-07	8.69411144545231e-06	8.78220083200014e-08	4.53290291319456e-05	22061	0.0135069680565408	0.0178696123864875	0.78500230613413	0.00339056664734219	0.191800080697628	0.00193743413441231
1.05723951671058e-07	3.08465392343555e-06	1.1753173277465e-08	4.40931892826059e-07	1.98230708156776e-11	3.64308276428094e-06	274493	0.00109232979309337	0.0290204638521093	0.846715302128027	0.00322616147859732	0.121032631250992	5.4412902748286e-06
9.35038934123959e-05	0.000350866255067014	2.04363227697536e-06	9.87251657050899e-06	1.25815934034431e-10	0.000456286423142829	2192	0.127957542130232	0.204923680981687	0.768960541605212	0.00447883647928672	0.0216366651948762	2.75738938642599e-07
3.40674676924872e-06	6.96958779677572e-05	2.59315108918509e-07	6.83057107175948e-06	2.26960292285601e-08	8.02152069469125e-05	12466	0.0237782615201443	0.042470086395256	0.868861162620735	0.0032327425034274	0.0851530692463343	0.00028293923424745
1.32606561011902e-06	2.66329098709009e-05	1.59212153406071e-07	4.11343637667245e-06	3.87251317271356e-09	3.22354965242712e-05	31022	0.00962419297576578	0.0411368135471587	0.82619822067416	0.00493903214073947	0.127605801684342	0.000120131953599592
1.34776231536293e-06	7.08240761080128e-05	3.71357844718127e-07	2.5183899461744e-05	4.76093875800995e-08	9.7774705117418e-05	10228	0.0289077845305395	0.0137843659435679	0.724359904977059	0.00379809731230753	0.257570702274177	0.000486929492888014
9.91055560026916e-06	0.000112038971359892	4.29822853566212e-07	6.25538196064306e-06	3.08297625957828e-08	0.000128665561536966	7772	0.0378665840349877	0.0770257051061934	0.870776686640447	0.00334062081905826	0.0486173758224018	0.000239611611899157
9.28920821709701e-08	6.84758675417956e-06	2.97405345300017e-08	2.82013645607647e-06	1.68329420832836e-09	9.79203912116532e-06	102124	0.00293331551746268	0.00948649009889937	0.699301408976055	0.00303721565671833	0.288002980909338	0.000171904358989942
1.10104945206979e-06	4.79967623816078e-05	2.1396884315628e-07	1.20172970271366e-05	1.3087808991334e-08	6.13421655129618e-05	16302	0.0182349089945523	0.0179493084872776	0.782443234278482	0.00348812014324907	0.195905979625015	0.000213357465976132
1.12672778374863e-05	0.000134136268456087	3.80861797738712e-07	5.83891678802957e-06	2.217426853343e-08	0.000151645499147875	6594	0.0444776259841044	0.0743001137574094	0.884538408392101	0.00251152721233962	0.038503726261838	0.000146224376312066
3.37153873867971e-05	0.0002350147960051	9.4351302107488e-07	8.46970667862433e-06	6.27322771573214e-10	0.000278144030414368	3595	0.0800673479313693	0.121215570711941	0.8449392052563	0.00339217426190766	0.0304507943816248	2.2553882268789e-06
0.000126135678215427	0.000568271094002145	2.38501417875422e-06	1.38504674503279e-05	9.65763589672531e-08	0.000710738830205621	1407	0.192084219086738	0.177471207220991	0.799549806273763	0.00335568295609263	0.0194874219075956	0.00013588164155786
1.43483821126623e-05	0.000182510023435092	7.73868044125803e-07	1.26853333276088e-05	3.48994306630078e-08	0.000210352506350152	4754	0.0611620482966404	0.0682111297917127	0.867638929537101	0.0036789104991106	0.0603051209025901	0.000165909269485548
6.51010671289482e-06	0.0001116528265884	4.93679846448428e-07	1.09069018753308e-05	1.961843258893e-08	0.000129583133455662	7717	0.038131429760444	0.0502388431216806	0.861630858977508	0.0038097538875871	0.0841691475153486	0.000151396497875571
3.48417779297167e-06	7.68037561846524e-05	2.42114671099681e-07	6.87355777430606e-06	7.5840285240452e-09	8.74111904515539e-05	11440	0.0258836272913594	0.0398596309576943	0.878649012648095	0.00276983610277987	0.0786347576185409	8.67626728896744e-05
1.186432317157e-05	0.000191473188564064	8.52031140171917e-07	1.77339764977947e-05	1.88344684670062e-07	0.000222111864058271	4502	0.064468966234943	0.0534159812753513	0.862057456389774	0.00383604515582467	0.0798425449850903	0.00084797219396011
3.41897009778998e-09	1.09882526719209e-06	3.26517293727484e-09	1.34969845980858e-06	1.36318407009969e-09	2.45657105410583e-06	407071	0.00073670072412757	0.0013917651972963	0.447300421193007	0.00132915876046717	0.54942374150047	0.000554913348759569
4.90455932072361e-07	3.15985542133803e-05	1.54367117065638e-07	1.28128872146365e-05	2.47645467667257e-08	4.50810290239215e-05	22182	0.0134335668943925	0.0108794307204502	0.70092797120077	0.00342421458444805	0.284219049388547	0.000549334105785048
1.90420485010527e-07	1.23348690684732e-05	5.42690796253365e-08	4.52337666039052e-06	4.14094329216314e-08	1.71443447264212e-05	58328	0.00513014314383275	0.0111068978166934	0.71947159633718	0.00316542162977523	0.263840743555485	0.00241534066086616
3.85980554313817e-06	0.000121664139561117	6.52146429206215e-07	2.65310342781602e-05	3.93600532720621e-09	0.000152711061816949	6548	0.0447830743342863	0.025275219078529	0.796695001092672	0.00427045966053151	0.173733545969069	2.5774199199297e-05
4.33419685963832e-07	1.63493730768798e-05	7.58338466230064e-08	3.68015546209141e-06	1.50490018149044e-10	2.05389325615762e-05	48688	0.00614279843839138	0.0211023471966925	0.796018635723351	0.00369219999119501	0.17917949002745	7.3270613113837e-06
2.02645879740945e-05	0.0001210653137733	4.88385272362177e-07	3.75406259315391e-06	8.15166788805679e-09	0.000145580501280798	6869	0.042737212127107	0.139198503891725	0.831603907859794	0.00335474371956015	0.0257868503001855	5.59942287348888e-05
8.91364868404662e-06	0.000105703501447583	2.37281334546513e-07	3.62231276817791e-06	3.5764484846213e-09	0.000118480320682839	8440	0.0349218553493132	0.0752331579850099	0.892160831759917	0.00200270672107391	0.0305731175211327	3.01860128670241e-05
9.46789460326265e-06	0.000108611866891094	4.49604159598057e-07	6.63953813194954e-06	3.12307871054778e-08	0.00012520013457301	7987	0.0368656758660985	0.0756220800844385	0.867505991599056	0.00359108367679806	0.0530313977264753	0.000249446913232075
8.58939603054959e-07	3.66710618138969e-05	1.05980959283186e-07	5.82656198826691e-06	1.89260830289821e-08	4.3481470447531e-05	22998	0.0129600110720262	0.019754152612926	0.843372163739215	0.00243738213524938	0.134001033734538	0.000435267778071585
2.37023585470041e-05	0.000205063917540405	6.83615865023335e-07	7.6176973886062e-06	4.99459298139782e-08	0.000237117535270853	4217	0.0686719452536302	0.0999603783833596	0.864819707687019	0.00288302534961178	0.0321262507216293	0.000210637858380766
0.000124661642733516	0.000623988637976427	2.36806202538259e-06	1.52876079546741e-05	4.06622278248111e-08	0.000766346612917825	1305	0.205460138118384	0.162670051165064	0.81423813644928	0.0030900665383857	0.0199486860083681	5.30598389023888e-05
1.15010426234749e-05	8.81293438895331e-05	3.4891245186308e-07	3.43982233620688e-06	1.28609002167457e-08	0.000103431982201295	9668	0.0305546736026615	0.111194259055116	0.852051193585555	0.00337335168907468	0.0332568540503502	0.000124341619903566
5.09903363840898e-05	0.000179873233364215	8.87914461221391e-07	4.02965415185286e-06	1.15946037879397e-08	0.000235792732965167	4241	0.0683016364428894	0.216250669572682	0.762844686103142	0.00376565660042017	0.0170898148606139	4.91728631418534e-05
1.13461488035917e-05	0.00018654075509933	9.92581944000641e-07	2.10458481997963e-05	3.86051501467853e-08	0.000219963939196866	4546	0.0638658034919217	0.0515818585765416	0.848051529629945	0.00451247576136691	0.0956786293091452	0.000175506723000783
1.20351186940338e-06	2.83359167212979e-05	1.20627934041019e-07	3.65398721065617e-06	1.03050601823385e-08	3.33243487955808e-05	30008	0.00994766262865254	0.0361150904038966	0.850306690015667	0.00361981369181371	0.109649170733105	0.000309235155518028
0.000218823461351371	0.000730239768852837	3.16061759974964e-06	1.35939288541239e-05	1.15171859218889e-08	0.000965829293844003	1035	0.251653222568037	0.226565359682199	0.756075399148933	0.0032724391565826	0.0140748773523114	1.19246599738661e-05
4.03683979711784e-06	6.72765219340628e-05	3.42748182319245e-07	7.35234990842556e-06	6.41598895296311e-09	7.90148758108784e-05	12656	0.0234266334140186	0.0510896176914837	0.851441215893179	0.0043377677785587	0.0930501988767705	8.11997600087323e-05
1.8974284510914e-07	1.18125077772845e-05	3.65929481353955e-08	2.93114305749303e-06	8.48811385908712e-10	1.4970835439408e-05	66797	0.00448121351642483	0.0126741654383346	0.789034641726823	0.00244428230364962	0.19579021286797	5.66976632228801e-05
5.79209735904992e-05	0.000303684192108665	1.20380236957092e-06	8.12783865082568e-06	3.89172678712326e-09	0.000370940698446348	2696	0.105332245982487	0.156146181406074	0.818686634765663	0.00324526905409122	0.0219114232675692	1.04915066031401e-05
1.75795191615469e-05	0.000105909897447846	4.8333437866997e-07	3.74625231613538e-06	2.14447147008092e-11	0.000127719024748913	7830	0.0375933018014302	0.137642134334388	0.829241357394153	0.00378435694776228	0.0293319834182908	1.67905405971962e-07
4.22810278859643e-05	0.00042691275808613	1.88281857581462e-06	2.45485506294639e-05	1.09987621691149e-08	0.000495636153939542	2018	0.138196253610331	0.0853065853850559	0.861343053150649	0.00379879183721592	0.0495293784247595	2.21912023198707e-05
1.10186361487983e-05	0.000134148884790693	5.78588211019547e-07	9.07153280118639e-06	3.57086054396019e-09	0.000154821212812242	6459	0.0453876714959142	0.0711700673870901	0.866476126584679	0.0037371378282718	0.0585936037859866	2.30644139720746e-05
5.86382113818152e-06	4.5475428659885e-05	1.46371823412056e-07	1.45999221116574e-06	7.42337014449458e-10	5.29463561696588e-05	18887	0.0157588367585741	0.110750230278204	0.858896285783401	0.0027645306306449	0.0275749327581187	1.40205496308518e-05
2.75531244876969e-05	0.000154777031590753	9.40366112627175e-07	6.79754252768638e-06	1.79497909019814e-09	0.000190069859697854	5261	0.0554308464094068	0.144963144243369	0.814316545699543	0.00494747622859319	0.035763390042441	9.44378605346235e-06
2.15314704353053e-06	6.220647484135e-05	2.8092883105429e-07	1.04539554521701e-05	7.88563002291448e-09	7.51023917981279e-05	13315	0.0222796237049209	0.0286694869761019	0.82828886473494	0.00374061097560535	0.13919603892603	0.000104998387323146
2.07880619292956e-06	5.2584623940555e-05	1.71224671437988e-07	5.57611836961771e-06	1.40300625976056e-08	6.04248032371379e-05	16549	0.0179646650786449	0.0344031934166383	0.870248989213685	0.00283368190320811	0.0922819450107956	0.000232190455673383
5.38493861684138e-06	4.9361920892507e-05	2.06664483095553e-07	2.43678422616569e-06	1.20796027845948e-08	5.74023878213942e-05	17421	0.0170737731366848	0.0938103591369135	0.859928005888799	0.00360027676441934	0.0424509209224479	0.000210437287420519
1.69433619086232e-06	1.49841143898858e-05	7.1792165230174e-08	8.1641340356475e-07	3.10380994848567e-09	1.75697599594915e-05	56916	0.00525710708311722	0.0964347944860229	0.852835464140253	0.00408612100539202	0.0464669640021864	0.000176656366145112
4.6064171241894e-09	2.08429562597202e-06	1.20007931685241e-08	6.98807227233763e-06	1.41021801193092e-08	9.10307728872167e-06	109853	0.00272721000416498	0.00050602856353824	0.228966047399638	0.00131832267132265	0.76766043511413	0.00154916625137097
3.52207505982981e-05	0.000216715188959278	1.00917719201282e-06	7.99428067614035e-06	1.31784852598156e-08	0.000260952575910989	3832	0.0753093122268664	0.134969928828416	0.830477293442007	0.00386728197064071	0.0306349943020574	5.05014568789339e-05
6.35621547187001e-05	0.00048615664494684	2.19378805242632e-06	2.16538151361691e-05	9.52052510493895e-08	0.000573661608105185	1743	0.158145316426865	0.110800781890646	0.847462403057831	0.003824184887799	0.0377466695177529	0.000165960645970112
7.23383308426733e-06	9.65933631420342e-05	6.62953506913046e-07	1.13962519326224e-05	2.68618202696191e-09	0.000115889087847864	8629	0.0341712530271906	0.0624203125471461	0.833498346874896	0.00572058611578127	0.0983375755583051	2.31789038713313e-05
1.47559601825694e-06	1.99449274988798e-05	6.95985967988784e-08	1.20983562844583e-06	5.10860568386044e-09	2.27050663480653e-05	44043	0.00678845088949265	0.0649897250083424	0.878435111931717	0.00306533333714785	0.0532848312310225	0.00022499849177035
0.000113352735473919	0.000509680461936005	1.876698559448e-06	1.08742599196936e-05	3.9851134149536e-08	0.000635824007023215	1573	0.17370867062946	0.178276904020361	0.801606193390234	0.00295160066106072	0.0171026255686765	6.26763596676854e-05
3.6018850341497e-06	4.97169688932313e-05	3.19822187726802e-07	5.67967407087826e-06	2.10774076063954e-08	5.93394275935925e-05	16852	0.0176448306879672	0.0606996929397181	0.837840385548306	0.00538970800185705	0.0957150127867353	0.000355200723383306
0.000113088054060015	0.000579338171829967	2.5486898061081e-06	1.68370389286888e-05	3.43069101079878e-08	0.000711846261534888	1405	0.192352778871241	0.158865839677481	0.813852938667957	0.00358039361000871	0.0236526337757041	4.81942688495898e-05
1.29469021050542e-06	1.74658008065361e-05	5.91228569723994e-08	1.02570927213252e-06	1.23584935440169e-09	1.98465589955008e-05	50387	0.00593633669134208	0.0652349966963502	0.880041764947543	0.00297899786989787	0.051681970278326	6.22702078824774e-05
3.31777912057153e-08	4.56733671169889e-06	1.87892642717977e-08	3.32767873010047e-06	6.08309796275706e-09	7.95306559523962e-06	125738	0.00238308509966401	0.0041716984235078	0.574286312240742	0.00236251845867387	0.418414596264902	0.000764874612174474
2.0663079520776e-06	4.40705237447981e-05	1.84745029408649e-07	5.0708001166432e-06	1.20532554195325e-08	5.1404430098347e-05	19454	0.0153034195391217	0.0401970792813837	0.857329293613065	0.00359395151459114	0.098645196667714	0.000234478923245958
1.82299797716638e-06	6.02485331530177e-05	2.19348842522957e-07	9.33907252213873e-06	1.97362195368692e-09	7.16319261167995e-05	13960	0.0212610753398179	0.0254495177777837	0.841084924266583	0.00306216591419443	0.130375839774445	2.75522669943124e-05
2.20770517933555e-05	0.000295094274250343	1.14837536836879e-06	1.98137647017023e-05	1.37166371999075e-08	0.000338147182750969	2957	0.0964838644938031	0.0652882913698981	0.872679972814285	0.00339608143124622	0.0585950902814242	4.05641031467923e-05
3.13058837484386e-05	0.000328152055234492	2.07421337016922e-06	2.80502089579925e-05	8.24511900157512e-09	0.000389590606430094	2567	0.110325803807232	0.0803558485028719	0.842299711077284	0.00532408465690614	0.071999192216216	2.11635467218447e-05
8.54963066875592e-07	2.50885850951775e-05	9.91376074818169e-08	3.74308704179153e-06	5.56398567678402e-09	2.97913367970032e-05	33567	0.00889771313406384	0.0286983787502142	0.842143649549194	0.00332773276195479	0.125643473715085	0.000186765223551288
3.0221600172854e-06	2.46607625325003e-05	1.16037005100849e-07	1.21763415911515e-06	3.20700891605769e-09	2.90198007229177e-05	34459	0.00866827848562013	0.104141308417005	0.84979089856482	0.00399854589660264	0.0419587360623587	0.000110511059213616
1.0066512772248e-05	0.000162303346937789	9.5093377114671e-07	1.97640388425278e-05	4.31395238102168e-08	0.000193127971847522	5178	0.0562971944530154	0.0521235358915057	0.840392747799012	0.00492385314281397	0.102336490428905	0.000223372737763104
4.45087838052354e-05	0.000397278192984495	1.44079668375775e-06	1.65935624227028e-05	1.62721483316941e-08	0.000459837608044523	2175	0.128886507929889	0.0967923958949568	0.863953243567737	0.00313327283056467	0.0360857009788033	3.5386727938352e-05
3.43301448500124e-07	1.04786906987137e-05	4.09872147509223e-08	1.60902322592742e-06	3.43069529907869e-09	1.24754332831912e-05	80158	0.00373565833298239	0.0275181984230296	0.839946033203685	0.00328543416653483	0.128975338122751	0.000274996083999826
5.88755646818919e-05	0.000342039061514739	2.01871745882099e-06	1.51084492418195e-05	5.20690876823106e-10	0.000418042313588148	2392	0.117890353807437	0.140836376529807	0.818192442240938	0.00482897877368897	0.0361409569096976	1.24554586915832e-06
0.000680161265606712	0.00157163029269561	6.95611290481732e-06	2.07409604800645e-05	3.14641310093814e-09	0.00227949177810031	439	0.495722280700699	0.298382855398385	0.689465216674475	0.00305160692907365	0.00909894068464229	1.38031342388096e-06
3.70006666951409e-06	8.3208975638859e-05	3.01970249381345e-07	8.7474146589722e-06	7.02050217179826e-11	9.59584974217484e-05	10421	0.0283784775252651	0.0385590309240867	0.867135041445535	0.0031468838872513	0.0911583121245254	7.31618601835996e-07
1.35481319757845e-06	5.18269433379773e-05	3.14222688328129e-07	1.54850997272382e-05	1.50035028303161e-08	6.89960824539524e-05	14494	0.0204867739576702	0.0196360887371054	0.751157768596011	0.00455421057475024	0.22443447767593	0.000217454416202968
3.0839795387354e-06	4.71808057718133e-05	1.91306840921943e-07	3.76565627651046e-06	1.35009565385442e-08	5.42352493845196e-05	18438	0.0161393581056665	0.0568630101960159	0.869928806583124	0.0035273524708185	0.0694318975065926	0.000248933243448823
1.26152500829846e-06	4.98035464778191e-05	2.6773750703556e-07	1.3616604904907e-05	9.49509052515587e-08	6.50443648033117e-05	15374	0.0193247795242317	0.0193948393855979	0.765685799660286	0.00411622909755786	0.209343345055062	0.0014597868014959
0.000197265086062489	0.000616832322678958	2.59407575389431e-06	1.04491054917915e-05	2.14990675902011e-08	0.000827162089054723	1209	0.219836146612282	0.238484196353731	0.745721220593985	0.00313611538562992	0.0126324763067088	2.59913599458724e-05
2.22476301060453e-05	0.000246574518388984	9.48915752396982e-07	1.35588816290114e-05	1.38391944924218e-08	0.00028334378507093	3529	0.081501658832147	0.0785181510174153	0.870230904578543	0.00334899088102264	0.0478531111088858	4.88424141329142e-05
4.35125839638442e-06	5.55872817000078e-05	1.80348105472909e-07	2.96431066476669e-06	1.13865282548938e-08	6.30945853948867e-05	15849	0.0187509448422982	0.0689640540333443	0.881015087936733	0.00285837690103158	0.0469820135311789	0.000180467597712696
3.41905107431568e-06	9.59892532734541e-05	4.19173963309996e-07	1.51713665815846e-05	3.58101170104869e-08	0.000115034655009675	8693	0.0339236219597465	0.0297219222679298	0.834437702841644	0.0036438929057921	0.13188518347196	0.000311298512674073
0.000108847006893533	0.0003979651333459	2.25841444800815e-06	1.06317534482682e-05	1.01957714934033e-08	0.000519712503907203	1924	0.144401692892132	0.209436960002348	0.765740924749731	0.00434550723915504	0.0204569899094954	1.96180992697912e-05
5.5762157559969e-06	6.06950800475824e-05	1.80257884013772e-07	2.52428610513444e-06	1.79718997668167e-08	6.89938116924943e-05	14494	0.0204861066391366	0.0808219696695424	0.879717739296686	0.00261266742033593	0.0365871379361557	0.000260485677279543
2.11435817764798e-05	5.60730393240944e-05	2.83545922482705e-07	9.6695755950401e-07	1.58154682691027e-09	7.84687061293878e-05	12744	0.0232665952721174	0.269452407455475	0.714591103766067	0.00361349047880519	0.0123228431715133	2.01551281386295e-05
5.40950102109221e-05	0.000234603303253398	1.24783035247624e-06	6.96491424411528e-06	1.12051947382495e-08	0.00029692226325565	3368	0.0852366728523233	0.18218576679899	0.790116917071337	0.00420254897290021	0.0234570293508726	3.7737805900401e-05
6.79297309840353e-07	2.22558961177043e-05	9.56704570375005e-08	4.03294752083377e-06	1.55794528200885e-08	2.7079390858236e-05	36928	0.0080910173360097	0.0250853984639669	0.821875803418795	0.00353296193176381	0.148930511101478	0.000575325083996493
1.2163007849395e-08	5.15987653205429e-06	3.30373448862819e-08	1.80590043366571e-05	1.24957352483872e-07	2.3389038573931e-05	42755	0.00699223341233368	0.000520030261652213	0.220610886409218	0.00141251401941356	0.772114008858209	0.00534256045150772
1.68483194457761e-05	9.79021492301258e-05	4.5093374655575e-07	3.37084257625612e-06	1.85245432221335e-09	0.000118574097453036	8434	0.0349490087592217	0.14209106210949	0.82566219210652	0.00380297009415865	0.0284281529327366	1.56227570945422e-05
8.85992819064006e-05	0.000314070512033495	8.2866562762652e-07	3.78096830818171e-06	5.96242981322025e-09	0.000407285390305517	2455	0.115037940981029	0.217536115989674	0.771131298861227	0.00203460680729282	0.00928333890234927	1.46394394572996e-05
8.81595830247228e-07	3.18528858562101e-05	1.43827150373047e-07	6.68901776473072e-06	4.53199835463758e-08	3.96126465851074e-05	25244	0.011813693180594	0.0222554135168204	0.804109005637238	0.00363083920848449	0.168860662979421	0.0011440786580368
1.18546116994867e-05	0.000104196437437523	3.2464731086609e-07	3.67213251009965e-06	1.17721720279448e-08	0.000120059601130004	8329	0.0353790402788677	0.098739389335887	0.86787259375197	0.00270405121964842	0.0305859129593756	9.8052733118758e-05
1.08584928571953e-05	9.82894678213589e-05	3.55733926990838e-07	4.14373851584767e-06	3.86210803678172e-09	0.000113651295229429	8799	0.0335225635242583	0.0955421830897315	0.864833679395739	0.00313004727550806	0.0364601081534763	3.39820855449578e-05
7.56672801023074e-06	9.74526784559981e-05	3.59426396521249e-07	5.9591406548453e-06	1.61674775318166e-08	0.000111354140995127	8980	0.0328562146579963	0.0679519229604749	0.87515989603173	0.00322777755105648	0.0535152137279392	0.000145189728799795
3.09266811594453e-06	4.88977621461291e-05	2.34496360516003e-07	4.77056252339676e-06	9.24201676685692e-09	5.70047311627533e-05	17542	0.0169564992854172	0.0542528322274638	0.857784277703581	0.00411362979410421	0.0836871330868381	0.000162127188013047
7.30169734189652e-07	3.62558565804438e-05	1.90760884416919e-07	1.22001977037158e-05	2.84909880693966e-08	4.94054758908356e-05	20241	0.0147127036479276	0.014779125613586	0.733842877266345	0.00386112836638628	0.246940192027962	0.000576676725720631
3.41998705535008e-07	6.76001037293603e-06	2.55811385615468e-08	6.50196813427456e-07	2.45949164280945e-09	7.78024652210285e-06	128531	0.00233136118280131	0.0439573096512335	0.868868403299505	0.00328795989804095	0.0835702071367939	0.000316120014426573
2.21278750475183e-05	0.00023872252014753	9.38176765175806e-07	1.30467201907479e-05	4.01970033995894e-08	0.000274875489154371	3638	0.079164604439268	0.0805014485489144	0.868475108064154	0.00341309721016602	0.0474641090440072	0.000146237132758733
6.86796264522295e-05	0.000237253737052527	1.01336574691478e-06	4.50453051051936e-06	8.05270475940084e-09	0.00031145931246695	3211	0.0892185828674648	0.220509144222545	0.76174873428356	0.00325360554766623	0.0144626611894848	2.5854756743725e-05
6.14094223818176e-07	9.81248828202642e-06	2.79716770574538e-08	5.7474460330171e-07	2.47369244223049e-11	1.10293235231282e-05	90667	0.00330334720724457	0.0556783217511425	0.889672722125696	0.00253611901027274	0.0521105942804639	2.24283242489281e-06
2.22946614787525e-06	8.27849253013751e-05	3.19170848679596e-07	1.52846073704112e-05	4.25609206624553e-08	0.000100660730589004	9934	0.0297482830760885	0.0221483207486158	0.822415303534651	0.00317075831669419	0.15184280186499	0.000422815535049422
2.47002984180012e-05	0.000167064918698225	1.17529564821753e-06	1.02320183451312e-05	4.42799027161994e-09	0.000203176959099847	4922	0.0591384497805696	0.121570371598399	0.822263112108715	0.00578459119294112	0.0503601313380369	2.17937619070472e-05
9.07383902407411e-06	0.000128938788064737	5.66223368836826e-07	1.03637711034448e-05	7.27178704831172e-09	0.000148949893348141	6714	0.0437044837157461	0.0609187346167867	0.865652100625329	0.00380143520823737	0.0695789091921098	4.88203575367143e-05
8.06034076153073e-06	0.000108099726632896	2.41002752665767e-07	4.16166269801924e-06	9.94275162005043e-09	0.000120572675596732	8294	0.0355275234313985	0.0668504760439206	0.896552441072529	0.00199881732302124	0.0345158028336235	8.24627269059287e-05
1.99370376971328e-06	3.21780503040423e-05	1.74239313048968e-07	3.6175424273628e-06	1.863438874945e-10	3.79637221580549e-05	26341	0.0113247199202335	0.0525160246777927	0.847599984271169	0.00458962670529394	0.0952894558732107	4.90847253382299e-06
2.15272713908386e-07	1.66793774435455e-05	9.67211753966106e-08	9.64747940086926e-06	2.22810752409409e-08	2.66611318089607e-05	37508	0.00796654370978123	0.00807440267168376	0.625606503244534	0.00362779705264061	0.361855583251224	0.000835713779917336
1.95111681974659e-05	0.000205672428956048	6.47604338609201e-07	8.79605128067231e-06	1.98394546034166e-08	0.000234647092227398	4262	0.067981288563137	0.083151118610741	0.876518123466575	0.00275990779370751	0.0374862999459119	8.45501830646598e-05
0.000156326593444256	0.00039161463095507	1.70637106182373e-06	5.50132817292255e-06	4.23042923915936e-09	0.000555153154063311	1801	0.153455231816423	0.281591831551457	0.705417285462111	0.00307369425776356	0.00990956843648801	7.62029218098779e-06
8.91628457619065e-05	0.000331376465699689	1.464958545199e-06	7.00873871443029e-06	1.83127737552675e-08	0.00042903132149498	2331	0.12079484667421	0.207823628007425	0.772382921939107	0.00341457248411208	0.0163361935674254	4.26840019312711e-05
2.98758015896718e-06	2.49664368478766e-05	1.17692917307307e-07	1.26479985259247e-06	1.99688921883656e-10	2.93367094656655e-05	34087	0.00876252526222276	0.101837602559473	0.851030579182589	0.0040117968051274	0.0431132146593584	6.80679345164338e-06
7.2533418785789e-05	0.00035106323640173	9.0992423402986e-07	5.67198281940516e-06	2.42477768471897e-08	0.000430202810017801	2324	0.121103918766422	0.168602847533208	0.816041244331257	0.00211510527788558	0.013184439262892	5.63635947570551e-05
9.89803019150571e-06	0.000124644389539501	5.39792758162082e-07	8.75336625249477e-06	2.60786353231349e-08	0.000143861657376987	6951	0.0422433977620678	0.0688024201303901	0.866418417611253	0.00375216557353822	0.0608457208966856	0.000181275788133013
5.17330836499607e-06	6.98729504068716e-05	3.23834131728589e-07	5.62879348491007e-06	3.0619766496953e-09	8.1001948365156e-05	12345	0.0240086631239669	0.0638664682690698	0.862608268283684	0.00399785607956919	0.0694896060960846	3.78012715927762e-05
1.06088198732436e-07	8.73470594544935e-06	3.48751269185461e-08	3.69447166734118e-06	1.12590057680701e-08	1.25813999442096e-05	79482	0.003767329468088	0.00843214580276194	0.694255487003207	0.00277195916775517	0.293645515103549	0.000894892922726926
2.23237875495024e-05	0.000178547207905623	9.09775342122149e-07	9.3687423649773e-06	8.79462064619444e-09	0.000211158307782871	4736	0.0613890237872319	0.105720621574868	0.84556089590005	0.00430849892516495	0.0443683341818166	4.16494181002707e-05
2.37402412452321e-05	0.000182516409514296	6.81508486903526e-07	6.74590622809833e-06	1.72150861207395e-09	0.000213685786983142	4680	0.0621006010491721	0.111098831515196	0.854134531318618	0.0031893019022238	0.0315692790023068	8.05626165585714e-06
2.66109332473296e-07	1.89659268454619e-05	1.0455423716448e-07	9.59364936066354e-06	4.60146877215587e-08	2.89762544634848e-05	34511	0.00865532738897168	0.00918370360146586	0.654533416986738	0.00360827301873115	0.331086592739349	0.00158801365371585
7.06743389637227e-05	0.000331802338011389	1.53112285910526e-06	9.25649015179627e-06	4.34909255517693e-08	0.000413307780911565	2420	0.116636028747058	0.170996875035471	0.802797221188498	0.00370455851503282	0.0223961187746835	0.000105226486314505
3.8470336621687e-06	3.31201433554523e-05	9.3796001117714e-08	1.03852827039984e-06	2.68106011015883e-09	3.81021823492487e-05	26245	0.0113657882797285	0.100966228834516	0.869245311249353	0.00246169629492531	0.0272563986199157	7.0365001290056e-05
3.79956468789064e-05	0.000161988345063856	6.14989267648432e-07	3.37334218395743e-06	7.79301276531061e-09	0.000203980116407134	4902	0.0593651665695	0.186271326579053	0.794137918524058	0.00301494713544013	0.0165376029947175	3.82047667320483e-05
8.19377928186748e-05	0.000549769645248483	2.02867209259719e-06	1.75654669232084e-05	6.33864816567165e-08	0.00065136496356462	1535	0.1775545807888	0.125793982486051	0.844027044745924	0.00311449372636687	0.0269671657300705	9.73133115877642e-05
2.61873560601567e-08	7.23443924681753e-06	2.43564636173209e-08	8.66840513375958e-06	1.90226981528173e-08	1.59724108984074e-05	62608	0.00478029936361779	0.00163953683803413	0.452933454619482	0.00152490840438806	0.542711127887644	0.00119097225045181
4.39250013938411e-07	2.53314650915161e-05	1.11490956395413e-07	8.27874860639612e-06	2.75131145535533e-09	3.41637059797014e-05	29271	0.0101969419165019	0.0128572121010347	0.741472986173308	0.00326343273360496	0.242325835824573	8.05331674786699e-05
2.31466917352957e-07	6.7263631608921e-06	2.06359723792332e-08	7.71161256240285e-07	7.63038461705922e-10	7.75039034532628e-06	129026	0.00232242510200154	0.0298651947888714	0.867874114875814	0.00266257200731539	0.0994996667110216	9.84516169777252e-05
6.04498129480094e-06	5.76214688303848e-05	2.55538478801428e-07	3.13348204200956e-06	1.02312325171814e-09	6.70564937692485e-05	14913	0.0199166134754237	0.0901475898158743	0.859297371387609	0.00381079392073159	0.0467289872445814	1.52576312033084e-05
3.39205807495038e-05	0.000216953522366783	1.03957468000177e-06	8.56058570016785e-06	6.88396680631285e-08	0.000260543103164519	3838	0.0751956849291793	0.130191819846733	0.832697237929909	0.00399002954741556	0.0328566966317366	0.000264216044205399
1.48326451287433e-05	0.000135506306949582	4.4680090312302e-07	5.25454819929957e-06	1.47961576120753e-09	0.000156041780796509	6409	0.0457372125995651	0.0950556001926579	0.868397593630984	0.00286334147715018	0.0336739825223599	9.48217684811651e-06
6.83237348774417e-06	7.14024506840571e-05	2.94548403958272e-07	3.96063319778126e-06	1.981273179757e-09	8.24919870467206e-05	12122	0.0244448807324315	0.0828246928259171	0.865568320515995	0.00357063048792181	0.0480123384049181	2.40177652483371e-05
1.47099697272262e-05	0.000139669553757501	5.20331132650727e-07	6.36046196874482e-06	6.53061110274144e-09	0.000161266847197225	6201	0.0472321037568788	0.0912150884256841	0.866077288574312	0.00322652263434142	0.0394406046827847	4.04956828774278e-05
4.18339104473334e-06	2.40531640499468e-05	1.07001277919917e-07	7.91109857640638e-07	2.8306703401768e-10	2.91349492972747e-05	34323	0.00870252402021965	0.143586693837997	0.825577686939607	0.00367260903144686	0.0271532944701105	9.71572083855174e-06
1.06619907588696e-05	8.0039558452479e-05	3.02194554495654e-07	2.91848233896191e-06	1.69719251754463e-08	9.39391980299816e-05	10645	0.0277896448550736	0.113498848004501	0.852035786242646	0.00321691648250186	0.0310677800126678	0.000180669257683354
0.000105156222839869	0.000514049451951093	2.59423674843542e-06	1.63460829452402e-05	2.4137833066354e-09	0.000638148408267944	1567	0.174285026562834	0.164783334844136	0.805532765248636	0.00406525616114388	0.0256148612665298	3.78247955391265e-06
4.52662764767191e-06	9.80017809564819e-05	3.21070291761032e-07	8.95622576115214e-06	5.52831784116322e-09	0.000111811232974908	8944	0.0329888424635287	0.0404845517506076	0.876493160382864	0.00287153878209253	0.0801013057709687	4.94433134674746e-05
6.58239479804553e-06	6.43218345391298e-05	3.74370564990252e-07	4.70642699531575e-06	2.3841598866191e-09	7.59874110573679e-05	13160	0.0225391992625745	0.0866248067469497	0.846480142487931	0.00492674457230309	0.0619369304707928	3.13757220234697e-05
1.72785888212907e-05	0.000160054341679289	5.30867365561236e-07	6.33186803495425e-06	6.84788789033457e-09	0.000184202513788986	5429	0.0537664363297367	0.0938021336727483	0.868904220615797	0.00288197676916274	0.0343744930767219	3.71758655703212e-05
4.83313612579849e-06	4.40096484499988e-05	1.26668974277333e-07	1.48356649709453e-06	1.02250692672024e-09	5.04540425540959e-05	19820	0.0150226121988825	0.0957928419832067	0.872271996893262	0.00251058127089659	0.0294043137475827	2.02661050524134e-05
3.12838291608634e-05	0.000182073035480647	7.06981245137757e-07	5.29585770429011e-06	8.74720144801283e-10	0.000219360578311083	4559	0.0636963028915952	0.14261372486217	0.830017120133786	0.00322291840485195	0.0241422490087524	3.98759043915726e-06
1.13265007727713e-06	2.75574813374951e-05	1.28625665566399e-07	4.02629146771594e-06	9.01315067947592e-09	3.2854061698734e-05	30438	0.00980796549992424	0.0344751917636038	0.838784610261962	0.00391506130188326	0.122550797665029	0.000274339007521351
4.24122174989469e-05	0.000213145578949092	8.43322574861989e-07	5.45489854898976e-06	5.5739277393523e-09	0.00026186159149963	3819	0.0755615112389445	0.16196425468913	0.813962741647024	0.00322048976343742	0.0208312281222711	2.12857781373416e-05
1.46504786280041e-06	3.19962876127e-05	2.18332375870537e-07	6.13495057295545e-06	6.57927501449668e-09	3.98211976993409e-05	25112	0.0118755199086281	0.0367906529045623	0.803498876509925	0.00548281790816529	0.154062432257204	0.000165220420143354
7.08700362578599e-06	0.000101365967370035	3.86376623899817e-07	7.11562257476252e-06	2.96148444392361e-08	0.000115984585038922	8622	0.034198926018816	0.0611029786708959	0.873960684827369	0.00333127564986465	0.0613497265380106	0.000255334313859879
8.16390726641971e-06	0.000123862147101535	3.51180231251555e-07	6.86326375183005e-06	5.9523277629885e-09	0.0001392464506788	7182	0.0409162179192408	0.0586291946877083	0.889517445491294	0.00252200490238436	0.0492886082077709	4.27467108423378e-05
4.14760337729297e-07	1.15579866627978e-05	4.99561486575544e-08	1.79042976291241e-06	4.42443617200033e-09	1.38175573482691e-05	72372	0.00413671596413989	0.030016907277845	0.836471047051285	0.00361541098751528	0.129576430752914	0.000320203930440323
2.54968324308674e-07	2.88125135331866e-05	1.5419483791409e-07	2.2476217771033e-05	6.13092786297817e-08	5.17592037450722e-05	19320	0.0154082226868071	0.0049260480428652	0.556664543664464	0.00297908056456085	0.434245818033337	0.00118450969477325
2.12191471938494e-06	3.9770497975425e-05	2.020850703563e-07	4.87341496351956e-06	1.90149898309713e-08	4.69869277185168e-05	21283	0.0139975203174504	0.0451596821161968	0.846416224820592	0.00430087856705433	0.103718527687415	0.000404686808741442
4.00435315095363e-06	3.88795552534609e-05	1.68874765500008e-07	2.10892494564511e-06	1.06816362520255e-09	4.51627762791848e-05	22142	0.0134577624188893	0.0886649024010335	0.860876112068871	0.00373924677384903	0.0466960873398984	2.36514163478221e-05
1.57687180028681e-07	1.90110302129694e-05	1.05768512043116e-07	1.64323755397871e-05	5.07823181357413e-08	3.57576437629641e-05	27966	0.0106701506590501	0.00440988732574165	0.531663393119321	0.00295792733839655	0.459548611444217	0.00142018077232312
3.69688769760122e-05	0.000319902670379007	1.68713836427644e-06	1.88224536656132e-05	8.08724403033185e-09	0.000377389226628939	2650	0.107062006564891	0.0979595451259692	0.84767303305546	0.00447055253629507	0.0498754398310368	2.14294512394321e-05
5.3744083852695e-06	8.19847532909491e-05	3.58407871044866e-07	7.03825656519961e-06	1.0299656158623e-08	9.47661257686217e-05	10552	0.02803082200727	0.0567123362032495	0.86512720263695	0.00378202515020974	0.0742697510119177	0.000108684997672801
2.74510013598911e-07	5.53178030743864e-06	1.08079574405671e-08	2.80054831113124e-07	2.32312509259555e-09	6.09947623468384e-06	163949	0.00182817529898061	0.0450055058888413	0.906927102360515	0.00177194844683698	0.0459145704217405	0.000380872882065745
2.31589056193157e-05	0.000167713959433557	8.89377176265424e-07	8.29098070483536e-06	6.71840181467046e-09	0.000200059941335789	4999	0.0582580560610069	0.115759834101145	0.83831854750002	0.0044455535192458	0.0414424829352491	3.35819443403416e-05
1.37070454785386e-07	7.08226288468136e-06	2.72585304224478e-08	1.81147751776978e-06	3.20534599065488e-09	9.06127473364963e-06	110360	0.00271470324694212	0.0151270609063828	0.781596750221127	0.00300824455981027	0.199914203135542	0.000353741177138314
1.24474804606766e-05	0.000112340766163739	4.9934114985818e-07	5.80010124119252e-06	2.39733295363345e-08	0.000131111662345003	7627	0.0385724592900263	0.09493801114292	0.856832749691858	0.00380851818158045	0.0442378743237222	0.000182846659919938
5.50340841302417e-07	2.36091627091867e-05	9.64815896835328e-08	5.32691284847573e-06	1.74891963169961e-08	2.96003871849653e-05	33783	0.00884093464254021	0.0185923527913157	0.797596415265076	0.00325947052924152	0.179960917916012	0.00059084349835394
2.01003193474204e-06	5.36762453710246e-05	2.61023579558699e-07	8.97476013335282e-06	1.22564282169252e-09	6.49232866614998e-05	15403	0.0192891550622247	0.030960107506911	0.826764141668988	0.00402049238387508	0.138236380116519	1.88783237066052e-05
5.49286192867177e-09	1.34774284273809e-06	6.62617905132948e-09	2.09102171477722e-06	1.68206016341701e-09	3.45256565865873e-06	289640	0.00103523525951155	0.00159095075133362	0.390359800792803	0.00191920435595819	0.605642852738549	0.000487191361357185
1.28739885107265e-05	5.04349085550965e-05	2.19353876918711e-07	1.10507857744479e-06	1.62455422100599e-09	6.46349540744074e-05	15472	0.0192043146284903	0.199179974598667	0.780303928073285	0.00339373455214638	0.0170972284775298	2.51342983726083e-05
1.00141149460244e-07	6.9223147823429e-06	3.55653787913756e-08	3.16240088202831e-06	8.48858231961722e-09	1.02289107749424e-05	97762	0.00306398531385377	0.00979001104453444	0.676740166636349	0.00347694682003674	0.309163013697918	0.000829861801161814
2.75846788630326e-05	9.98788699907097e-05	3.86575536321391e-07	1.80028237701412e-06	1.57201670401766e-09	0.000129651978783782	7713	0.0381512981777696	0.212759412712359	0.770361323657665	0.00298164007944742	0.0138854986549524	1.21248955763281e-05
3.02208210923808e-05	0.000310047947324582	8.72182532062895e-07	1.15414461044438e-05	1.90952106322265e-08	0.000352701492264102	2835	0.100421637748723	0.085683848112986	0.879066162533895	0.00247286317521392	0.0327229863144487	5.4139863456909e-05
2.71582431414158e-07	2.69035701601678e-05	8.90201921946279e-08	1.1368379164547e-05	8.52313682404642e-09	3.86410750851477e-05	25879	0.0115256118314341	0.00702833528352179	0.696242796063111	0.00230377110363692	0.294204525611573	0.000220571938158171
1.87975374488646e-05	8.13476442698789e-05	2.82010117909853e-07	1.56965847326511e-06	1.30754054166055e-09	0.00010199815785046	9804	0.0301375367529666	0.184292911215355	0.797540328023796	0.00276485501162981	0.0153890864927814	1.28192564377245e-05
6.67355861856647e-06	0.000143497940017638	5.79457539484928e-07	1.60692625910727e-05	5.60542669812973e-08	0.000166876273033744	5992	0.0488343623571653	0.0399910574298182	0.859906189231718	0.0034723782413798	0.0962944719398389	0.000335903157244905
4.95301657316292e-06	5.45604002570837e-05	2.24650176002205e-07	3.18360113177047e-06	1.8090881939035e-09	6.29234772262132e-05	15892	0.0187005704567134	0.0787149215444113	0.867091309352409	0.00357021235801346	0.0505948061377038	2.87506074624538e-05
8.00151557348478e-06	3.50973061049171e-05	1.12020569047089e-07	6.31844539977025e-07	1.00196854063954e-09	4.38436887559667e-05	22808	0.0130672671140423	0.182500966513586	0.800509881827422	0.00255499872902104	0.0144112997310482	2.28531989225743e-05
1.69508442583088e-05	0.000126773202351844	4.39895288114407e-07	4.23389394176969e-06	4.6162106115932e-09	0.000148402452050649	6738	0.0435473927632406	0.114222130592044	0.854252747175481	0.00296420498472811	0.0285298112212101	3.11060265366621e-05
5.3193378690879e-06	9.79939133376208e-05	3.10777314441439e-07	7.37425766180511e-06	1.0336301160013e-08	0.000111008622484115	9008	0.0327559484895797	0.0479182404938775	0.882759475297905	0.00279957815426374	0.0664295934566734	9.31125972803785e-05
9.97806093882409e-06	0.000115780743739986	4.01722754696587e-07	6.00127324435657e-06	5.07623839731433e-08	0.000132212563061836	7564	0.0388899795393983	0.0754698396865459	0.875716657015679	0.00303846128834747	0.045391096771566	0.000383945237862167
4.47121207284587e-05	0.000280724941880852	1.18429241094101e-06	9.57684718414451e-06	5.21682460567447e-08	0.000336250370450453	2974	0.0959694045014634	0.132972703252522	0.83486879584633	0.00352205533440599	0.0284812985375006	0.000155147029241509
8.51599976817963e-05	0.000537665182926039	2.6402232387096e-06	2.1504777923986e-05	4.2628471729485e-08	0.000647012810242261	1546	0.176479358420214	0.131620265215321	0.830996194224843	0.00408063518513802	0.0332370203241169	6.58850505811835e-05
8.68889882360141e-06	0.000119118890399032	6.76602296320957e-07	1.19453602096618e-05	1.32255219444303e-07	0.000140562006948061	7114	0.0412947147822266	0.0618154152196478	0.847447279569991	0.00481355033989354	0.0849828518319019	0.000940903038565552
3.40984879795062e-06	4.75494189067244e-05	1.81598370411153e-07	3.25801191864852e-06	7.08289231313225e-09	5.44059608860478e-05	18380	0.0161897464507392	0.0626741765501115	0.873974434645418	0.00333783959429569	0.0598833632489712	0.000130185961203171
1.64441815865519e-05	0.000154138200095016	7.16644132986804e-07	8.6490972255644e-06	1.45599127557044e-08	0.000179962682952875	5557	0.0525618900319272	0.0913755080594017	0.856500900997229	0.00398218186808465	0.0480605038980735	8.09051772111947e-05
8.4048506951605e-05	0.000320231114927444	1.34191032420461e-06	6.58156903951433e-06	2.13966730404975e-08	0.000412224497915809	2426	0.116348783558581	0.203890131170154	0.776836691042188	0.00325529009311494	0.0159659823052499	5.190538929316e-05
1.12828443008167e-06	1.5876917562509e-05	6.75209231906857e-08	1.22187480609935e-06	2.35246247324701e-09	1.8296950184354e-05	54654	0.00547409749703776	0.0616651637957938	0.867735737515733	0.00369028294389871	0.0667802444553956	0.000128571289179037
2.18109117987852e-05	0.000324466152476576	9.62794801559633e-07	1.8504801864002e-05	1.47730158473519e-07	0.000365892391099397	2733	0.103975751948497	0.0596101813794213	0.886780267558046	0.00263136054474028	0.0505744374962286	0.000403753021563618
4.1411442955612e-06	6.77098006689747e-05	1.89627730345757e-07	3.99077184420525e-06	5.22528804708843e-09	7.6036569827134e-05	13152	0.0225536154832078	0.054462534343355	0.890489942180587	0.00249390169463021	0.0524849010585053	6.87207229227714e-05
1.55422758012147e-05	0.000164328648978697	9.00777410181909e-07	1.2266246400386e-05	5.34187223651122e-08	0.000193091367312845	5179	0.0562868292538387	0.0804918211389184	0.851040889427508	0.00466503201420951	0.0635256074421616	0.000276649977202574
2.28409306212043e-05	0.000156712229791146	7.2574371520089e-07	6.40886736154784e-06	6.56285787868087e-09	0.000186694334346977	5356	0.0544736563837734	0.122343994535762	0.839405386024682	0.00388733658008107	0.0343281299026287	3.51529568459405e-05
4.07180456316015e-06	2.5116390609407e-05	7.36988865955407e-08	5.84578233834246e-07	1.7333841410478e-11	2.98464896268384e-05	33505	0.00891411211609094	0.136424906716625	0.841519083933476	0.00246926481194189	0.0195861637714535	5.8076650310297e-07
4.70236256824797e-05	0.000209211053603332	8.91334201602973e-07	5.10335870921358e-06	1.32146647396591e-08	0.000262242586861368	3813	0.0756671949266471	0.179313460278434	0.797776806991038	0.00339889188964632	0.0194604498464295	5.03909944521897e-05
5.46190371484904e-05	0.000359675712504315	1.40923644095645e-06	1.19597856363797e-05	6.87260710615692e-08	0.000427732497801203	2338	0.120452053302397	0.127694382421875	0.840889374441409	0.00329466769114052	0.0279609000902668	0.000160675355309362
4.00923188685979e-09	9.46428276782839e-07	5.92313323577306e-09	1.79811979122481e-06	6.64126483597208e-10	2.75514455961388e-06	362957	0.000826203012693649	0.00145518022742939	0.343513110221511	0.00214984481126578	0.652640815143583	0.000241049596210763
8.76548793326016e-07	2.66425139402898e-05	1.17073744052064e-07	4.57880599226914e-06	9.24434678035735e-09	3.22241868167174e-05	31033	0.00962083260351143	0.027201579928505	0.826786230225928	0.00363310158043548	0.142092212235243	0.000286876029888256
2.46940232608817e-05	0.000248948341425634	1.09983768691172e-06	1.4291534470661e-05	2.09973720102417e-08	0.000289054734216098	3460	0.0830744104769195	0.0854302674815225	0.861249832495458	0.00380494611131149	0.0494423124029395	7.26415087688688e-05
2.62518528001912e-07	2.01453898110748e-05	5.76582528656527e-08	5.69759880345997e-06	2.79219076878636e-08	2.61910873030902e-05	38181	0.00782664018604251	0.0100232008302664	0.769169663632021	0.00220144556040825	0.217539605650039	0.00106608432726538
4.83125220761028e-08	9.72625056187049e-06	4.13897692365724e-08	1.07342456717372e-05	1.4633213269706e-07	2.06965306576175e-05	48317	0.00618978729719633	0.00233432950069441	0.469945940349703	0.00199984093572411	0.518649519057748	0.0070703701561306
1.96468043335967e-06	5.2328628481527e-05	1.85459957376587e-07	6.35982858635031e-06	1.02333957550829e-08	6.08488308543687e-05	16434	0.0180895877387126	0.0322878912507258	0.859977550049675	0.00304788037457044	0.104518500964653	0.000168177360376484
3.01630393432587e-05	0.000265919514864987	8.19746789623573e-07	9.31360788048689e-06	1.05145890751435e-07	0.000306321054769107	3265	0.0878131168759593	0.0984687107649012	0.868107205576928	0.00267610331337317	0.0304047264642227	0.000343253880575366
2.36964866243892e-06	3.45557278769005e-05	1.39519892643512e-07	2.61718193402097e-06	1.20258865665561e-08	3.96941042525704e-05	25193	0.0118378424485599	0.0596977487477998	0.870550640392969	0.00351487696398835	0.0659337698457193	0.000302964049523234
3.83226846989387e-07	2.65692416202408e-05	6.61578875386052e-08	5.90812363696806e-06	2.49914452706737e-08	3.29517414370075e-05	30347	0.00983698253915144	0.0116299421601734	0.80630766270827	0.00200772052260353	0.179296248978597	0.000758425630355496
4.62123168379759e-05	0.000274427765200039	1.19799252783644e-06	9.16165900337723e-06	1.0406612816668e-08	0.000331010140182045	3021	0.0945466131981891	0.139609973315502	0.829061505635786	0.00361920189870191	0.0276778801952672	3.14389547430321e-05
1.23279319163229e-06	1.48916349023022e-05	6.14232848725811e-08	9.54129516662117e-07	4.73255354388101e-09	1.71447134490131e-05	58327	0.00513025319502347	0.0719051499634866	0.868584648357563	0.0035826370067513	0.0556515289392042	0.000276035732994618
1.97594281756446e-08	1.57178720509642e-06	7.58262639838143e-09	7.7559913115458e-07	6.86234946469611e-11	2.37479701431968e-06	421089	0.000712186225169331	0.00832047036293972	0.661861706755895	0.0031929576939247	0.326595968614509	2.8896572731552e-05
1.54333806456689e-05	0.000180227428710585	5.94907602937989e-07	8.95091900145259e-06	4.26643527302847e-08	0.000205249300313375	4872	0.0597233232419913	0.0751933410837708	0.878090343964212	0.00289846348820523	0.0436099854556693	0.000207866008142998
2.49987357068286e-07	7.14717618520754e-06	2.91302607850019e-08	1.07100998238019e-06	1.24131244922694e-09	8.49854509789025e-06	117667	0.0025463269589272	0.0294153121727089	0.840988204790702	0.00342767620215765	0.126022745075045	0.00014606175938692
4.50197693232623e-05	0.000196187504077669	7.81343297703558e-07	4.38151190058807e-06	4.08294845124149e-10	0.000246370536894068	4059	0.0712542577331242	0.182731952817148	0.796310738089692	0.00317141533055761	0.0177842365236716	1.6572389307237e-06
5.45197390887972e-05	0.000330684278708375	1.14539503025411e-06	8.95012767095724e-06	3.06378144954316e-08	0.000395330178312879	2530	0.111856990805756	0.137909378235345	0.836476183325067	0.00289731240640982	0.0226396267270893	7.74993060893612e-05
7.37875286938389e-06	5.40825106993942e-05	1.57040740091754e-07	1.4804784531234e-06	3.68966151548126e-09	6.31024724235087e-05	15847	0.0187532667278608	0.116932864688119	0.857058505353363	0.00248866223557429	0.0234614967728562	5.84709500876336e-05
1.35472568432264e-05	0.000111532517423669	3.73591295747293e-07	3.95811684457798e-06	2.52754835583974e-10	0.000129411735162056	7727	0.0380819632934034	0.104683372232525	0.861842376844743	0.00288684248982106	0.0305854553269178	1.95310599357517e-06
4.24948989477355e-05	0.000210633925465545	6.64244877363635e-07	4.23756676462684e-06	6.86074443668166e-09	0.000258037496799708	3875	0.07450008449097	0.164684975923172	0.816291926863025	0.00257421842019817	0.0164222906251338	2.65881684707516e-05
1.90285244779908e-05	0.000182062401089362	8.68385743710289e-07	1.07010270625999e-05	3.24093681412701e-08	0.000212692747741805	4702	0.0618210885548832	0.0894648486138803	0.855987818213597	0.00408281783431776	0.0503121388773926	0.000152376460811974
2.80209791885986e-05	8.65692178969221e-05	3.66454971927752e-07	1.45599772561304e-06	3.2139300477445e-09	0.000116415863713109	8590	0.034323891277419	0.240697258044251	0.743620458035341	0.00314780958745304	0.0125068670125675	2.76073203877504e-05
1.81789676884178e-05	7.46445140243336e-05	3.06908536195567e-07	1.62074307172306e-06	5.6978495563663e-09	9.47568311702263e-05	10553	0.028028111527686	0.191848624145737	0.787748103250077	0.0032389067089445	0.0171042346151432	6.01312800987442e-05
6.0925245873486e-06	9.88844187840318e-05	4.15410790393842e-07	8.68256230159913e-06	9.24073082965685e-09	0.000114084157194203	8765	0.0336480750630176	0.0534037743468397	0.866767316479386	0.00364126624248709	0.0761066436842671	8.09992470201322e-05
2.29633690911041e-05	0.000174017045356253	8.8339608147147e-07	8.61837894636063e-06	1.88036182583418e-08	0.000206500993093447	4843	0.0600764108944861	0.111202221098823	0.842693503548941	0.00427792655249706	0.0417352905535935	9.10582461452503e-05
8.91337304685757e-08	5.64370880962104e-06	1.91031066035569e-08	1.55569761950485e-06	2.38811030260183e-09	7.31003137650062e-06	136798	0.00219061452261982	0.0121933444437888	0.772049874883401	0.00261327286021879	0.212816818338962	0.000326689473629187
2.230626558943e-06	3.3407107625275e-05	8.90698796235484e-08	1.71594736313776e-06	5.03878845939359e-09	3.74477902154387e-05	26704	0.0111716755584481	0.0595663067462757	0.892098236854098	0.00237850829411097	0.045822393077558	0.000134555027957731
5.67060825300041e-05	0.000369990985837218	1.60367749403539e-06	1.34855848057688e-05	1.23641733323317e-08	0.000441798694840359	2263	0.124157409140121	0.128352761545605	0.83746509475523	0.00362988282392929	0.0305242748864201	2.79859888151082e-05
1.57773013318301e-06	1.44640573336259e-05	5.44385650102035e-08	6.41749855339202e-07	7.21472864465406e-10	1.67386973600228e-05	59742	0.00500906382419863	0.0942564465590447	0.864108898233059	0.00325225815601516	0.0383392949604251	4.31020914559641e-05
1.25282753723342e-05	0.000145077334520074	4.63878066057479e-07	6.91807241236291e-06	4.10316936212501e-09	0.000164991663540191	6061	0.0482963482675501	0.0759327780781021	0.879300998651573	0.00281152426797904	0.0419298300527633	2.48689495825679e-05
9.92487240479932e-05	0.000376575343115715	1.98661005379859e-06	9.70513055600917e-06	5.4923936324584e-09	0.000487521300167148	2051	0.136094639982403	0.203578231379768	0.772428492840425	0.00407491950221964	0.0199070903213495	1.12659562373486e-05
2.6848392317723e-05	0.000131399593469437	6.24045772530731e-07	3.92928980447163e-06	1.16512135233952e-08	0.000162812972577686	6142	0.0476740024573891	0.164903274552723	0.807058500247823	0.0038328995696763	0.0241337636814952	7.15619482829347e-05
5.2545288563455e-05	0.000396361407745387	1.44078894441583e-06	1.40152820063388e-05	1.03388397911456e-08	0.000464373106099387	2153	0.130071529217049	0.113153169021397	0.853540832876216	0.00310265371851114	0.0301810803042913	2.2264079584602e-05
7.75678016578639e-06	5.06716248277411e-05	1.89892357643886e-07	1.59543193571553e-06	2.21925215292772e-09	6.02159485390398e-05	16607	0.0179031286309167	0.128816042161279	0.841498407932396	0.00315352265057774	0.0264951723658586	3.6854889888331e-05
1.83670208524515e-06	4.44645267163603e-05	1.99765689451762e-07	6.22452170211695e-06	1.1368222658935e-09	5.272665301544e-05	18966	0.0156939589261637	0.0348344144792826	0.843302659536149	0.00378870415676232	0.118052661152116	2.15606756901601e-05
3.445073536708e-06	4.96665648913485e-05	1.97507867304423e-07	3.66356471152432e-06	2.45306272302988e-09	5.69751640696083e-05	17552	0.0169477790281671	0.0604662328396114	0.871723069207302	0.00346656074676891	0.0643010822583755	4.3054947942456e-05
1.59676890947369e-05	0.000178715052107478	7.07629920197062e-07	1.02032111777778e-05	1.1517110359073e-07	0.00020570875340378	4861	0.0598529448505303	0.0776227984007773	0.868777089697699	0.00343996017907937	0.0496002771342947	0.000559874588149699
1.02452579063975e-10	5.10540734333117e-07	2.33726900443606e-09	1.50128868330501e-05	1.47318912821348e-09	1.55273404780949e-05	64403	0.00464740554353249	6.59820522442392e-06	0.0328801145987207	0.000150526035526389	0.966867884054543	9.48771059855208e-05
0.000360447705026985	0.000876695606790221	2.8545909156874e-06	8.94583692637804e-06	3.12130831264488e-08	0.0012489749527424	801	0.312660321539882	0.288594822686831	0.701932096288435	0.00228554696747082	0.00716254309722985	2.49909600331966e-05
1.52086203778848e-05	0.00021094235205963	4.82309321309375e-07	8.62617575872005e-06	2.59647721010818e-08	0.000235285422289645	4250	0.068159794082176	0.0646390253585809	0.896538128061125	0.0020498903698149	0.0366626018508741	0.000110354359604643
3.11748539993007e-06	6.35724012411009e-05	2.70776380740518e-07	7.10853936885669e-06	6.00874223853216e-10	7.4069803264852e-05	13501	0.0219766793345902	0.042088479549255	0.858276901503093	0.00365569191229387	0.0959708147656155	8.11226974243019e-06
7.41688706375293e-05	0.000342330988363788	1.36043350095709e-06	8.0859395085443e-06	7.00031654316915e-09	0.000425953232327362	2348	0.119982242602294	0.174124446085967	0.803682100246849	0.00319385650279921	0.0189831626922129	1.64344721717926e-05
3.16382218964383e-05	0.000194670876134256	5.96362885027538e-07	4.7234812276655e-06	2.74768648939167e-09	0.000231631689829876	4317	0.067137586868465	0.136588486314957	0.840432827983222	0.00257461699418392	0.0203922063994555	1.18623081816211e-05
5.75920971479423e-05	0.000368478916568728	2.19826819676208e-06	1.81257205930654e-05	4.2730194195711e-09	0.000446399275525917	2240	0.125365927019268	0.129014763924272	0.825446941271603	0.00492444391665338	0.0406042786958176	9.57219165406782e-06
1.57573235156887e-05	0.000139067646886064	6.97678492168695e-07	7.92635198002511e-06	8.30877623224046e-09	0.000163457309650179	6118	0.04785810038009	0.0964002377710214	0.850788791175433	0.00426826119713962	0.048491878380897	5.0831475508941e-05
0.000116068048693851	0.000646422433161429	2.86977497355077e-06	2.06235304037143e-05	2.12481058080071e-07	0.000786196268290625	1272	0.210181135138893	0.147632408566642	0.822215087037875	0.00365020172353442	0.0262320380234756	0.000270264648472645
5.08280931961791e-05	0.000237495558097224	1.25404357539711e-06	7.54202672609938e-06	8.65435882333686e-09	0.000297128375953723	3366	0.0852932512095346	0.171064419657096	0.799302851284098	0.00422054464294053	0.0253830577503443	2.91266655214538e-05
0.000218509500504613	0.000746003004621397	2.54476567581799e-06	1.11987434903714e-05	2.02038937765266e-08	0.000978276218185976	1022	0.254445105341275	0.223361762703172	0.762568884690579	0.00260127521093865	0.0114474248501485	2.06525451615197e-05
1.01803780718382e-05	0.000168309241493863	7.72364546307395e-07	1.64633274062026e-05	3.55310387167204e-08	0.000195760842556928	5108	0.057042439245479	0.0520041594573631	0.859769703151528	0.0039454496426311	0.0840991854712468	0.000181502277230891
5.30794840188775e-07	2.27862550442899e-05	7.1802392037417e-08	3.96691575752076e-06	1.54639584497816e-09	2.73573144298818e-05	36553	0.00817371860544358	0.0194023006735266	0.832912715270068	0.00262461405784	0.145003844134196	5.65258643695329e-05
2.23558006880862e-05	9.57480204460179e-05	4.07116459262928e-07	2.24274409843596e-06	6.66783638086044e-09	0.000120760349528184	8281	0.0355818303580688	0.185125339363718	0.792876310975496	0.0033712759266891	0.0185718582895666	5.52154445305266e-05
1.47320740876322e-05	0.000136370656036885	5.20924622709661e-07	6.20759031421543e-06	4.99666529634278e-08	0.000157881211714405	6334	0.0462637400965918	0.0933111288395819	0.86375481006295	0.00329947190709413	0.0393181066119791	0.000316482578394531
1.07820578873488e-07	7.28066272452404e-06	3.28138399997661e-08	2.85024928491789e-06	7.30460554880063e-09	1.0278851033864e-05	97287	0.00307892152793499	0.0104895555464585	0.708314839911356	0.00319236458351813	0.277292595789904	0.000710644168763161
2.27173624661174e-05	0.00019296306267021	1.25016601776544e-06	1.36752741511834e-05	6.82113302743082e-08	0.00023067407663555	4335	0.0668694899823841	0.0984825117648971	0.83651819694971	0.00541962077403531	0.0592839661510359	0.000295704360321674
1.95022811169209e-05	8.77648836358448e-05	3.42858836879333e-07	1.98456571773587e-06	3.6823626211588e-09	0.000109598271670002	9124	0.0323465707043163	0.177943327205394	0.800787113688279	0.00312832339100815	0.0181076369863874	3.35987289311122e-05
9.88238254289092e-08	1.1834207763728e-05	4.52381666118799e-08	6.97494952379755e-06	7.85931767307707e-09	1.89610785972394e-05	52740	0.00567222932237921	0.00521193058306806	0.624131570524208	0.00238584352571938	0.36785615797263	0.000414497394374038
9.04396877756681e-06	9.31945602938569e-05	3.07188387241596e-07	4.07377015043061e-06	1.54176667461875e-08	0.000106634905275842	9378	0.0314858416074866	0.0848124613059107	0.87395923551282	0.00288074891094022	0.0382029705929088	0.000144583677420684
1.32919187667722e-06	1.49664259234145e-05	7.73064357399183e-08	1.11934258004273e-06	5.34254581596601e-09	1.74976093616904e-05	57151	0.005235575084233	0.0759641988343492	0.855341184846791	0.00441811416302244	0.0639711721129999	0.000305330042837914
3.94392995441034e-06	4.19776100815397e-05	1.58654229753387e-07	2.17208877933585e-06	9.52881550067016e-09	4.82618118605399e-05	20720	0.0143745778418836	0.0817194755515385	0.869789352352551	0.00328736579993813	0.0450063662262088	0.000197440069763754
2.66852115392316e-05	7.03685322196857e-05	1.70788770388642e-07	5.79151107048113e-07	7.71521352604756e-10	9.78044551577066e-05	10224	0.0289164523492522	0.272842494712562	0.719481869268825	0.00174622689849098	0.00592152071308255	7.88840703995234e-06
1.84080017649875e-05	0.000141265577721796	6.29459207762028e-07	6.21741108649381e-06	1.51976458277722e-08	0.000166535647426867	6005	0.048737143771296	0.110534903784316	0.848260296846245	0.00377972654796597	0.0373338152074868	9.12576139858956e-05
5.19091227794767e-06	5.95107145620349e-05	2.4413059583253e-07	3.60091675578934e-06	1.15480857016708e-08	6.85582222773062e-05	14586	0.020358089705231	0.0757153862151111	0.868031763153432	0.00356092366055035	0.0525234849472067	0.0001684420237001
3.69760955603045e-06	4.20984552519644e-05	1.35613274300856e-07	1.98609093384558e-06	5.22316881246752e-09	4.79229921849538e-05	20867	0.0142743831454204	0.077157318177461	0.878460491145666	0.00282981650597841	0.0414433832966956	0.000108990874198949
1.04512501631899e-05	8.5069604741592e-05	2.61507711146793e-07	2.7386379838632e-06	1.65607488490532e-08	9.85375613486409e-05	10148	0.0291300220375447	0.106063616961371	0.863321596123155	0.00265388860417947	0.0277928329702973	0.000168065340996808
5.77555099622268e-07	2.62162939000748e-05	1.25096492704566e-07	7.30940759245719e-06	4.97975573270007e-08	3.42781506421858e-05	29173	0.0102309257991129	0.0168490740836956	0.764810627438303	0.00364945279605052	0.21323809644099	0.00145274924096154
5.62586924479406e-05	0.000295375409880753	1.26198969318143e-06	8.5320922058184e-06	1.86201043188597e-08	0.000361446804332013	2767	0.102779513330755	0.155648609349063	0.817202991811297	0.00349149495321643	0.0236053884100221	5.1515476401213e-05
2.22662943789609e-06	3.4784602536581e-05	1.15826752777581e-07	2.32770186763797e-06	2.31759207158846e-09	3.94570781869642e-05	25344	0.011767571112664	0.0564316857762601	0.881580799565465	0.00293551266590863	0.0589932649500386	5.8737042327532e-05
3.51696722622305e-05	0.000135017025489797	5.6226355102746e-07	2.77669664876334e-06	1.57367882531849e-09	0.000173527231630643	5763	0.0507306416491882	0.202675233919999	0.778073990007422	0.00324020354467621	0.0160015037563303	9.06877157279902e-06
3.60595934275813e-06	4.59553001525524e-05	2.2360934628228e-07	3.66607964551e-06	1.82200355005144e-08	5.34691685226033e-05	18702	0.0159132048974954	0.0674399741457315	0.859472877965653	0.00418202400487586	0.0685643660974496	0.000340757786289722
1.55191574496366e-05	0.000116995369762467	5.66900616686419e-07	5.49961846883906e-06	5.61054402365129e-08	0.000138637151737865	7213	0.0407408669101864	0.111940827224871	0.843896230526152	0.00408909595718118	0.0396691536135834	0.000404692678212236
5.02169532010922e-07	1.12655342459853e-05	4.6596645814189e-08	1.34434179823045e-06	5.65958773606711e-10	1.31592081808145e-05	75992	0.00394000615673462	0.0381610751278381	0.856095145786198	0.00354099161392741	0.102159778898433	4.30085736033763e-05
3.19077859500747e-05	0.000242679648204432	8.6550768774895e-07	8.4791493034309e-06	4.99088979004199e-08	0.000283982000043587	3521	0.0816775517053802	0.112358480274022	0.854559965656923	0.00304775544793722	0.0298580519262822	0.000175746694835446
1.97264701969127e-05	0.000104423258532038	2.8855068046688e-07	1.96495978852963e-06	1.03617583102072e-09	0.000126404275373778	7911	0.0372135815914184	0.156058567944648	0.826105432140311	0.00228276044946767	0.0155450421492409	8.19731633251124e-06
3.63068988175666e-06	5.01402315334782e-05	2.00165016781862e-07	3.55655256423837e-06	3.38037347342545e-10	5.75279770336025e-05	17383	0.0171108080463773	0.0631117252677936	0.871579953249373	0.00347943778146316	0.0618230076500163	5.87605135402371e-06
3.79963003190592e-06	7.33950617434046e-05	2.39743700786718e-07	5.96254702131471e-06	2.94967118966457e-09	8.33999321686016e-05	11990	0.0247105917362939	0.045559150146844	0.88003742730904	0.00287462704768214	0.0714934277076006	3.53677888334669e-05
6.58261283216211e-06	0.000140833312092001	7.96000073843274e-07	2.19619099089614e-05	4.9508287939278e-08	0.000170223343194907	5875	0.0497891292891637	0.038670447358239	0.82734429631514	0.00467620984821011	0.129018203360128	0.000290843118282494
7.17950838746886e-06	6.14851957086325e-05	3.91111634646286e-07	4.3087134113509e-06	3.46052695422028e-09	7.33679896690528e-05	13630	0.0217707254524399	0.0978561416205361	0.838038441369036	0.00533082119887034	0.0587274290979838	4.71667135739984e-05
1.11913083262232e-06	3.67877525366306e-05	1.2395033000863e-07	5.24491497135477e-06	3.61941917961314e-09	4.32793680897959e-05	23106	0.0129001617287303	0.0258582988157395	0.85000669280345	0.00286395886722418	0.121187420307816	8.36292057708324e-05
1.11004466654347e-05	0.000232455546567527	8.00955826466168e-07	2.16710226124003e-05	3.65991240313102e-08	0.000266064570795859	3758	0.0767267028093434	0.0417208748697008	0.873680948471267	0.00301038136746403	0.0814502379913919	0.000137557300176547
2.19704128240351e-08	1.99884852109208e-06	7.10244734111443e-09	8.30945884432747e-07	5.25209064077538e-09	2.86411935633076e-06	349147	0.000858867998937973	0.00767091384493891	0.697892885180883	0.00247980145290224	0.290122645411425	0.00183375410985102
8.09953716550898e-06	7.49902035575859e-05	3.25225711639353e-07	3.87412589246834e-06	1.63024363415536e-09	8.72907225708367e-05	11456	0.0258484186591467	0.092788064148927	0.859085608974437	0.00372577637188685	0.0443818744806984	1.86760240509226e-05
3.23887637461983e-08	7.13292712873772e-06	3.77069383229009e-08	1.06934340609517e-05	5.40298573350684e-08	1.79504867490936e-05	55709	0.00537072019288198	0.00180433902427931	0.397366780546934	0.00210060812555987	0.5957183340163	0.00300993828692676
1.33723524750502e-05	0.000199265777343973	1.21630478077463e-06	2.33721403127057e-05	1.58631219953361e-08	0.000237242438034499	4215	0.0687068505128496	0.0563657690666018	0.839924673658077	0.00512684320247019	0.0985158494674845	6.68646053663859e-05
6.67422450216575e-07	3.03340182715996e-05	1.77056290389936e-07	1.03604825330578e-05	1.09460272196189e-08	4.15499255724835e-05	24067	0.0123878673851442	0.0160631443022025	0.730061915963775	0.00426129019367467	0.249350206776762	0.000263442763586271
3.92848241642856e-05	0.000237700565136277	9.80036096416447e-07	7.6350963278724e-06	2.14135169178754e-09	0.000285602663076543	3501	0.082124057685993	0.137550622746669	0.832277131367545	0.00343146694032679	0.0267332812853575	7.49766010134734e-06
2.07794445886955e-07	1.293652067776e-05	6.92302008375079e-08	5.54589047503483e-06	8.94840371195049e-09	1.87683842032312e-05	53281	0.00561474616034241	0.0110715149283432	0.689271944653221	0.00368866067999551	0.295491099019597	0.000476780718843656
9.58314142225093e-06	6.86266737171411e-05	3.13686868542542e-07	2.88960130225919e-06	4.32532059562736e-09	8.14174286307893e-05	12282	0.0241303169635237	0.117703808427903	0.842899055782618	0.00385282210231725	0.0354911884452027	5.3125241958227e-05
1.09858242273877e-05	5.99334688884902e-05	2.38550481283015e-07	1.67379655498227e-06	1.19992132112501e-10	7.28317601442753e-05	13730	0.0216133346621851	0.150838373336378	0.822902930943391	0.00327536339655201	0.0229816847988649	1.64752481437774e-06
9.96205676766247e-06	0.000145345499341894	7.04538164818134e-07	1.32440260131022e-05	1.8868544743048e-08	0.00016927498883222	5908	0.0495187039302405	0.0588513213699666	0.858635409428122	0.00416209251986099	0.0782397098618586	0.000111466820191316
8.62475371664676e-08	8.21203679722708e-06	2.73174099575458e-08	3.34677526599906e-06	8.88125445482135e-09	1.1681258264805e-05	85607	0.00349826471138937	0.00738341154790893	0.70300960830303	0.0023385674161363	0.286508113264024	0.000760299468900548
0.000185499172404925	0.000571696614274284	1.57148828899423e-06	6.23797663563408e-06	1.54023752505434e-08	0.000765020653979088	1307	0.205143774796009	0.242476031777824	0.747295659667133	0.00205417759745502	0.0081539976773027	2.01332802852201e-05
1.00704232700553e-05	5.48679769268387e-05	2.27178516423482e-07	1.59188564359824e-06	1.54882792572489e-08	6.6772952636173e-05	14976	0.0198332361639707	0.150815904830901	0.821709610862932	0.00340225356906581	0.0238402763506951	0.000231954386406127
6.70060547878143e-06	0.000112375567187704	3.86617864663615e-07	8.35219965293627e-06	3.81421060939979e-08	0.000127853132290179	7821	0.0376320257696061	0.0524086141556041	0.878942620917985	0.00302392172751884	0.0653265156928644	0.000298327506028005
5.40842461281606e-06	0.000103539245885632	4.6013438791502e-07	1.13480804401696e-05	1.77978822497973e-08	0.000120773683208782	8280	0.0355856885894231	0.0447814827628175	0.857299729003402	0.00380988950315925	0.0939615331640759	0.000147365566545072
3.38934464992613e-06	2.16186326597191e-05	1.15499827042113e-07	9.47322082751238e-07	3.55629544636604e-09	2.6074355514885e-05	38352	0.00779189321847751	0.129987667307492	0.829114746378977	0.00442963305367904	0.0363315627191799	0.000136390540672649
1.00506429984672e-05	0.000120933067335423	5.55074237333157e-07	8.59955680021511e-06	2.70089678959312e-09	0.000140141042268228	7136	0.0411736158201976	0.071718055152112	0.862938261183749	0.00396082566783507	0.0613635852925632	1.92727037410185e-05
0.000178382865709116	0.000458890330284633	1.77179331632245e-06	5.86711119724675e-06	4.90485437015266e-09	0.000644917005361689	1551	0.175961079141297	0.276598173448805	0.711549434221034	0.00274731989014427	0.00909746703602008	7.6054039967544e-06
2.10862066825544e-07	8.95803528175564e-06	3.39618124198598e-08	1.85572636324865e-06	2.3128858599486e-09	1.10608984101096e-05	90409	0.00331278844205529	0.0190637377731284	0.809883153213667	0.00307043887039219	0.16777356544135	0.0002091047014621
2.65898308808e-06	5.90033244724311e-05	1.9095734532886e-07	5.45517825307795e-06	1.23111631072784e-08	6.73207543220252e-05	14854	0.0199943148292653	0.0394972265961385	0.876450733011575	0.00283653009019218	0.0810326370822198	0.000182873219874938
1.08064414924194e-05	0.000128100091461005	5.48934566873243e-07	8.37893985600051e-06	1.17298228505983e-08	0.000147846137199148	6764	0.0433877291530416	0.0730924845054502	0.86644192325738	0.00371287730117581	0.0566733768952929	7.93380407010447e-05
1.42065972730314e-06	5.10960653138008e-05	1.72442579233002e-07	7.988838587315e-06	3.52492161292141e-08	6.07132554237811e-05	16471	0.018049647620803	0.0233994984684461	0.841596533691828	0.00284027891486539	0.131583103748145	0.000580585176715909
3.65813678208834e-06	0.000110504880153091	3.92431774889098e-07	1.52926584627505e-05	4.33229936109918e-08	0.00012989143016643	7699	0.0382203994636188	0.0281630341385969	0.850748044051105	0.00302122914796053	0.117734160314934	0.000333532347403382
3.26638174303125e-06	5.53109648805868e-05	2.71348655767479e-07	5.91317327950931e-06	1.49846908705697e-08	6.47768532497654e-05	15438	0.0192460686711864	0.0504251376712728	0.853869277461191	0.00418897557004225	0.091285281437019	0.000231327860474975
1.33592006997174e-05	8.6945312205142e-05	4.69861600800796e-07	3.93390736324944e-06	9.27462039126827e-09	0.000104717556489301	9549	0.030928528609714	0.127573648083379	0.830284005089684	0.00448694198521336	0.0375668368813721	8.8567960351671e-05
1.31777292500082e-07	4.47846805732173e-06	1.89974214135833e-08	8.30220935373491e-07	2.93608909146707e-11	5.4594930674998e-06	183167	0.00163651184292779	0.0241372762765372	0.820308406284444	0.00347970428365857	0.152069235203497	5.37795186323346e-06
8.65358345858039e-07	4.28556708768408e-05	1.35536851368546e-07	8.64838758145987e-06	1.38290847104762e-08	5.25187827402378e-05	19041	0.0156325713914113	0.0164771211499355	0.81600655309946	0.00258073101272972	0.164672277806504	0.000263316931370554
2.53472960717041e-05	9.78347997263407e-05	6.76217820277226e-07	3.35702914565796e-06	1.82491363545836e-09	0.000127217167677615	7861	0.0374483752362297	0.199244304321705	0.769037713323932	0.00531546042583536	0.0263881770592873	1.43448692403129e-05
4.14122922938457e-06	9.08800330424655e-05	3.70440182754818e-07	1.0472860396767e-05	9.13252547513403e-09	0.000105873695376847	9445	0.0312646200738869	0.0391148076455089	0.858381609511097	0.00349888781567766	0.0989184363452118	8.62586825049197e-05
2.93713546598842e-05	0.000202497435414073	7.53538994248114e-07	6.68883279593994e-06	6.20998374332118e-09	0.000239317371847888	4179	0.0692865196951831	0.122729722598461	0.846145993709063	0.00314870161087624	0.0279496333437566	2.5948737842852e-05
5.25686004012497e-06	3.01784978230957e-05	1.54816301880527e-07	1.14289682244902e-06	2.64947576174547e-09	3.67357204633119e-05	27221	0.0109604107358342	0.14309941315497	0.821502816400049	0.00421432600008873	0.0311113218424676	7.21226024242947e-05
6.80244530246183e-05	0.000419649813020838	2.05116241616604e-06	1.63112931028373e-05	5.18524563680621e-08	0.000506088574020827	1976	0.140895751466773	0.134412149407307	0.829202306795347	0.00405297120199681	0.0322301153200231	0.000102457275326528
1.29432056174485e-05	0.000100674887688286	3.4275079523832e-07	3.43037196586216e-06	1.56929641041437e-08	0.000117406909030939	8517	0.0346109907970339	0.1102422823689	0.857486910431788	0.00291934093204002	0.0292178032296054	0.000133663037666789
1.32857071734849e-07	5.53835098712331e-06	2.23014617964371e-08	1.19556516573309e-06	1.8699132450266e-09	6.89094459963272e-06	145118	0.00206515512940075	0.0192799506386875	0.803714339456234	0.00323634321448844	0.173498008647003	0.000271358043587561
1.00241698901632e-06	4.58993105908455e-05	1.62661683278155e-07	9.5961866289824e-06	2.72073200169759e-08	5.66877832121394e-05	17640	0.0168630174401755	0.0176831220452744	0.809686108540869	0.00286943101425286	0.169281388073885	0.00047995032571938
1.20905666452758e-05	5.40175589622987e-05	2.30432479789008e-07	1.32397743142924e-06	2.05930204129608e-09	6.7664594820834e-05	14779	0.0200954061313032	0.178683795820989	0.798313491794775	0.00340551037657374	0.01956676804073	3.04339669327631e-05
7.97413141162233e-06	5.46490278870143e-05	1.50209551489614e-07	1.32404561117224e-06	4.72664707540114e-09	6.41021411083739e-05	15600	0.0190475178070985	0.124397270882745	0.85253046063816	0.00234328446589113	0.0206552478322643	7.37361809398857e-05
9.32698580168522e-06	6.68928459476296e-05	2.51808241076282e-07	2.32305770220643e-06	1.0981842730423e-08	7.88056795353279e-05	12689	0.0233653380004677	0.118354233561351	0.848832804209779	0.00319530575157845	0.0294783030348088	0.00013935344248253
5.29060695334549e-06	0.000100499873468065	3.37175095489856e-07	8.25065361239678e-06	7.74931449901629e-09	0.000114386058443796	8742	0.0337356039541912	0.0462522008828992	0.878602469875696	0.0029476939766705	0.0721298882455224	6.77470192123454e-05
2.44850565397602e-06	1.43982071557008e-05	8.75450208158161e-08	6.61941580937079e-07	1.42839036259023e-10	1.7596342250466e-05	56830	0.00526503995450744	0.139148558213067	0.818250006209075	0.00497518288572148	0.0376181351507612	8.11754137455698e-06
6.95327985542242e-09	1.76848862766396e-06	1.18908921842365e-08	3.89013682757568e-06	7.31323858871121e-10	5.67820095113818e-06	176112	0.00170201504842649	0.00122455684736354	0.311452279143005	0.0020941302159891	0.685100238799389	0.000128794994253335
1.12426998237082e-06	4.05929142006045e-05	1.38799781848724e-07	6.45279451457393e-06	6.37132317755133e-09	4.83151498025756e-05	20697	0.0143903498467755	0.0232695125020783	0.840169478237665	0.00287280040351494	0.13355633876623	0.000131870090511686
0.000377285739075571	0.00104570121121544	3.450349457881e-06	1.23312000369395e-05	9.67028985617721e-10	0.00143876946681481	695	0.350752738788645	0.262228069039314	0.726802476237168	0.00239812529905814	0.00857065730220053	6.7212225997439e-07
1.16160873494746e-05	0.000151360054026609	5.73960596641146e-07	9.63459831945329e-06	2.29552412743321e-08	0.000173207655533453	5773	0.0506396123650988	0.067064514635331	0.873864688950635	0.00331371378980586	0.0556245524470626	0.000132530177165862
0.000297783745474979	0.00051869663902919	2.36377794219418e-06	5.29851280148942e-06	9.45099454755446e-09	0.000824152126242401	1213	0.219130766527124	0.361321333759921	0.629370018608228	0.00286813303870424	0.00642904705669716	1.14675364494233e-05
7.44297134881347e-06	7.80672559925788e-05	3.44026318988375e-07	4.64314433264212e-06	3.74052654169681e-09	9.05011385195644e-05	11050	0.0267862798519687	0.0822417427069656	0.862610761252493	0.00380134796772754	0.0513048168077838	4.13312650303088e-05
6.57834908785589e-05	0.000307150231588156	1.32678542356403e-06	7.97626076672443e-06	5.34072408018577e-08	0.000382290175897806	2616	0.108374413168628	0.172077377411195	0.803447880570868	0.00347062390616784	0.020864414702764	0.000139703409004511
8.14495026418656e-06	9.3847640024113e-05	4.19880847382652e-07	6.22691187705479e-06	1.42160398885623e-08	0.000108653599052626	9204	0.0320722671941361	0.0749625445931305	0.863732456562793	0.00386439888824378	0.0573097617690402	0.000130838186792845
3.71086146369039e-05	0.000252298373857389	8.65706320408475e-07	7.58051155482121e-06	2.15211155431091e-08	0.000297874727485066	3357	0.0854980970523882	0.12457792223667	0.846994896101209	0.00290627649991514	0.0254486562818635	7.22488803424522e-05
1.24938217430554e-05	0.000143197193552378	7.00374768227525e-07	1.03377136046444e-05	1.07080793685344e-08	0.000166739811747674	5997	0.0487954158775368	0.0749300458726808	0.858806256595019	0.0042004051755042	0.0619990720649752	6.42202918205212e-05
4.49483730250123e-06	9.29283841274586e-05	4.04230666150036e-07	1.07656520919403e-05	5.99166503736228e-08	0.000108653020838424	9204	0.0320720992750005	0.0413687283410687	0.855276580534755	0.00372038129295237	0.0990828603647363	0.000551449466487673
4.59337055608678e-08	6.75676738026738e-06	3.01670896009471e-08	5.7110302177257e-06	3.48283628223211e-09	1.25473812294371e-05	79698	0.00375716212195898	0.00366082011225608	0.538500206275353	0.00240425384782068	0.455157145008648	0.000277574755922862
0.000318077516585888	0.000787615693363432	3.11195002502221e-06	9.92668867767478e-06	8.66043290279429e-09	0.00111874050908492	894	0.285241124273525	0.284317510631721	0.704020000140754	0.00278165490545046	0.00887309308732762	7.7412347478846e-06
7.0934468718126e-07	9.84794342593627e-06	4.9589018910656e-08	8.85272790096345e-07	2.30337729318604e-09	1.14944532994177e-05	86998	0.00344241705772763	0.0617119117111202	0.85675613875739	0.00431416941884205	0.0770173897823563	0.000200390330291108
9.22036092345639e-07	4.05872141139917e-05	1.63400075508838e-07	9.26428383727181e-06	5.42604130926423e-08	5.09911945322106e-05	19611	0.015181332226387	0.0180822610806499	0.795965156069312	0.00320447632199751	0.181683993133749	0.00106411339429137
2.17644803562279e-06	6.02265694102629e-05	2.80960386817736e-07	1.00126833172586e-05	2.90790908944807e-08	7.27257402408565e-05	13750	0.0215822133643647	0.029926791097825	0.828132779546853	0.00386328672471726	0.137677296705377	0.000399845925227783
1.8807097979428e-05	0.000201894960370359	6.31535563035803e-07	8.73546944961975e-06	2.42631354164166e-08	0.000230093326497859	4346	0.0667068636478787	0.0817368250773801	0.877448135690444	0.00274469308887879	0.0379648970379897	0.00010544910530746
8.67469897830727e-07	1.15511884312554e-05	5.4711162532244e-08	9.36825987468735e-07	5.049667692299e-09	1.34152451467794e-05	74542	0.00401651268859948	0.0646629926132194	0.861049373669366	0.00407828272488769	0.0698329383636821	0.000376412628844972
1.7974676720566e-06	6.29432456373927e-05	2.40471951011226e-07	1.08505803107758e-05	6.79991817667149e-08	7.5899764753003e-05	13175	0.0225134957245567	0.0236821244164065	0.829294344221302	0.00316828321924031	0.142959340468133	0.00089590767491838
2.87716929294389e-05	0.000244119734023952	1.07135479239946e-06	1.17114826034615e-05	7.04141935665803e-08	0.000285744678542819	3500	0.0821631738011532	0.100690214341568	0.854328190008169	0.00374934293741859	0.0409858292486329	0.000246423464211701
0.000131559518135005	0.000650886365665643	1.85494089898437e-06	1.18375214533062e-05	4.91037877458204e-08	0.000796187449940685	1256	0.212546826798945	0.165236864942805	0.817503925381056	0.00232977912314815	0.0148677569009511	6.16736520394519e-05
5.57517377191785e-06	0.000112694749223095	4.18794995100889e-07	1.09088549990998e-05	2.46839363384985e-09	0.000129600041382847	7716	0.0381363093415568	0.0430183024050772	0.869557972517825	0.00323144183159433	0.0841732370044105	1.90462410930722e-05
1.29138601465643e-08	1.20895179017393e-06	4.58513248700208e-09	5.51947964628448e-07	4.48227923683835e-10	1.77884697535963e-06	562162	0.000533512198992336	0.00725968018915933	0.679626638446242	0.00257758680230215	0.310284117899946	0.000251976662350744
1.62520993714566e-06	2.98402988434498e-05	1.26043129013798e-07	2.97710177268129e-06	4.06802411155415e-10	3.45690604847017e-05	28928	0.0103173050729175	0.0470134251367603	0.86320826846467	0.00364612538629961	0.0861204131943009	1.17678179693499e-05
5.72836599279653e-06	9.04198692244436e-05	3.70756821775068e-07	7.53502446316924e-06	3.27300754498211e-09	0.000104057289509729	9610	0.0307365357856908	0.0550501172939059	0.868943152858016	0.00356300671987427	0.0724122692285264	3.14538996777932e-05
3.4853208284582e-05	0.000205918722709194	8.83042928614511e-07	6.71591995456119e-06	4.32398357724097e-09	0.000248375217860529	4026	0.0718127796043947	0.140324822197652	0.82906307836567	0.00355527792273691	0.0270394124357946	1.74090781459084e-05
2.14942340129032e-06	6.87781316039016e-05	2.3443675352125e-07	9.66615493891297e-06	1.22313407738564e-08	8.08403780384e-05	12370	0.023961350776987	0.0265884877513725	0.8507893366262	0.00289999575966716	0.119570877492946	0.000151302369813837
3.46303310744081e-05	0.000218674109047451	1.15223554877503e-06	9.36749383942234e-06	1.87702844555368e-09	0.000263826046538502	3790	0.0761062992398214	0.131261986937117	0.828857165228901	0.00436740634176497	0.0355063268480403	7.11464417627072e-06
4.56361612510573e-05	0.000203036785347076	9.88039393942456e-07	5.65685014176488e-06	7.02047915485058e-09	0.000255324856612996	3917	0.0737464199388362	0.178737635874714	0.795209632310989	0.00386973445143283	0.0221555011008551	2.74962620090364e-05
2.73763190415917e-05	0.000324528169820372	1.74504086385896e-06	2.66993215518019e-05	1.17834293052207e-08	0.00038036063470693	2629	0.107857938265116	0.0719746381291148	0.85321176853757	0.00458785874411931	0.0701947549655707	3.09796236256151e-05
5.92459643744992e-05	0.000319190071472805	1.04388130214448e-06	7.24322006102225e-06	1.26303870176244e-08	0.000386735767597488	2586	0.109563218354403	0.153194944296339	0.825344067490068	0.00269921064873147	0.0187291186073095	3.26589575515292e-05
9.32393343276693e-06	8.91087543826958e-05	4.00637525864074e-07	4.9270313417858e-06	2.78910372453391e-10	0.000103760635593485	9638	0.0306502622413809	0.0898600261981468	0.8587915240979	0.00386117069900861	0.0474845909877518	2.68801719320716e-06
8.07153582132239e-05	0.000306036306857438	1.80897613997752e-06	8.82865765016274e-06	7.76276824857994e-09	0.000397397061629051	2516	0.112407744725727	0.203110103236162	0.770102087828487	0.00455206219331864	0.0222162127066854	1.95340353468091e-05
1.7196014589667e-05	0.000179704883400993	8.90173007010589e-07	1.19829657761411e-05	2.79360221315872e-08	0.000209801972795943	4766	0.0610069443663884	0.0819630738476998	0.85654525077215	0.00424292009816508	0.0571156010424934	0.000133154239492106
2.20380789096082e-07	1.64873190590554e-05	7.42855331376851e-08	7.15416183246528e-06	3.21001419305258e-08	2.3968247355685e-05	41722	0.00716477015275507	0.00919469771092004	0.687881713434704	0.00309933104558292	0.298484979994518	0.00133927781427506
1.18780075203055e-05	0.000153886702237422	5.22496311684677e-07	8.720683976729e-06	5.54003319549477e-08	0.000175063290378097	5712	0.0511680571469822	0.067849790179607	0.87903467314628	0.00298461379628022	0.049814464002672	0.000316458875160496
5.25984752526996e-07	9.72940082594681e-06	4.67627305784132e-08	1.11233303403934e-06	3.10755946657023e-09	1.14175889025581e-05	87584	0.00341943659022648	0.0460679357976489	0.852141455519293	0.00409567475037886	0.0974227609289837	0.000272173003695551
2.75349150031003e-06	3.96557007637285e-05	1.75333240304689e-07	3.24845852476292e-06	2.81962735944274e-09	4.58358036564656e-05	21817	0.0136569423531419	0.0600729403796899	0.865168658565337	0.00382524634276717	0.0708716388853955	6.15158268103151e-05
9.04612923162609e-05	0.000432839096992789	2.61200365552541e-06	1.61019182904193e-05	7.55117776194373e-08	0.000542089823032615	1845	0.150129285838374	0.166875097949991	0.798463794378866	0.00481839640691477	0.0297034137264195	0.000139297537808405
0.000273731705235514	0.00106936074547237	5.05521288104949e-06	2.54977831188917e-05	8.96248996987689e-08	0.00137373507160753	728	0.337943151722347	0.19926091347089	0.778433023640447	0.00367990377877879	0.0185609173456236	6.52417642609146e-05
5.83020611260861e-07	8.99591587269792e-06	3.64039278345187e-08	7.22294175817493e-07	2.2892662933262e-10	1.03378635142401e-05	96732	0.00309657078931302	0.0563966249368417	0.870191008065283	0.00352141695277494	0.069868805563408	2.21444816926902e-05
6.37016977610306e-05	0.000366081461832126	1.55966372475353e-06	1.15482047849306e-05	6.21339220069974e-09	0.000442897241495042	2258	0.124446135462552	0.143829520242663	0.8265607177782	0.00352150245842295	0.026074230550519	1.40289701957182e-05
2.17943430608413e-05	0.00019895181524216	6.70640333767204e-07	7.88544306401865e-06	1.60850403777945e-08	0.000229318326741165	4361	0.0664897979676494	0.0950396916398268	0.867579220856255	0.00292449514741212	0.0343864495091972	7.01428473091467e-05
1.02552238554908e-05	5.00766384146892e-05	1.77757708846432e-07	1.11626806486545e-06	8.23955883855828e-10	6.16267119997758e-05	16227	0.0183187179125797	0.166408745862154	0.812580077529877	0.00288442629954165	0.0181133801989876	1.33701094398615e-05
3.70169491749843e-06	0.000106520323657622	2.99602493911413e-07	1.11187282657676e-05	7.2809518587837e-08	0.000121713158853387	8216	0.0358574963660662	0.0304132679849137	0.875175080994601	0.00246154562689731	0.0913518995851633	0.000598205808424887
1.22333238220362e-06	2.6856190749328e-05	9.7179313578608e-08	2.74456231991348e-06	1.80793829083209e-09	3.09230727033146e-05	32338	0.00923416604168603	0.0395605053204333	0.868483898964199	0.00314261504705487	0.0887545149942131	5.84656740996603e-05
2.29145321450211e-05	0.000204477917815022	8.28855381281239e-07	9.5268533415027e-06	3.36536579755401e-08	0.000237781812340802	4206	0.0688575687948434	0.0963678925626942	0.859939268702151	0.00348578124256735	0.0400655258184688	0.000141531674118565
8.47688372580332e-06	0.000117505642371076	4.87826701140513e-07	8.70839658227027e-06	1.53277532782524e-08	0.000135194077133569	7397	0.0397493789550954	0.0627015909685774	0.869162650187578	0.00360834373430835	0.0644140391865435	0.000113375922993349
0.000190560683049471	0.000591219084312374	2.39776775294776e-06	9.5821142139556e-06	4.81725679197499e-09	0.00079376446658554	1260	0.211973767199019	0.240072075623626	0.74482936588931	0.00302075471236701	0.0120717349003717	6.06887432577692e-06
1.86174220396501e-05	0.000178927420398842	8.1175610497256e-07	1.0047823741859e-05	1.61527086096978e-08	0.000208420574993933	4798	0.0606176454157041	0.0893262195452249	0.858492115781036	0.00389479831823796	0.0482093658083013	7.7500547199661e-05
1.35283674500488e-07	1.40819163434045e-05	5.81987834736868e-08	7.80025412529517e-06	1.1841110347279e-08	2.20874940370211e-05	45274	0.00660441573453385	0.00612489919742534	0.637551562879955	0.00263492016686633	0.353152517538706	0.000536100217047346
5.08207073274692e-05	0.000293881219166595	8.30187061301683e-07	6.18285257776419e-06	1.80009928675188e-08	0.000351732967125998	2843	0.100160128373438	0.144486619331489	0.835523668901133	0.00236027651341619	0.0175782572452168	5.11780087451128e-05
1.6898056680988e-05	0.000169390337884683	7.8466058924023e-07	1.01300791083585e-05	8.08433278454696e-08	0.000197283977591116	5069	0.0574733009818431	0.0856534670849468	0.858611732959665	0.00397731533407387	0.0513477031031571	0.000409781518157662
8.42173123502551e-06	0.00010632654092923	3.3524799517816e-07	5.44919553783772e-06	2.47114377990212e-08	0.00012055742713507	8295	0.0355231108728111	0.0698565939499518	0.881957615187853	0.00278081577506257	0.0451999986009367	0.000204976486196366
6.88557819958183e-08	4.6952868544034e-06	2.47167054227559e-08	2.16767820407157e-06	6.76517304030927e-09	6.96330271893386e-06	143610	0.00208681765094365	0.00988837980698342	0.674290210252742	0.0035495664084155	0.311300296937753	0.000971546594106005
0.000136405619943315	0.000458024646304826	2.04044919791534e-06	8.82249392717029e-06	5.01862630912843e-08	0.000605343395636318	1652	0.166113524987815	0.225335934820813	0.756636067406608	0.00337073008910998	0.0145743622392978	8.29054441711223e-05
3.94525711819333e-06	3.63842383440469e-05	2.63752375165699e-07	3.12840373538224e-06	4.18912059043009e-09	4.37258406933786e-05	22870	0.0130323725361908	0.0902271301279009	0.832099229359278	0.00603195664127366	0.0715458796394502	9.58042320971191e-05
1.18342739199334e-05	0.000230703408940727	8.45530756858559e-07	2.12887269884972e-05	2.19957814842919e-08	0.000264693936387501	3778	0.07634688288441	0.0447092747247843	0.871585545514678	0.00319437146312539	0.0804277093727277	8.30989246844363e-05
1.51331516741002e-05	4.42678801649673e-05	2.27206539529296e-07	8.54634541859383e-07	8.34797529429133e-10	6.04837077179856e-05	16533	0.0179820198589402	0.250202116322974	0.73189759416491	0.00375649159255714	0.0141299958964858	1.38020230724198e-05
1.05024268833772e-05	9.99277832912947e-05	5.75240674254686e-07	7.04368592764219e-06	1.16342587428754e-08	0.000118060771035312	8470	0.0348003638762174	0.0889578036063812	0.846409712684382	0.00487241163351909	0.0596615274140082	9.85446617098211e-05
1.73349783729163e-05	0.0001343655446095	5.38058895757324e-07	5.36771586385e-06	5.74242117233383e-09	0.000157612040163196	6345	0.0461867092345131	0.109985115064606	0.852508123556894	0.00341381848239641	0.0340565089969784	3.64338991259041e-05
1.72603552920492e-08	3.45726322672452e-06	1.69093126134011e-08	4.35764609734026e-06	6.84913487854543e-09	7.85592812684877e-06	127292	0.00235401265179025	0.00219711216973325	0.440083357548655	0.0021524271022301	0.554695260315248	0.000871842864134349
2.39115117013265e-05	0.000173951353072874	5.8481305059409e-07	5.47684056949228e-06	9.19362259516887e-10	0.000203925437756547	4904	0.0593497335022803	0.117256149916289	0.85301448895524	0.00286777881674703	0.0268570739861827	4.50832554109533e-06
1.17506952164223e-05	0.000194213409041091	1.07114983785222e-06	2.28351254959562e-05	9.52646353280979e-08	0.00022996564422665	4348	0.0666711052413307	0.0510976118017047	0.844532276524218	0.00465786896757722	0.0992979867612326	0.000414255945267228
2.09650652737211e-06	6.9863815456176e-05	2.7952684564573e-07	1.20042270869948e-05	1.26849662849359e-08	8.42567608824736e-05	11868	0.0249612773211045	0.0248823537175426	0.829177560642597	0.00331755983398923	0.142471974489252	0.000150551316619323
1.61602059958812e-05	0.000222435678662424	7.52367383031504e-07	1.33556244047836e-05	1.59423331993783e-10	0.000252704035869453	3957	0.073017685005727	0.063949140900265	0.88022210605823	0.00297726698524189	0.0528508551865121	6.30869750240718e-07
1.17182681840456e-06	4.10724311428703e-05	1.74546091284061e-07	7.87706309844048e-06	3.32216438140743e-08	5.03290887948134e-05	19869	0.0149856866578107	0.023283290964833	0.816077384399276	0.00346809559767052	0.156511140715352	0.000660088322868621
0.000462393296658712	0.00139117047977863	4.36004149157226e-06	1.69368240732497e-05	2.35580367083514e-08	0.00187488420003887	533	0.430498122080332	0.246624989772235	0.742003415330817	0.00232549908494715	0.00903353074973834	1.25650622624389e-05
9.8319672229838e-07	3.03647577685018e-05	1.11325900198653e-07	4.42461442829415e-06	8.44971931166867e-09	3.58923445386047e-05	27861	0.010710130332953	0.0273929367094113	0.845995383105789	0.0031016614163757	0.123274600340894	0.000235418427530707
1.93128496486825e-07	9.60667305685039e-06	4.17539876802413e-08	2.67162371412056e-06	2.27093372431795e-09	1.25154501888623e-05	79901	0.003747618635495	0.0154312065145441	0.767585097769755	0.00333619542646566	0.213466049866754	0.000181450422481717
8.67106848185496e-05	0.000408643959282959	1.58259190312528e-06	9.60770924212129e-06	3.9610356907058e-08	0.000506584555603662	1974	0.141023636670721	0.171167249098667	0.806664859326408	0.00312404293739159	0.0189656576297958	7.81910077378042e-05
6.9207056493769e-07	4.13035609795274e-05	1.06030608704349e-07	8.15615228550097e-06	7.76879233932127e-08	5.03355023620636e-05	19867	0.0149875819880632	0.0137491538270468	0.820565188411762	0.00210647760981245	0.162035777984964	0.00154340216641532
5.88738195193116e-06	7.44836758972442e-05	2.41408833736659e-07	3.93047015720087e-06	1.28091962496862e-08	8.45557460363625e-05	11827	0.0250487374115983	0.0696272249717877	0.880882487456418	0.0028550257676497	0.0464837736220859	0.000151488182058942
8.19225727714951e-05	0.000528134928551134	1.97812978179435e-06	1.64521671054362e-05	3.88032130982419e-08	0.000628526601422958	1591	0.171896607415659	0.130340661136738	0.840274584011971	0.00314724910181358	0.0261757689621874	6.1736787290137e-05
1.1147973031249e-05	9.73761228645627e-05	5.29561435001029e-07	5.95229625281003e-06	1.1287479250399e-08	0.000115017241062873	8694	0.0339185744051603	0.0969243648015782	0.846621966973916	0.00460419177253216	0.0517513391714575	9.81372805163076e-05
9.99673500779404e-06	0.00011907015967906	6.63524675821097e-07	1.01755772343121e-05	1.61839848469353e-08	0.000139922180581834	7147	0.0411106498280234	0.0714449629517272	0.850974157091708	0.00474209787942112	0.0727231178930982	0.000115664184046002
1.77483045379877e-07	9.87584461246438e-06	4.36784446014802e-08	3.12655563356964e-06	1.98507435795109e-09	1.32255468103733e-05	75611	0.00395982939747885	0.0134197132205279	0.746724861668355	0.00330258137737046	0.23640274979915	0.000150093934595892
5.97545387750288e-06	5.40746397086391e-05	2.64416328439404e-07	3.07798621348174e-06	6.27383842364786e-09	6.33987699664868e-05	15773	0.0188404906669956	0.0942518897552991	0.852928846052116	0.00417068546565142	0.0485496203650134	9.89583619203381e-05
3.05321921152278e-07	1.30055045994982e-05	6.73925570687812e-08	3.69287242196551e-06	3.38698868215727e-09	1.70744784883669e-05	58567	0.00510929022426099	0.0178817714028747	0.761692640179847	0.00394697601538441	0.216280246830468	0.000198365571426669
1.44829037360047e-06	4.43804366031605e-05	2.03497643220877e-07	8.02838848932681e-06	1.24955345998797e-08	5.40731086439086e-05	18493	0.0160914971818377	0.0267839303106837	0.820748755086787	0.0037633797709132	0.1484728489016	0.000231085930016848
2.70260608660562e-06	2.48015614167666e-05	1.34975844734684e-07	1.59292261439823e-06	3.77562522380711e-11	2.92321037187573e-05	34209	0.00873141712218684	0.0924533558243855	0.848435735429201	0.00461738388838824	0.0544922332557303	1.2916022945637e-06
4.7206843271952e-05	0.000235190527393426	1.0775146978135e-06	6.91017647402331e-06	2.0164882215225e-08	0.00029040522671943	3443	0.083445933192712	0.162555074525432	0.809870159880597	0.00371038328058236	0.0237949452635006	6.94370498872149e-05
0.000131900642264175	0.000346363668002816	1.31350894941608e-06	4.4387042263023e-06	7.84188342155805e-09	0.000484024365326131	2066	0.135187417260848	0.27250826965147	0.715591389225705	0.00271372485253104	0.00917041484742517	1.62014228690208e-05
8.93882252100286e-06	0.000108176726775529	4.45978240840543e-07	6.94829772240778e-06	4.12446478930269e-09	0.00012451394972457	8031	0.0366673642403805	0.0717897275026287	0.868792027036495	0.00358175322385216	0.0558033677172536	3.31245197700835e-05
2.38871075966985e-05	0.000155302619423233	5.76642500449424e-07	4.82506312210416e-06	2.23922251728392e-08	0.000184613824867658	5417	0.0538832095633242	0.129389592647366	0.841229629116688	0.00312350660013028	0.0261359793913758	0.000121292244439935
1.11391107796885e-05	0.000151573517355745	4.36601365284344e-07	7.6541641955596e-06	7.50787577707406e-09	0.000170810901572055	5854	0.04995663439549	0.0652131139006344	0.887376133260473	0.00255605093858818	0.0448107475876226	4.3954312681307e-05
1.75759735616122e-05	0.000182960906096188	6.82029681699072e-07	9.14560785590934e-06	2.15297371589998e-08	0.000210386046932567	4753	0.0611714969883319	0.0835415362276646	0.869643727631947	0.00324180092569388	0.0434706007801016	0.000102334434592521
3.06936931529053e-08	7.61336036752326e-06	3.92365485003489e-08	1.25365762961168e-05	8.3345711446535e-10	2.02207003624078e-05	49454	0.00604790876622374	0.00151793422595628	0.376513188518299	0.00194041491131007	0.619987244330245	4.12180141897967e-05
5.96137921727061e-07	2.91974590455243e-05	1.24076205409943e-07	7.82437468465473e-06	1.56329046690605e-08	3.77576807619851e-05	26485	0.0112636033069636	0.0157885206319997	0.773285288086886	0.00328611829185401	0.207226040549938	0.000414032439322913
9.32307877726618e-06	5.53178407273505e-05	2.72297014608472e-07	2.07794825742493e-06	1.91730328786696e-09	6.6993082079938e-05	14927	0.0198979674253508	0.139164798630128	0.825724672009324	0.00406455422193533	0.0310173557166018	2.86194220110545e-05
8.02982158845861e-06	3.03626928155888e-05	9.30162559383852e-08	4.52259093761365e-07	5.91001545436831e-10	3.89383807552926e-05	25682	0.0116137750316284	0.206218682767572	0.779762594813649	0.00238880647151056	0.0116147380807532	1.51778665155844e-05
1.98967957091215e-05	0.000176898710700501	6.80150594510426e-07	7.78702713472461e-06	7.15445604598777e-09	0.000205269838594904	4872	0.0597291179136769	0.096929952521605	0.861786183062225	0.00331344633564354	0.0379355641726409	3.48539078851567e-05
1.40689152863619e-05	6.64592014742669e-05	1.74492124120703e-07	1.0601091480946e-06	4.00996752515964e-09	8.17667280003693e-05	12230	0.0242325811488099	0.172061615163302	0.812790276675456	0.0021340235617587	0.0129650430440339	4.90415554495653e-05
5.29337914741643e-05	0.000223994765646254	8.87337740067332e-07	4.83223349144847e-06	1.43515673433601e-08	0.000282662479919277	3538	0.0813138531947943	0.187268545472611	0.792446049826713	0.00313921303004466	0.0170954188643235	5.07728063075743e-05
7.59768864680793e-06	3.14780131818244e-05	1.66725314303645e-07	8.88235218653104e-07	3.40187112557039e-09	4.01340642327147e-05	24916	0.0119682645879722	0.189307731276684	0.78432159273233	0.00415420958457881	0.0221317037193824	8.47626870242912e-05
8.70664256792807e-07	2.73938275606891e-05	1.27373462408029e-07	5.1570067220078e-06	2.40416331350851e-08	3.35729136350328e-05	29786	0.010021490005512	0.0259335327954462	0.815950258547237	0.00379393530727451	0.153606171274529	0.000716102075513579
2.98707747864014e-05	0.000177108533282016	6.30938391240386e-07	4.81480102238516e-06	1.90144807664694e-08	0.000212444061962809	4707	0.0617510775351685	0.140605364585952	0.833671375164257	0.00296990363209511	0.0226638531475078	8.95034701878281e-05
8.46639006486636e-05	0.000297096980530452	8.00314989578415e-07	3.61457363548788e-06	1.85505270680855e-08	0.00038619432033125	2589	0.109418513310398	0.219226167220805	0.769294018295306	0.00207231165101538	0.00935946865398629	4.80341788873905e-05
2.42015184176883e-06	4.85973428268557e-05	1.74349997418657e-07	4.50566236087732e-06	3.8783539702946e-09	5.57013853808908e-05	17953	0.0165720287795204	0.0434486831022178	0.872462013189492	0.00313008368151775	0.08088959242337	6.96276034029331e-05
8.12590051697172e-06	9.14863494347018e-05	3.32156733836085e-07	4.81302473028307e-06	7.45291834143313e-09	0.000104764884334134	9545	0.0309422891725635	0.0775632080216421	0.873253953518603	0.00317049683152146	0.045941202158278	7.11394699550568e-05
8.51676647804078e-05	0.000452934013556054	1.61550698594633e-06	1.107287572806e-05	7.90733062988887e-09	0.000550797968381098	1816	0.152347838280695	0.154625960278561	0.822323319178745	0.00293303003766447	0.0201033343688709	1.43561361584721e-05
9.76582877145621e-08	7.96965154629455e-06	3.47600648033557e-08	3.64952236105435e-06	1.12056060843638e-09	1.17527128204753e-05	85087	0.00351962610936563	0.00830942516900647	0.678111655413722	0.00295762053700467	0.310525954033034	9.53448472325617e-05
9.14816479512144e-05	0.000401022294266828	1.68365454875469e-06	9.50590853723485e-06	5.08504242422955e-09	0.000503698590346456	1985	0.140279245669004	0.181619821267102	0.79615528403801	0.00334258340408821	0.0188722158835038	1.00954072965182e-05
1.51379317565274e-05	0.000105248576447341	2.95082359181467e-07	2.63969564453338e-06	1.24344345668227e-08	0.00012333372064215	8108	0.0363261756025755	0.12273960177079	0.853364156204428	0.00239255215560747	0.0214028704460509	0.00010081942312355
6.63372636761237e-05	0.00034924794593658	1.36349621717181e-06	9.24638249630209e-06	4.81419666921629e-09	0.000426199902522847	2346	0.120047390195274	0.155648237560467	0.819446329924626	0.00319919410844707	0.0216949427758408	1.12956306200897e-05
2.61183094530744e-08	5.99120997333806e-06	2.12827733692532e-08	6.28546109577382e-06	6.12500655832443e-08	1.23853222175175e-05	80741	0.00370872530168465	0.00210881146201699	0.483734687569473	0.00171838673192947	0.507492739016821	0.00494537521975924
6.74373884574377e-06	0.000124650194302163	5.82852960175183e-07	1.38833386697062e-05	5.00633662931913e-08	0.000145910188144082	6854	0.0428319003345223	0.0462184233433003	0.85429397280384	0.00399460084034457	0.0951498921788576	0.000343110833657175
5.96029781479761e-07	1.89930789443225e-05	8.25784455072221e-08	3.38531897142395e-06	2.00073949260038e-09	2.30590068822261e-05	43367	0.00689390905149323	0.0258480247880572	0.823672894558284	0.0035811796201368	0.146811134959735	8.67660737870959e-05
1.23102640425411e-05	0.000119920069309299	5.63228535522402e-07	7.06249706671059e-06	2.05564086739079e-08	0.000139876615362747	7149	0.0410975403034163	0.0880080205731063	0.857327502515742	0.00402660969499272	0.0504909062061245	0.000146961010034439
8.20027891529213e-07	1.87576588233785e-05	1.01171096848225e-07	2.97670492100718e-06	3.79061777894985e-09	2.26593533505421e-05	44132	0.00677482968402432	0.0361893774656016	0.827810861730958	0.0044648713175129	0.131367602374053	0.00016728711187423
1.01924321993434e-05	0.000123970735488755	4.80514243483049e-07	7.52566550486992e-06	7.54599953327349e-09	0.000142176893435984	7033	0.0417591279941031	0.0716883872830754	0.871947139178231	0.0033796929435612	0.0529317058700427	5.3074725090059e-05
1.66226851169948e-07	9.11817320821999e-06	2.45852570495e-08	1.73477180378561e-06	1.37221772542246e-08	1.10574792974793e-05	90437	0.00331176609449246	0.0150329787375539	0.82461589688878	0.00222340520728848	0.156886733143699	0.00124098602267814
2.44117546303853e-05	9.97287749745254e-05	3.28050391954996e-07	1.72378288447447e-06	8.06509573178067e-11	0.000126192443532297	7924	0.0371523872722579	0.193448624553636	0.790291178956377	0.00259960408699936	0.013659953292158	6.39110829937809e-07
2.54245056721318e-06	3.15996392285e-05	1.27340127094821e-07	2.0356776419814e-06	3.52572992789324e-09	3.63086332947173e-05	27542	0.0108336761530224	0.0700233067594724	0.870306490800841	0.00350715836812697	0.056065939619864	9.71044516954103e-05
3.47933086814533e-08	2.67709850236101e-06	1.34004430401435e-08	1.32593118203488e-06	4.10332774941799e-09	4.05532676386691e-06	246589	0.00121586073766544	0.00857965601969806	0.660143721638917	0.00330440524781921	0.326960380566364	0.0010118365272014
1.10174809399036e-05	8.70544892247618e-05	2.18097225464961e-07	2.21718255398921e-06	2.02415439712827e-09	0.000100509274098517	9949	0.029704192363588	0.109616560647971	0.866133896653488	0.00216992140696577	0.0220594823102193	2.01389813555339e-05
1.23252337363192e-05	0.0001086280310194	3.58258037250798e-07	4.06350942517401e-06	9.03921459191518e-09	0.000125384071432736	7975	0.0369188278300354	0.0982998366178535	0.866362288113088	0.00285728508539453	0.0324084979753904	7.20922082735558e-05
7.13400398393277e-07	1.59503406525642e-05	6.61639979615293e-08	1.90264022678282e-06	6.73433764710155e-10	1.86332187094665e-05	53668	0.00557442261655094	0.0382864823043609	0.856016392082635	0.00355086252102622	0.102110121522708	3.61415692699415e-05
4.79939249461782e-06	3.69628397841934e-05	1.50012901073532e-07	1.48585009602793e-06	1.57946213720134e-08	4.34138898972847e-05	23034	0.0129399985880005	0.1105496997844	0.851405848949399	0.00345541257483389	0.0342252237600312	0.000363814931336094
3.01405479317889e-05	0.000245876274439813	1.19538364694299e-06	1.25627911480831e-05	2.51155500270094e-08	0.000289800112716655	3451	0.0832794838876203	0.104004610796194	0.848434019348407	0.00412485570049363	0.0433498490746484	8.66650802567682e-05
8.58942123962467e-07	1.68902564231878e-05	5.58641418413445e-08	1.41284153439612e-06	2.51339674126824e-09	1.9220417620129e-05	52028	0.00574958818760751	0.0446890458333706	0.87876635966011	0.00290649989742365	0.0735073275887876	0.000130767020308447
0.000145019704637345	0.000452502649491825	1.74627759344407e-06	7.01557733788412e-06	1.53885309794221e-08	0.000606299597591478	1649	0.166352844808887	0.239188192130483	0.746335064858017	0.00288022225378533	0.0115711396902678	2.53810674467754e-05
2.59974728553062e-05	0.000222840674109267	8.58885718536858e-07	9.48353682859614e-06	3.09211858992059e-08	0.000259211490697605	3858	0.0748260707657373	0.100294445995971	0.859686711841149	0.00331345541906871	0.0365860973333917	0.000119289410419225
6.46731941613413e-09	2.38949177615315e-06	9.8717028901579e-09	4.69352268186618e-06	1.32297342186494e-09	7.10067645374749e-06	140832	0.00212794321093146	0.000910803281667749	0.336516075858105	0.00139024823261	0.660996556094188	0.000186316533429251
4.04771790524364e-05	0.000144162357500028	6.21644968668483e-07	2.84806746926446e-06	4.8601957231333e-09	0.000188114109186121	5316	0.0548763764370858	0.215173541355094	0.76635590027643	0.0033046163913916	0.0151401055539464	2.58364231378552e-05
4.31936077146724e-06	5.80650733083433e-05	2.91926159773135e-07	5.0495140075241e-06	2.29050724248142e-10	6.7726103297832e-05	14765	0.0201134889203388	0.0637768978450221	0.857351456542488	0.00431039356404962	0.0745578700330415	3.38201539871369e-06
1.04115494336262e-08	2.52307889945537e-06	9.68634405693496e-09	3.01983879405925e-06	3.05007034842372e-09	5.5660656573536e-06	179660	0.0016684309633942	0.00187054017587288	0.453296646999125	0.00174024969398948	0.542544587139318	0.000547975991694262
1.16167442482985e-06	1.54296632826559e-05	6.09379926508616e-08	1.04086183397403e-06	2.757712197445e-10	1.76934133053304e-05	56518	0.0052940080354007	0.0656557558896723	0.872056907075555	0.00344410609752179	0.0588276448423018	1.55860949487581e-05
0.0001725748676796	0.000671950719907732	2.80471066732258e-06	1.40775759472595e-05	2.38045746254438e-10	0.00086140811224766	1161	0.227817070120537	0.200340425433541	0.780060821756624	0.0032559603600717	0.0163425161048542	2.76344908841534e-07
3.26727395714066e-05	0.000140395010882032	5.8449224874355e-07	3.23109573780978e-06	3.56191269895891e-08	0.000176918957566981	5652	0.0516962179625841	0.184676306150158	0.793555494633063	0.00330372876248868	0.0182631402662798	0.00020133018801054
8.00386504813156e-06	8.49390200823781e-05	3.30686732480687e-07	4.5160450202534e-06	1.16822484830728e-08	9.78012991317268e-05	10225	0.0289155328294021	0.08183802382166	0.868485601279951	0.00338121001884945	0.0461757160727571	0.000119448806782599
3.41217423946443e-06	8.69047757008197e-05	3.15714214043914e-07	1.03612417010738e-05	1.45958117892295e-07	0.000101139863973294	9887	0.0298877511212662	0.0337371843842445	0.859253436644593	0.00312156059580303	0.102444686931848	0.00144313144351109
1.59840185853753e-05	0.000178306906444919	7.10947403995675e-07	1.02170551261791e-05	1.04819077813964e-07	0.000205323746638283	4870	0.0597443273621888	0.0778478809542388	0.868418336233853	0.0034625678502163	0.0497607086051201	0.000510506356571717
4.81370972902826e-06	4.75606700455799e-05	2.32030192219441e-07	2.94889576370075e-06	4.14271412164982e-10	5.55557200019405e-05	18000	0.0165290500271742	0.086646518645787	0.856089526765536	0.004176531097272	0.0530799666280582	7.45686334639371e-06
7.69370370676216e-08	1.13848775657425e-05	3.65032469783312e-08	6.95663375125621e-06	1.33301990959642e-08	1.84682818001407e-05	54147	0.00552521524194871	0.00416590118670572	0.616455698962522	0.00197653725307858	0.376680073790255	0.000721788807438638
5.57384154740886e-06	7.57405810173628e-05	3.47395974831162e-07	6.07558607706329e-06	1.89398652107723e-08	8.77563444818769e-05	11395	0.025984496961092	0.0635149695479846	0.863078122323161	0.00395864227119106	0.0692324425422938	0.000215823315369337
1.45248974794324e-07	7.41536264227442e-06	2.35399224896474e-08	1.54572564702427e-06	1.92534426439314e-08	9.14913062922659e-06	109300	0.00274098835773573	0.0158757132978659	0.81049915481437	0.00257291358530284	0.168947816974708	0.00210440132775314
4.77389903534681e-05	0.000413921913023252	2.34330999704119e-06	2.62166545120185e-05	2.26939255030031e-08	0.000490243561811283	2040	0.136800229701321	0.0973781076840435	0.844318916691025	0.00477988938474472	0.0534767951162008	4.6291123985712e-05
4.72300428106563e-06	8.55736530002713e-05	3.7012692087219e-07	8.63551547151223e-06	2.44950290803239e-08	9.93267947028016e-05	10068	0.0293598904556449	0.0475501529592036	0.861536438946998	0.00372635522951945	0.0869404423786228	0.000246610485656123
2.49756268843378e-06	2.55718791054677e-05	1.17887192119132e-07	1.55228063445127e-06	3.34257929936778e-09	2.97429521997713e-05	33621	0.00888332637589317	0.0839715799446764	0.859762640026849	0.00396353365756473	0.0521898641407631	0.000112382230147063
2.63133772022395e-06	6.47179189812596e-05	2.43850176099473e-07	7.72333016633429e-06	6.70984854186632e-09	7.53231468924592e-05	13276	0.0223443774571903	0.0349339854849769	0.859203600105278	0.00323738699403551	0.102535946584402	8.90808313073555e-05
4.00723155272967e-06	3.20001652273305e-05	1.49056619776169e-07	1.53078268846261e-06	1.57166445100014e-08	3.77029527328089e-05	26523	0.0112473690828412	0.1062842897512	0.84874427353495	0.00395344685156346	0.0406011353888082	0.000416854473478011
8.14080155748734e-07	3.56444890957315e-05	1.95330450384511e-07	1.10132090664362e-05	1.26540672577162e-08	4.76797628355587e-05	20973	0.0142024498623785	0.0170739136970205	0.747581090507197	0.00409671606501441	0.230982882704751	0.000265397026016225
1.66583626467409e-06	4.58575579669003e-05	2.53867923956327e-07	8.99653217466178e-06	5.88393011377387e-08	5.68326336313302e-05	17596	0.0169057412781336	0.0293112628825239	0.806887786766586	0.00446693928708553	0.158298702696442	0.00103530836736206
9.59512851333008e-06	8.83410683647914e-05	5.05035603485209e-07	5.98313104122706e-06	2.05814121433481e-08	0.000104444944934977	9574	0.0308492630547325	0.0918678114991931	0.845814686577591	0.00483542409639474	0.0572850226973828	0.000197055129438397
5.86688078633397e-06	8.63759075933434e-05	3.85889232317554e-07	7.31379229034179e-06	4.98604150195879e-09	9.99474559438386e-05	10005	0.0295406232452575	0.0586996510409492	0.864213168586089	0.00386092100767816	0.0731763727378061	4.98866274771465e-05
4.25657164590283e-05	0.000248419196911384	1.18416915688753e-06	8.89836182337717e-06	4.24031055687219e-08	0.000301109847456246	3321	0.0863854891377804	0.141362751230557	0.825011865304345	0.00393268160072248	0.0295518791515784	0.000140822712797141
3.6702507330657e-05	0.000251300201298035	1.38131130466662e-06	1.21808103746356e-05	3.77421570067084e-08	0.000301602572465001	3316	0.086520568076273	0.121691625607457	0.833216372274798	0.00457990558030441	0.0403869578269233	0.00012513871051643
4.8145805545862e-06	8.63233379302762e-05	2.67138271976018e-07	6.16767810021638e-06	8.52922976007714e-09	9.75812640868149e-05	10248	0.0288514226661436	0.0493391902599542	0.884630248830115	0.00273759798539148	0.0632055564962675	8.74064282718141e-05
1.65148413347959e-06	1.6758684288217e-05	7.15239789229052e-08	9.33329386111158e-07	1.64609444742169e-10	1.94151863961754e-05	51506	0.00580768229333117	0.0850614616713088	0.863174009574191	0.00368391925080847	0.0480721311176809	8.47838601099372e-06
0.000283286719567065	0.000948114517728468	2.95128726974329e-06	1.2740053149048e-05	1.45357917224932e-08	0.00124710711350605	802	0.312274580047291	0.227155082750389	0.760251070225229	0.00236650664388098	0.0102156847724421	1.16556080589005e-05
8.2458885257748e-05	0.000399284175928326	1.26626571860036e-06	7.89865411642154e-06	3.19497456128812e-08	0.000490939930766709	2037	0.136980631016884	0.167961251652459	0.813305561241999	0.00257926813291152	0.0160888402458649	6.5078726765991e-05
7.69304064688597e-07	1.1865647195513e-05	4.40385665209477e-08	8.73474096771321e-07	1.63321775346341e-09	1.35540971412474e-05	73778	0.00405800067203488	0.0567580456795958	0.87542881476066	0.00324909627413921	0.0644435470447673	0.000120496240837264
7.3219755091971e-07	1.48954857781298e-05	4.03034832356836e-08	1.05449509437546e-06	7.05898528622708e-09	1.67295408919469e-05	59775	0.00500633059386324	0.0437667450439222	0.890370266245624	0.00240912069829033	0.0630319206717183	0.000421947340445253
1.44366317950807e-05	0.000141324361428101	5.83383341673365e-07	7.35272360966112e-06	1.27863042137626e-08	0.00016370988647873	6108	0.0479302561442203	0.0881842392393105	0.863261006820517	0.0035635193098076	0.0449131311969752	7.81034333893077e-05
8.50466761447012e-06	0.00010194115009545	3.73049715952669e-07	5.75615424748365e-06	6.05679834678152e-09	0.000116581078471703	8578	0.0343717588511782	0.0729506685472497	0.874422774534491	0.00319991649453832	0.0493746868955308	5.19535281898395e-05
2.91905568084284e-06	6.31331900095187e-05	2.2166037472687e-07	6.17218287851949e-06	4.07992324310667e-09	7.2450168866851e-05	13803	0.0215013169682412	0.0402905297047338	0.871401557745779	0.00305948734411148	0.0851921116962851	5.63135090907071e-05
3.02526790371982e-05	0.000110676411222319	5.17012993663367e-07	2.43282959138205e-06	2.28151365227839e-09	0.000143881214358215	6950	0.0422490178025201	0.210261493636544	0.769220719438556	0.00359333215228626	0.0169085978474239	1.5856925189679e-05
1.59706505226171e-05	0.000121258768254625	5.97979016231327e-07	5.84276343445279e-06	2.84139777792378e-09	0.000143673002625704	6960	0.0421891828334831	0.11115971846307	0.843991327796826	0.00416208337894336	0.0406670935226037	1.97768385569708e-05
1.27817374494301e-05	0.0001124761866987	4.2326506404066e-07	4.79353413125053e-06	2.68397116407157e-09	0.000130477407314585	7664	0.0383894808735098	0.0979613077274973	0.862035727208437	0.00324397206192299	0.0367384226120708	2.05703900722094e-05
1.21560212337392e-05	4.00385780374999e-05	1.74851498905948e-07	7.40555992373748e-07	2.27450122290503e-09	5.31122812637418e-05	18828	0.0158078312295473	0.22887401829674	0.753847831138692	0.00329211050148046	0.0139432156697683	4.28243933189472e-05
6.30821106221121e-05	0.000558739479143797	2.41784135774725e-06	2.76717304037467e-05	4.40723384163457e-08	0.000651955233865819	1534	0.177700302378691	0.0967583468086633	0.857021234158529	0.00370860027215438	0.0424442185081713	6.76002524820843e-05
6.91684191614968e-07	9.70097760699972e-06	5.01599680223425e-08	9.04623760006784e-07	1.24951898898813e-09	1.13486950456328e-05	88116	0.00339883865927659	0.0609483459405442	0.854809964316809	0.00441988861456322	0.0797116986904059	0.000110102437677975
3.87284517800515e-05	0.000134363528235496	5.65381766934059e-07	2.52312524679676e-06	5.53276236349685e-09	0.000176186019791642	5676	0.0514876439090749	0.219815691539271	0.762623097986973	0.0032090047076532	0.0143208028070593	3.14029590431744e-05
2.92402022527825e-07	1.54000542255767e-05	7.73315089356565e-08	5.24073884767359e-06	5.86699852146081e-10	2.10111133045659e-05	47594	0.00628357546152125	0.0139165411317964	0.732948035753542	0.00368050506485307	0.249426994738767	2.79233110421896e-05
1.18005334775175e-07	7.66515965287292e-06	3.64534331945505e-08	3.04591190257935e-06	2.03184761447323e-09	1.08675621710365e-05	92017	0.0032549774045928	0.0108584918050596	0.705324665480324	0.0033543339914543	0.280275544288776	0.000186964434386985
1.61322195660526e-06	3.8688356045903e-05	1.13237298760806e-07	3.49479837284922e-06	6.87243132444686e-09	4.39164861054428e-05	22770	0.0130888216506032	0.0367338578212278	0.8809529057724	0.00257846901705489	0.0795782787461244	0.000156488643193043
4.72336209659718e-06	7.09821243069542e-05	3.08074088507566e-07	5.95879027371139e-06	7.64079696102155e-09	8.19799915627314e-05	12198	0.0242950129538604	0.05761603540765	0.865846933548882	0.00375791803139949	0.0726859098192478	9.32031928202235e-05
3.79828414291836e-05	0.000211556432155323	7.81966524223027e-07	5.60636486271179e-06	8.40423657883751e-09	0.00025593600920802	3907	0.073916272470716	0.148407570887424	0.826598933108212	0.00305532045546377	0.0219053382916315	3.28372572692837e-05
7.36986103032608e-06	0.000103971477871518	6.0536215166159e-07	1.09963211299891e-05	1.74514246682047e-09	0.000122944767325962	8134	0.0362137079529262	0.0599444871922565	0.84567631573827	0.00492385454727489	0.0894411479980656	1.41945241328864e-05
4.2601146615876e-06	6.00117473801153e-05	2.21426336572293e-07	4.01378495174998e-06	1.74001389964263e-09	6.85088133439248e-05	14597	0.0203435676837909	0.0621834542688861	0.875971199192242	0.00323208541740022	0.0585878627265102	2.53983949613533e-05
0.000145276159720146	0.000590631749433819	3.29814642905075e-06	1.72813268318736e-05	6.87341374708164e-09	0.000756494255828636	1322	0.203106442130725	0.192038681854914	0.780748491985392	0.00435977722717548	0.0228439630555348	9.08587698336553e-06
5.51942544507328e-06	3.78983505250698e-05	1.46723294803167e-07	1.29563355901244e-06	4.58245306131772e-09	4.486471527702e-05	22289	0.0133695395729129	0.123023748417732	0.844725087210831	0.00327034940258095	0.0288786756142877	0.000102139354569021
1.30526675103117e-07	5.25776909042267e-06	2.28760182141336e-08	1.1850002233208e-06	1.9121784176092e-09	6.59808418547833e-06	151559	0.00197747400275705	0.0197825113220581	0.796862989713658	0.0034670697692038	0.179597621068379	0.000289808126701035
4.19318202816539e-06	8.90867449819843e-05	3.95859467183673e-07	1.08336615100541e-05	8.45047853707517e-09	0.000104517898465925	9568	0.0308704759294289	0.0401192722941369	0.852358747062149	0.00378748016362703	0.103653648504865	8.08519752225045e-05
5.00776352353112e-05	0.000381938916966407	1.21333177310912e-06	1.19327747984818e-05	5.43795421911827e-08	0.0004452170383155	2246	0.125055526114169	0.112479152695464	0.857871294439878	0.00272525907296768	0.0268021521450079	0.000122141646682998
1.4198918563821e-05	7.98572759959792e-05	2.09889669496492e-07	1.51841053046037e-06	1.91344707359522e-09	9.57864082068308e-05	10440	0.028328309745082	0.148235212381713	0.833701539612427	0.00219122601448088	0.015852045805723	1.99761856553127e-05
3.13875488454676e-07	2.8488637583773e-05	1.1815630608784e-07	1.38240969721752e-05	3.44162628912973e-08	4.27791826133821e-05	23376	0.0127520243394916	0.00733710812783249	0.665946281424772	0.00276200476188806	0.323150096090214	0.000804509595293935
2.01088814779284e-05	0.000194949265806221	1.02952149725808e-06	1.28567569300784e-05	2.75217290465763e-08	0.000228971947440533	4367	0.0663927661086231	0.0878224677857138	0.851411135666968	0.0044962778574675	0.0561499217427825	0.000120196947068042
2.34026841546714e-07	2.15623508869965e-05	8.31012688707903e-08	9.86379986374821e-06	1.05582232167646e-08	3.17538370843789e-05	31492	0.00948107089950112	0.00737003345217269	0.679047096881526	0.00261704652102254	0.310633320865674	0.000332502279605089
5.26318896202139e-06	2.56271837679728e-05	6.56164857076209e-08	4.10831112799998e-07	1.30486435667498e-09	3.13681251928585e-05	31879	0.00936644417105126	0.167787807835568	0.81698168476474	0.00209182044843916	0.0130970885341127	4.15984171400864e-05
2.02889268830659e-06	1.96146630260471e-05	6.58759227464249e-08	8.18982886856779e-07	2.65348770322566e-10	2.25286798727272e-05	44388	0.00673589158484755	0.0900582146742973	0.870653013707751	0.00292409156322439	0.036352901789342	1.17782653853496e-05
1.94248284955224e-07	6.24523322288261e-06	2.21126229154803e-08	9.14245607953615e-07	8.92058181376452e-10	7.3767317968883e-06	135561	0.00221058076110214	0.026332567091183	0.846612482985624	0.00299761785087645	0.123936403427229	0.00012092864508816
1.55430213154106e-06	2.56332729602538e-05	1.29138232616485e-07	2.73936631121008e-06	8.08967075965791e-09	3.0064169306381e-05	33262	0.00897883371910091	0.0516994870439065	0.852618700321554	0.00429541994992277	0.0911173125488172	0.000269080135799425
4.75894919111679e-06	9.09532081191343e-05	5.45626081787469e-07	1.34306472002164e-05	3.8914698050604e-08	0.000109727345290306	9113	0.0323840436475941	0.043370676457414	0.828901928489197	0.00497256249427986	0.122400183515631	0.000354649043478154
1.14653401249114e-06	3.1184041581554e-05	9.18748469588984e-08	3.21553925647498e-06	7.49577549436645e-09	3.56454854729734e-05	28054	0.0106368604472336	0.0321649150594526	0.874838459001994	0.00257746095304434	0.0902088781737315	0.000210286811777323
5.44120282086192e-05	0.000174036245943989	1.09486371860877e-06	4.5049401417452e-06	4.10703408414409e-09	0.000234052185047047	4273	0.067814895334003	0.232478189416099	0.743578813028412	0.00467786155633921	0.0192475884847632	1.75475143858133e-05
4.73732761090253e-07	2.32225685209154e-05	1.1264212626664e-07	7.10744935532579e-06	3.32528272112763e-08	3.09496455908094e-05	32311	0.00924206450724985	0.0153065649718112	0.750333907791547	0.00363952879318557	0.229645581383858	0.00107441705959796
1.13518424707221e-05	0.000117524847281819	5.50519586621983e-07	7.33678374399989e-06	1.25850212788428e-08	0.000136776578104441	7311	0.040205211991714	0.0829955144955731	0.859246874798094	0.00402495510745715	0.0536406440757539	9.20115231222778e-05
1.10889953045199e-05	0.000102367547713536	5.96593233804024e-07	7.08762270040501e-06	1.98630119641392e-09	0.000121142745253461	8255	0.0356924742096393	0.0915366023885205	0.845015914897397	0.00492471284645069	0.0585063734982719	1.63963693596185e-05
6.9379574301044e-06	6.02838006254751e-05	2.00435249334303e-07	2.24033980278251e-06	1.28663295124005e-08	6.96753994372087e-05	14352	0.0206863874481445	0.0995754238388956	0.865209257677851	0.00287670039860963	0.0321539570763637	0.000184661008280198
5.14546228535875e-05	0.000270200799241568	1.08071823336487e-06	7.30690006535204e-06	1.27253924037393e-08	0.000330055765786276	3030	0.0942872478827618	0.155896754995356	0.818651959004205	0.00327435041405904	0.0221383803065678	3.85552798128649e-05
7.12298301917627e-07	3.93175684990897e-05	1.04154512705455e-07	7.40782740232243e-06	1.0999979874825e-08	4.75528486959101e-05	21029	0.0141649138661109	0.0149790879295711	0.826818362670907	0.00219028965796561	0.155780938586747	0.000231321154809619
4.07491633942829e-06	2.48499419258777e-05	1.67933948460527e-07	1.31690601105231e-06	8.38412086131384e-10	3.04105366369049e-05	32883	0.00908180868936481	0.133996857341976	0.817149076406657	0.00552222903744256	0.0433042674246719	2.75697892523844e-05
8.34516500078796e-06	5.14227998792159e-05	1.63492981335632e-07	1.29569060399718e-06	2.19184826489675e-09	6.12293403136015e-05	16332	0.0182016760427731	0.136293563805295	0.839839194997709	0.00267017381696848	0.0211612700277509	3.57973522770398e-05
2.20879083370996e-05	0.000254922793410858	1.17551113181343e-06	1.74945164784656e-05	5.3042410765293e-08	0.000295733771769002	3381	0.0849103614598321	0.0746884882473027	0.862000954053968	0.00397489649146875	0.059156302554889	0.000179358652371717
1.04842223241122e-05	0.000130431106879033	5.79265164126582e-07	9.28044135913923e-06	3.55425706951645e-08	0.000150810578297106	6631	0.044238224132804	0.0695191440978211	0.864867095874903	0.00384101149048971	0.0615370716293933	0.000235676907392686
1.55217448744467e-06	3.70395949572958e-05	1.29346613815025e-07	3.9719844155836e-06	5.28401851270276e-09	4.26983844926518e-05	23420	0.0127280926922803	0.0363520659127465	0.867470640807737	0.00302930931350073	0.0930242317778361	0.000123752188179675
1.06240622242215e-05	0.000168673109334018	7.09841471386501e-07	1.45285797226218e-05	4.05214854440878e-08	0.000194576114237692	5139	0.0567071696766288	0.0546010606997899	0.866874693200878	0.0036481429088432	0.0746678480014962	0.000208255188992967
9.25923220704323e-05	0.000553730361380376	1.84036238310475e-06	1.41975284371043e-05	1.55510579273428e-07	0.000662516084850291	1509	0.180303143019216	0.139758602376206	0.835799121021345	0.00277783804074828	0.0214297113108016	0.000234727250899227
1.79729187735362e-05	0.00011251079702523	3.99677355540975e-07	3.21909809411384e-06	1.09911798726801e-08	0.000134113482428294	7456	0.0394379940354789	0.134012766264165	0.8389223438843	0.00298014299758914	0.0240027925293416	8.1954324603842e-05
0.000658101128502489	0.00141355655840925	4.35890290509702e-06	1.20743417242211e-05	6.01736967445933e-08	0.0020881511052378	479	0.465861601172631	0.315159725199841	0.676941699699588	0.00208744611161682	0.00578231225409622	2.8816734858726e-05
2.57184174074179e-05	7.27024135711222e-05	2.65143426948458e-07	9.63870210433783e-07	5.83268275783219e-09	9.96556772986802e-05	10035	0.0294556632510713	0.258072777232116	0.729536094097522	0.00266059530310342	0.00967200501327131	5.85283539878108e-05
3.08337151011971e-06	1.95737246834736e-05	4.39447257239536e-08	3.58717530661057e-07	5.2047276584766e-09	2.30649631776368e-05	43356	0.00689568366078275	0.133682047804406	0.848634551580459	0.00190525887188761	0.0155524865961573	0.000225655147090067
1.20013448119878e-05	0.000133052960275544	5.34671733405444e-07	7.63247557353263e-06	3.74136030706227e-08	0.000153258865997541	6525	0.0449400669988345	0.0783076707104197	0.868158324215183	0.00348868386781632	0.0498012008887962	0.000244120317784572
2.52386445217157e-07	7.10231452979924e-06	1.81246543867092e-08	6.55895330738303e-07	2.34324455273565e-10	8.02895528459668e-06	124549	0.00240579767397298	0.0314345311775934	0.884587630401283	0.00225741130000821	0.0816912421964311	2.91849246841753e-05
1.90074655940832e-07	1.18703746695427e-05	3.53061853150008e-08	2.83698088863615e-06	1.50926613756808e-08	1.49478290608104e-05	66899	0.00447434240530509	0.0127158703225448	0.794120311468104	0.00236196073499162	0.189792168287101	0.00100968918725797
5.86994612221759e-07	2.79260287522296e-05	1.26312007522401e-07	7.73639075771516e-06	7.76683639290647e-09	3.63834929660818e-05	27485	0.0108558913107875	0.0161335420095311	0.767546666788243	0.00347168447076134	0.212634635298138	0.000213471433326839
1.62433440167908e-05	0.000108538797281288	4.53793962331287e-07	3.90144682774877e-06	1.87021451153258e-08	0.000129156084233275	7743	0.0380081763525767	0.125765225178652	0.840369216251955	0.00351353143775766	0.0302072244672748	0.000144802664360333
2.76185522459406e-05	0.00013893614928464	7.13530079445418e-07	4.61819735605628e-06	3.63106700624084e-10	0.000171886792072783	5818	0.0502632802383646	0.160678734607171	0.808300321445347	0.00415116293021098	0.0268676685414012	2.11247586999199e-06
1.25698853698578e-05	0.00010647252072027	4.13675217780129e-07	4.50920558261882e-06	1.31288836567248e-08	0.000123978415774184	8066	0.0365125633725313	0.101387691489402	0.858798848617335	0.00333667126811495	0.036370892098121	0.00010589652702643
0.000384993213018062	0.000861501638271987	3.75813547230928e-06	1.083315617163e-05	4.58517945148198e-08	0.0012611319947285	793	0.315165699643744	0.305275906588147	0.683117740151737	0.00297996996985104	0.00859002564117975	3.63576490854875e-05
2.86912104889161e-06	7.0192542342399e-05	2.58874376672574e-07	8.15680950738772e-06	3.90374379890374e-08	8.15163847133399e-05	12267	0.0241592893660461	0.0351968632929582	0.86108507619956	0.00317573427210898	0.100063435542093	0.000478890693279839
1.24396362006195e-07	1.85660763678018e-05	8.63495589332616e-08	1.66157334251345e-05	3.88397878261339e-10	3.5392944111754e-05	28254	0.0105618984108091	0.0035147220760559	0.524569990820175	0.00243973936332086	0.469464573861671	1.09738787775033e-05
0.000149387759657024	0.000657444642476615	1.81805584463641e-06	1.03170509037343e-05	1.34314924874538e-08	0.000818980940374497	1221	0.21791742278069	0.182406881885082	0.802759392881578	0.00221990006727759	0.0125974249156722	1.64002503908235e-05
1.431250178038e-05	0.000137811170792224	6.04759022066318e-07	7.49669878725175e-06	2.87537668442448e-08	0.000160253884148766	6240	0.0469424775898151	0.0893114189175813	0.859955261142324	0.00377375578307301	0.0467801378236327	0.000179426333389537
2.30702694102393e-07	1.85182320928722e-05	7.10729221251196e-08	7.34580570614495e-06	2.35472847547884e-09	2.61681681437201e-05	38214	0.00781981805019105	0.00881615758639787	0.707662530719263	0.00271600678101634	0.28071532045348	8.99844598424417e-05
4.04270047193989e-05	0.00026179442560812	1.2047904379329e-06	1.00479802898807e-05	4.76661157939728e-08	0.000313521867171127	3190	0.0897821455496235	0.128944768938024	0.835011694623608	0.00384276366048593	0.0320487383560916	0.000152034421790285
6.25158224770716e-07	2.56719381527233e-05	7.54297928632185e-08	3.98669345281298e-06	6.22832761126322e-08	3.04215028992829e-05	32871	0.00908506878385762	0.0205498796966225	0.843874749966034	0.0024794893635908	0.131048537148602	0.00204734382515009
2.03009023546327e-05	7.08728445455163e-05	3.04237829500785e-07	1.36593170371178e-06	4.48873556605112e-09	9.28484051689276e-05	10770	0.0274714190353492	0.218645676441048	0.763317845003055	0.00327671572761274	0.0147114180499559	4.83447783285491e-05
4.87376176601703e-09	1.49445780022326e-06	6.09592408498676e-09	2.40436925993497e-06	3.61531531941889e-09	3.91341206132866e-06	255531	0.00117333701681799	0.00124539958727534	0.381881022699121	0.00155770054097424	0.61439205027611	0.000923826896519413
4.18819869346353e-06	2.67335827704103e-05	9.27569259168516e-08	7.61367705296414e-07	1.11727747716872e-09	3.17770233725643e-05	31469	0.009487961031588	0.131799591307207	0.841286562840609	0.00291899353911595	0.0239596923969212	3.51599161466256e-05
1.47532932509325e-05	0.000176296037770435	4.9212652346193e-07	7.57688069562291e-06	3.79452494530464e-08	0.000199156283489905	5021	0.0580026667181655	0.0740789745239464	0.885214539461773	0.00247105697514623	0.0380448990252771	0.000190530013857031
5.67399230405337e-08	7.59624154512452e-06	3.30604084616519e-08	5.69641502164224e-06	3.69897789060564e-09	1.33861558761596e-05	74704	0.00400782080424533	0.00423870180247836	0.56746997535366	0.00246974626378973	0.425545247966777	0.000276328613294683
1.15438169357253e-06	1.34771940907952e-05	5.69610317763017e-08	8.55145862749945e-07	7.46353557445884e-10	1.55444290324514e-05	64332	0.00465250835079456	0.0742633705723496	0.867011201418814	0.00366440167454119	0.0550130121193062	4.80142149890327e-05
1.04507837493177e-05	0.000144339617151001	6.38167880326554e-07	1.13548042423707e-05	1.17942210624133e-08	0.000166795167244078	5995	0.0488112147016641	0.0626563941989079	0.865370499253031	0.00382605737846527	0.0680763383614995	7.07108080964623e-05
6.49626323624543e-06	0.000130385654641181	4.82939532539643e-07	1.24951043325229e-05	3.31744899358286e-08	0.000149893136232424	6671	0.0439750915435273	0.0433392975791254	0.869857405872171	0.0032218922405546	0.0833600833673128	0.000221320940836065
1.03827875132643e-06	1.34223933559425e-05	5.38610491791232e-08	8.95385658639666e-07	2.89342819682514e-10	1.54102081579074e-05	64892	0.00461242800029282	0.0673760367600004	0.871006622260005	0.00349515390234917	0.058103411028891	1.87760487540231e-05
6.42089390500134e-05	0.000589425609603154	2.83010504853151e-06	3.35849769832069e-05	4.45457402698006e-08	0.000690094176425176	1449	0.18706142053746	0.0930437340923937	0.85412343668294	0.00410104177837294	0.0486672372127291	6.45502335645786e-05
6.74378742796292e-06	7.34961406822312e-05	4.31442386826427e-07	6.05024601955913e-06	6.02863734896095e-09	8.67276451539286e-05	11530	0.0256838336111804	0.0777582213375413	0.847436138174702	0.00497468121105654	0.0697614469852242	6.95122914759304e-05
1.72158997710698e-05	0.000155681465434321	3.69575613932058e-07	4.30294953165432e-06	6.32665865410782e-09	0.000177576217009632	5631	0.0518832171556646	0.096949355386572	0.876702229926867	0.00208122247537243	0.0242315643621405	3.56278490478523e-05
2.65457026152047e-05	0.000168035625146009	9.24697356963766e-07	7.53373269105002e-06	3.32403616683495e-09	0.000203043081845394	4925	0.0591006533563672	0.130739261707118	0.827586065079324	0.00455419287650427	0.037104109249024	1.6371088030303e-05
5.66748137670141e-05	0.00018695695412344	6.50193216628242e-07	2.75933901664614e-06	4.82019335167797e-10	0.000247041782143064	4048	0.0714413098958642	0.229413880014002	0.756782729227447	0.00263191599003164	0.0111695236032915	1.95116522794778e-06
4.9610810651933e-05	0.000197276125009014	9.52678871044478e-07	4.87447590280891e-06	5.20635035865036e-08	0.000252766153938387	3956	0.0730349639171403	0.196271573068386	0.780468911423565	0.0037690128057125	0.0192845277220031	0.000205974980333777
3.64619907092431e-06	5.70090929800062e-05	2.46631365083033e-07	4.96228780047773e-06	5.57888560240918e-08	6.59200000725154e-05	15170	0.0195823766998301	0.0553124858451655	0.864822404691949	0.00374137385940118	0.0752774240749235	0.000846311528560698
7.1939476928795e-08	1.07193751341448e-05	5.46449176074486e-08	1.04854525289786e-05	5.28262335771584e-09	2.13366946810174e-05	46868	0.00638063344489215	0.00337163173604379	0.50239155100633	0.00256107698143445	0.491428156316413	0.00024758395977872
3.54718093428822e-07	2.26085923797614e-05	1.03048098938313e-07	8.45664587343133e-06	3.89864620520638e-08	3.15619909076119e-05	31684	0.00942405927314893	0.0112387743367378	0.71632339182725	0.00326494292581082	0.267937656347015	0.00123523456318661
9.93786385900388e-06	0.000185198933988296	8.23410562792766e-07	1.97972889540613e-05	3.3782291110713e-08	0.000215791279655265	4634	0.0626929632438552	0.046053130019341	0.858231779727887	0.00381577311237135	0.0917427663698379	0.000156550770562562
1.38410894497332e-05	8.80718905370863e-05	4.14866949938863e-07	3.39595663240718e-06	9.33195219449834e-09	0.00010573313552136	9458	0.0312237652984253	0.130905882829296	0.832963953095802	0.00392371745993528	0.0321181871289643	8.82594860020312e-05
1.6714793656779e-07	5.82765670689713e-06	2.09557953332392e-08	9.39570401847908e-07	2.1078408586934e-09	6.95743868150476e-06	143731	0.00208506209708448	0.0240243492209463	0.83761524516041	0.0030119985662176	0.135045444862576	0.000302962189849658
1.62857709539339e-05	0.000154980740690855	6.77619108086242e-07	8.30305585153746e-06	6.8739149598142e-08	0.000180315925754011	5546	0.0526623055074978	0.0903179843146587	0.859495577236376	0.00375795485203375	0.0460472685195016	0.000381215077429804
3.27625272410618e-05	0.000194358404312669	8.20758340307341e-07	6.2673607865912e-06	3.66852583126376e-08	0.000234245735938942	4269	0.0678690340162296	0.139863921576791	0.829720137844174	0.00350383471023472	0.0267554957253303	0.000156610143470018
1.19487506448485e-06	3.23706832209927e-05	8.37069661387301e-08	2.91820275280197e-06	5.24520160938557e-09	3.65727132060276e-05	27343	0.0109120415909745	0.0326712174115625	0.885104778489817	0.00228878195793617	0.0797918036969984	0.000143418443686073
9.37317633543007e-06	5.84550962577281e-05	2.56341884899519e-07	2.05616032342849e-06	6.92453702499684e-09	7.01476993385112e-05	14256	0.0208251462351666	0.133620580914536	0.8333145179237	0.00365431635416142	0.0293118711350189	9.87136725836318e-05
1.28937453974783e-08	3.54905834311919e-06	1.57530751337096e-08	5.58040713497449e-06	5.03292418617498e-09	9.16314522281104e-06	109133	0.00274518124123668	0.00140713096692828	0.387318792491037	0.00171917772234946	0.609005641543521	0.00054925727616385
1.02669426209736e-05	3.55886877432404e-05	1.28887585579517e-07	5.74486251546018e-07	7.71199177380972e-09	4.65667161931134e-05	21475	0.0138732077852087	0.220478132458306	0.764251608287199	0.00276780490694291	0.0123368426745749	0.000165611672977495
1.35810150389224e-06	5.22063267549524e-05	1.41112017846205e-07	6.98829818938504e-06	5.6640967111353e-09	6.0699502562787e-05	16475	0.0180455959784896	0.0223741784784387	0.860078329323221	0.0023247639912739	0.115129414481715	9.33137253518084e-05
2.17006752894789e-05	0.000195233995036386	5.64984396366347e-07	6.54675045336384e-06	6.99078331869212e-08	0.000224116313008782	4462	0.0650314898520767	0.0968277364469608	0.871127997847866	0.00252094275861217	0.0292113963748248	0.000311926571735909
1.62994414841276e-05	0.000220775882142223	8.15571391643168e-07	1.42457545347467e-05	1.70998850441923e-08	0.000252153749437785	3966	0.0728646019904725	0.0646408848588201	0.875560576174166	0.00323442103661599	0.0564963026189768	6.78153114213812e-05
1.11029191104355e-05	0.000122200290376708	3.3677687545722e-07	4.77205095971864e-06	4.97735149451171e-08	0.000138461810837265	7222	0.0406903993824858	0.0801875913892596	0.882555916593718	0.00243227264919304	0.0344647446892578	0.000359474678571237
6.17831648359869e-06	8.36436684609319e-05	5.15028227128945e-07	8.97482459244182e-06	1.87114732323661e-09	9.93137089114246e-05	10069	0.0293560795914857	0.0622101072582938	0.842216743063454	0.00518587245179098	0.090368436450664	1.88407757976841e-05
9.38311564698662e-07	1.06524021671551e-05	4.49202488171049e-08	6.5575143931007e-07	2.23214728170514e-09	1.22936175672626e-05	81343	0.00368131522356563	0.0763250979270207	0.866498580167482	0.0036539487723065	0.0533408035285161	0.000181569604674319
0.000210789832827311	0.00053942624405663	2.83400037817709e-06	9.33734239507553e-06	3.50949009172404e-09	0.000762390929147285	1312	0.204515971783484	0.276485231878445	0.707545464450849	0.00371725353729857	0.0122474468649819	4.60326842509697e-06
1.44451462742668e-05	9.8893445149707e-05	3.81266845282038e-07	3.35824146165188e-06	2.46323832884245e-08	0.000117102732114196	8540	0.0345228817300726	0.12335447699188	0.844501604396968	0.00325583219450623	0.0286777379231169	0.000210348493529626
8.91280590630608e-07	3.06953414147689e-05	1.42532775204823e-07	6.31791603637288e-06	1.89490561697429e-08	3.8066019873147e-05	26270	0.0113550623747226	0.0234140735911123	0.806371181359636	0.00374435718995068	0.165972593337234	0.000497794522066914
1.23138855679589e-06	2.06588808357543e-05	9.72079432495569e-08	2.09752551137428e-06	1.21148297575514e-08	2.40971176769316e-05	41499	0.00720315443173414	0.0511010724728588	0.857317506297912	0.00403400707722878	0.0870446639924185	0.000502750159582322
2.34357404103961e-06	4.0689668054751e-05	1.77822658808913e-07	3.9723017943287e-06	1.07840256783354e-08	4.71941505746066e-05	21189	0.0140588179736247	0.0496581464547134	0.862176086640801	0.00376789616178817	0.0841693673043043	0.000228503438393017
3.30690059389044e-06	2.46192331654861e-05	1.22886662527516e-07	1.17647184140847e-06	3.4306811412775e-09	2.92289229444538e-05	34213	0.00873047119360093	0.113137955858819	0.84229012517061	0.00420428295497061	0.0402502631945836	0.000117372821016947
0.00038492100282387	0.00125998577549797	6.47261315339488e-06	2.73534218201663e-05	1.6922761623324e-09	0.00167873450557156	596	0.39591692420073	0.229292363709898	0.750556905404753	0.00385565027222165	0.0162940725465419	1.00806658629813e-06
1.18799795367676e-05	0.000120268710771232	4.96032185321395e-07	6.46424688942086e-06	1.87778161394411e-08	0.000139127747198882	7188	0.0408820585817672	0.0853890023805621	0.864448057218303	0.0035653002029302	0.0464626720375217	0.000134968160683278
8.78824848681253e-05	0.000307611886362875	1.22286657477096e-06	5.50922032987792e-06	1.14222847597065e-08	0.000402237880420409	2486	0.113696326008717	0.218483860287531	0.764751161778614	0.00304015766365129	0.013696423430135	2.83968400682904e-05
1.87812031999516e-07	1.03299965665808e-05	3.9636101954696e-08	2.80451338670633e-06	3.54694407630729e-09	1.33655050313177e-05	74819	0.00400165027859012	0.0140519966555278	0.772884866106883	0.00296555213303364	0.20983220462937	0.00026538047518565
4.50322851105785e-07	1.78825335327399e-05	5.73357856403854e-08	2.92942677616941e-06	6.32723959203583e-09	2.13259461852475e-05	46891	0.00637742939730224	0.021116195604831	0.838534120709277	0.00268854592158955	0.137364445672093	0.000296692092208916
7.33301455561403e-05	0.00048261642405458	2.15731162559569e-06	1.83129180931694e-05	4.10234050144374e-08	0.0005764578227345	1735	0.158851628221554	0.127208171463941	0.83721029539547	0.00374235814055261	0.0317680103746356	7.11646254011052e-05
0.000192825349858239	0.000460533721905812	1.76238893428358e-06	5.41774904369826e-06	2.25575821121359e-08	0.000660561767324144	1514	0.179822099407027	0.291911157134254	0.697184948761685	0.00266801534915169	0.00820172966662134	3.41490882881611e-05
2.47359797195533e-05	0.000146481760255079	8.41026477364015e-07	6.40888075262759e-06	1.90285294070849e-08	0.000178486675734031	5603	0.0521421942509379	0.138587262146185	0.820687368693876	0.00471198465602696	0.0359067741402595	0.000106610363652242
2.87143449796808e-05	0.000116122561020786	5.37941126578939e-07	2.79833416959529e-06	3.58718362808916e-09	0.000148176768480269	6749	0.0434826242743939	0.193784391940659	0.783675890706502	0.00363040125720227	0.0188851072829808	2.42088126558572e-05
2.40652019103915e-07	1.39459094224545e-05	7.73272638604558e-08	5.76610850722264e-06	7.68074838470611e-09	2.00376779610262e-05	49906	0.00599333151971781	0.0120099753859699	0.695984307641816	0.00385909305513639	0.287763308624775	0.000383315292303098
8.50481257456218e-08	8.90194421313217e-06	3.14530651133015e-08	4.23673079938591e-06	3.6992705510879e-09	1.32588754739281e-05	75421	0.00396978848586427	0.00641442978424968	0.671395114211362	0.00237222720547833	0.319539225458215	0.000279003340695223
4.53398695376537e-07	1.00442908639703e-05	3.58776284527087e-08	1.02212310564106e-06	8.2053302361253e-10	1.15565108264643e-05	86531	0.00346097026861869	0.0392331822454802	0.869145628364666	0.00310453812499785	0.0884456494689043	7.10017959515531e-05
1.27642604814902e-06	1.64571137307442e-05	5.56377917322931e-08	9.22494957499965e-07	1.33724176238468e-09	1.87130097698879e-05	53439	0.00559822665753729	0.0682106226547792	0.879447717556705	0.00297321448641697	0.0492969847632101	7.14605388886458e-05
7.8941497422951e-05	0.000341497815559396	1.75316283977778e-06	9.76536476434073e-06	1.12594335905241e-08	0.000431969100020056	2315	0.121569711751899	0.182748019289541	0.790560749700709	0.00405853761228844	0.0226066280293829	2.60653680784142e-05
3.64829570420407e-05	0.000292880565905824	1.00051827711244e-06	1.03511725388211e-05	5.5925390338157e-08	0.000340771139154136	2935	0.0971950620416123	0.107059996725658	0.859464116100951	0.00293604170704107	0.0303757312444793	0.000164114221870359
1.18297394059031e-05	0.000131058379689354	9.24866930055884e-07	1.31928409962326e-05	1.83489071378071e-08	0.000157024175928683	6368	0.0460184541126802	0.0753370577233658	0.834638226338328	0.00588996518902884	0.0840178967232694	0.000116854026007694
5.14111600489912e-07	9.94024691752835e-06	4.42527998515336e-08	1.10029163363371e-06	4.83010397874271e-09	1.16037330554823e-05	86179	0.00347508797038709	0.044305707312615	0.856642157312644	0.00381366924247073	0.094822211815177	0.0004162543170933
2.91368823688816e-07	1.00580018352719e-05	4.41064353579353e-08	1.95823514328511e-06	1.62232920265435e-08	1.23679355296303e-05	80854	0.00370352856217804	0.0235584041484348	0.813232071850276	0.00356619221148656	0.158331609878924	0.00131172191087808
2.55007974172932e-07	2.26938176175921e-05	7.63780414447063e-08	8.7567523198465e-06	3.28165391339435e-08	3.18147724921902e-05	31432	0.00949917861196792	0.00801539518271051	0.71331069939799	0.00240070996778165	0.275241707983173	0.00103148746834507
2.64694090375584e-05	0.000212362099553274	5.60855185220507e-07	5.79518341136898e-06	2.42816603730757e-08	0.000245211828847795	4078	0.0709312786658847	0.107945074109733	0.866035299157974	0.00228722728367494	0.0236333762469758	9.90232016423134e-05
7.07950616621081e-06	0.00015900336315653	6.86941064466663e-07	1.99076741186954e-05	7.74303237241142e-08	0.000186754914829627	5355	0.0544908435695785	0.0379080045773859	0.85140122444213	0.00367830246980834	0.10659785921488	0.00041460929579686
0.000162394630146713	0.000320121621199267	1.45099890329717e-06	3.67982615612601e-06	1.08199848712556e-08	0.000487657896390274	2051	0.136130058389124	0.333009331641681	0.656447119115389	0.00297544429001911	0.00754591729850926	2.21876544014706e-05
9.87598994340941e-07	1.6896709394085e-05	5.8064055322488e-08	1.27760960990302e-06	2.85804585881693e-09	1.92228400995103e-05	52021	0.00575031076656995	0.0513763309286489	0.878991309640841	0.00302057630516144	0.0664631034378511	0.000148679687497882
0.000293613373550738	0.000890432966228535	3.15947344388179e-06	1.23525962136189e-05	8.14168245764201e-08	0.00119963982626135	834	0.302399012649677	0.244751272109544	0.742250254398063	0.00263368502338591	0.0102969207450502	6.78677239569095e-05
9.30552442399272e-05	0.000325388126547571	1.26403045556749e-06	5.68925239845482e-06	5.14181251552601e-09	0.000425401795454036	2351	0.119836586279771	0.218746712482979	0.764895987804378	0.00297138016123881	0.0133738325960346	1.20869553689544e-05
1.10842271270383e-06	1.24754382932073e-05	5.98128946299114e-08	8.65665720082884e-07	2.0742032801016e-09	1.4511413823904e-05	68911	0.0043439931828152	0.0763828201824122	0.859698334331631	0.00412178271226642	0.0596541267851457	0.000142935988544745
9.59231027405835e-05	0.000510082560580292	1.44932943913256e-06	9.93592688207876e-06	9.89428418029172e-09	0.000617400813926267	1620	0.169126270130607	0.155366012769849	0.826177337435788	0.00234746927189124	0.016093154816063	1.60257064084035e-05
8.22651683081083e-07	1.72477484137782e-05	8.53079900594346e-08	2.30041599971804e-06	1.32292294751242e-09	2.04574470095842e-05	48882	0.00611850214261056	0.040212822386668	0.843103658325384	0.00417002131397276	0.112448830914254	6.46670597212172e-05
3.79894254119895e-05	0.000150953467545099	7.54362026269286e-07	3.85623400944398e-06	9.22074527379169e-09	0.000193562709738076	5166	0.0564202892356228	0.196264174351536	0.779868538466762	0.00389724873809665	0.0199224014515096	4.76369920955796e-05
2.47022879142944e-06	5.71390611635692e-05	2.24249693268958e-07	6.67796651186474e-06	2.43743364128801e-08	6.65358804965452e-05	15029	0.0197635179681802	0.0371262659033677	0.85877064731316	0.00337035734096285	0.100366395725559	0.000366333716950596
6.18974044360388e-06	0.000120281798269167	4.35071072115293e-07	1.08954869119981e-05	1.32787283674429e-07	0.000137934883980559	7250	0.0405387206347627	0.0448743658237774	0.872018700404461	0.00315417724334777	0.0789900755891005	0.000962680939312964
6.02620246536827e-05	0.000290543603115037	1.36030747549015e-06	8.44412302939809e-06	1.72877152365545e-08	0.000360627345988845	2773	0.102558836089791	0.167103314055243	0.805661595956798	0.00377205858241331	0.0234150935122355	4.79378933096472e-05
9.42136265075823e-05	0.000497969573211841	1.81352415232259e-06	1.23566159165193e-05	9.20900588199923e-09	0.000606362548794147	1649	0.166368597939043	0.155375075018967	0.821240649182797	0.00299082480593349	0.0203782636989907	1.51872933120835e-05
1.26411859772198e-06	3.29617188695318e-05	1.00323954200843e-07	3.36622415270022e-06	5.04543792481395e-09	3.76974310120796e-05	26527	0.0112457311349958	0.0335332823426856	0.87437573289728	0.00266129419186935	0.0892958502032025	0.000133840364962727
7.50619209563838e-07	2.61243571961472e-05	1.2455805350132e-07	5.57872247177893e-06	5.08499287619901e-09	3.25833419238675e-05	30691	0.00972754023326627	0.023036900613746	0.801770341949208	0.00382275255228135	0.171213943763469	0.000156061121295671
2.64050812181804e-06	5.39546906802858e-05	1.78230920136004e-07	4.68755598208737e-06	2.23418629827113e-09	6.14632198906255e-05	16270	0.0182705646250865	0.0429607841326383	0.877837034511026	0.00289979796784432	0.076266033416878	3.6349971613054e-05
5.03454481491267e-07	3.62351465689196e-05	1.6018802485226e-07	1.48619154343399e-05	9.19828316355465e-08	5.18526873412385e-05	19285	0.0154358366841624	0.00970932283949088	0.698809423906207	0.00308929070152285	0.286618036525952	0.00177392602682701
9.64908638146361e-06	7.72145522014826e-05	3.09867589783408e-07	3.19006879527444e-06	1.07592743057799e-08	9.03743342423099e-05	11065	0.0267492535003979	0.10676799405894	0.854385848026902	0.00342871228188079	0.0352983933106637	0.000119052321613041
3.67503635370372e-07	2.79847270403928e-05	1.33850808831569e-07	1.31325295021894e-05	2.80538314522629e-08	4.16466648182364e-05	24012	0.0124165304173881	0.00882432331554789	0.671956017667439	0.00321396225641958	0.315332081440502	0.000673615320091095
8.66584544604366e-10	4.25978166796548e-07	1.80071952436723e-09	1.13830159021375e-06	6.96121607658277e-10	1.56764318268693e-06	637900	0.000470182752870363	0.000552794509729599	0.271731585032269	0.00114867945987608	0.726122884840866	0.000444056157259671
2.17972818755329e-05	0.00017097004867949	6.65028023981763e-07	6.71555642716006e-06	3.00368817586285e-08	0.000200177951887923	4996	0.0582914027900422	0.108889523895903	0.854090308483191	0.00332218417517881	0.0335479325461378	0.00015005089958881
5.02939390486649e-05	0.000199939743473609	9.93502694987322e-07	5.08206019278331e-06	1.60993681555473e-09	0.00025631085534686	3902	0.074020434965169	0.196222430691058	0.780067403711929	0.00387616315993654	0.0198277212485046	6.281188572275e-06
1.48466359319605e-05	7.8251341917929e-05	4.06272625525031e-07	2.75425058071795e-06	1.37887692322008e-09	9.62598799330557e-05	10389	0.0284663309174455	0.154234930921228	0.812917510102331	0.0042205810542001	0.0286126533986268	1.43245236143971e-05
1.13729700017538e-06	5.35192637850028e-05	2.34338031035683e-07	1.42139596719542e-05	1.38347170230786e-08	6.91186932051912e-05	14468	0.0205228054389776	0.0164542607424464	0.77430954352857	0.00339037126092661	0.205645665634295	0.000200158833761625
4.74399178387288e-05	0.000183653699903841	4.78711029901912e-07	2.38441214438443e-06	2.76199965138312e-08	0.00023398436091337	4274	0.0677959233070509	0.202748242034402	0.784897328979336	0.00204591036782645	0.0101904765561115	0.00011804206232423
2.84764741149041e-05	0.000276312944208043	1.01006601424699e-06	1.2634956664697e-05	5.58135855367419e-08	0.000318490254587428	3140	0.0911382576648002	0.0894108177714653	0.867571111605844	0.00317141890434115	0.0396714074691682	0.000175244249181322
1.04226386162563e-07	8.82747095407346e-06	4.09221591404161e-08	4.45947899038894e-06	1.03424301775423e-08	1.34424409199429e-05	74391	0.00402463872687286	0.00775353128076131	0.656686609719609	0.00304425062264584	0.331746222055025	0.000769386321958722
1.83077057974747e-06	5.77024956178407e-05	4.21319962801942e-07	1.7104168970339e-05	2.46179160352839e-09	7.70612169223326e-05	12977	0.0228540535821594	0.0237573536061938	0.748787755012967	0.00546734115588359	0.221955604303235	3.19459217210331e-05
3.20164892166144e-06	3.56988957760656e-05	1.47946596030255e-07	2.12179043177233e-06	3.74236569021745e-10	4.11706559620987e-05	24289	0.0122754849629967	0.077765312377069	0.867095627743452	0.00359349620677536	0.0515364737867093	9.08988599468184e-06
2.31244638887134e-09	6.91809773048489e-07	2.91894756480344e-09	1.12298760371031e-06	1.08634987242183e-09	1.82111512058489e-06	549114	0.000546185819835232	0.00126979692976721	0.379882504531783	0.00160283528032317	0.616648333219941	0.000596530038185025
3.8386520645913e-06	7.75093309061101e-05	2.90314473389226e-07	7.54860439074006e-06	5.21695137892433e-09	8.91921187862096e-05	11212	0.0264039836545308	0.0430380185696946	0.869015468641319	0.0032549341504612	0.0846330874685666	5.84911699589645e-05
2.11487943181001e-05	0.000198135730971918	8.3954888963906e-07	1.01314579469972e-05	7.78165753300983e-09	0.000230263313784187	4343	0.0667544677817877	0.0918461302868315	0.860474591960486	0.0036460384237583	0.0439994447248026	3.37946041213631e-05
2.85226586514624e-06	7.13133673087717e-05	3.03517902291755e-07	9.77421456062644e-06	4.8526445357556e-08	8.42918920821937e-05	11864	0.0249715544170488	0.0338379622842607	0.846028788145288	0.00360079593415453	0.115956758345103	0.00057569529119405
3.64247155265133e-05	0.000223487347727332	7.22737932192029e-07	5.70921099875607e-06	2.86791392428796e-09	0.000266346880098718	3755	0.0768049149100878	0.136756681786597	0.839083782939374	0.00271352129945789	0.0214352463848649	1.07675897056688e-05
4.30417038762297e-05	0.000274525805449131	1.56335462202745e-06	1.28425688796824e-05	7.03132173983146e-09	0.00033198046414881	3012	0.0948102371529622	0.129651315436851	0.826933615365013	0.00470917656566285	0.0386847127062445	2.11799262280677e-05
0.00024691370656396	0.000486984497464529	2.70879925581888e-06	6.87551396388047e-06	1.49765002871312e-09	0.000743484014898216	1345	0.199987687543413	0.332103584766059	0.655003319111302	0.00364338600634166	0.00924769574880737	2.01436748968725e-06
2.06687563950376e-05	0.000145381786578618	7.39961605683182e-07	6.6987066833407e-06	3.72524501810402e-08	0.000173526463712861	5763	0.0507304229229574	0.119110111234899	0.837807579708336	0.00426425796878808	0.0386033723042109	0.000214678783765702
6.13161293701221e-05	0.000294001473495474	9.03636118276647e-07	5.57858793873388e-06	4.30881292596185e-09	0.000361804135735533	2764	0.102875724482893	0.169473268307088	0.81259843229205	0.00249758371733256	0.0154188064417585	1.19092417702805e-05
1.07199026465972e-06	2.33376203880684e-05	7.4450545383153e-08	2.08495994127775e-06	4.79293303009776e-12	2.6569025932322e-05	37638	0.00793913096814236	0.0403473679234741	0.87837696600226	0.00280215562184317	0.0784733300569115	1.80395511762703e-07
6.57585078472368e-06	6.23512039813447e-05	3.21323545946407e-07	3.9195389173155e-06	3.30230144048486e-08	7.32009402437351e-05	13661	0.0217216968394557	0.0898328732230523	0.851781463103283	0.00438960954431057	0.0535449258474648	0.000451128281889451
1.79003198426235e-06	2.44249368921143e-05	9.80086402856122e-08	1.71998768041036e-06	4.49079582905686e-09	2.80374559929017e-05	35667	0.00837607824775277	0.0638443082965709	0.871153820029107	0.00349563242508255	0.0613460679473137	0.000160171301925318
3.55873732590144e-06	5.85437099248155e-05	3.01843930748004e-07	6.39038569960887e-06	1.70049139238828e-08	6.88116817949977e-05	14532	0.0204325818593739	0.05171705200439	0.850781559143224	0.00438652163228986	0.0928677447333285	0.000247122486768214
1.3088548522843e-05	0.000151727227922754	5.22255620167815e-07	7.79760922318825e-06	1.14924199136363e-07	0.00017325056548809	5772	0.0506518355071912	0.0755469310358054	0.875767576834749	0.00301445261489619	0.0450076985389367	0.000663340975612938
2.6935895405294e-05	0.000121344857828229	4.80291680422175e-07	2.78339994399132e-06	2.37644973647722e-10	0.00015154468250291	6599	0.0444487213971905	0.177742266903867	0.800719997720136	0.00316930737845554	0.018366859846355	1.56815118632195e-06
1.71577109370291e-05	0.00012985828721728	4.67139663720489e-07	4.55016424038668e-06	2.67037846476958e-08	0.000152060005843064	6576	0.0445964577668279	0.112835132695819	0.853993701350389	0.00307207448224492	0.0299234780056681	0.000175613465879095
1.33837957409917e-05	0.000138795662355281	7.44410442976245e-07	9.93973670318359e-06	8.40320053644471e-09	0.000162872008442969	6140	0.0476908714717978	0.0821737011100845	0.852176280517112	0.00457052411947696	0.0610279003630269	5.15938902993706e-05
3.91506531207378e-05	0.000212596170035715	8.72152862381127e-07	6.09610778118051e-06	1.77714594087987e-08	0.000258732855259423	3865	0.0746931805014754	0.151316898201748	0.821682154833222	0.00337086243456266	0.0235613980105779	6.86865198893268e-05
3.47959177341992e-06	2.2110072749812e-05	9.31260895338741e-08	7.60918775194118e-07	4.42341322451364e-10	2.64441517292823e-05	37816	0.00790196444367275	0.131582658012315	0.836104442908973	0.00352161379526321	0.0287745579054265	1.67273780221714e-05
3.70489438409643e-06	5.33373568423947e-05	1.54255699610793e-07	2.85741833209068e-06	3.16830120083178e-09	6.00570935593935e-05	16651	0.0178563214072179	0.061689538479455	0.888110857207013	0.00256848426170078	0.0475783652311586	5.27548206724071e-05
7.59281560801623e-09	1.06683696632297e-06	4.74363490202391e-09	8.570686883672e-07	1.2110408441613e-09	1.93745314604437e-06	516142	0.00058106762164134	0.00391896734303908	0.550638846932166	0.00244838689994069	0.442368730370098	0.000625068454756618
4.63483149771137e-06	3.1375752001612e-05	1.63864656824406e-07	1.42653193763299e-06	9.31485352939216e-11	3.76010732423161e-05	26595	0.0112171473988438	0.123263276764541	0.834437671483853	0.00435797818238852	0.037938596285267	2.47728395127543e-06
8.41465141146622e-06	7.36437759637881e-05	3.57876326303855e-07	4.02953977342876e-06	1.1994506563851e-08	8.64578379815508e-05	11566	0.0256049603423109	0.0973266462349176	0.851788313044596	0.00413931616448958	0.0466069921189635	0.000138732437033766
6.50474647459726e-06	8.22428314609065e-05	2.6984047093855e-07	4.39105945942813e-06	3.02213454255092e-08	9.3438699211296e-05	10702	0.0276436431752687	0.0696151223155179	0.88017954182911	0.00288788770837178	0.0469940131497174	0.00032343499728275
1.13740258773053e-09	7.71644208545854e-07	2.46116288482352e-09	2.14790020679681e-06	4.81010647778384e-10	2.92362399146299e-06	342041	0.000876703949901469	0.000389038601082683	0.263934148440108	0.000841819225731536	0.7346704682506	0.000164525482477548
7.04276838454121e-05	0.000250843109961407	9.44217162512848e-07	4.32774046398697e-06	8.51221217444822e-09	0.000326551263645493	3062	0.0933342124148311	0.215671141673698	0.768158442141949	0.00289148218865231	0.0132528669945225	2.60670011789915e-05
1.24198584839061e-09	6.20864629521403e-07	2.10799063468137e-09	1.35527535111678e-06	5.50009601988090e-09	1.98499005314113e-06	503781	0.000595320333449889	0.000625688701273461	0.312779718235323	0.00106196533899281	0.682761784610523	0.0027708431138873
4.30247829471489e-07	2.95669638810792e-05	1.18224834514911e-07	1.0466988139816e-05	8.63748251881526e-09	4.05910621674005e-05	24636	0.0121037193084009	0.0105995706073696	0.728410696895364	0.00291258292348555	0.257864356853965	0.000212792719815847
1.74929355913013e-06	4.34003933163595e-05	2.59774414646576e-07	8.2953780650834e-06	7.32231949392999e-10	5.3705571587169e-05	18620	0.0159829985028463	0.0325719195873535	0.808117147508927	0.0048370105180789	0.15446028819597	1.36341896707034e-05
1.78950685126558e-05	0.000103800797935655	3.54063021182759e-07	2.6421208429736e-06	4.06724807769299e-09	0.000124696117560545	8019	0.0367200158287535	0.14350942806192	0.832430070529306	0.00283940693671435	0.0211884771928905	3.26172791684407e-05
6.83974262730228e-05	0.000424666753435562	1.35856279951692e-06	1.08737284581904e-05	3.57032427556872e-09	0.000505300041290568	1979	0.140692395032958	0.135360025101782	0.840424933176211	0.00268862594201867	0.0215193500289812	7.06575100696586e-06
2.90874868719311e-06	4.49546031287981e-05	1.96141051105274e-07	3.90014502018842e-06	1.17703691770183e-08	5.19714082564619e-05	19241	0.0154709043876606	0.0559682484038029	0.864987204252034	0.00377401840137527	0.0750440511625638	0.000226477780223607
2.90686832948298e-06	6.77763076196899e-05	3.41304277464357e-07	1.02475844101746e-05	1.88477181157187e-08	8.12909123549275e-05	12301	0.0240932742275909	0.0357588350932904	0.833750116172507	0.00419855390445336	0.12606063966206	0.000231855167689924
7.09348899762493e-05	0.000299730548290809	1.3553472585972e-06	7.37247664992925e-06	1.86886619617801e-08	0.000379411950837546	2636	0.107603897374562	0.186960083412401	0.789987104067645	0.00357223133221106	0.0194313242734042	4.92569143394803e-05
5.94204175859162e-06	4.46717663270671e-05	2.37805746773811e-07	2.2993711165504e-06	2.23248600505565e-08	5.31733098090335e-05	18806	0.0158258511671248	0.111748577997718	0.840116338206164	0.0044722765543064	0.0432429563780844	0.000419850863727197
1.02863208622528e-07	9.28463085546411e-06	3.73884191078828e-08	4.34258646706769e-06	1.31634626746189e-08	1.37806324129368e-05	72566	0.00412568409460246	0.00746433150092323	0.67374490351749	0.00271311344701305	0.315122436833233	0.000955214701341384
8.18856463534936e-06	0.000117070735822089	4.38495092665089e-07	8.07374202190972e-06	4.94708373666689e-08	0.00013382100840938	7473	0.0393536972152432	0.0611904269193612	0.874830769948698	0.00327672835436768	0.0603323956221498	0.000369679155423263
2.70948023830785e-05	0.000216875465136202	9.07831578091611e-07	9.358929321646e-06	1.02484554512791e-08	0.000254247276874469	3933	0.0734468615712849	0.106568702391476	0.853009982259439	0.00357066391920429	0.0368103424221406	4.03090077394975e-05
5.76573382298859e-07	2.95242246305002e-05	8.74596021356023e-08	5.76675732724562e-06	4.83796132449966e-09	3.59598529035048e-05	27809	0.0107301664523229	0.016033808142821	0.821032964448602	0.00243214571456376	0.160366543843219	0.000134537850793826
5.26726602844516e-08	2.80579046705582e-06	1.30296107246901e-08	8.92504264955552e-07	1.56263566413998e-09	3.76555963868465e-06	265565	0.00112903218155236	0.013988003202321	0.745119115424742	0.00346020564668084	0.237017694736953	0.000414980989302781
7.60112191298761e-06	7.36317378862709e-05	3.06433506730679e-07	3.81923457679371e-06	8.24005993942042e-11	8.53586102833823e-05	11715	0.0252835551342757	0.0890492697544234	0.862616409074851	0.00358995426136097	0.0447434015632895	9.65346074879174e-07
4.46314879258193e-06	6.50811412985125e-05	2.2935661311707e-07	4.30407489665812e-06	4.00459873266671e-09	7.40817261996023e-05	13499	0.0219801778599523	0.060246285036024	0.878504654753332	0.00309599444941526	0.0580990092625734	5.40564986549707e-05
2.82266514474595e-06	2.20575110686156e-05	8.4614675521997e-08	8.50279530141199e-07	1.15621199631685e-09	2.58162266310211e-05	38735	0.00771505297830266	0.10933685952982	0.85440492074512	0.00327757718939153	0.0329358562850348	4.47862506338369e-05
2.05663851008311e-06	1.92148151381453e-05	8.65468628038304e-08	1.03980372795923e-06	1.23096018975319e-09	2.23990351991812e-05	44645	0.00669725854540171	0.0918181739434158	0.857841195715772	0.00386386565466865	0.0464218087392103	5.49559469328475e-05
9.05099336167501e-06	0.000182514237737399	4.52609907113408e-07	1.1778083342133e-05	1.83600675085113e-07	0.000203979525023406	4902	0.0593649996525976	0.0443720680329874	0.894767441567758	0.00221889872065088	0.0577414980291847	0.000900093649419206
3.36031556773485e-07	1.29135836640705e-05	6.54064174963989e-08	3.23329715700939e-06	1.65389759709571e-08	1.65648577713207e-05	60369	0.0049571709624131	0.0202858099606063	0.779577092803549	0.00394850462342267	0.195190155064736	0.000998437547685531
1.5896261400732e-07	6.36603938454586e-06	2.91969411958716e-08	1.50371655505658e-06	2.8440366708379e-10	8.05819989847271e-06	124097	0.00241454998313384	0.0197268144263148	0.790007627603335	0.00362325848995201	0.186607005783212	3.52936971863522e-05
3.18705432938254e-07	3.06565155226367e-05	7.07730894937461e-08	8.77869826344774e-06	4.60290832478648e-08	3.98707213917643e-05	25081	0.0118902010564157	0.00799347044179858	0.768897939453112	0.0017750641830214	0.220179067671975	0.00115445825009258
3.54301318656845e-05	0.000217846822273065	9.59115899290668e-07	7.59230323944302e-06	1.35602423944897e-07	0.000261963975701428	3817	0.0755899126104843	0.135248107190379	0.83159076239305	0.00366125111944329	0.0289822416197268	0.000517637677401297
2.1155699990954e-05	0.000153356380525927	7.85567960872761e-07	7.32963856196557e-06	2.83256272815806e-09	0.000182630119602447	5476	0.0533198934671613	0.115839052380878	0.839710234323648	0.0043014151366861	0.0401337883253916	1.55098333961782e-05
2.55457046666111e-05	0.000161385623702394	6.2594760471155e-07	5.08944292087959e-06	1.79047902141177e-08	0.00019266462368481	5190	0.0561659811346999	0.132591568592284	0.837650527719156	0.00324889745060603	0.0264160738154279	9.29324225261462e-05
9.95456846129638e-07	1.90748189813876e-05	6.31400196095428e-08	1.55612746755945e-06	5.77146627026427e-10	2.16901204613132e-05	46104	0.00648598133626033	0.045894482140159	0.87942429897564	0.00291100363975203	0.0717436065113137	2.66087331352462e-05
1.05982786576809e-05	5.88846208830654e-05	2.95477173243983e-07	2.11142658125793e-06	9.71719604109086e-12	7.18898130124443e-05	13910	0.021336799027419	0.147423928559201	0.81909547981259	0.00411013968269518	0.0293703167776002	1.35167913698827e-07
2.41856870522012e-09	1.27798969272919e-06	5.83478734222797e-09	3.96670658269215e-06	9.50314380927693e-09	5.26245277527806e-06	190025	0.00157749443220601	0.000459589626453669	0.242850576965351	0.00110875813834161	0.753775236012935	0.00180583925691852
4.06103591128879e-05	0.000352106447079506	1.36226670188233e-06	1.52324747591857e-05	1.53814659242872e-08	0.000409326929119386	2443	0.115580001612791	0.0992125272584821	0.860208361656091	0.00332806518450441	0.037213468441855	3.75774590676906e-05
6.83787886710348e-08	4.47645163839587e-06	1.59070370125771e-08	1.33928449300565e-06	4.57582840990683e-09	5.90459778549504e-06	169360	0.00176981658964437	0.0115806006022986	0.7581298169695	0.00269400856594392	0.226820613640386	0.000774960221871099
1.65376949926806e-06	3.32517313130506e-05	1.10462083198799e-07	2.8574978459059e-06	5.23513380005093e-09	3.78786958752234e-05	26400	0.0112994996270066	0.0436596208252724	0.877847838863974	0.00291620607960403	0.0754381263631358	0.00013820786801362
1.79403045093514e-06	4.89277836522442e-05	1.84049436470945e-07	6.46223052341675e-06	3.1942013381684e-08	5.74000360764487e-05	17422	0.0170730796191045	0.0312548662608112	0.852399876318533	0.00320643416017748	0.112582342540865	0.000556480719613865
5.25072256206072e-06	0.000103042144985018	4.20806848487206e-07	1.0638980100179e-05	1.33632118393214e-08	0.000119366017707584	8378	0.0351782818278468	0.0439884203469334	0.86324522643827	0.00352534881006144	0.0891290528451882	0.000111951559547356
8.55332676049653e-05	0.000302003505831268	1.30262879951375e-06	5.91974379343569e-06	5.82913108516135e-09	0.000394764975160268	2533	0.11170632414339	0.216668835856677	0.765021024746838	0.00329975778369119	0.0149956155330963	1.47660796979135e-05
1.19765555060567e-06	4.52377648302184e-05	1.63545912074862e-07	7.95598430182185e-06	4.37331355120146e-08	5.45986837302328e-05	18315	0.0162466287196431	0.0219356121573036	0.828550465680348	0.00299541858706572	0.145717511087477	0.000800992487806045
9.78454911053871e-06	0.00012003028979155	5.04988373645233e-07	7.97650242761945e-06	1.30396171856308e-08	0.000138309369320539	7230	0.0406465207238345	0.0707439355598719	0.867839180969538	0.00365115086653962	0.0576714539788951	9.42786251552549e-05
2.19215486792413e-07	7.50167159878481e-06	2.58513424425901e-08	1.13769326536563e-06	1.07870466080326e-10	8.88453956385152e-06	112555	0.00266182475476417	0.024673815138866	0.844351195115031	0.00290969973815766	0.128053148639751	1.21413681941626e-05
3.65002242739048e-06	6.09419537067713e-05	2.54036780360071e-07	5.45884940687158e-06	4.54045804623355e-09	7.03094027794397e-05	14223	0.020872649201925	0.0519137168443968	0.866768188857271	0.00361312669881415	0.0776403893515632	6.45782479546434e-05
2.81644882306326e-06	4.17337146137769e-05	9.43768769256582e-08	1.7991325083288e-06	5.43702515495726e-09	4.64491098472496e-05	21529	0.0138384131226169	0.0606351517246575	0.898482548987924	0.00203183391966007	0.0387334119910014	0.000117053376756567
3.60173194794194e-06	6.66381531852194e-05	3.71958817491544e-07	8.85897682580098e-06	5.4848597619297e-09	7.94763056362158e-05	12582	0.0235618207932859	0.0453183111508481	0.838465661580194	0.004680122138466	0.111466892615151	6.90125153405514e-05
1.46155285234109e-05	0.000114721937160061	4.70472325736562e-07	4.75224949731708e-06	1.71332248008218e-08	0.000134577320731327	7431	0.0395716663284046	0.108603206275667	0.85246114677149	0.00349592578585974	0.0353124097841462	0.000127311382837135
8.32639696844702e-07	4.3717274360929e-05	1.9860448883988e-07	1.34376820345484e-05	5.34971377784919e-09	5.81915502949398e-05	17185	0.0173064655874573	0.0143086013798314	0.751264988462261	0.00341294376646209	0.230921533563557	9.1932827888835e-05
7.74222840129555e-06	0.000100819147494991	6.16666969763406e-07	1.03380482929269e-05	7.87066040567438e-10	0.000119516878225018	8367	0.0352219521067385	0.0647793727235666	0.843555730305943	0.00515966429948404	0.0864986472744305	6.58539657541595e-06
4.48449381573371e-06	6.08673465927323e-05	2.60671194747929e-07	4.55265854221189e-06	9.7608554031872e-09	7.0174931000829e-05	14250	0.0208331461314504	0.0639044991106686	0.867365962811039	0.0037145913936823	0.0648758534890203	0.000139093195589631
3.77729716089434e-05	0.00021102701063351	9.940658920704e-07	7.14867837544778e-06	4.91566440557692e-09	0.000256947642174377	3892	0.0741973589459628	0.147006492409488	0.821284090594211	0.00386874883792776	0.0278215371620197	1.91309963538833e-05
9.56640905083131e-05	0.000559988292283715	2.52066100963841e-06	1.90332765267878e-05	7.24597945087035e-08	0.000677278780122963	1476	0.183927819228094	0.141247730352551	0.826820961646025	0.00372174809489938	0.0281025732466212	0.00010698665990325
1.79608701908989e-06	4.0040404787031e-05	2.37887982455276e-07	6.82452690321532e-06	5.21218183429533e-09	4.89041188736257e-05	20448	0.014564491006729	0.0367267023812697	0.818753219754358	0.00486437518831508	0.139549123067747	0.000106579608309972
1.06575660254862e-05	0.000107996145280925	3.77913058734165e-07	4.92902022599535e-06	7.42181286632143e-09	0.000123968066404007	8067	0.0365095715505449	0.0859702529420248	0.871161004713664	0.0030484710272286	0.0397604025695769	5.98687475057815e-05
1.94939076968088e-06	5.59263692151055e-05	3.51933401309903e-07	1.30021457944387e-05	3.55061067172428e-08	7.12653452872522e-05	14032	0.0211534256510689	0.0273539791580801	0.784762481535461	0.00493835257362959	0.182446962714211	0.000498224018618402
0.000269028118700098	0.00075411822477309	3.74144601491831e-06	1.35126665038076e-05	6.36390790995341e-08	0.00104046409507101	961	0.268239296370175	0.25856549973667	0.724790243455369	0.00359593957412144	0.0129871531058314	6.11641280088485e-05
5.55094840377723e-05	0.000252542282157291	1.00963840392772e-06	5.91254410879369e-06	1.28201983785739e-08	0.000314986768906163	3175	0.0901821972699663	0.176227986434278	0.80175520716086	0.00320533591754928	0.0187707697352681	4.07007520445824e-05
1.75407612362669e-07	8.61455713399827e-06	3.18657652849821e-08	2.01296484987338e-06	5.6063689913283e-09	1.08404017305106e-05	92248	0.00324685567315619	0.0161809143907443	0.794671392089866	0.00293953730471953	0.18569098266975	0.000517173544920296
1.29668830726988e-05	0.000114344599918235	5.60505532615964e-07	6.36120992144201e-06	7.72121891085234e-09	0.000134240919663903	7449	0.03947472167139	0.096594116795116	0.85178647616925	0.0041753701778809	0.0473865192325001	5.75176252530441e-05
1.79636733757556e-07	4.65475882326446e-06	1.69094609337087e-08	5.63414836862535e-07	1.47442643821004e-09	5.41619428125647e-06	184631	0.00162354330999692	0.0331665971398433	0.859415039702865	0.00312201890397956	0.10402411870865	0.000272225544661961
5.1189081710423e-06	5.98517256541051e-05	3.21840700241198e-07	4.84157446996758e-06	5.26557995540405e-09	7.01393145753115e-05	14257	0.0208226830145027	0.0729820101898188	0.853326355076364	0.00458859203557834	0.0690279695386669	7.50731595722991e-05
4.30589520106944e-05	0.000260388816613832	7.18238209580562e-07	5.59312209735734e-06	2.89467299988882e-09	0.000309762023604464	3228	0.0887545628648996	0.139006555773527	0.840609231512262	0.00231867741959771	0.0180561904660696	9.3448285435565e-06
2.76505656844934e-06	6.7496693486582e-05	2.57054305889195e-07	8.08092701599521e-06	6.53001734228464e-09	7.8606261394258e-05	12722	0.0233069040528086	0.0351760345728809	0.858668155556276	0.00327015051129212	0.102802586876184	8.30724833678661e-05
3.3642577962869e-06	6.80879654031214e-05	3.10280615555337e-07	8.08492123692753e-06	1.34938777927298e-08	7.98609189296839e-05	12522	0.0236744886003833	0.042126459867674	0.852581792391741	0.00388526227488734	0.101237518241509	0.000168967224188979
5.27158110959447e-08	6.1688699627134e-06	3.10550240698821e-08	4.67576372575453e-06	2.44434243270582e-09	1.09308488660665e-05	91484	0.00327390164066899	0.00482266397988493	0.564354153853863	0.00284104413576596	0.427758519310416	0.000223618720069765
8.79812829007895e-05	0.000357857901483667	1.44909938362051e-06	7.58914899545513e-06	2.03693832314256e-08	0.000454897802146764	2198	0.127594019858476	0.193408898626431	0.78667757855689	0.00318554931851042	0.0166831955653341	4.47779328352389e-05
3.48721657687498e-06	5.0596209303168e-05	2.04346469295785e-07	3.81476716399394e-06	3.95583888043802e-08	5.81420979021371e-05	17199	0.0172918856672249	0.0599774810799664	0.870216437465499	0.00351460433436259	0.0656111028263004	0.000680374293871605
3.8857157576105e-05	0.000251198620500945	9.01916260640166e-07	7.50863624609351e-06	2.32277830789073e-08	0.000298489558366863	3350	0.0856668110032316	0.13017928596466	0.841565855352991	0.00302160070715657	0.0251554402344115	7.78177407812668e-05
4.16073549886527e-07	1.40188722259334e-05	6.40899094565074e-08	2.77767181093334e-06	4.94210912464406e-10	1.72772017071222e-05	57880	0.00516979565766573	0.0240822302673591	0.811408725994924	0.00370950750838821	0.160770931428572	2.86048007566339e-05
8.78345442437494e-07	4.39636683640141e-05	2.31564208686894e-07	1.49347190800765e-05	1.13632263606923e-08	6.00196603215756e-05	16661	0.0178452912376768	0.0146342954580459	0.732487790308439	0.00385813927380147	0.248830449890231	0.000189325069482398
9.44530684399869e-06	0.000115674991254287	5.14721601328689e-07	8.11621317362266e-06	1.67669435710581e-08	0.000133767999816808	7476	0.03933841829695	0.0706096140850861	0.864743372201879	0.00384786796568377	0.0606738022900664	0.000125343457284403
4.44758547120459e-05	0.000231794246919646	8.04395437661944e-07	5.39653809128962e-06	3.56610099369274e-09	0.000282474601261637	3540	0.0812620566430151	0.15745080978396	0.820584384876963	0.00284767350434062	0.0191045073333555	1.26245013808859e-05
3.26994967703849e-05	0.00027811099882858	1.48304720277401e-06	1.62555213089986e-05	1.30939667067423e-08	0.000328562158077444	3044	0.0938811893324513	0.0995230155588321	0.846448661208962	0.00451374927487678	0.0494747216298934	3.98523274358818e-05
2.68383403200179e-07	2.89885763017408e-05	1.1445050310351e-07	1.59438952037263e-05	9.16184160392236e-11	4.53153970301868e-05	22068	0.0135029334734424	0.00592256541460723	0.639706991476431	0.00252564273081993	0.35184277858374	2.02179440198201e-06
4.0025562675446e-07	1.99306680157382e-05	1.00542010077264e-07	6.44324473022899e-06	9.23473015396724e-09	2.68839451129529e-05	37197	0.00803285474445636	0.0148882771882172	0.7413594966066	0.00373985327134232	0.239668869399848	0.00034350353399278
1.43032894945471e-06	1.44732361702822e-05	7.29992358217128e-08	9.4985129373246e-07	2.29226331318502e-09	1.69287079126043e-05	59071	0.00506578079567122	0.0844913242545672	0.854952205744312	0.00431215637948134	0.0561089067539081	0.000135406867731371
1.7022024517952e-05	0.000128017408231144	4.09926098929154e-07	3.96757119881847e-06	3.40598318511557e-09	0.000149420336030028	6693	0.043839458995322	0.113920400463637	0.856760275290885	0.00274344249130033	0.0265530871113897	2.27946427883222e-05
8.86903129944879e-08	1.20683020675574e-05	4.23445082143197e-08	7.42033572838996e-06	4.04153792790103e-08	1.96600879964352e-05	50864	0.00588072482403867	0.00451118596267571	0.613847815419019	0.00215383106230235	0.377431460618865	0.00205570693713774
8.02568921484584e-05	0.000292240565173325	1.02491739861098e-06	4.80343352806495e-06	7.75193050923993e-09	0.000378333560178969	2643	0.107315035723183	0.2121326273844	0.77244155933479	0.00270903114734561	0.0126962924615852	2.04896718799488e-05
1.39255399912497e-06	4.82187373306333e-05	1.62073546497137e-07	7.22742454793134e-06	1.46312931503264e-08	5.7015420717337e-05	17539	0.0169596519492443	0.0244241642279337	0.845713961661096	0.00284262651152996	0.126762627671599	0.000256619927841336
1.67450552950776e-06	6.22259599212439e-05	3.84308666110847e-07	1.8403928501172e-05	1.97952081625149e-08	8.2708497826197e-05	12091	0.0245082493684898	0.0202458704186183	0.752352679068178	0.0046465439007057	0.222515569559078	0.000239337053419981
3.84585830866347e-07	2.75489504135815e-05	1.66906210817266e-07	1.5402107631143e-05	3.52003322967078e-09	4.35060701196377e-05	22985	0.0129672956200034	0.00883982004830065	0.633220843386322	0.00383638904544329	0.354022038506089	8.09090138454474e-05
1.59580786376252e-05	5.4941859133506e-05	2.06933726350231e-07	9.16178669716955e-07	4.53637657365945e-09	7.2027586543772e-05	13884	0.0213772512678775	0.221555093032685	0.762789116918657	0.00287297876105394	0.0127198301883985	6.29810992056862e-05
5.75100570476495e-06	0.000128666259610268	3.88455142314959e-07	1.12061977368718e-05	6.77373489358491e-09	0.000146018691929113	6848	0.0428630612842886	0.0393854076405291	0.881162938185549	0.00266031106828118	0.0767449536002696	4.63895053714995e-05
7.47497126290583e-05	0.000333241833981683	1.63759136417158e-06	9.40031252241286e-06	5.67138555887798e-09	0.000419035121882884	2386	0.118153154393216	0.178385315992558	0.795259911589989	0.00390800503025439	0.0224332329953004	1.35343918986893e-05
1.69805945936793e-05	0.000181118475706311	1.01036824357979e-06	1.38825668206294e-05	4.65308106152576e-08	0.000213038536174815	4694	0.0619184276508435	0.0797066807657058	0.850167668997168	0.00474265483476053	0.0651645804082958	0.000218414994069784
4.87611970660157e-06	5.19895109968136e-05	1.1439506143828e-07	1.56903719944962e-06	4.56844032811799e-09	5.85536314046312e-05	17078	0.0174132104503891	0.0832761280492657	0.887895588192359	0.00195368004842877	0.0267965822411062	7.8021468840217e-05
1.0434992048792e-07	8.3080454019731e-06	4.23304350823218e-08	4.33600055503966e-06	1.72664600536114e-08	1.28079927726366e-05	78076	0.00383504977957172	0.00814725010704696	0.648661000162544	0.00330500148100941	0.338538647859267	0.00134810039013295
1.87305769240862e-06	6.55405428589774e-05	2.41862294214167e-07	1.09060130689003e-05	6.26933675929886e-09	7.85677452512598e-05	12728	0.0232956175653579	0.0238400336730879	0.834191469404889	0.00307839169166291	0.138810309930912	7.97952994482597e-05
1.06184453030074e-05	7.53978338204528e-05	3.59755611953629e-07	3.28610020005186e-06	9.8593492014017e-10	8.96631208703858e-05	11153	0.0265415559633781	0.118426006143117	0.840901287938054	0.00401230303452944	0.0366494068927418	1.0995991557838e-05
1.9979817597822e-07	1.05237245551699e-05	5.34102599440339e-08	3.61897967496882e-06	7.40968778079371e-09	1.44033223538418e-05	69428	0.00431170561606975	0.0138716728730943	0.730645631378439	0.00370819027943145	0.251260062509365	0.000514442959670156
0.000104375438637613	0.000259503700484294	1.13583730252278e-06	3.63315642592974e-06	5.42689048988487e-09	0.00036865355974085	2713	0.104717939312432	0.283126083770859	0.703922947785221	0.00308104254661539	0.00985520505616089	1.47208411433753e-05
8.3477637303529e-05	0.000414239929725817	2.22981188658614e-06	1.42555601912148e-05	6.11302232389705e-08	0.000514264069330386	1945	0.143001323336027	0.162324459906802	0.805500431451864	0.00433592782301423	0.0277203114924531	0.000118869325867092
2.04505364895737e-06	3.35834854888219e-05	1.49036779226535e-07	3.14845027683105e-06	2.27461473756505e-09	3.89283008085744e-05	25688	0.0116107860465815	0.0525338534300198	0.862701037324104	0.00382849433781882	0.0808781840315407	5.84308765170672e-05
2.15630608170161e-06	4.18032571801328e-05	1.49861039305374e-07	3.73838016059583e-06	5.24221853726408e-09	4.78530466802728e-05	20897	0.0142536978151295	0.0450609988557016	0.873575667176191	0.00313169274898338	0.0781220929478866	0.00010954827123735
3.23867426496044e-08	6.48310652391999e-06	2.77566008123628e-08	7.15300159249372e-06	1.9631493585288e-08	1.3715882953461e-05	72908	0.0041063389436673	0.002361258313409	0.472671467518181	0.00202368312025868	0.521512294670668	0.00143129637748435
3.58495226180784e-06	1.93932950299852e-05	1.43025253717946e-07	9.94879486845869e-07	3.16310438187739e-09	2.41193151367387e-05	41461	0.00720976583952004	0.148634081916663	0.804056621012641	0.00592990526087071	0.0412482477717811	0.000131144038043573
2.20540000359348e-06	4.9114031273433e-05	2.31425703446334e-07	6.63356774408375e-06	1.56793798810196e-08	5.82001041044376e-05	17182	0.0173089874629534	0.0378934030708259	0.843882189373751	0.0039763795444601	0.113978623340262	0.000269404670700995
[truncated: 8,391 more rows]
