# Supplementary material for: Quantitative Risk Assessment for African Horse Sickness in Live Horses Exported from South Africa
Source: PLoS One. 2016 Mar 17;11(3):e0151757. doi: 10.1371/journal.pone.0151757 (PMC4795756; doi:10.1371/journal.pone.0151757)
Supplement: S4 Dataset — (ZIP) [file pone.0151757.s004.zip › simulation_results_6.xls]

Detailed Results
F
Thu Oct 01 14:16:50 2015
Pathway 1	Pathway 2	Pathway 3	Pathway 4	Pathway 5	Overall probability	Horses/case	Probability per year	Pathway 1 proportion	Pathway 2 proportion	Pathway 3 proportion	Pathway 4 proportion	Pathway 5 proportion
3.94624966825503e-06	5.69408034929507e-05	2.20833837509972e-07	4.10019272238444e-06	1.76894860188692e-07	6.53849745812889e-05	15294	0.0194249892101914	0.0603540751300425	0.870854563415941	0.00337744013703673	0.0627084853766662	0.00270543594031332
2.69873636820663e-05	0.00025275806434503	1.09425735023706e-06	1.32079603204516e-05	1.15364454521763e-06	0.000295201290243003	3388	0.0847641260740525	0.0914202091049499	0.856222762905154	0.00370681764072335	0.0447422174529762	0.00390799289619627
2.36596331158208e-06	6.41035727097145e-05	2.77462463484176e-07	9.68222863535349e-06	9.80171441447619e-08	7.6527244264279e-05	13067	0.022697498255036	0.0309166145250373	0.837656880578887	0.00362566908232038	0.126520022097188	0.001280813716567
4.78945735893294e-06	4.38712275180991e-05	1.46130265910869e-07	1.72167776478674e-06	1.79547916205893e-07	5.07080408239355e-05	19721	0.0150976679013427	0.0944516349105759	0.865172994366422	0.00288179672368433	0.0339527565414057	0.00354081745791175
1.63624862299404e-09	1.1072371917568e-06	3.36468990031195e-09	2.92957957405125e-06	5.39212415968856e-08	4.09573894592824e-06	244156	0.00122796962754901	0.000399500223182121	0.270338809766563	0.000821509853223663	0.715274975462897	0.0131652046941349
4.54665438394052e-07	1.5206804512692e-05	8.7056553854347e-08	3.74551068579042e-06	6.23676597244009e-08	1.95564048504552e-05	51134	0.00584980171255978	0.0232489274931056	0.777586914822845	0.00445156226413059	0.191523478595977	0.00318911682394165
1.67430015451518e-06	3.3384836053074e-05	1.53131007305155e-07	3.92835747224645e-06	1.79669716362435e-08	3.9158591658777e-05	25537	0.0116790714515703	0.0427569042601128	0.85255456437211	0.00391053408252061	0.100319171498241	0.000458825787015157
0.000290953704925509	0.00090826726827873	2.51260124757834e-06	1.01132765961941e-05	3.10528979922103e-07	0.00121215738002793	825	0.305016928385304	0.240029644433468	0.749298138380182	0.00207283417894172	0.00834320424296809	0.000256178764439768
0.000139409670525199	0.000494627642470867	2.39164649313717e-06	1.09291511876546e-05	4.08543033896546e-08	0.000647398964980248	1545	0.176574816591232	0.215338111529809	0.76402291203224	0.00369423898169212	0.0168816321601442	6.31052961150487e-05
3.25205019944406e-05	0.000174171468049844	7.31457605755338e-07	5.04146534661213e-06	4.68579090857713e-08	0.000212511750905738	4706	0.0617701341140939	0.153029194177904	0.81958511615247	0.00344196310386518	0.0237232309513478	0.000220495614412191
8.52636443538428e-06	5.67296253692088e-05	3.12307020798419e-07	2.67260608759658e-06	1.05521598819139e-07	6.83464245118072e-05	14631	0.0202958376759397	0.124752165110134	0.83003062375865	0.00456947123465788	0.0391038171592264	0.00154392273733221
1.02529688213575e-06	2.20706055392396e-05	9.60902579427481e-08	2.66068513984595e-06	1.74581398725221e-08	2.58701359590366e-05	38655	0.00773110128766574	0.0396324504733655	0.853130635810603	0.00371433138561389	0.102847744753215	0.000674837577203526
5.23484210189679e-06	2.89223941695041e-05	1.32505570590061e-07	9.41408610868197e-07	3.22741988611525e-08	3.52634246517203e-05	28358	0.0105234508590156	0.148449623188864	0.820181092878996	0.00375759223327722	0.0266964601471931	0.000915231551668878
4.26862982870323e-06	7.8099147142047e-05	2.77673971876662e-07	6.54118589310029e-06	4.28321908798276e-08	8.9229469026607e-05	11207	0.0264148937802735	0.047838789979019	0.875261816460646	0.00311190882234056	0.0733074618111848	0.000480022926809702
6.21247196482855e-06	9.73334737744395e-05	3.86285782170091e-07	7.79312055608955e-06	1.74268366904385e-07	0.000111899620444432	8937	0.0330144864927454	0.0555182577041321	0.86982845328572	0.00345207410566612	0.0696438515621196	0.00155736334236204
1.08090863287297e-05	0.000115066142962345	5.93009600082341e-07	8.12631564116313e-06	3.4066546500495e-07	0.000134935219997325	7411	0.0396747956678284	0.0801057450304226	0.852750993881553	0.00439477254414449	0.0602238291924392	0.00252465935144066
0.000223005366654128	0.000736155636344886	3.38099638935428e-06	1.43845727930872e-05	1.50816676374707e-06	0.000978434738945203	1022	0.254480594997263	0.227920532435856	0.752380927458172	0.00345551548282019	0.0147016170016556	0.0015414076214965
6.39600149225708e-06	7.95673730384737e-05	3.01984944735918e-07	4.8348667580984e-06	2.27644607723985e-08	9.11229906943375e-05	10974	0.0269678379242833	0.0701908644955672	0.873186584770622	0.00331403680273067	0.0530586926664475	0.000249821264632978
9.71830027281949e-06	0.000127794849949244	3.97284346610174e-07	6.7281742034149e-06	1.93421333354944e-07	0.000144832030105444	6905	0.0425222116891728	0.0671004905872282	0.88236593698372	0.00274306965331449	0.0464550154997931	0.0013354872759439
1.97367549373962e-06	2.40068340911636e-05	1.03918490251194e-07	1.62563306479604e-06	4.66260440653806e-08	2.77566871840158e-05	36027	0.00829254727939455	0.0711063060463567	0.864902714506519	0.00374390825397338	0.0585672581896657	0.00167981300348519
4.23898538704032e-08	8.11074070731518e-06	2.76828062944942e-08	6.82065445902255e-06	1.23968099771123e-07	1.51254359262738e-05	66114	0.00452738544721731	0.00280255419262129	0.536231864446721	0.00183021543507434	0.450939364145841	0.00819600177974263
4.82845137900116e-05	0.000293741965350673	1.22345127070181e-06	9.58658539443972e-06	4.25362018675213e-08	0.000352879052007694	2834	0.100469572053788	0.136830207163895	0.832415423016577	0.00346705553571691	0.0271667738277383	0.000120540456072734
6.48317357366882e-06	0.000103114399237559	6.22319365553442e-07	1.27466710012758e-05	3.76401236612077e-09	0.000122970327190423	8132	0.0362210991074891	0.0527214468871781	0.838530738215271	0.00506072789893257	0.10365647788785	3.06091107677715e-05
1.95923476646748e-06	6.61741519412203e-05	3.88982954943696e-07	1.69294727171389e-05	4.859685814106e-07	8.5937810961181e-05	11636	0.0254529218528921	0.0227982856969965	0.770023709018046	0.00452633073373726	0.196996787884045	0.00565488666717514
3.6533316195684e-06	0.000135028952564648	7.35507605012403e-07	3.51270033203017e-05	8.24174350897555e-07	0.000175368969460428	5702	0.0512550798278295	0.0208322580146813	0.769970610992941	0.00419405786140728	0.200303414158045	0.00469965897292638
1.38362807649756e-06	1.24383151715903e-05	6.25227898614676e-08	7.22725238102492e-07	2.59917613844825e-09	1.46097904521902e-05	68447	0.00437337796133075	0.0947055387977951	0.851368485557271	0.00427951311595262	0.0494685560663975	0.000177906462584382
2.71871423355192e-05	0.00017094634720335	7.79142214045025e-07	6.30553392445644e-06	1.79765996498436e-08	0.000205236142277021	4872	0.059719610814277	0.132467615274228	0.832925162726031	0.00379632069381505	0.0307233114718432	8.75898340828263e-05
5.59739923576853e-05	0.000151417282005023	6.37241128006869e-07	2.21724691557003e-06	4.37156353648005e-09	0.000210250133969822	4756	0.0611332084659663	0.266225715536141	0.720176863367691	0.00303087144809304	0.0105457574447409	2.0792203333899e-05
2.41979311729399e-05	0.000223594756885062	1.08660048851484e-06	1.29357731439431e-05	3.11695656590586e-07	0.000262126757347051	3815	0.0756350664388735	0.0923138538691885	0.853002414358742	0.00414532457316519	0.04934930441617	0.00118910278273464
7.64597979667721e-08	1.16700300701299e-05	5.19422062559399e-08	1.02111467229785e-05	1.39697956599433e-06	2.34065583633255e-05	42723	0.0069974527068154	0.00326659719809868	0.498579495925171	0.002219130444112	0.436251522521048	0.0596832539115696
2.55966237830091e-08	2.79575218067507e-06	1.51640037888978e-08	2.13012913150573e-06	1.05438733746527e-07	5.07208067349924e-06	197158	0.00152047097194197	0.00504657268500226	0.55120420211027	0.00298970082793185	0.419971461147157	0.0207880632296379
2.27077669524127e-05	0.000130059330070529	5.79396612476171e-07	4.26981634075232e-06	1.44064973598273e-07	0.000157760374949769	6339	0.0462291600911572	0.143938342943486	0.824410629804477	0.00367263714136489	0.0270652015254898	0.000913188585182707
2.23337442614254e-05	0.000144166898960858	4.31857662137956e-07	3.58750016651347e-06	7.2923308171533e-08	0.000170592924359107	5862	0.0498944954150361	0.130918350484524	0.845093074654021	0.00253150981355401	0.0210295953363317	0.000427469711569196
6.95686514246459e-06	5.14376311113125e-05	2.42414579098144e-07	2.30533703160023e-06	1.00497041657593e-07	6.1042744906133e-05	16382	0.0181467114265647	0.113967108673804	0.842649379388319	0.00397122671123179	0.0377659463896194	0.00164633883702527
1.00454732300962e-05	6.44804948997697e-05	4.06422500830875e-07	3.35550741133602e-06	5.22402039932132e-09	7.82931220624321e-05	12773	0.0232151402367738	0.128305947770045	0.823578025772839	0.00519103709399642	0.0428582654892762	6.67238738436769e-05
1.74613825254057e-07	1.76674789052982e-05	8.72404039702243e-08	1.13692450774042e-05	7.38316327331352e-07	3.0036894539258e-05	33292	0.00897072448078273	0.00581331152679041	0.588192593685306	0.00290444153127087	0.378509338325395	0.0245803149312382
5.2969303867866e-05	0.00046799493838279	2.03029040612439e-06	2.315897196122e-05	4.38104940584688e-08	0.000546197315112059	1831	0.151176461497937	0.0969783307283354	0.856823945183208	0.00371713728711365	0.0424003767877706	8.02100135726237e-05
4.1423468692771e-05	0.000126150059537572	5.32401306226231e-07	2.08540448652902e-06	1.86803207977743e-08	0.000170210014343897	5875	0.0497853290689689	0.24336681277212	0.741143580909968	0.00312790823899793	0.0122519494200595	0.000109748658854068
1.73258353589611e-06	3.08641510030595e-05	1.37849279741941e-07	3.15897517207495e-06	8.51369876590429e-09	3.59020726895383e-05	27854	0.0107130176207302	0.0482585936159884	0.85967602121348	0.00383959112706351	0.0879886573511244	0.000237136692344371
2.59379601998748e-06	7.77538910052594e-05	3.29378174105782e-07	1.27243722544215e-05	3.0664505543862e-09	9.34045039043285e-05	10706	0.0276336671849237	0.0277694962401837	0.832442631298598	0.00352636286621847	0.136228679801722	3.28297932777104e-05
1.07018593153217e-05	0.000171592785417315	6.16037063363282e-07	1.27346263166933e-05	2.70804843732244e-07	0.000195916112956425	5104	0.0570863708449307	0.0546247021433197	0.875848253765016	0.00314439202609281	0.0650004031037799	0.00138224896179149
3.86236010900912e-06	0.000104589779805817	6.66784466327716e-07	2.32805479628264e-05	1.27947574421593e-06	0.000133678948088196	7481	0.0393127499492981	0.028892807463303	0.782395293362218	0.00498795416827936	0.174152686685317	0.00957125832088225
2.40365632513963e-06	4.71863413264285e-05	1.46055746842967e-07	3.68984560722954e-06	2.14186805879145e-07	5.36400858115197e-05	18643	0.0159636655403435	0.04481082177209	0.879684299764761	0.00272288428762357	0.0687889579482572	0.00399303622726768
0.000112028489040738	0.000370085257135068	1.74511746200021e-06	7.42113505801678e-06	3.84784186437694e-07	0.000491664782882261	2034	0.137168371265392	0.22785542699235	0.752718661209648	0.00354940504741848	0.0150938918474336	0.000782614903150055
1.69761138695211e-06	2.13717223991792e-05	9.21424365969244e-08	1.49183772757729e-06	3.41267530250162e-08	2.46874407033306e-05	40506	0.00737896440354036	0.0687641707114293	0.865692100530128	0.00373236082687556	0.0604290151216858	0.00138235280988086
1.52678320138537e-06	1.73054584850478e-05	5.67981997552664e-08	8.27884113385975e-07	1.1399040014456e-08	1.97283230395888e-05	50689	0.00590107514798532	0.0773904197696669	0.877188519790603	0.00287901813252396	0.0419642415487956	0.000577800758411223
1.68025255992721e-06	1.70364420173195e-05	8.76501258426614e-08	1.14281448111714e-06	3.94746451813738e-08	1.99866338293878e-05	50033	0.00597810963637835	0.0840688119005115	0.852391761551638	0.00438543711716892	0.0571789372273769	0.00197505220330455
1.48223561896467e-05	0.00018059656391309	1.00520613756086e-06	1.57813721476198e-05	5.61542493716832e-08	0.000212261652637289	4711	0.061699721618493	0.0698305888297921	0.850820492864493	0.00473569354177482	0.0743486727420653	0.000264552021874809
0.000648110550698681	0.00117969479565486	3.89656710180499e-06	9.13859829366079e-06	1.20655113709493e-06	0.0018420470628861	543	0.424849604716337	0.351842558074075	0.640425980108524	0.00211534611699871	0.00496111010287789	0.000655005597525028
7.48055902951867e-06	5.19324113277604e-05	1.25392831354048e-07	1.11963790310173e-06	3.15938375245574e-08	6.06895949292594e-05	16477	0.0180426771436614	0.123259333634342	0.855705354242247	0.00206613393119871	0.0184485973980679	0.000520580794144097
1.31172035472582e-05	0.000173099699387369	1.00986474154798e-06	1.7173198910374e-05	1.72892851123674e-07	0.000204572859437673	4888	0.0595324522905158	0.0641199599170417	0.846151830028593	0.00493645513057733	0.0839466142164677	0.000845140707320215
0.000140444146376133	0.000508750414625441	2.83324098943197e-06	1.32198472371705e-05	3.81114135114468e-08	0.000665285760641687	1503	0.180984400600485	0.211103490687476	0.764709610100081	0.00425868274513981	0.0198709306876184	5.72857796846384e-05
1.65910515992857e-06	4.65565981496997e-05	1.75227457575413e-07	6.33022253111083e-06	2.34302065635633e-07	5.49554553639501e-05	18197	0.0163519214415713	0.0301899993174638	0.847169727579767	0.00318853617743579	0.115188246356764	0.0042634905685693
3.83709557521514e-06	4.30744613970336e-05	1.83491022678969e-07	2.64962973574219e-06	3.81724682430056e-08	4.97828501989129e-05	20087	0.0148242494991762	0.0770766551108182	0.865246992185558	0.00368582798987624	0.053223745228634	0.000766779485113512
2.78558712559629e-06	4.38882005069605e-05	1.57714352850494e-07	3.19702220166705e-06	4.13398855460094e-08	5.00698640726203e-05	19972	0.0149090778147815	0.0556340061470135	0.876539238119479	0.00314988578003225	0.0638512258996779	0.000825644053797526
6.32049238808358e-06	9.06540906295761e-05	3.94150245600055e-07	7.27787374303104e-06	1.66191562199117e-07	0.00010481279856849	9541	0.0309562200297152	0.0603026774822109	0.864914322179254	0.00376051637761106	0.0694368802515593	0.00158560370936493
0.000100108288412267	0.000474773911827299	2.36309508079394e-06	1.44416767140459e-05	8.58214986506449e-08	0.000591772793533057	1690	0.162709660943453	0.169166763842913	0.802290874159252	0.00399324725066453	0.0244040903398497	0.000145024407320697
7.55007961118326e-05	0.000310581314146781	1.3501343422868e-06	7.14986656357828e-06	2.91657331912873e-07	0.000394873768496392	2532	0.111735327250811	0.191202359172467	0.786533163064791	0.00341915429689814	0.0181067144338397	0.000738609032003952
1.18510403802507e-05	7.76421232689816e-05	2.49007007989421e-07	2.09853786165151e-06	3.56483361736813e-08	9.18763568550469e-05	10884	0.0271877480453719	0.128989010730454	0.845071854464989	0.00271024033291045	0.0228408911006601	0.000388003370986113
2.4818832043011e-05	0.000232170822845908	7.6833552325908e-07	9.26113854017812e-06	4.50801051870534e-07	0.000267469930004227	3739	0.0771159837780819	0.0927911112947117	0.868025885535017	0.00287260524294053	0.0346249708893697	0.00168542703796053
8.23947969872316e-07	3.5484345240801e-05	1.50793710102877e-07	8.36231163023246e-06	3.3621363207221e-07	4.51576121830809e-05	22145	0.0134562339689891	0.0182460482306242	0.785788785663381	0.00333927554653509	0.18518055375314	0.00744533680631987
3.12979373851914e-05	0.000212559968148325	9.14748553278226e-07	7.99900991680091e-06	3.1882108834984e-07	0.000253090485091945	3951	0.0731251754371648	0.123663034482791	0.839857602987737	0.00361431427556792	0.0316053363835269	0.00125971187037718
3.57320649992434e-05	0.000291899575957851	1.36214214314048e-06	1.43409023046238e-05	4.78192659695973e-08	0.000343382504670828	2912	0.0979022930119638	0.104059072646979	0.850071194622074	0.00396683618009673	0.0417636370797959	0.000139259471053825
4.17085289572216e-05	0.00013594048739847	6.82838929949129e-07	2.86271218595923e-06	4.25619655724659e-10	0.000181194993091256	5519	0.0529121498096491	0.230185880115439	0.750244171095864	0.00376853089756861	0.0157990689318743	2.34895925358325e-06
4.79695003079682e-06	5.37954439599009e-05	1.19756165338012e-07	1.72776181849519e-06	1.90364060135152e-07	6.0630276034666e-05	16493	0.0180252013412175	0.0791180635241395	0.887270312428443	0.0019751875328679	0.0284966840247819	0.00313975248976781
2.03955166244597e-05	9.94532180125121e-05	3.34907363557759e-07	2.100694609561e-06	3.44191755171585e-08	0.000122318755785608	8175	0.0360326663494966	0.166740713584494	0.813065971557356	0.00273798863802018	0.0171739370309076	0.00028138918922202
5.30849855373197e-11	1.52726067790691e-07	6.44132078339536e-10	2.38369467722567e-06	5.54284043322989e-08	2.59254636641254e-06	385721	0.000777462537370655	2.04760023678098e-05	0.0589096765131446	0.000248455374486073	0.91944148351882	0.0213799085911812
3.36138044271838e-06	3.92048505532663e-05	1.7163779463647e-07	2.57499814737976e-06	2.22305670590523e-08	4.53350975050599e-05	22058	0.013508764058659	0.0741452125992055	0.864779226489819	0.0037859804893397	0.0567992193485933	0.000490361073042163
2.6297642254407e-06	4.82545677083757e-05	2.30050068313891e-07	5.43213581889721e-06	1.8005361309723e-07	5.67265714341247e-05	17628	0.0168744582630393	0.0463585963148609	0.850651934154219	0.00405541992928381	0.0957599883364259	0.00317406126521012
4.12916712923238e-07	2.35156729846989e-05	8.87802963784768e-08	6.50932076020451e-06	1.16999300842873e-07	3.0643690055048e-05	32633	0.00915111917021871	0.0134747712230962	0.767390380938313	0.00289718034019379	0.212419612276173	0.00381805522222348
2.85338639382054e-08	4.55313852133716e-06	1.55568122642199e-08	3.19396176536994e-06	9.5842256440264e-08	7.88703321934978e-06	126790	0.00236332224287084	0.00361781967244684	0.577294198554488	0.00197245425897957	0.404963650658143	0.0121518768559422
2.59242096065473e-07	2.93105553277782e-05	8.13171107621582e-08	1.18601326822535e-05	2.77507570546486e-07	4.17887547874059e-05	23930	0.0124586289878192	0.00620363294824957	0.701398150696075	0.00194590892157106	0.28381158382417	0.00664072360993441
3.02794464429859e-05	0.00026064464107931	9.94631845348827e-07	1.10326947336668e-05	2.21184740489027e-08	0.000302973532575361	3301	0.0868963075427801	0.0999408964393755	0.860288484158194	0.00328290011637048	0.0364147146448266	7.30046412334747e-05
3.63644327912492e-07	8.49306283418494e-06	3.46839152015026e-08	1.04170730877098e-06	7.15634730013431e-09	9.94025473337005e-06	100601	0.00297764922391131	0.036582998893551	0.854410984627306	0.00348923806600917	0.104796842406252	0.000719936006882199
4.54875831860818e-05	0.000181929560720927	5.41712512979764e-07	2.78765135004836e-06	1.99672269692412e-09	0.000230748504492733	4334	0.066890329829028	0.197130565530986	0.78843224193748	0.00234763173945868	0.0120809075498738	8.65324220112982e-06
6.88888271838494e-08	6.71524207568123e-06	2.80733285131928e-08	3.5207425093162e-06	3.3565953055615e-09	1.0336303336e-05	96746	0.00309610418026862	0.00666474511674966	0.649675406902282	0.00271599309739847	0.340619116416011	0.000324738467559375
1.67105049773977e-06	1.51996298805779e-05	6.65384486296352e-08	7.78251822167978e-07	2.44783079320571e-08	1.77399489570474e-05	56370	0.00530789497196515	0.0941970296411663	0.856802345789148	0.00375076888838522	0.043870014736362	0.00137984094493873
4.60135480978945e-06	5.10263837963046e-05	1.55622692028138e-07	2.22009240975608e-06	1.21065190216313e-07	5.81245188980945e-05	17204	0.0172867028432864	0.0791637487418463	0.877880535850376	0.00267740180870967	0.03819545437698	0.0020828592220878
4.86264701186986e-06	7.1548544222341e-05	3.44368005661602e-07	6.52153788264069e-06	1.11047320273876e-07	8.3388144442787e-05	11992	0.0247071425093135	0.0583134094704091	0.858018183525246	0.00412969982678862	0.0782070152324249	0.00133169194513095
1.15608257987888e-06	4.16358304696937e-05	2.29929371442058e-07	1.06626491022632e-05	2.70372964147978e-07	5.39548644874258e-05	18534	0.0160565922481029	0.0214268461400419	0.771678899858917	0.0042615132783003	0.197621645491262	0.00501109523147794
6.36852617805204e-06	2.56800995015117e-05	1.06803722170308e-07	5.53774954462187e-07	4.98386277216589e-11	3.27092541948239e-05	30572	0.00976494698424502	0.1947010512719	0.785101957646451	0.00326524479996272	0.0169302225958371	1.52368584819478e-06
7.74472253150444e-07	2.91855159491429e-05	1.67117106755622e-07	8.10588431756915e-06	3.83657781644273e-09	3.82368262044345e-05	26153	0.0114057230539455	0.0202546165576008	0.763282909337231	0.0043705799707885	0.211991556888921	0.000100337245458876
2.12128815809173e-06	5.04830959012658e-05	2.32904102283706e-07	7.13488689100686e-06	8.49646927526973e-08	6.00571397454009e-05	16651	0.0178563350164381	0.0353211652616903	0.84058441869323	0.0038780418659805	0.118801643255967	0.00141473092313231
3.48852583516146e-06	2.48435861256538e-05	9.25267904438156e-08	8.47345705493846e-07	1.26077488989508e-08	2.92845922056518e-05	34148	0.00874702651241344	0.119124958635695	0.848350079495354	0.00315957243980192	0.0289348644346262	0.000430524994523146
3.41950267352314e-05	0.000308583773042426	1.2704941416156e-06	1.4782080525146e-05	3.07166761936108e-07	0.000359138541206355	2784	0.102157767782925	0.0952140269333652	0.859233241873416	0.00353761569935651	0.0411598278354995	0.0008552876583625
8.50756402444587e-10	8.18588467068814e-07	4.18944619760712e-09	5.18682337595732e-06	4.19034135190515e-08	6.05235545914523e-06	165225	0.00181406472436052	0.00014056616604682	0.135251221213703	0.000692200949842889	0.856992523153927	0.00692348851648074
1.75374248154397e-05	0.000177937583535669	8.34352241968802e-07	1.09037863921673e-05	5.1016683474362e-07	0.000207723313819988	4814	0.0604210855067887	0.0844268488352615	0.856608631277028	0.004016651894413	0.0524918758113808	0.00245599218191622
4.87476924818968e-05	0.0003074529574472	1.39607436647055e-06	1.13427275799112e-05	8.48747164417897e-08	0.00036902432659192	2710	0.104817552786789	0.132098858988783	0.833150920663266	0.00378314996023114	0.0307370727687943	0.000229997618925668
5.49877637906028e-06	7.44457221297604e-05	3.30220527584111e-07	5.7538392783337e-06	2.1105776011749e-07	8.6239616074856e-05	11596	0.0255411624421449	0.0637616055049149	0.863242735973471	0.00382910479677321	0.0667192125871637	0.00244734113767728
2.01633358244073e-05	0.000102881311548256	2.92996169382134e-07	1.92312574915177e-06	2.94791082419659e-08	0.00012529024839944	7981	0.0368917162913643	0.160933002224757	0.821143806980565	0.0023385392967538	0.0153493649643077	0.00023528653361739
9.96363749357843e-07	3.68844222240131e-05	1.37331148123622e-07	6.54530956811067e-06	1.46495332539575e-07	4.47099220221448e-05	22366	0.0133237193347632	0.022285070165507	0.824971741300382	0.00307160339164988	0.146395011936473	0.00327657320598806
1.49628323595678e-06	7.92009312420933e-05	3.42940206154248e-07	2.34371679868619e-05	3.50484335608766e-07	0.000104827807006675	9539	0.030960583627416	0.014273724488594	0.755533607958145	0.00327146218114065	0.223577776318163	0.00334342905395749
2.10009827800038e-07	1.87148418559965e-05	6.92790783508304e-08	7.95089520420255e-06	1.13354448773044e-07	2.70583804151229e-05	36957	0.00808476501290001	0.00776135986626397	0.691646786277598	0.0025603556934291	0.293842243409321	0.00418925475338835
4.85946475477913e-06	3.48125851940483e-05	1.85568478843703e-07	1.70963666672682e-06	5.49043566756926e-08	4.16221594510736e-05	24026	0.01240926975975	0.116751865325281	0.836395459850421	0.00445840584176889	0.0410751553805486	0.00131911360198002
1.04196580209376e-06	1.42129240857022e-05	6.47243478867231e-08	1.13533959927838e-06	6.09346447187348e-08	1.65158884796798e-05	60548	0.00494255265050103	0.0630886920419531	0.860560671815444	0.0039189140787888	0.068742266011013	0.00368945605280062
1.55801670082337e-05	0.000183135336237916	7.82512014550943e-07	1.18513329586414e-05	1.02388702830993e-06	0.000212373235247652	4709	0.0617311371610546	0.0733621964654135	0.862327760013444	0.00368460749603613	0.0558042681076143	0.00482116791749187
3.89103481242066e-07	3.59387346963303e-05	1.21315222286715e-07	1.44544828770359e-05	5.96279477747306e-08	5.09632642246697e-05	19622	0.0151730798846662	0.00763497957129899	0.705189026705504	0.00238044450512237	0.283625530996481	0.00117001822159316
0.000147035534226325	0.000630889554383721	2.7827023965932e-06	1.53928062459965e-05	7.54643193922487e-09	0.000796108143684576	1256	0.212528076659096	0.184692915645619	0.792467153349062	0.00349538240334309	0.0193350694476695	9.47915430722541e-06
7.55520296792201e-06	0.000149774118584572	6.59031343615073e-07	1.68472828740374e-05	2.3010882185235e-09	0.000174837936858365	5720	0.0511038969679453	0.0432126065068043	0.856645424190191	0.00376938412484786	0.0963594239143036	1.31612638530938e-05
2.02560375947008e-05	0.000142064338443576	6.98758044189042e-07	6.30712801818481e-06	9.87273780824564e-08	0.000169424989478733	5902	0.0495614820548486	0.119557555570888	0.838508763557624	0.00412429150114691	0.0372266690857698	0.000582720284570826
0.000335054551048581	0.00112734694958939	4.43124377735935e-06	1.92425949492941e-05	2.22421883423864e-07	0.00148629776124805	673	0.359957705228401	0.225428954940519	0.758493337595257	0.00298139706113693	0.0129466621366206	0.000149648266466536
8.58206568815308e-08	1.49487265036039e-05	6.50543299806328e-08	1.46070195863135e-05	6.12749768988274e-07	3.03193708457679e-05	32982	0.00905470614353154	0.00283055533434692	0.493042107623106	0.00214563588115198	0.481771856699078	0.0202098444623169
4.89216376852502e-06	4.59073085768433e-05	1.22948084077581e-07	1.48399826435838e-06	1.4099053051909e-08	5.24205177468562e-05	19076	0.015603550783307	0.0933253614958509	0.875750766112883	0.00234541910996205	0.0283094926975875	0.000268960583716375
1.26710237076488e-05	0.000140498512390876	8.54040818087565e-07	1.21942625944447e-05	8.48122208551076e-08	0.000166302651731912	6013	0.0486706383341569	0.0761925536104806	0.844836272468862	0.00513546121600225	0.0733257255218184	0.000509987182837162
2.28118012427874e-05	0.000102745894813962	4.86582183220424e-07	2.8190646618451e-06	2.14707123424357e-08	0.000128884813614157	7759	0.0379298750287552	0.176993709368112	0.797191631292981	0.00377532596413653	0.0218727449944921	0.000166588380278166
3.51837970230386e-06	2.82631484060364e-05	1.46584879491077e-07	1.51429097832815e-06	2.9709449218648e-08	3.34721134153782e-05	29876	0.00999155153386788	0.105113760181256	0.844378962729358	0.00437931353996104	0.045240375459305	0.000887588090120371
2.45162482846059e-05	0.000194847363488898	5.45218837255943e-07	5.57991799144771e-06	2.63818170548776e-07	0.000225752566772756	4430	0.0654904341560095	0.108597871710066	0.863101431245441	0.00241511689125007	0.0247169636705149	0.00116861648272791
8.3261825233193e-06	4.74282141327375e-05	1.65126467882407e-07	1.20967482223225e-06	1.26698329515151e-07	5.72558962756866e-05	17465	0.0170305725960804	0.145420525481407	0.828355107819308	0.00288400808691082	0.0211275152589993	0.00221284335337447
1.65418011955816e-05	0.000170225264536871	6.22134720527542e-07	8.24574252977236e-06	4.22186043126867e-07	0.00019605712902588	5101	0.0571262676124125	0.084372352475885	0.868243176785484	0.00317323182084044	0.0420578561501016	0.00215338276768879
1.10034891491876e-06	5.46871225012224e-05	1.38964137870261e-07	8.90400420029258e-06	3.35763245238874e-07	6.51662029995429e-05	15345	0.019360626312916	0.0168852697298702	0.839194551531658	0.00213245718599311	0.136635307727766	0.00515241382471262
1.04029734641553e-06	5.96152225987991e-05	2.26998697733308e-07	1.67823307694909e-05	2.28555180833067e-07	7.78934045932719e-05	12838	0.0230979926729834	0.0133553970563688	0.765343650211284	0.00291422231341157	0.215452525886132	0.00293420453280339
1.23858377712226e-05	9.88989879747802e-05	4.21634134936092e-07	4.33198939689384e-06	2.06702438104499e-07	0.000116245151715937	8603	0.0342744285076613	0.106549284752015	0.850779464905814	0.00362711157164145	0.0372659791221204	0.00177815964840932
1.35991957471784e-05	8.14820238636443e-05	4.68185900801049e-07	3.60845891033455e-06	2.67201253240227e-08	9.91845845472823e-05	10082	0.0293184749971831	0.137109973381958	0.8215190317685	0.00472034946698658	0.0363812474166725	0.000269397965883347
3.5664038843745e-05	0.000270001244965593	1.49568967947268e-06	1.45883381234254e-05	1.01690987187624e-07	0.000321851002599424	3107	0.0920544256539043	0.110809158758882	0.838901363627682	0.00464714935604603	0.045326371537149	0.000315956720241102
3.73221228273482e-05	0.000175655779209468	9.23254697390865e-07	5.59137921479175e-06	1.23997372628951e-08	0.000219504935686262	4556	0.063736859616076	0.170028626967608	0.800236125262043	0.00420607716407102	0.0254726810461497	5.64895601282426e-05
5.2215440412956e-06	7.16068859526401e-05	3.3602993532679e-07	5.93065747923085e-06	2.65878715262182e-07	8.33609961237555e-05	11996	0.024699198546145	0.0626377356808913	0.85899748422313	0.00403102111241484	0.0711442731613518	0.00318948582221193
1.88501824949599e-05	8.45894175575446e-05	3.51859439749867e-07	2.03085146490016e-06	1.13500496863e-08	0.000105833661006841	9449	0.0312529839591003	0.178111409126644	0.799267612523363	0.00332464583009298	0.0191890882879776	0.00010724423192321
4.33778632738847e-07	8.53233030157113e-06	2.37284053186995e-08	6.00184898137176e-07	1.92673430248329e-08	9.60928958079069e-06	104066	0.00287864944515293	0.0451415923197887	0.887925192579019	0.00246931941421908	0.0624588210284522	0.00200507465852096
3.01754204778627e-06	6.19696981272396e-05	2.71893682075178e-07	7.18819924570682e-06	3.70672997701694e-08	7.2484400402578e-05	13796	0.0215113662986735	0.0416302270699192	0.854938411341753	0.00375106478863151	0.0991689136667144	0.000511383132981687
1.13902895526648e-05	3.82886525131825e-05	1.24871376983945e-07	5.39756945542173e-07	1.99020176137103e-10	5.03437694085495e-05	19863	0.0149900250510527	0.22625023287848	0.760544014939814	0.00248037400558129	0.0107214249525485	3.95322357612946e-06
1.34097471155535e-06	2.16232552052124e-05	6.0881646351746e-08	1.2626477319592e-06	1.8008955626015e-08	2.43057682507047e-05	41142	0.00726529828019506	0.0551710481941449	0.889634714779504	0.00250482295905132	0.0519484806625108	0.000740933404789326
9.06063132135997e-07	1.13175308051063e-05	4.92407950892663e-08	7.90903841172399e-07	2.79579136287074e-08	1.30916964871327e-05	76384	0.00391983197847257	0.0692089931222078	0.86448160604929	0.00376122339359633	0.0604126319266375	0.00213554550826825
1.10660591172992e-06	1.49387233352585e-05	3.5448125834537e-08	6.15383023883568e-07	1.26724320289707e-08	1.67088328287355e-05	59849	0.0050001491537881	0.0662287978503683	0.894061451711169	0.00212152016827734	0.0368298031461087	0.000758427124076369
6.54984473106627e-05	0.00043446266150405	1.98362693351013e-06	1.69658581246987e-05	2.72904098088251e-07	0.00051918349797101	1926	0.144265826560747	0.126156643203479	0.836819088437802	0.00382066637568841	0.0326779610503839	0.000525640932646688
6.10319267197239e-05	0.000357146365995941	7.81815937823927e-07	5.89449642682957e-06	1.1546644412353e-07	0.000424970071524442	2353	0.119722534118399	0.143614646793342	0.840403571749876	0.00183969646384607	0.0138703801086156	0.000271704884321221
3.19255890745191e-05	0.000215418051050383	1.16206797199772e-06	1.00959507481945e-05	2.76766684801861e-07	0.000258878425529896	3863	0.0747335992286726	0.123322710299906	0.83212052379199	0.00448885599338413	0.0389988108415339	0.00106909907318599
1.90282192273687e-06	2.76783198000318e-05	1.57037995241529e-07	2.93808472917738e-06	6.26138281763146e-08	3.27388782753639e-05	30545	0.00977374767400185	0.0581211703935732	0.845426638238238	0.00479668221741431	0.0897429870524398	0.00191252209833444
2.09816962031415e-05	0.000129071680217148	4.61757111705635e-07	3.65503617494688e-06	6.14885505789461e-08	0.000154231658257521	6484	0.0452187916514968	0.136040138841718	0.836868913136087	0.00299391912738589	0.0236983523113268	0.000398676583482482
1.53832635478273e-09	1.40835119199658e-06	4.56939993172618e-09	5.38547812954857e-06	9.8040381651095e-08	6.89797742948276e-06	144970	0.00206726063350049	0.00022301121894191	0.204168715597289	0.000662426048568386	0.780732929993422	0.0142129171417782
3.67453928649083e-05	0.000381133708683662	1.74970410564374e-06	2.34263373495198e-05	1.0622651172603e-07	0.000443161369515459	2257	0.12451554095411	0.0829165071519766	0.860033691791283	0.0039482324633955	0.0528618669428103	0.000239701650534601
8.79565588614959e-06	0.000154686647266886	7.34895140123505e-07	1.66622754766793e-05	1.21735274440245e-07	0.000181001209044279	5525	0.0528570790807689	0.0485944592999811	0.85461665191996	0.00406016702321433	0.0920561556724359	0.000672566084409215
3.90004596101187e-06	4.99821860464687e-05	1.5377255841975e-07	2.53539725688448e-06	1.75232569370625e-08	5.65889250797219e-05	17671	0.0168338580304663	0.0689188910288989	0.883250317549845	0.00271736136007384	0.0448037712911606	0.000309658770022154
4.19576419207086e-05	0.000406938565958454	1.77626975698358e-06	2.22377370018516e-05	1.24767981108157e-06	0.000474157894449079	2109	0.132622600050467	0.088488755353233	0.858234294361529	0.00374615666590855	0.0468994342648021	0.00263135935452733
4.43000882938263e-07	9.30422148747837e-06	4.44048939511779e-08	1.19931950166125e-06	7.91183679367861e-08	1.10700651339658e-05	90334	0.00331552937557422	0.0400179111484196	0.84048480066577	0.00401125859819308	0.108338974265058	0.00714705532255907
6.92677852272888e-07	2.31036978478564e-05	1.08931493892014e-07	4.67499350314026e-06	2.38792593624013e-07	2.88190932907856e-05	34699	0.0086085846689028	0.0240353797839421	0.801680247700347	0.00377983765113259	0.162218618607096	0.00828591625748208
1.53656799341891e-05	0.000166259125427073	7.88338860455468e-07	1.09867647369637e-05	6.75380951922095e-09	0.0001934066627682	5170	0.0563761068264385	0.0794475211673808	0.859634942495936	0.00407606878259566	0.056806547301483	3.49202526043037e-05
1.3749969076617e-06	1.60494832776731e-05	7.71204057695957e-08	1.15758751300078e-06	2.32266013583786e-08	1.86824147054636e-05	53526	0.00558909930912332	0.0735984576586659	0.859068997808915	0.00412796776998222	0.0619613433943443	0.00124323336809273
1.95648783184514e-05	0.00023627080148664	1.07537676085182e-06	1.67446011913072e-05	3.44557289645276e-07	0.000274000215046896	3650	0.0789227112838944	0.0714046093544226	0.862301518435677	0.00392472962354343	0.0611116352169333	0.00125750736942416
1.99562616391086e-05	0.000216270755380966	9.16548246640873e-07	1.28007338990712e-05	1.62255166049849e-07	0.000250106554331837	3998	0.0722948758671087	0.0797910382333724	0.864714465235574	0.00366463105730854	0.0511811213155471	0.000648744158198159
2.1726606829355e-05	0.000128286216328875	3.89068492293056e-07	2.95587939851148e-06	3.01836948713259e-08	0.000153387954743906	6519	0.0449770582010423	0.141644804284856	0.836351306352965	0.00253649964198713	0.0192706096345476	0.000196780085644404
1.53142471677644e-06	3.23118456224467e-05	1.80057368132466e-07	4.88782267076484e-06	1.16549812307085e-07	3.90277001904275e-05	25623	0.0116402603390336	0.0392394301817471	0.827920822000471	0.00461357874673407	0.125239833423843	0.00298633564720453
2.6010805753695e-05	0.000143767445401484	4.16059586121376e-07	2.95903891066144e-06	2.19692983849212e-09	0.000173155546581801	5775	0.0506247686260617	0.150216416783433	0.830279180999651	0.00240280830926097	0.0170889062988436	1.26876088110424e-05
5.93914699344672e-05	0.000153174186849431	7.14188378158741e-07	2.36913155715613e-06	3.48872432652929e-08	0.000215683863962478	4636	0.0626627517938892	0.275363529025052	0.710179167024187	0.00331127403338335	0.0109842781635639	0.000161751753813916
4.70101757028008e-08	4.66107428178603e-06	1.94953800603346e-08	2.48639165468177e-06	6.75381016492448e-08	7.28150959388019e-06	137334	0.00218207663306602	0.00645610296830632	0.640124718877453	0.00267738163480821	0.341466508094899	0.00927528842453327
5.08852464555845e-05	0.000461506057674524	1.63062785196314e-06	1.90945601161642e-05	1.57629096561246e-07	0.000533274121194797	1875	0.147877436583092	0.0954204309438014	0.865419939449757	0.00305776670412907	0.0358062755293338	0.000295587372978234
1.6589998250082e-05	0.000199181085914602	9.97812299691827e-07	1.54393579081343e-05	4.13249890253066e-08	0.000232249579361536	4306	0.06731053272778	0.0714317687708568	0.857616562588229	0.00429629324812926	0.0664774418562041	0.000177933536581254
6.62762715029636e-06	0.000136407203280101	4.88459074536872e-07	1.29620150354246e-05	1.8385547054899e-07	0.000156669160010908	6383	0.0459168291712612	0.0423033298310588	0.870670419568241	0.00311777426075983	0.0827349494598821	0.00117352688005852
1.21080915359658e-06	3.63601566350042e-05	1.64960054014593e-07	6.37595766970805e-06	5.62275629106963e-08	4.41681110752341e-05	22641	0.01316332156843	0.0274136503490978	0.823221907159892	0.00373482247709454	0.144356584750648	0.00127303526326767
2.36049514862504e-06	3.98194241777842e-05	1.53304467080833e-07	3.32721523630817e-06	6.1877914472898e-08	4.57223169442712e-05	21871	0.0136233591948149	0.0516267614237954	0.8708969019728	0.00335294616122995	0.0727700488224067	0.00135334161976783
6.9444433926452e-05	0.000273507452728436	1.1403812556467e-06	5.78084599236356e-06	4.28553470458378e-07	0.000350301667373356	2855	0.0997735274988218	0.198241802407515	0.780776908026897	0.00325542628500043	0.0165024792365668	0.00122338404402061
7.40590642416928e-05	0.00036849503497228	2.018067729572e-06	1.2933766343429e-05	8.00550776298406e-07	0.000458306484063272	2182	0.128486097330446	0.161592879038274	0.804036267838198	0.00440331481169574	0.0282207797471253	0.00174675856470729
0.000250154353058176	0.000495784458812624	2.68992579778476e-06	6.86109492711669e-06	1.42989990184404e-07	0.000755632822585886	1323	0.202900318474488	0.33105278857807	0.656118215082264	0.00355983186196099	0.00907993237196476	0.000189232105740287
1.20380128987787e-05	0.000119861716068226	6.22577700894883e-07	7.97955770316045e-06	6.19067248017206e-08	0.000140563771095862	7114	0.0412952222427755	0.0856409358181559	0.852721260490961	0.00442914768180412	0.0567682386503313	0.00044041735874816
2.86180352755361e-06	5.41083760379117e-05	1.72655660152721e-07	4.20138731034951e-06	9.59029826487913e-10	6.13451815657941e-05	16301	0.0182357973652374	0.0466508282233098	0.882031394427928	0.00281449423973983	0.0684876497731681	1.56333358547375e-05
3.57726180657914e-07	7.36985332433796e-06	2.52146144676731e-08	6.67990830207681e-07	3.65303852170371e-08	8.45731533488827e-06	118241	0.00253398934446336	0.0422978411579637	0.871417587320614	0.00298139698819758	0.078983791399154	0.00431938313407109
5.07782872647558e-06	0.00010393678367067	3.87610325422697e-07	1.0222431868889e-05	1.2057423789792e-07	0.000119745228829356	8351	0.0352880500451609	0.0424052697223687	0.867982671934151	0.00323695840921617	0.0853681768269583	0.00100692310730598
3.00517519850193e-07	1.23606210833792e-05	3.69991790383744e-08	1.95761376327452e-06	2.98752322650553e-08	1.46856267778074e-05	68094	0.0043960294348413	0.0204633771780398	0.841681548250862	0.00251941436332066	0.133301342386886	0.00203431782089152
1.74378375431255e-06	5.2710545237434e-05	2.27228131827986e-07	8.84506484828087e-06	4.11548343016874e-08	6.35677768061571e-05	15731	0.0188902393643777	0.0274318820308916	0.829202276464206	0.00357458044381343	0.139143844455233	0.000647416605856525
2.5917258989412e-05	0.000120617767445328	4.73027346150369e-07	2.83201426858626e-06	1.96186571257463e-08	0.000149859686706603	6673	0.0439654964833474	0.172943501744757	0.804871343962405	0.00315646827072626	0.0188977725152384	0.00013091350687364
8.12962336414528e-06	0.000112875860194087	4.1338755851715e-07	7.39112910298763e-06	1.04898533571295e-08	0.000128820490073094	7763	0.0379113073299531	0.0631081542969791	0.876225980277206	0.00320902022871198	0.0573754151905014	8.14300066020357e-05
4.22363307776436e-05	0.000486312123666935	1.98496541764686e-06	2.95512101458628e-05	4.82498856303629e-08	0.000560132879893718	1785	0.154719660459371	0.0754041269379825	0.868208493240406	0.00354374022468293	0.0527574995266659	8.6140070262467e-05
7.94560017895825e-07	4.57566683545073e-05	2.28796763440521e-07	1.69849384734754e-05	7.17117670340048e-08	6.3836675376353e-05	15665	0.0189693869173553	0.0124467637641128	0.716777120436584	0.00358409585229237	0.266068656823677	0.00112336312333347
3.94627031860477e-07	2.08235547473685e-05	1.30151330853561e-07	8.83963746867394e-06	2.373327816488e-08	3.02117038569213e-05	33100	0.00902269702904956	0.0130620581258634	0.689254563264161	0.00430797718228473	0.292589835731785	0.000785565695906385
9.79189491979143e-06	5.65781212110594e-05	1.72068344981407e-07	1.27869991910789e-06	1.05234642469268e-08	6.7831307859187e-05	14742	0.0201444170876893	0.144356569684882	0.83410040284807	0.00253670982341382	0.0188511759461041	0.000155141697529595
3.44516565911982e-06	6.13550361667816e-05	2.58472580190416e-07	5.92476856988493e-06	8.22095316534142e-08	7.10656525076302e-05	14071	0.0210947791428138	0.0484786326101758	0.863357107150941	0.00363709571459524	0.08337035348052	0.00115681104376812
4.52557926580289e-05	0.000234908703905459	8.39043412563676e-07	5.60637122662071e-06	3.7449744810314e-08	0.000286647360947483	3489	0.0824117658317568	0.157879676646736	0.81950415705553	0.00292709275184082	0.0195584261026839	0.000130647443208714
6.96751075924831e-06	6.97285936267892e-05	3.49300557865154e-07	4.49756885828038e-06	6.36319894770226e-08	8.16066057916601e-05	12254	0.0241857035833402	0.0853792495308066	0.85444790835689	0.00428029758714523	0.0551128038551509	0.000779740670007447
1.63980831894193e-07	1.21311955383836e-05	4.5266552933491e-08	4.30943799922677e-06	3.63937504452778e-07	1.70138184268909e-05	58776	0.00509118471141989	0.00963809697387017	0.713020160084106	0.00266057576246058	0.253290466084648	0.0213907010949149
1.72189262531844e-05	0.000111632566841367	3.35622963739648e-07	2.79958923217318e-06	3.85422511967959e-10	0.000131987090712976	7576	0.0388249576307953	0.130459169606438	0.845783979617576	0.00254284689454596	0.0212110837283418	2.92015309895808e-06
0.000136899948354013	0.000645590391351708	2.11752905012585e-06	1.28781310160554e-05	1.1984911439142e-07	0.000797605848886293	1254	0.21288209946417	0.171638596363313	0.809410302410838	0.00265485647213167	0.0161459836760692	0.00015026107764727
0.000123503849072289	0.00056880024728767	1.35092323847476e-06	8.02038373842197e-06	7.24279686720514e-08	0.000701747831305527	1425	0.189900542219624	0.175994628786416	0.810547923218341	0.00192508359585738	0.0114291535799988	0.00010321081938694
1.5393571097353e-05	0.000135119702576722	4.19739500471724e-07	4.7426077665934e-06	5.32173194363151e-09	0.000155680942673084	6423	0.0456338905853261	0.098878968954332	0.867927058101527	0.00269615209970266	0.0304636372645331	3.41835799055166e-05
8.1955692020027e-06	8.329087498918e-05	4.05956336192623e-07	5.30893808597958e-06	1.46322057448407e-07	9.73476606708033e-05	10272	0.0287833545592776	0.084188660986085	0.85560222418535	0.00417017043239929	0.0545358568392578	0.0015030875569082
1.9856100863416e-06	3.72451417981884e-05	1.79072969592902e-07	4.32166838386757e-06	4.36561649400745e-09	4.37358588544845e-05	22865	0.0130353389416957	0.0454000478862897	0.851592783900926	0.00409441987154529	0.0988129305576548	9.9817783584232e-05
7.92607498192324e-06	8.10315164811373e-05	4.23190948000248e-07	5.5671617865012e-06	1.10595568544045e-08	9.49590037544164e-05	10531	0.0280870671527378	0.083468388131174	0.853331577600599	0.00445656474129307	0.0586270028790427	0.000116466647891619
1.90004889085767e-06	3.84832310902436e-05	2.25504729575097e-07	5.87682509339104e-06	8.75013894022296e-08	4.65731111934696e-05	21472	0.0138750997558759	0.0407971218191688	0.826297193897573	0.00484195115585743	0.126184936818545	0.00187879630885598
2.01538869339246e-05	0.000171269198932972	5.01934086613534e-07	5.49214791108667e-06	1.03834499920263e-07	0.000197521002364517	5063	0.0575403324839414	0.102034146711809	0.867093609705876	0.00254116818264842	0.0278053869985488	0.000525688401118181
0.000190762890922745	0.000967066062094255	4.65377524689653e-06	3.04823814538738e-05	5.06675260850661e-07	0.00119347178497862	838	0.301105418814316	0.159838626537922	0.810296543467577	0.00389935925211662	0.0255409317903731	0.000424538952011955
3.61218582769707e-07	1.20718396813615e-05	5.30503748944554e-08	2.28039702864018e-06	1.42323626594719e-08	1.47807380303253e-05	67656	0.00442443739028031	0.0244384672827976	0.816727801859012	0.00358915602087075	0.154281675513194	0.0009628993241252
1.54032654275327e-06	4.8390620991677e-05	2.95905762282837e-07	1.19702327150113e-05	3.10975054934842e-09	6.22001957622737e-05	16077	0.0184876073229465	0.0247640143873553	0.777981811771521	0.00475731239518562	0.19244686561375	4.99958321873092e-05
6.77771769874651e-06	0.000143508403289002	7.18664581950909e-07	1.96237959147855e-05	3.54007323891151e-07	0.000170982588808376	5849	0.0500055745947774	0.0396398121351553	0.839315887595052	0.00420314481702189	0.114770726373656	0.00207042907911457
1.77862953813554e-05	0.000112437723871182	7.29360119270695e-07	5.93224576465261e-06	2.92843159016054e-07	0.000137178468295477	7290	0.0403209405004834	0.129658069537884	0.819645570243544	0.0053168702664013	0.0432447295728277	0.00213476037934235
1.40671686841449e-05	5.98860012238869e-05	3.55762808414957e-07	1.94775014372182e-06	2.35108843520528e-09	7.62590339486038e-05	13113	0.0226188522992542	0.184465603034333	0.785297139539536	0.00466518902737124	0.0255412381047804	3.08302939792005e-05
9.2856305642599e-06	0.000156325576789559	4.27593259662186e-07	9.27979512829099e-06	6.8660764978404e-07	0.000176005203391556	5682	0.0514361814740948	0.0527577048026374	0.888187245474691	0.00242943533158463	0.0527245498966662	0.00390106449442039
3.7653452302785e-06	5.56853605329205e-05	2.51827395570656e-07	4.79224702924828e-06	7.88323784820028e-09	6.45026634258662e-05	15503	0.0191653863132856	0.0583750349255898	0.863303274242629	0.00390413949123333	0.07429533564542	0.00012221569512801
2.39385755981337e-05	0.000152507447487593	4.61984155753813e-07	3.78777998966428e-06	7.11159074821072e-08	0.000180766903138627	5532	0.0527904883412375	0.132427868058212	0.843669083441884	0.00255568993954344	0.0209539463469123	0.000393412213449104
5.31548010740178e-05	0.000367162202944492	1.10779912673334e-06	9.86331419310153e-06	7.65521918673547e-07	0.000432053639257018	2315	0.121591999645776	0.12302824520915	0.849806990576177	0.00256403146757047	0.0228289112668117	0.00177182148029115
2.61582396496274e-07	1.71243662710368e-05	5.23177851443534e-08	4.40844811693071e-06	3.20920924476645e-08	2.18788066620558e-05	45706	0.0065422196853322	0.0119559718469442	0.782691969244165	0.00239125405477839	0.201493993023679	0.00146681183043322
3.03377043687438e-05	0.000225307707611496	8.77639132441367e-07	8.39418479458466e-06	1.81531088426528e-07	0.000265098766995693	3772	0.0764590827082402	0.114439251123475	0.849901001671415	0.00331061189905733	0.0316643675476659	0.000684767758385981
0.000214989062940415	0.000734854040401512	3.07185383143387e-06	1.35338277246953e-05	9.0917504639067e-07	0.000967357959944447	1034	0.25199666748678	0.222243545659935	0.759650585232909	0.00317550892082418	0.0139905063948329	0.000939853791499148
5.03183499401967e-06	4.45940722206573e-05	1.54098595274504e-07	1.75656711369735e-06	1.99886564004988e-08	5.15565615800493e-05	19396	0.0153483618321416	0.0975983432527205	0.864954350212403	0.00298892304978955	0.0340706800427336	0.000387703442353567
1.17138425233465e-05	0.000107647001538164	4.48425842271255e-07	5.30353412049805e-06	1.00100224222329e-07	0.000125212904248502	7986	0.0368693659949015	0.0935514002622189	0.859711722080368	0.00358130693447772	0.042356130562809	0.000799440160126515
4.19239506193949e-07	1.14510205938943e-05	5.4256515441347e-08	1.90595807771938e-06	5.40255671753933e-09	1.38358772499666e-05	72276	0.00414218926002585	0.0303008980652067	0.82763242163933	0.00392143660001596	0.137754769234021	0.000390474461426173
2.53850853949915e-06	2.08223084316939e-05	8.41224266096154e-08	8.87319813038612e-07	3.92960133800211e-09	2.43361888121792e-05	41091	0.00727435832326839	0.104310028126866	0.855610900802724	0.00345668038898168	0.0364609191639139	0.000161471517513684
6.71323556599832e-07	1.70164660040307e-05	7.2818559018324e-08	2.37416072683889e-06	1.06361493868973e-08	2.01454049958746e-05	49639	0.00602545606333926	0.033323904718585	0.844682249253133	0.0036146485530192	0.117851228472452	0.000527969002811081
4.5242935819771e-06	8.92744785837524e-05	5.24655977661587e-07	1.33338952756182e-05	4.82984809602151e-08	0.000107705621899969	9285	0.0317969262443384	0.0420061042512618	0.828874825741828	0.00487120327060417	0.123799436281997	0.000448430454308799
8.59590076643656e-07	1.80612434154779e-05	7.54161930812555e-08	2.03811615297556e-06	5.01473320011762e-10	2.10348673114984e-05	47540	0.00629065700922926	0.0408650106470496	0.858633579571239	0.00358529445251268	0.0968922752301583	2.38400990405886e-05
7.05381113202432e-07	2.12925824622339e-05	9.5384815545241e-08	3.70429575651542e-06	3.38470936382627e-08	2.58314912411353e-05	38712	0.00771959713810599	0.0273070225260224	0.824287775857347	0.00369257874641576	0.143402319360352	0.0013103035098633
4.90188885557644e-05	0.000275986596177516	1.91482575158417e-06	1.38825206558765e-05	6.1668531308112e-07	0.000341419516453822	2929	0.0973707123397614	0.143573774179351	0.808350380915743	0.00560842500004873	0.0406611807083213	0.00180623919653558
8.17157039815655e-06	0.000101882724886839	4.90389657361054e-07	7.87100460921613e-06	1.21993457339427e-08	0.000118427888897306	8444	0.0349066732004193	0.0690003889644816	0.860293346740187	0.0041408291739988	0.0664624243706768	0.000103010750656218
0.000269891542010355	0.000789650720822764	2.90588693506713e-06	1.09565112106111e-05	4.87122887023257e-09	0.00107340953220767	932	0.275443702295924	0.251433897233307	0.735647203727267	0.00270715588773526	0.0102072050618714	4.53808981946897e-06
8.88361078574936e-05	0.000436563878213647	2.8746902332871e-06	1.82020726702881e-05	4.16616419202985e-08	0.000546518410616636	1830	0.15125826828018	0.162549158695788	0.798809097247195	0.0052600062092027	0.0333055068533753	7.62309944385802e-05
2.63487959317684e-06	7.33341177531028e-05	3.8736682153199e-07	1.38897671285195e-05	3.61020176150153e-07	9.06071514724813e-05	11037	0.02681723414086	0.0290802607780589	0.809363461507511	0.00427523451777025	0.15329658755179	0.00398445564487037
1.5843678491478e-05	7.50334860013741e-05	3.06293225038697e-07	1.86566716661417e-06	2.87491310780578e-08	9.3077874015583e-05	10744	0.0275383724585413	0.170219600082673	0.806136654870437	0.00329072003715316	0.0200441532033899	0.000308871806346207
3.32312860221855e-05	0.000148833993340602	6.03295026942388e-07	3.47629892738646e-06	8.97603598036157e-08	0.00018623463367692	5370	0.0543432253412588	0.178437733981506	0.799174623978907	0.00323943519543731	0.0186662322617025	0.000481974582447066
5.38965471253509e-07	2.67482631922906e-05	1.3026261231978e-07	8.32286494777524e-06	1.15075105550013e-08	3.57518637341941e-05	27971	0.0106684350897231	0.0150751713326214	0.748164162605816	0.00364351949001172	0.232795274944366	0.000321871627184437
7.75488696795771e-05	0.000464235015522714	2.49946435005124e-06	1.92911597832132e-05	3.14585523347462e-07	0.000563889094858903	1773	0.155672175403102	0.137525038853574	0.82327361843888	0.00443254599679154	0.0342109112573638	0.000557885453390755
1.87170310355925e-05	8.01671726849796e-05	3.671081914441e-07	2.0223023779121e-06	7.92734103115937e-08	0.00010135288770024	9867	0.0299497524955274	0.184671906842455	0.790970780448615	0.00362207924977781	0.0199530810004471	0.000782152458704993
4.85213353993755e-06	6.80495807003288e-05	4.02041531153864e-07	7.25637302418771e-06	2.60712484850134e-08	8.05862000440929e-05	12409	0.0238869156673105	0.0602104769462103	0.844432181478905	0.00498896251385331	0.0900448590480425	0.000323520012989178
4.40862032103387e-06	7.77281117122051e-05	2.0299612047164e-07	4.60788778327723e-06	1.2957786818586e-08	8.69605737238064e-05	11499	0.0257519209665784	0.050696771332673	0.89383163408139	0.0023343466099519	0.0529882403710012	0.000149007604983621
5.45249896327563e-06	3.257222384305e-05	1.01753512285914e-07	7.81681302084599e-07	6.45767493494549e-08	3.89727343700456e-05	25659	0.0116239617678414	0.139905476262051	0.835769528865415	0.00261088973947186	0.0200571326266858	0.00165697250637586
1.23930946309412e-05	7.83864585196941e-05	3.5022002266528e-07	2.84944763332454e-06	2.60904459130018e-08	9.40053112525381e-05	10638	0.0278089292639141	0.131833983269819	0.833851380047185	0.00372553441926744	0.030311560010367	0.000277542253361747
0.000117767626434881	0.000516500571808725	1.82421420437662e-06	1.03097435467222e-05	1.20207729836933e-07	0.000646522363724541	1547	0.176358103226852	0.182155534042836	0.79889049596556	0.00282157943287148	0.0159464608267051	0.000185929732027258
3.17432011449157e-05	0.000273754686988509	1.23507537573507e-06	1.37268952504289e-05	1.35208818675682e-07	0.000320595067578264	3119	0.0917121550390848	0.0990133796651955	0.853895504557878	0.0038524465927211	0.0428169258938392	0.000421743290366358
8.60521640498362e-05	0.000507748427652647	1.63580754366779e-06	1.24470789336483e-05	1.65796097902346e-07	0.000608049274277702	1645	0.166790579593647	0.141521695181788	0.835044870756237	0.00269025490674412	0.0204705103026956	0.000272668852535503
1.16401224297439e-06	2.30329905820393e-05	5.63940282127385e-08	1.43538245760635e-06	6.77309454546908e-08	2.57565102562874e-05	38825	0.00769727566273226	0.0451929330251657	0.894258979685211	0.00218950578520132	0.0557289183714614	0.00262966313296099
5.81320456266042e-06	0.000151105344455873	7.05203322496619e-07	2.36610366194255e-05	1.08031788405234e-08	0.000181295592139296	5516	0.0529407374004965	0.0320647870919771	0.833475004399297	0.00388979850075332	0.13051082125177	5.95887562022079e-05
3.14822643001376e-06	2.33987955563832e-05	1.22154931769903e-07	1.16750264555558e-06	2.29208158014264e-08	2.78596003795239e-05	35894	0.00832316559306778	0.113003287453026	0.839882670161369	0.00438466202335348	0.0419066544261585	0.000822725936093204
3.066133187757e-05	0.000174764142002695	6.41044194510709e-07	4.70245613098621e-06	2.68256094538046e-08	0.000210795799815216	4744	0.0612869205066757	0.145455136698396	0.829068426201537	0.00304106720851482	0.0223081111440948	0.000127258747457587
4.71895531383971e-07	2.40195311463388e-05	8.71341491839693e-08	5.70926289625089e-06	8.74085510723736e-10	3.02886978086683e-05	33016	0.00904558723469395	0.0155799214071501	0.793019604146357	0.00287678756394183	0.18849482841144	2.88584711117419e-05
6.7980479733413e-07	1.83450966489738e-05	7.70399201197751e-08	2.67429924674037e-06	4.44180853926624e-08	2.18206586985607e-05	45828	0.00652488889150193	0.0311541831401712	0.840721487944075	0.00353059553261133	0.122558135557877	0.00203559782526603
2.72049045997938e-07	3.52590564628378e-05	1.40738569117023e-07	2.35600252418423e-05	2.5568075098756e-07	5.94875500707826e-05	16810	0.017688484976026	0.00457320978379904	0.592713205046838	0.00236584913901417	0.396049681215798	0.00429805481455081
6.80658031647789e-06	9.53142889313947e-05	2.84382090274732e-07	5.12689497374781e-06	1.54471079904763e-07	0.0001076866173918	9286	0.0317914055670659	0.0632072998607922	0.885108022147353	0.00264083037579364	0.0476093975084616	0.00143445010760014
1.1823278544719e-05	0.000104398187960679	4.34054311001583e-07	4.93221291063384e-06	8.76574515444733e-08	0.000121675391178578	8219	0.0358465709484643	0.0971706639296231	0.858005772156985	0.00356731387339072	0.0405358294956706	0.000720420544330301
4.1748655668466e-06	2.39890964433606e-05	1.16936495084938e-07	8.64023131169949e-07	1.39709542269659e-09	2.91463187318848e-05	34310	0.00870590526053094	0.143238177186318	0.823057507331709	0.00401205024073984	0.0296443313859992	4.79338552339453e-05
2.07819376590687e-08	1.98735637104933e-06	7.87667474820617e-09	9.68632704963296e-07	1.27341127856299e-08	2.99738180120553e-06	333624	0.000898811714568959	0.00693336352769952	0.663030772472838	0.00262785166208663	0.323159600346448	0.00424841199092763
0.000132315448434858	0.000316823677981117	1.00320487482408e-06	3.09078784164859e-06	3.40828131044072e-09	0.000453236527413758	2206	0.12715892207781	0.291934653170766	0.699025031784099	0.00221342458991232	0.00681937058181327	7.51987340889961e-06
1.31753652069542e-06	4.33102517911871e-05	1.85029581465278e-07	7.83123039078136e-06	2.09737324370158e-07	5.28537856084993e-05	18920	0.0157315014059026	0.0249279499193252	0.81943518884336	0.00350078200331452	0.14816782375418	0.00396825547981999
7.82565704552044e-07	3.49313819857533e-05	1.73748697723816e-07	9.98700916852467e-06	2.86722866669756e-08	4.59033778432208e-05	21785	0.0136769384666723	0.0170481071616305	0.760976285994869	0.00378509612772376	0.217565888127764	0.000624622588013096
1.56847311198816e-06	3.33706441379991e-05	1.09828934386706e-07	3.00646339264975e-06	2.0565578393834e-07	3.82610653609621e-05	26136	0.0114129121102226	0.0409939738266796	0.872182826671819	0.00287051427738771	0.0785776183774866	0.00537506684662711
2.4718156562408e-05	0.000194323959189681	8.50081708835993e-07	8.60550361927447e-06	7.6960151990279e-08	0.00022857466123219	4375	0.066281461228762	0.108140405542585	0.850155297801289	0.00371905487797034	0.0376485458750515	0.000336695903104069
6.96211645677369e-05	0.000324526981069689	1.08949515867891e-06	6.53935071777303e-06	1.67293572586873e-07	0.000401944285086465	2488	0.113618226779392	0.17321098259367	0.807392947507334	0.00271056263045148	0.0162692964184484	0.000416210850095518
4.8478910612669e-05	0.000246147957276304	1.3156623336233e-06	8.5994792496826e-06	2.50092732848108e-07	0.000304792102205127	3281	0.0873944858156384	0.159055665359867	0.807592964172822	0.00431658932139209	0.0282142456693156	0.000820535476604293
9.65554414778695e-08	1.67611550159493e-05	9.99216068303733e-08	2.23662051288449e-05	1.60254220970656e-08	3.93398626151996e-05	25420	0.0117328182636371	0.00245439193375739	0.42606033426953	0.00253995820493199	0.568537957227217	0.000407358364563123
2.55036761803437e-05	0.000212989819113469	6.92621890578523e-07	7.4502105818051e-06	1.91149599244066e-07	0.000246827477365441	4051	0.0713815948615268	0.103325920001136	0.862909678399083	0.00280609718971061	0.0301838784779001	0.000774425932170669
2.02228716452677e-06	6.12439996947359e-05	1.71629528016137e-07	6.69518199506018e-06	4.82704015400247e-07	7.06158023977392e-05	14161	0.020962652681166	0.0286378840976183	0.867284624902834	0.00243046913280748	0.0948113845304762	0.00683563733626428
6.16905388129581e-06	8.54193021522752e-05	2.17572942539078e-07	3.87792958538052e-06	9.74453096130063e-08	9.57813038711036e-05	10440	0.0283268216798447	0.0644077041339689	0.891816029850952	0.00227155962328383	0.0404873334215536	0.0010173729702421
1.04344845694675e-05	6.12126101636449e-05	2.5126747835068e-07	1.89585799413798e-06	2.90140438012516e-08	7.38232342494023e-05	13546	0.0219043262341885	0.141344180806491	0.829178114262049	0.00340363682119107	0.0256810476188712	0.000393020491397483
0.000435222688679274	0.00154673380582616	5.42771600174243e-06	2.49386664765089e-05	4.19295188551244e-07	0.00201274217217224	497	0.453614843959161	0.216233700817011	0.768470908599714	0.00269667723804117	0.0123903929779511	0.000208320367282175
3.09752792076912e-08	2.42224489069296e-06	1.298053080003e-08	1.30533311416347e-06	4.26281541625628e-08	3.81416196902671e-06	262181	0.00114359636760697	0.00812112318753873	0.635066080141076	0.00340324582580387	0.342233267691187	0.0111762831543938
2.53860932238455e-10	2.68229099766731e-07	1.2492308079165e-09	1.69753734171376e-06	1.78162565074225e-08	1.98508578972807e-06	503757	0.00059534903740488	0.000127884111383031	0.135122170112092	0.000629308221529122	0.855145581363665	0.00897505619133123
5.36280183367173e-07	4.44626494852359e-05	1.36343573653925e-07	1.45877677283768e-05	1.48487846506935e-07	5.98715288171407e-05	16702	0.0178016412348013	0.00895718205234206	0.742634276486132	0.00227726895149688	0.243651164695171	0.0024801078148588
7.00886771670166e-05	0.000413388082468778	1.98422733438527e-06	1.50834727343187e-05	6.82812500679407e-07	0.000501227272205178	1995	0.13964129561635	0.139834125263491	0.824751775078107	0.00395873777110241	0.030093080665699	0.001362281221601
1.22752208156939e-07	9.70121723217363e-06	3.90793908054566e-08	3.97393259661469e-06	8.33151712422096e-08	1.39202965989929e-05	71838	0.00416741019108124	0.00881821786511497	0.696911675924741	0.00280736768268888	0.285477580765211	0.0059851577622446
0.000152034262337364	0.000467391544305868	2.84370740745359e-06	1.12561171899514e-05	7.75468851630081e-08	0.0006336031781258	1578	0.17315762182533	0.239951861963637	0.737672348311784	0.00448815205735754	0.0177652473638895	0.000122390303332114
2.1411253824667e-05	0.00021266537155175	1.07535094685891e-06	1.37614383340572e-05	1.72745221689385e-08	0.000248930689179502	4017	0.071967479594817	0.0860129134549078	0.854315601875824	0.00431988096929056	0.0552822087923999	6.93949075779966e-05
7.66214029162737e-05	0.000460479515584413	1.52922477958845e-06	1.18489577669661e-05	1.9717175270113e-07	0.000550676272799942	1816	0.152316874005557	0.139140556259466	0.836207293339662	0.00277699413452667	0.0215171024288362	0.000358053837508923
4.79948158216166e-05	0.00019608200198805	8.07053981681432e-07	4.24264456207727e-06	3.91526973596965e-07	0.000249518043327022	4008	0.0721310310709877	0.192350080906629	0.785842977018948	0.00323445138844606	0.0170033577752804	0.00156913291069625
1.59274982999925e-06	6.23195930651467e-05	2.57286280181755e-07	1.29746755580597e-05	3.27359566470607e-07	7.74716642998581e-05	12908	0.0229743755683347	0.0205591275777223	0.804417894314694	0.0033210372141473	0.167476401537478	0.00422553935595788
0.000178649617269383	0.000354368357034974	1.24451513559269e-06	3.17615494655318e-06	1.21247818062167e-07	0.000537559892204566	1860	0.14897291937769	0.332334349827943	0.659216511822875	0.00231511902885622	0.00590846711708267	0.000225552203243665
2.02537487550968e-06	2.96545648195381e-05	1.31659577083309e-07	2.47953563305129e-06	1.49384465745346e-08	3.43060733517569e-05	29149	0.0102392171590426	0.0590383765213383	0.864411514412488	0.00383779209393447	0.0722768708510415	0.000435446121197357
6.78716100602463e-06	5.3298719241754e-05	2.33718201460591e-07	2.36072942211748e-06	2.80501248988948e-09	6.26831328838466e-05	15953	0.018629808531744	0.108277309920061	0.85028805660556	0.00372856605450268	0.0376613183404851	4.47490793908984e-05
4.37216482431963e-06	2.34484824094858e-05	8.42653368800813e-08	5.81120153672803e-07	2.50764110269026e-09	2.8488540365461e-05	35102	0.00851026477700956	0.153471001610892	0.82308472489922	0.00295786782331056	0.0203983828661626	8.80228004145302e-05
8.65919182462405e-06	9.47905261626128e-05	4.36979545285642e-07	6.15660969156862e-06	1.27871580314468e-07	0.000110171178804406	9077	0.0325128873529397	0.0785976143542705	0.860393137218772	0.00396636897260981	0.0558822167320082	0.00116066272233945
1.29902097016793e-06	1.66633618451831e-05	4.07052078933364e-08	6.71480540097193e-07	2.54772008040689e-08	1.87000457641456e-05	53476	0.00559435914857342	0.0694661920378074	0.891086687987281	0.00217674375810257	0.0359079623957205	0.001362413821089
1.9012744381598e-05	0.000227091212495547	8.61596381363982e-07	1.32672957566321e-05	1.78815854862633e-07	0.000260411664870004	3840	0.0751592082980989	0.0730103407275901	0.872047005301817	0.00330859365226242	0.0509473942469322	0.000686666071398519
1.05968630866196e-05	5.96848210324057e-05	2.22677267794852e-07	1.61306552685703e-06	9.87914101697011e-10	7.21184148277788e-05	13866	0.021403918814044	0.14693699399696	0.827594743657844	0.00308766170646723	0.0223669021387822	1.36984999470133e-05
1.30359829348673e-09	1.1590780292788e-06	6.90052642809463e-09	7.89659777502451e-06	4.78896282650699e-08	9.11176955728996e-06	109748	0.00272981059333821	0.000143067522207448	0.127206688227916	0.000757320121487686	0.866637125244982	0.00525579888340737
9.05380199068182e-09	1.53669624334444e-06	5.69231337956779e-09	1.24251875046158e-06	3.95867557403454e-08	2.83354786491661e-06	352914	0.000849704360442627	0.00319521759373853	0.542322316969104	0.00200889967310833	0.438502827443202	0.0139707383208472
3.47656946359812e-07	2.74681268082274e-05	1.00211650102706e-07	1.0201943462821e-05	1.65445817710642e-07	3.82833846852216e-05	26121	0.0114195317201541	0.00908114444995812	0.717494731306526	0.00261762774965376	0.266484887548598	0.00432160894526413
5.19487926285758e-05	0.000418401893012455	2.21206820517868e-06	2.29839692194628e-05	4.18472480825686e-07	0.000495965195546498	2016	0.138281362393484	0.104742818841016	0.843611400093152	0.00446012789817082	0.0463418994434418	0.000843753724219652
0.000258359911128465	0.000785175571977775	3.15000449225949e-06	1.23376529838575e-05	3.32044700683628e-07	0.00105935518528304	944	0.272379028255368	0.243884123774253	0.741182544708071	0.00297351118493639	0.011646379944382	0.000313440388357482
2.6153528758807e-05	0.000138373319173465	5.68563517827574e-07	3.87044933464638e-06	3.36633145631598e-08	0.000168999524099309	5917	0.0494401401730847	0.154755043827452	0.818779342195974	0.00336429064435394	0.0229021315608675	0.000199191771353026
6.10703874947793e-07	2.51809008916559e-05	1.18603905347673e-07	6.29408718929598e-06	8.3574425757318e-08	3.22878702870047e-05	30971	0.00963975426778885	0.0189143436689781	0.779887328207918	0.00367332698915758	0.194936585576821	0.00258841555712503
5.3298438820851e-07	1.51624855651398e-05	5.9056027910915e-08	2.16097979714154e-06	9.68041711430547e-08	1.80123099495438e-05	55518	0.00538916770312492	0.0295900075948898	0.841784624382604	0.00327864821759914	0.119972385729254	0.00537433407565289
5.84118222949559e-07	2.88546256741402e-05	1.01493246095655e-07	6.45525489858517e-06	1.82515038943174e-07	3.61780070807138e-05	27641	0.0107949106728936	0.0161456716409608	0.797573664291818	0.0028053852128787	0.17843036196503	0.00504491688931289
2.41493281020778e-05	0.00021729921481263	8.54061285084657e-07	9.89997015740819e-06	6.41694590495557e-07	0.000252844268947696	3955	0.0730566921202552	0.0955106801612869	0.859419182079942	0.00337781547764221	0.0391544178502069	0.00253790443092186
1.30588382855222e-06	2.3392342379949e-05	8.9040897739401e-08	2.05155966848409e-06	3.90320149064489e-08	2.68778587896311e-05	37205	0.00803104346426764	0.0485858579276412	0.870320160658527	0.00331279728925992	0.07632898455719	0.00145219956738171
6.00774641572318e-06	0.000134074573627822	7.19609939197979e-07	2.07096471342066e-05	9.85339408008971e-09	0.00016152143051103	6191	0.0473048803659251	0.0371947325919263	0.830072970525521	0.00445519790730703	0.128216095342174	6.10036330715683e-05
4.82391052190756e-06	3.07890272144648e-05	1.18280660487758e-07	9.70822294397844e-07	7.0277740394906e-08	3.67723184316529e-05	27194	0.0109712701272303	0.131183203225914	0.837288170222148	0.00321656793839639	0.0264008998019059	0.00191115881163512
3.94891493141671e-06	4.97587307117765e-05	2.3359149181308e-07	3.78672340532357e-06	3.15229033574625e-07	5.80431895739045e-05	17229	0.0172627241355023	0.0680340787679954	0.857270785376471	0.00402444272149544	0.0652397539336129	0.00543093920042513
1.85925657177166e-05	0.000176342541765905	7.41644463070356e-07	9.05903406995338e-06	5.05161512330009e-07	0.000205240947528975	4872	0.0597209665768176	0.0905889684371671	0.859197659575263	0.00361353069160653	0.0441385317063714	0.00246130958959197
1.93185265720462e-05	0.000179188374270663	7.84522683717353e-07	9.37140956203893e-06	3.35065977696315e-08	0.000208696339686235	4792	0.0606953729570138	0.0925676348760628	0.858608131508507	0.00375915880890314	0.0449045228877919	0.000160551918735168
1.25593448634434e-05	0.000191151481178651	1.11041861539699e-06	2.1792317461396e-05	1.9252087015557e-07	0.000226806082989043	4409	0.0657858106081431	0.0553748148988146	0.842796977309843	0.00489589432859541	0.0960834787771052	0.000848834685641438
9.59738871653268e-07	3.72419231530759e-05	1.39811451913388e-07	6.98541432916172e-06	1.058355975593e-07	4.54327234033635e-05	22011	0.0135376570747793	0.0211243966850162	0.819715842751322	0.0030773293221299	0.153752929736204	0.00232950150532831
1.45940871373627e-05	7.222961564429e-05	3.95306097859089e-07	2.51634670855777e-06	5.30157000602848e-08	8.97883712881299e-05	11137	0.0265781363813609	0.162538722197449	0.804442876154931	0.00440264248240516	0.0280253074251992	0.000590451740016066
2.55638280215493e-05	0.000106219881624071	3.74713023391415e-07	2.00269035644697e-06	3.93053213510518e-08	0.00013420041834681	7452	0.0394630492721513	0.190489927948552	0.79150186663033	0.00279218968172704	0.0149231305022573	0.000292885237134479
4.80301543911381e-06	7.7845730042118e-05	4.19554974691656e-07	8.75385630820483e-06	6.06453700072279e-08	9.18828021341355e-05	10883	0.0271896292303343	0.0522732799561566	0.847228515391537	0.00456619699167606	0.095271978051186	0.000660029609444153
6.72947027105387e-06	0.000126847300162337	4.80742343566203e-07	1.16787289957046e-05	1.82355143364697e-07	0.000145918596916027	6853	0.0428343152663552	0.0461179754553599	0.869301808290656	0.00329459269569911	0.0800359189475037	0.0012497046107813
0.000174218103565771	0.000875445958341226	3.88584975197478e-06	2.52162738183182e-05	2.3688190831327e-06	0.00108113500456042	925	0.277122826507081	0.161143708076131	0.809747121912099	0.00359423174310661	0.0233238899045461	0.00219104836411789
3.49661169376221e-08	5.83985762409753e-06	1.53976406178115e-08	3.30960475555081e-06	9.62448629283086e-08	9.29607100013208e-06	107572	0.00278494907692217	0.00376138660484901	0.628207080605834	0.0016563600490565	0.35602188876395	0.0103532839763101
1.58236705647583e-05	6.69255584349318e-05	2.86043508269945e-07	1.55590582547698e-06	7.03988166467414e-09	8.45982182151016e-05	11821	0.025061160874444	0.187044962631773	0.791098912565334	0.00338120015178858	0.0183917091672178	8.32154838861305e-05
3.75669942250971e-06	7.17772981848536e-05	4.11563558754394e-07	1.01240486001969e-05	1.32137462555811e-07	8.62017472288704e-05	11601	0.0255300909351428	0.0435803164468983	0.832666395894284	0.00477442246804662	0.117445979062547	0.00153288612822405
8.56595837875394e-06	8.59443487329824e-05	4.46664442873796e-07	5.76685559697073e-06	3.9166573891719e-08	0.000100762993725473	9924	0.0297780519126628	0.0850109555308745	0.852935641899809	0.00443282227293412	0.0572318803139419	0.000388699982440258
1.6752998467611e-07	1.64943658355013e-05	5.78527211278777e-08	7.33525270110799e-06	1.18190879992847e-07	2.41731921224061e-05	41368	0.00722581266089284	0.00693040388823231	0.682341237846394	0.00239325947665199	0.303445761898733	0.00488933688998799
2.05092387344266e-07	1.59922187736407e-05	7.84360758170201e-08	7.873327961332e-06	3.68176502405962e-08	2.41858928483746e-05	41346	0.00722959543101109	0.00847983527546511	0.66122093874717	0.00324305066216695	0.32553389741248	0.00152227790271843
1.72287983903407e-05	0.000205813193693949	6.61767278727589e-07	1.01890957056448e-05	2.38612738827735e-07	0.00023413146780749	4271	0.0678370721241792	0.0735860008553263	0.87904968785817	0.00282647729894947	0.0435186940100788	0.00101913997747594
1.4668312127221e-05	5.96173241444335e-05	2.24144002884481e-07	1.17157043409217e-06	6.73306933055521e-08	7.57486814019367e-05	13202	0.0224691867797218	0.193644455002302	0.787041081653854	0.0029590482465976	0.0154665455874485	0.000888869509797574
2.00888489976297e-05	0.000181211845670821	7.17751212554266e-07	8.3379266811923e-06	4.64633626609131e-08	0.000210402835924858	4753	0.0611762265668384	0.0954780334082761	0.861261422044415	0.00341131909842982	0.0396283949526709	0.000220830496208267
3.64571404852596e-07	9.50246179079186e-06	4.93452360502485e-08	1.65405515302505e-06	4.09498237062375e-09	1.15745285670904e-05	86397	0.0034663569308494	0.0314977325201109	0.820980460302289	0.00426326098417095	0.142904753609403	0.000353792584025144
3.97282689270904e-07	1.1444226427943e-05	3.12278312727177e-08	1.1569530597589e-06	1.5117309004469e-08	1.304480731725e-05	76659	0.00390582008515505	0.0304552362951005	0.877301300787292	0.00239388980712832	0.0886906975029814	0.00115887560749774
6.88079326722684e-07	9.92054002626777e-06	4.56867191488231e-08	8.47018623257757e-07	3.57780846821268e-08	1.15371027800792e-05	86677	0.00345516792201206	0.0596405648661443	0.859881394434427	0.00395998198331988	0.073416926190541	0.00310113252556821
5.46909938694094e-07	9.52662252070739e-06	3.7816537781018e-08	8.47073232395564e-07	5.76066583764863e-08	1.10160288879545e-05	90777	0.00329937193998631	0.049646741512462	0.864796435957448	0.003432864797801	0.0768946088478212	0.00522934888446745
2.26985542553799e-07	1.10147867859396e-05	4.89488810765481e-08	3.05559561887502e-06	8.27836281807555e-08	1.44291004566258e-05	69304	0.00431940578389434	0.0157310944806381	0.76337307506108	0.00339237232589028	0.211766189310291	0.00573726882210053
9.53992385122601e-06	4.40504547994534e-05	9.34238902595212e-08	5.54748232478459e-07	5.93746287062697e-08	5.42979254021237e-05	18417	0.0161578582757483	0.175695918040598	0.811273257186554	0.00172057936961008	0.010216748215886	0.00109349718735198
5.22942097461283e-06	6.60839660086856e-05	2.50698118481494e-07	4.07660979951026e-06	9.68143797352219e-08	7.57375092810254e-05	13203	0.0224659101983229	0.0690466457671451	0.872539467379101	0.00331009193280008	0.0538255065186251	0.00127828840232903
3.86688060363257e-06	0.000103215219648735	3.8714290428945e-07	1.33228236945009e-05	1.50134997451126e-07	0.000120942201848609	8268	0.0356344497864455	0.0319729634860872	0.853426000776272	0.00320105718576267	0.110158600479077	0.00124137807280092
4.42601229192509e-06	0.000123515023128666	5.15134126981731e-07	1.85468536142898e-05	6.42836212358041e-07	0.00014764585937422	6773	0.0433302424651422	0.0299772192101033	0.836562729575822	0.00348898458219598	0.125617160500798	0.00435390613108032
6.3838149518332e-06	8.52651265994059e-05	3.77805349126982e-07	6.49525042556217e-06	4.12120504732769e-08	9.85632093764015e-05	10146	0.0291374930151258	0.0647687407119035	0.865080663858948	0.00383312750789381	0.0658993397907485	0.000418128130506514
4.25782807062857e-05	0.000232553574960216	8.19456191825163e-07	5.7617600346036e-06	5.84314823534901e-08	0.000281771503375284	3549	0.0810681926926159	0.151109250567389	0.825326806204686	0.00290822947675355	0.0204483418854804	0.000207371865690998
4.76227517939301e-06	4.92402861357948e-05	2.37835746778263e-07	3.16335122498177e-06	3.12046471623243e-09	5.74068687516641e-05	17420	0.0170750945388157	0.0829565395735847	0.857742064783275	0.00414298414022745	0.0551040545107257	5.43569921873152e-05
5.49637133965683e-05	0.000358445108667203	2.45917861904903e-06	2.06676557891432e-05	5.94792943022876e-07	0.000437130449414986	2288	0.12292941534421	0.125737553790011	0.819995745313354	0.00562573168339145	0.0472802931408754	0.00136067607236899
8.92307617062278e-06	0.000105717707635858	4.95690728356846e-07	7.56012786849454e-06	4.87077531232579e-07	0.000123183679934564	8118	0.0362827921880755	0.0724371619305637	0.858211961941836	0.00402399675525328	0.0613728041937901	0.00395407517855706
7.23112088427151e-06	6.4028093981784e-05	2.25973509908233e-07	2.57402131958903e-06	7.18610883867987e-10	7.40599283064366e-05	13503	0.0219737817338039	0.0976387778064194	0.864544368944781	0.00305122506969256	0.0347559250791945	9.70309991247361e-06
0.000100267636202826	0.000460901013153302	1.52903295030682e-06	9.05582153418202e-06	4.17642730124285e-07	0.000572171146570742	1748	0.15776859076952	0.1752406370083	0.805529981572249	0.00267233494640712	0.0158271202392104	0.00072992623383299
1.06837127441839e-05	0.000167092509731606	6.28582378213035e-07	1.26728959845545e-05	1.16897481933386e-06	0.000192246675657892	5202	0.0560476088626438	0.0555729388173965	0.869156822399115	0.00326966578777994	0.0659199746429234	0.00608059835278547
0.000165004023114657	0.000487950289654236	1.86187839597143e-06	7.08927421573995e-06	1.80904423333883e-07	0.000662086369803938	1510	0.180197395344498	0.249218275198021	0.736988876237902	0.00281213823586609	0.0107074764548306	0.000273233873380378
1.73714834627128e-05	0.000163268629692045	7.28506093502536e-07	8.81673549084653e-06	1.01226435262155e-07	0.000190286581174369	5255	0.0554922686203272	0.091291163861914	0.858014415333018	0.00382846803493184	0.0463339844377534	0.000531968332382805
1.95161523981229e-05	0.000167696399190802	6.31448731185352e-07	6.98612487109488e-06	7.09811758324058e-08	0.000194901106367038	5131	0.0567991519286842	0.100133615257012	0.860417892523383	0.00323984169692812	0.0358444597945924	0.000364190728085114
7.26172375083465e-05	0.000339191440037965	1.15736316816802e-06	6.96154345794738e-06	2.40874500150946e-08	0.000419951671622442	2381	0.11839569974113	0.172918081806406	0.807691605863913	0.00275594371060998	0.0165770109475982	5.73576714721366e-05
3.01378098349352e-07	1.38659868295492e-05	7.23690318150934e-08	4.2836266988914e-06	9.67534701728346e-09	1.85330360056223e-05	53958	0.00554453433905977	0.016261669068032	0.748176759886653	0.00390486652015024	0.231134645051782	0.000522059473383006
3.29649209792716e-06	0.000106644968130126	6.80167614688085e-07	2.83886609925751e-05	1.52243234130047e-06	0.000140532721176617	7116	0.04128629063409	0.0234571142601319	0.758862186950029	0.0048399234640399	0.202007480926077	0.0108332943997229
2.90867899853275e-06	9.33242131458154e-05	4.99137070531355e-07	2.06520138106426e-05	1.72882600299164e-07	0.000117556925625821	8507	0.0346544422356005	0.0247427276874436	0.793864016509435	0.00424591803395818	0.175676708970572	0.00147062879859109
4.8167293273267e-11	2.40073466736629e-07	8.44875659351292e-10	5.42059977382248e-06	6.2428714971881e-07	6.28585343323054e-06	159087	0.00188398502483667	7.6628088428896e-06	0.038192660596804	0.000134409061287495	0.862349055923918	0.0993162116091473
8.80976108087259e-06	0.000121193116854908	5.51372103958765e-07	9.76842639566811e-06	4.42819832175628e-07	0.000140765496267583	7104	0.041353247114842	0.0625846625377996	0.860957550453489	0.00391695492559237	0.0693950339726659	0.00314579811045361
9.99552452434961e-06	0.000133205844482145	3.43707579880001e-07	5.89959039882182e-06	2.07161244225438e-08	0.000149465383109619	6691	0.0438523825113395	0.0668751808371497	0.891215355092964	0.00229957982730974	0.0394712827551181	0.000138601487458473
4.75780279194647e-05	0.00023103218106287	1.12866871271143e-06	7.0544274429444e-06	7.23403773871528e-08	0.000286865645515377	3486	0.0824718697043022	0.165854743024341	0.805367197761871	0.00393448546508135	0.0245913986328706	0.000252175115835803
8.53913912402148e-07	2.89120341534834e-05	1.02362566551829e-07	4.46039655141406e-06	1.01202150620834e-07	3.44299093344723e-05	29045	0.0102759881394997	0.0248015149882252	0.839735994440618	0.00297307104579973	0.129550052196861	0.0029393673284962
3.32995170443564e-05	0.000130541504751308	9.08780748180584e-07	4.58283691903928e-06	5.96498820829404e-08	0.000169392289344967	5903	0.0495521565893023	0.19658224806527	0.770646085817167	0.00536494755277705	0.0270545780847577	0.000352140480027774
3.79525434564736e-06	3.00096651592798e-05	1.40933268706194e-07	1.43311339812399e-06	3.51756227150981e-08	3.54141417944725e-05	28237	0.0105681907520568	0.107167762744987	0.847392133160878	0.0039795759988794	0.0404672632317656	0.000993264863489883
1.51913510787082e-05	0.000107519247837482	4.17073531458692e-07	3.79818205012119e-06	2.87500671764706e-08	0.000126954604564946	7877	0.0373725434473071	0.119659709317095	0.846910974248894	0.00328521783741471	0.0299176391682443	0.000226459428352305
8.23031354483125e-08	4.53322377610973e-06	1.82145910224628e-08	1.29021605613345e-06	5.14609089247313e-08	5.97541846763869e-06	167352	0.00179102509305062	0.0137736186836194	0.758645407122612	0.00304825362794394	0.215920619304058	0.00861210126176605
2.26648863534032e-07	7.84592581363213e-06	2.75529037765318e-08	1.22664759488414e-06	2.61146995599016e-08	9.35288987538673e-06	106919	0.00280194728182837	0.0242330302776777	0.838877172528209	0.00294592410940715	0.131151720080893	0.0027921530038139
2.87548838036353e-07	1.11557179371829e-05	4.50339628128815e-08	2.24728188963431e-06	2.76679284507978e-07	1.40122619121744e-05	71366	0.00419488481261643	0.0205212291804594	0.796139695868113	0.00321389673524118	0.160379666303681	0.0197455119125049
9.59902947242448e-07	2.42740646417138e-05	1.04240457350764e-07	3.39126062849556e-06	3.66671079306749e-08	2.87661357827333e-05	34763	0.00859283360462826	0.0333692003156929	0.843841690279589	0.00362372124424631	0.117890725890655	0.00127466226981673
2.95000083804185e-05	0.000270027943193521	1.30026706622876e-06	1.53403377286226e-05	1.30255660726408e-06	0.000317471112976055	3150	0.0908602491199436	0.0929218665089808	0.85055909705362	0.00409570198069277	0.0483204206669968	0.00410291378971013
4.63764167669278e-06	6.42370065036295e-05	3.4152325855589e-07	6.08747016958421e-06	1.3640780352277e-08	7.53172823888147e-05	13277	0.0223426572866264	0.0615747346372857	0.852885346712527	0.004534460720354	0.0808243470357641	0.000181110894068885
5.54458068287031e-07	2.52122730196516e-05	1.0772390933388e-07	6.30515586631533e-06	6.69755737041497e-08	3.22465864372919e-05	31011	0.00962748803098257	0.0171943182068357	0.781858664906451	0.00334062985374791	0.195529405215544	0.00207698181742099
1.21850616706675e-07	1.43247972423456e-05	7.02439952118551e-08	1.06351055935466e-05	6.75936550617362e-08	2.52195911028724e-05	39652	0.00753742281293424	0.00483158573862828	0.568002755632071	0.00278529477045544	0.421700159616595	0.00268020424225028
1.91674781657906e-06	4.25601515384158e-05	1.73044584691711e-07	4.9448027733225e-06	1.89429506269013e-07	4.97841762192781e-05	20087	0.014824641427529	0.0385011455876382	0.854893156230133	0.00347589531118328	0.0993247884938932	0.00380501437715182
1.2070379846618e-05	6.16337373154792e-05	1.35151465178286e-07	8.87562820301223e-07	3.46407376420693e-08	7.47614721852188e-05	13376	0.0221796138811279	0.161451874793397	0.824405078096695	0.00180776891128432	0.0118719280714847	0.000463350127138323
1.17180541063139e-06	3.4115032198546e-05	1.38886308274997e-07	5.20383349709311e-06	2.35204736477381e-09	4.06319094619103e-05	24611	0.0121158255929941	0.0288395358758582	0.83961183833919	0.0034181585388005	0.128072580540951	5.78867052009628e-05
8.48102258705192e-07	1.68843627676314e-05	1.05108476692356e-07	2.69130817056686e-06	3.27399636901817e-08	2.0561621637286e-05	48634	0.00614956346479201	0.041246856579019	0.821159102403367	0.00511187680361524	0.130889879117632	0.0015922850963667
3.51837250218602e-05	0.000222746169133731	1.06845741794829e-06	8.70923421028728e-06	3.82118787550192e-08	0.000267745797662581	3735	0.0771923792165315	0.131407197905677	0.831931522654334	0.00399056652719078	0.0325279959062619	0.000142717006536082
5.57854561728605e-06	6.65906710793051e-05	3.6039015955236e-07	5.53544547927003e-06	1.05320820270433e-07	7.8170373155684e-05	12793	0.0231791669780935	0.071363937411119	0.851865846241814	0.00461031647929591	0.0708125758622854	0.00134732400548577
2.17843323856168e-06	2.41918099452484e-05	8.37570004914438e-08	1.19620540619733e-06	7.87763294530881e-08	2.77289819199519e-05	36063	0.00828430436140393	0.0785616018954604	0.872437726530507	0.00302055808371305	0.0431391750930683	0.00284093839725164
7.64472105276894e-07	2.89672890626516e-05	9.90600414126646e-08	4.83129966853781e-06	8.89064279211681e-08	3.47510273058002e-05	28776	0.0103713322949771	0.0219985469364613	0.833566409641559	0.00285056440320343	0.139026096294179	0.00255838272459729
3.86791687585708e-06	5.40147794140992e-05	2.81687566061263e-07	5.06143033788227e-06	7.71806579640075e-08	6.33029948518638e-05	15797	0.0188122972765431	0.0611016411610294	0.853273680660763	0.00444983000757617	0.0799556221585818	0.00121922601204918
4.61580327938871e-06	8.2241674353957e-05	3.8747795401051e-07	8.88934483025209e-06	2.19693827681022e-07	9.63539942452893e-05	10378	0.0284937637390577	0.0479046386768173	0.853536742281732	0.00402140001611249	0.0922571492741899	0.00228006975114851
2.87385256521959e-05	0.000201652796429041	9.489413867901e-07	8.5730428357578e-06	8.5579728009488e-08	0.000239998886031795	4167	0.0694768341810162	0.119744412681935	0.840223885048895	0.00395394079731014	0.0357211776167247	0.000356583855135688
8.17513549343076e-05	0.00033934255746808	1.2978822659258e-06	6.9363884585784e-06	2.11996697466655e-08	0.000429349382796638	2329	0.120878771030345	0.190407528716605	0.790364609954056	0.00302290469703677	0.0161555803653358	4.93762669660264e-05
2.36238065597664e-07	3.03621393533212e-05	1.05474262485213e-07	1.74974208688654e-05	8.72937454055852e-07	4.90742100043253e-05	20377	0.0146147763391782	0.00481389441779792	0.618698484410551	0.00214928090489723	0.356550230096892	0.0177881101698614
2.02213776003752e-05	9.46789674685575e-05	3.98572705576356e-07	2.4004144353973e-06	6.92569812498771e-08	0.000117768589191156	8491	0.0347157460471199	0.171704337627352	0.803940746160075	0.00338437191371472	0.0203824674464008	0.000588076852457344
3.47739919262244e-05	0.000160757980008926	5.44185705698735e-07	3.2369134200126e-06	2.26096733388687e-07	0.00019953916779425	5012	0.0581108848739386	0.17427150925116	0.805646238710825	0.00272721246517305	0.0162219450737123	0.00113309449913022
3.95548595633102e-07	1.75371910674718e-05	6.8340222524609e-08	3.89867228967673e-06	8.25889186126096e-09	2.19080110671675e-05	45645	0.00655092384081568	0.0180549751604742	0.800492158494202	0.00311941701668334	0.177956468879071	0.000376980449568888
5.99052778247324e-06	3.80378686414327e-05	1.32297838751731e-07	1.08032036533996e-06	9.39373423001512e-08	4.53349519702977e-05	22058	0.0135087209860966	0.132139277138709	0.839040673658462	0.00291823048226475	0.0238297454477896	0.00207207327277409
3.444376570132e-06	7.96619439659868e-05	3.27099401104884e-07	9.74457839048733e-06	2.48883860445424e-08	9.32028867137555e-05	10729	0.0275748461873394	0.0369556855112263	0.854715414669981	0.00350954152428208	0.104552323796739	0.000267034497772366
8.27358469927847e-08	5.08160452899028e-06	1.49670748797351e-08	1.18228838973937e-06	1.02833996191448e-07	6.46442983679362e-06	154693	0.00193745592388717	0.0127986302089438	0.786087042057026	0.0023152969801833	0.182891363908096	0.0159076668457515
7.48293927843928e-08	4.64687219357255e-06	2.2184341819854e-08	1.77175627538146e-06	7.87553085086738e-08	6.59439751206693e-06	151644	0.00197637017992836	0.0113474191762726	0.704669711686223	0.00336411958473225	0.268675989298396	0.0119427602543767
1.04205670896289e-06	1.76569567459014e-05	8.82200869403867e-08	1.92249479392482e-06	9.34426750065701e-09	2.07190726032301e-05	48265	0.00619650813838724	0.0502945633194233	0.852207870691502	0.00425791678178844	0.0927886508600343	0.000450998347252291
6.78326431530873e-06	0.000125606138033646	5.26006231278998e-07	1.2552100874614e-05	6.39894145015072e-09	0.000145473908396298	6874	0.0427065959615575	0.0466287349400819	0.863427259350671	0.00361581150240399	0.0862842073399154	4.39868669281836e-05
2.94197345395613e-06	6.01256959090217e-05	2.1109814664229e-07	5.55369656024735e-06	1.83290766819961e-07	6.90157548366874e-05	14489	0.0204925551472704	0.0426275632414331	0.871187978039183	0.00305869503480493	0.080469982156815	0.00265578152776397
2.02429305139741e-06	1.81251895152349e-05	8.3239431897098e-08	9.58412954078221e-07	3.12609868244744e-08	2.12223959394321e-05	47120	0.00634656130272415	0.0953847556691837	0.85405953064694	0.00392224478963921	0.045160450159044	0.00147301873519333
2.9140832323563e-05	0.00013360885776131	7.00987431060882e-07	4.13477511860643e-06	6.47614011622453e-08	0.000167650214035702	5965	0.0490552174838081	0.173819237220641	0.79695011742041	0.00418124984267304	0.0246631067093413	0.000386288806934978
2.12532097869684e-06	7.46512723396208e-05	3.51401615661528e-07	1.59109764538107e-05	2.60128874766422e-07	9.32991002625562e-05	10718	0.0276029165423016	0.0227796513869469	0.800128534246762	0.00376639876132392	0.170537297884278	0.00278811772068952
5.61592687292849e-07	3.71613257514447e-05	1.46228682618165e-07	1.24713722582145e-05	1.00296297749512e-07	5.04408156773196e-05	19825	0.0150187035415628	0.0111336955945652	0.736731261230456	0.00289901502691035	0.247247632512456	0.0019883956356124
3.62285726919139e-06	5.24738420939949e-05	2.29115842775572e-07	4.26991800088207e-06	4.23690940167698e-08	6.06381023008607e-05	16491	0.0180275070371577	0.0597455581841315	0.865360888664388	0.00377841380389505	0.0704164187015046	0.00069872064608078
0.000198956213327242	0.000662474620866021	3.75255637745934e-06	1.61004493910557e-05	1.2275500923619e-06	0.000882511390054139	1133	0.232694544438169	0.225443224381542	0.750669768494863	0.00425213364920892	0.0182438998210187	0.00139097365336735
3.14340402632248e-06	4.0468972349633e-05	1.91956008394028e-07	3.17901829450955e-06	1.38073730983217e-08	4.69971580519574e-05	21278	0.0140005465952708	0.0668849810630531	0.86109403264114	0.00408441736374384	0.0676427772716599	0.000293791660403318
5.48567363836386e-06	3.33283345072152e-05	1.34803411825079e-07	1.05321328974697e-06	3.71118868644065e-08	4.00391367340155e-05	24976	0.011940125644897	0.137007790023192	0.832393933181404	0.00336679116536885	0.0263045953448892	0.000926890285146378
1.40181520200003e-06	1.46229856915875e-05	4.69324700657457e-08	6.29548351035656e-07	4.40079537860583e-09	1.67056825100675e-05	59860	0.00499920876764537	0.0839124771559163	0.875330037116118	0.00280937160379184	0.0376846830805185	0.000263431043655578
5.09033070994519e-06	0.000111336528951278	3.46742438133657e-07	9.77464760054192e-06	3.62315760202995e-07	0.000126910565460101	7880	0.0373598237732996	0.0401095897058745	0.877283373119002	0.00273217944366237	0.0770199672903901	0.00285489044107128
1.56168700282916e-07	1.83444867755886e-05	6.23583070199031e-08	9.43813015635425e-06	9.54848374475127e-08	2.80966287766932e-05	35591	0.00839368172996235	0.00555827183126189	0.652907041673476	0.00221942310287528	0.335916818753124	0.0033984446392629
2.41389351571394e-05	0.000160801422154412	5.25894959947905e-07	4.50898529773301e-06	6.72197036184891e-08	0.000190042457272851	5262	0.0554230798557848	0.127018643641732	0.846134197915278	0.00276724984245419	0.0237261997263027	0.000353708874233189
1.68227428705157e-05	9.62169461517726e-05	3.57115509500907e-07	2.62751751778085e-06	7.55810793014715e-08	0.000116099903128872	8613	0.0342323416189479	0.144898853635066	0.82874269106815	0.00307593288087852	0.0226315220510072	0.000651000364897601
1.43187877356796e-05	6.926222692086e-05	2.7408857478423e-07	1.7051801101154e-06	7.19245489262578e-08	8.56322078903655e-05	11678	0.0253635627170899	0.167212642163938	0.808833832820662	0.00320076501046364	0.0199128359775393	0.000839924027397991
2.65409841568138e-05	0.000203702496110911	9.59393276188488e-07	9.48192557450135e-06	1.40672364309346e-07	0.000240825471482725	4152	0.0697076081207404	0.110208376187972	0.84585112553397	0.00398376994875855	0.0393726025578716	0.000584125771427951
6.24219861746692e-05	0.000484468674570717	1.85534169572148e-06	1.85837438969211e-05	1.39008097038817e-07	0.000567468754435067	1762	0.156578923221572	0.110000745744692	0.85373629963648	0.00326950458720592	0.0327484883558423	0.00024496167577932
2.00295488388645e-05	0.000209284149482348	8.55951305862512e-07	1.1524101842894e-05	7.9964887103818e-08	0.000241773716357073	4136	0.0699722778355598	0.0828441947315856	0.865619938493474	0.00354029924658298	0.0476648248475205	0.000330742680836815
2.77893891849238e-06	6.36891242678225e-05	3.03168202022009e-07	8.94632006116198e-06	3.05116905822972e-08	7.57480631400811e-05	13202	0.0224690054549652	0.0366866003339687	0.840802016944538	0.00400232282456331	0.118106255002422	0.000402804894507624
2.86525090971513e-06	4.02332095003012e-05	1.78935908913281e-07	3.23227248045661e-06	5.62415829998162e-08	4.6565910382386e-05	21475	0.0138729693846408	0.0615310832793024	0.864005646403507	0.00384263740242401	0.0694128484531734	0.00120778446159382
1.03382031815147e-05	0.000108588461860853	4.09175776266834e-07	5.53205956165667e-06	4.31711243000623e-08	0.000124911071504591	8006	0.0367821398285294	0.0827645064363629	0.869326157824702	0.00327573666079547	0.0442879842036527	0.00034561487448673
5.13116831827516e-05	0.000363062891759056	1.81910828028497e-06	1.6591394318337e-05	4.37119833423397e-07	0.000433222197373853	2308	0.12190002015261	0.118441953098889	0.838052375801389	0.00419901909761829	0.0382976551499722	0.00100899685213078
2.62551842155969e-06	5.19683246300859e-05	2.53570164431404e-07	6.45966934959448e-06	1.9579215780295e-07	6.15028747234744e-05	16259	0.0182822443687146	0.0426893609992117	0.844973911605641	0.00412289938594726	0.105030364493336	0.00318346351586425
3.27598912908361e-06	5.6778251665637e-05	1.48937761139687e-07	3.32211834220365e-06	1.68164121481407e-07	6.36934610195453e-05	15700	0.0189272340234632	0.0514336805795233	0.891429838428998	0.00233835245809587	0.0521579183958022	0.00264021013758074
4.01125726573257e-05	0.000247335380050589	1.14196429380361e-06	9.06698044056668e-06	1.13275521267096e-07	0.000297770172963552	3358	0.0854694034641045	0.134709841009615	0.830625101194617	0.00383505265970138	0.030449592550952	0.000380412585114633
1.56969544833464e-05	9.76746125903675e-05	5.09349180255826e-07	4.07744728795087e-06	3.35657596609673e-08	0.000117991929301582	8475	0.0347804275124581	0.133034136963942	0.827807572674873	0.00431681372845387	0.0345570015854992	0.000284475047231195
7.60515601578095e-08	1.17019904590522e-05	4.27711038013132e-08	8.47670196678773e-06	4.14506692149151e-07	2.07120217819482e-05	48281	0.00619440595336906	0.00367185593750645	0.564985426446934	0.00206503760239335	0.409264824845622	0.0200128551675442
1.6877530576898e-07	5.97627051055864e-06	2.57007351043268e-08	1.17031431185216e-06	5.26962752698651e-08	7.39375713855397e-06	135249	0.00221567709746584	0.0228267310659852	0.808286017320748	0.00347600477304198	0.158284115899571	0.00712713094065342
5.5407311936111e-05	0.00025012184805784	1.2869152954974e-06	7.47767690018455e-06	2.92554418297872e-08	0.000314323007631463	3181	0.0900009516478174	0.176275075609721	0.795747819870388	0.0040942446599591	0.0237897854074748	9.30744524565273e-05
6.91558224833816e-07	3.01237536765939e-05	1.01600432111814e-07	5.69755906049233e-06	2.95373264416475e-07	3.69098446584483e-05	27093	0.0110120760055679	0.0187364165640162	0.816144146781144	0.00275266485275112	0.154364211315861	0.00800256048622699
4.47191699379586e-07	1.85584597505158e-05	6.43498865202672e-08	3.43616125261414e-06	1.18465398283179e-08	2.25180091288581e-05	44409	0.00673271184808288	0.0198592911487226	0.824160770355674	0.00285770763090238	0.152596139070328	0.000526091794373414
9.3897779952712e-07	1.21596340415372e-05	5.64578703652626e-08	9.40160379753175e-07	1.20717607163775e-08	1.41073018518991e-05	70885	0.0042232771844779	0.0665597014499774	0.861939027688719	0.00400203178169482	0.0666435289769185	0.000855710102690712
6.41599399428673e-05	0.000416523705194955	1.41987495934533e-06	1.18835412373738e-05	8.22676395400125e-08	0.000494069328974081	2024	0.137790869049595	0.129860196090483	0.843047080173652	0.00287383748813887	0.0240523759328465	0.000166510314879976
0.000161524480276462	0.000513986408159583	1.50003880758309e-06	6.14709358881169e-06	6.1645838366017e-08	0.000683219666670806	1464	0.185381969858425	0.236416614093588	0.752300370192997	0.00219554395278532	0.00899724332990188	9.02284307277116e-05
3.01413738060963e-06	6.22965608061912e-05	2.73710632709864e-07	7.28272302530819e-06	2.32594042910139e-07	7.3099725887729e-05	13680	0.0216919894727939	0.0412332241195942	0.852213329799212	0.00374434554146271	0.0996272275561393	0.00318187298359191
3.45024876050638e-06	3.45787429939349e-05	1.70875819094198e-07	2.20258790144854e-06	6.07531969330324e-10	4.04030630069533e-05	24751	0.0120479983791372	0.0853957225944132	0.855844592475177	0.00422927883128044	0.05451536931914	1.50367799893233e-05
5.42267224675509e-07	3.6555841779021e-05	1.34069407849103e-07	1.16489682625541e-05	4.87694517213926e-07	4.93688411913137e-05	20256	0.0147018743423831	0.0109839974281373	0.740463841096861	0.00271566851912847	0.235957903435734	0.00987858952013916
8.34706400926225e-08	1.60847076556035e-05	6.84928023612512e-08	1.7022186455685e-05	8.68158697212111e-10	3.32597257124396e-05	30066	0.0099284677332091	0.00250966110828158	0.483609149235634	0.00205933154570887	0.51179575570939	2.61024009854479e-05
0.000106935434446702	0.000551523826084006	2.68666506433126e-06	1.78662614118376e-05	6.6174468408914e-08	0.000679078361475285	1473	0.18436857563599	0.157471420845139	0.812165218879645	0.00395634026461177	0.0263095725403818	9.74474702229522e-05
1.5514142204808e-05	0.000123923416474691	4.42152239456806e-07	4.54537730520722e-06	1.20820259831197e-07	0.000144545908483994	6918	0.0424400097383579	0.107330206489559	0.857329119685275	0.00305890525781134	0.0314459077595444	0.000835860807810937
0.000174251248359052	0.000721737429504692	3.02982139331078e-06	1.61831901377587e-05	6.38486011111898e-09	0.000915208074254925	1093	0.240190959566036	0.190395226245038	0.788604744437228	0.00331052738556461	0.017682525529436	6.97640273368099e-06
2.47400089284516e-05	0.000265957558354476	9.26203631941506e-07	1.28382601791467e-05	1.26393953051953e-06	0.000305725970624536	3271	0.0876502040938976	0.0809221698696805	0.869921380284375	0.00302952225500981	0.0419927039659758	0.00413422362495917
4.08148977006204e-06	6.70267790871388e-05	4.56122487502383e-07	9.64117511264135e-06	4.55522052837555e-07	8.16610885101821e-05	12246	0.0242016542597593	0.0499808396449814	0.820792133805336	0.0055855548318525	0.118063269649402	0.00557820206842769
3.93845934211982e-06	3.74330852388161e-05	1.40075714541391e-07	1.71234091558848e-06	6.03319684425545e-08	4.32842931795083e-05	23103	0.0129016202573418	0.090990496848043	0.864819140827225	0.00323617885962628	0.0395603298519181	0.00139385361318819
3.86808790601208e-07	2.6881769906463e-05	6.68230993159004e-08	5.98196295712042e-06	1.37368794784543e-07	3.34547335482851e-05	29891	0.00998638948309427	0.0115621542775981	0.803526647960434	0.00199741836889703	0.178807670026326	0.00410610936674415
8.35330497200626e-06	0.000101277304439907	2.48713668308894e-07	3.88177572356116e-06	7.58474452149004e-08	0.000113836946248998	8784	0.0335763964047348	0.0733795595125583	0.889669898719707	0.00218482378967613	0.0340994365315322	0.000666281446526136
4.50741730805869e-08	5.77332327942508e-06	2.71861379443432e-08	4.48032214716432e-06	1.42278153142944e-07	1.04681838907573e-05	95528	0.00313554548193717	0.00430582549475315	0.55151145028342	0.00259702525557912	0.427994215034773	0.0135914839314741
7.10222010420724e-09	2.26970974927595e-06	9.13593010720724e-09	3.75653001758374e-06	2.75788171927137e-08	6.07005673426382e-06	164743	0.00181936549157147	0.0011700417994641	0.373919033814636	0.00150508150206198	0.618862422879699	0.00454342000413913
7.7498852943185e-06	9.09020378051413e-05	4.48583066313456e-07	6.77213923793918e-06	5.48006402514469e-08	0.000105927446043964	9440	0.0312802426542553	0.0731622028449738	0.858153776004507	0.00423481432873664	0.0639318655443508	0.000517341277431559
6.23439870480878e-05	0.000371654982254142	1.37254556346113e-06	1.05433363725007e-05	1.52036280669574e-07	0.000446066887518861	2242	0.125278668368174	0.139763763669752	0.833182181088093	0.00307699495718139	0.0236362228793657	0.000340837405608023
1.01938758404714e-05	0.000158194622889445	6.59777876312466e-07	1.31964873808017e-05	3.58535891973591e-08	0.000182280617576228	5486	0.0532206101628947	0.0559240800037804	0.867863105759391	0.00361957231155723	0.0723965474567427	0.000196694468529357
9.58550969282231e-06	0.00015409024857127	7.11947188980515e-07	1.47511270259241e-05	5.28377661244206e-07	0.000179667210140241	5566	0.0524778885433004	0.0533514695605293	0.857642574017781	0.00396258832329392	0.0821024994733872	0.00294086862500828
4.8877197954903e-05	0.000267751130494217	8.29743727593073e-07	5.85261009285845e-06	1.49586050958084e-07	0.00032346026832053	3092	0.092492798976967	0.151107269553331	0.827771311402276	0.0025652106575601	0.0180937526678203	0.000462455719012306
3.507263625149e-09	5.94655283794988e-07	2.70513421431314e-09	5.89757698374101e-07	6.07468807653653e-09	1.19670006808509e-06	835631	0.000358945798770494	0.00293077916403998	0.49691255115121	0.00226049474421924	0.492819975616621	0.00507619932390997
5.73010740988552e-06	0.000107571342531667	3.47969293340259e-07	8.41578561449469e-06	1.57209808796418e-08	0.000122080925830267	8191	0.035963877397132	0.0469369589959718	0.881147827148909	0.00285031663196961	0.0689361221440556	0.00012877507909384
1.48122246085406e-05	0.000145441051280031	6.98280515786334e-07	8.82793620920511e-06	2.7240082894977e-07	0.000170051893442513	5881	0.0497402456895234	0.0871041439685467	0.855274518476316	0.00410627898137689	0.0519131897357523	0.00160186883800772
5.66640404083798e-08	9.96046600881855e-06	3.20843936036868e-08	7.26389901883909e-06	3.60454740985227e-07	1.76735682026549e-05	56582	0.00528808590029473	0.00320614602318211	0.563579798635246	0.00181538856419877	0.411003535649802	0.0203951311275716
1.99326119930013e-06	5.77001555263587e-05	3.21955590712196e-07	1.20026036716173e-05	1.01719323068302e-07	7.21196953110567e-05	13866	0.0214042947638754	0.0276382365552582	0.800060999668599	0.00446418401136585	0.166426156126275	0.00141042363850236
1.37971800806869e-06	8.42019193340856e-05	2.960827936829e-07	2.33525786860895e-05	2.53104255342941e-07	0.00010948340307727	9134	0.0323132205801637	0.0126020745545782	0.769083869951127	0.00270436235411805	0.213297888353069	0.00231180478710832
3.31038357520612e-07	2.6720555783881e-05	9.34896678524729e-08	9.72323860719332e-06	6.46326772735748e-09	3.68747856841748e-05	27119	0.011001673696434	0.00897736356641881	0.724629453110244	0.00253532776171754	0.26368257948591	0.000175276075709676
2.76749056713016e-05	0.0001819963307222	5.34685938673892e-07	4.52624195652978e-06	1.08709051755488e-07	0.000214840873340461	4655	0.0624256208119456	0.128815831182388	0.847121536476853	0.0024887533287326	0.0210678810142286	0.00050599799779819
3.63579976785677e-06	6.00526157774395e-05	2.60629445212223e-07	5.54023756270668e-06	2.03083740182844e-09	6.9491313390617e-05	14390	0.0206322987995547	0.0523202050797287	0.864174424792899	0.00375053272841745	0.0797256130642474	2.92243347080363e-05
7.30064401266592e-08	5.96897265042612e-06	2.16028697923212e-08	2.27198439487293e-06	2.23631006429796e-07	8.55919736164783e-06	116833	0.0025644762955761	0.00852958952130109	0.697375279272328	0.00252393640192475	0.265443627349133	0.0261275674553136
7.44577863111072e-05	0.000307983408994951	1.12869013522459e-06	6.01018907442801e-06	5.42865302609351e-08	0.000389634361045972	2567	0.110337486488119	0.191096560660681	0.790442116470865	0.00289679311699981	0.0154252028961041	0.00013932685535024
2.8413849076861e-05	0.00027688965169795	1.38765353365267e-06	1.74329562976355e-05	4.37880198546378e-07	0.000324561990804646	3081	0.0927927929254687	0.0875452144178008	0.853117923671507	0.00427546531315153	0.0537122546432999	0.00134914195424053
1.14675275448559e-05	0.000186391626590178	1.1074319524221e-06	2.3212993472939e-05	2.43913550219966e-08	0.000222203970915417	4500	0.0644948222688075	0.0516081125715843	0.838831213602068	0.0049838531141446	0.104467050599087	0.000109770113115041
4.09277790782852e-05	0.000148400663869778	5.34165332601718e-07	2.49155447609505e-06	2.48655976160776e-08	0.000192379028354376	5198	0.0560850957209067	0.212745533795364	0.77139730426548	0.00277662974582524	0.012951279031857	0.000129253161473886
3.48600871961832e-08	7.83586445069964e-06	2.5089865618908e-08	7.26383457143902e-06	3.29921604447778e-08	1.51926411353985e-05	65821	0.00454745583268268	0.00229453765711348	0.515767099404609	0.00165144857930259	0.478115326143948	0.00217158821502779
1.21140101256541e-07	8.90191268053047e-06	3.40274944367477e-08	3.21701177668161e-06	7.33314269130003e-08	1.23474234798184e-05	80989	0.00369739764269961	0.00981096189456384	0.720953055111496	0.00275583764437698	0.260541138962291	0.00593900638727255
4.77890932447155e-05	0.000348115897755256	1.32632366100792e-06	1.24534833076441e-05	5.10674015480148e-07	0.000410195471984103	2438	0.115810513038451	0.116503219827272	0.84865855800755	0.00323339420250674	0.0303598751283308	0.00124495283434026
3.76890008886665e-06	5.52682195064773e-05	2.71204225254747e-07	5.11742691954928e-06	1.68443294458012e-07	6.4594194034606e-05	15481	0.0191923205988376	0.0583473506434259	0.855622093169359	0.00419858517174857	0.0792242553070271	0.00260771570843921
4.81422713370869e-06	6.56373865136874e-05	2.88092246920509e-07	5.0546030583055e-06	9.22673473814257e-09	7.58035356873602e-05	13192	0.0224852743926977	0.0635092689286186	0.865888192661599	0.00380051199865795	0.0666803073560106	0.000121719055113693
3.53405667203652e-07	1.64933209702451e-05	5.46768381301815e-08	3.28333823829737e-06	2.79057645086608e-08	2.0212647478385e-05	49474	0.00604550746050569	0.0174843828638271	0.815990136269024	0.00270508047937075	0.162439791314251	0.00138060907352699
8.92129406631207e-07	3.52291896696947e-05	1.83987945903362e-07	9.35426340198012e-06	1.83075373880041e-08	4.56778779615974e-05	21892	0.0136102084338502	0.0195308855499208	0.771252764835372	0.00402794425034466	0.20478760878175	0.000400796582612611
4.38036482427358e-07	2.07360329741025e-05	7.87640098376789e-08	4.79857533762087e-06	1.90461532383944e-07	2.62418703363723e-05	38107	0.00784175613903659	0.0166922737142033	0.790188835944421	0.00300146326569218	0.182859501861414	0.00725792521426936
2.38255946838294e-06	4.0011341361616e-05	2.08239028592446e-07	4.49920309874568e-06	3.98489454956437e-08	4.71411919028327e-05	21213	0.0140431528696476	0.0505409255093479	0.848755403641199	0.0044173475507719	0.0954410127775179	0.000845310521163323
7.45361249554222e-08	6.2353551968747e-06	3.27868147011711e-08	3.52827808801186e-06	1.66949691687347e-07	1.00379059162305e-05	99622	0.00300685721143035	0.00742546558788753	0.621180876660003	0.00326630025971428	0.351495433156722	0.0166319243356727
6.27269527773403e-05	0.00030767775261259	1.43391496253629e-06	9.05654852137423e-06	3.6894629597923e-08	0.000380932063503438	2625	0.108010922083964	0.164667033277376	0.807697177766745	0.00376422753534725	0.0237747078523163	9.6853568215294e-05
5.78728592595169e-06	7.6384843079638e-05	4.04631849972948e-07	6.87339600077891e-06	1.86786025231478e-07	8.9636942881573e-05	11156	0.0265339102926501	0.0645636245492862	0.852158056980552	0.00451411925669467	0.076680392925269	0.00208380628819813
2.25100534209928e-06	3.58554176094176e-05	1.78041868804967e-07	3.64830496187169e-06	6.41004109463299e-08	4.19968701931399e-05	23811	0.0125202864179259	0.0535993594700536	0.853764041094532	0.00423940803174542	0.0868708774033269	0.00152631400034188
4.54293078289754e-05	0.000216301010955652	1.04077021997177e-06	6.37773163112982e-06	7.47072314874299e-08	0.000269223527867216	3714	0.0776014965750972	0.168741967646236	0.80342536430298	0.00386582193694858	0.0236893546476197	0.00027749146621493
6.79551320077263e-06	7.43149031707797e-05	3.75006645118403e-07	5.27701165715094e-06	1.06507860225049e-07	8.68689425340468e-05	11512	0.0257251368173245	0.0782271891718867	0.855482995452066	0.00431692425600123	0.0607468158724588	0.00122607524758696
0.000193214480495821	0.000814166152937525	4.1640978955465e-06	2.26374796329663e-05	5.85810663993481e-07	0.00103476802162585	966	0.266986477494467	0.186722508289576	0.786810314893852	0.00402418494630687	0.021876864340471	0.000566127529794592
2.49291033264337e-05	0.00023233574225467	1.26881543094161e-06	1.52366157299971e-05	5.64050472716192e-07	0.000274334327214758	3645	0.0790150549123806	0.0908712503445417	0.846907292330169	0.00462506986939457	0.0555403178475342	0.00205606960836015
1.82357258663701e-05	0.000228808977634208	8.11416136455389e-07	1.31276107397488e-05	1.16432231367913e-07	0.00026110016260815	3830	0.075350263623031	0.0698418786270065	0.876326446328554	0.00310768146733457	0.0502780642057672	0.000445929371337275
1.02939953491778e-05	0.000162413958462673	7.73886096070979e-07	1.57387937625382e-05	2.18230142766288e-07	0.000189438863813226	5279	0.0552519897678316	0.0543394060857914	0.857342338279657	0.00408514958595814	0.0830811241459705	0.00115198190262294
6.61059586454306e-06	7.59994516919927e-05	3.92090977423016e-07	5.80066908795385e-06	1.45597927195676e-07	8.89484055491083e-05	11242	0.0263327912398074	0.0743194419701358	0.854421742838701	0.00440807201660903	0.0652138624874092	0.001636880687145
4.50969056029404e-07	2.55726175326073e-05	9.78520981750786e-08	7.14447033445947e-06	4.79809143522076e-08	3.33138899356234e-05	30018	0.00994455607467271	0.0135369678203556	0.767626283872115	0.00293727626417	0.214459204501954	0.00144026754140471
1.14683308360788e-05	0.000173397786434544	7.21013174195237e-07	1.40529777293487e-05	3.26768328600151e-07	0.000199966876502767	5001	0.0582317575168179	0.0573511525341054	0.86713254448491	0.00360566303182347	0.0702765276685923	0.00163411228056877
5.01773954314248e-05	0.000322593853744728	1.17597879677519e-06	9.74074234516978e-06	5.43726488192249e-08	0.000383742342966917	2606	0.108762914133959	0.130758036873066	0.840652223183354	0.00306450100784572	0.0253835484243383	0.000141690511395852
1.36024999615633e-06	4.58116934234469e-05	1.38268868363273e-07	5.99646101024167e-06	4.48759959313088e-08	5.33515492941395e-05	18744	0.0158784781711805	0.0254959792949396	0.858675971542577	0.00259165610357377	0.112395255425138	0.000841137633771364
2.95796367160963e-06	5.82837483903632e-05	1.86966549755765e-07	4.74198500792884e-06	2.09786370318158e-07	6.63804499899756e-05	15065	0.0197178062686379	0.0445607655877043	0.878025810297533	0.00281659057424286	0.0714364697534431	0.00316036378707645
2.3081301386565e-06	6.25591165573113e-05	2.48834251727065e-07	8.68599418838151e-06	2.04961061589414e-07	7.40070361976658e-05	13512	0.0219582615009165	0.0311879823492959	0.84531309145014	0.00336230532273246	0.11736714013492	0.00276948074291183
2.46139336044232e-05	0.00017293097834327	8.86892646573967e-07	8.02105904557051e-06	4.49591610437795e-07	0.000206902455250276	4833	0.0601896306044329	0.118963951271866	0.835809213255046	0.00428652548130061	0.038767345877399	0.00217296411438885
8.19264613246995e-06	9.80043508217856e-05	4.4514519201631e-07	6.85447559766591e-06	3.47500216580306e-09	0.000113500092746104	8811	0.0334787174134306	0.0721818452677097	0.863473750995239	0.00392198086579618	0.0603918061371031	3.06167341517203e-05
1.15884038312711e-06	2.64784162070103e-05	1.54492122405719e-07	4.54129602459715e-06	3.99373512724019e-08	3.23729820884127e-05	30890	0.00966504216586295	0.0357965287214579	0.817917117882315	0.00477225490020631	0.140280435462961	0.00123366303306042
4.65392803999492e-07	1.96415020160664e-05	7.08329473426833e-08	3.84674264110763e-06	3.55660569422795e-07	2.4380130977939e-05	41017	0.00728744531021264	0.0190890198424535	0.805635623280266	0.00290535548831868	0.15778186936684	0.0145881320221218
6.95787289713616e-06	5.99666949153845e-05	2.24026963079692e-07	2.48371481485686e-06	2.26209888250881e-07	6.98585194787081e-05	14315	0.0207401893087028	0.0995994897838742	0.858402029743294	0.00320686674655297	0.0355534991779186	0.0032381145483598
2.67871620432235e-05	0.000169265405583773	9.35816229603452e-07	7.61093892149995e-06	1.86148585530224e-07	0.00020478547136363	4883	0.0595924490421784	0.130805969119062	0.826549874152032	0.00456973936369615	0.0371654242404017	0.00090899312480858
2.4624605838327e-05	0.000168631419474065	5.66637620005501e-07	4.99481404240193e-06	1.89171521088123e-07	0.000199006648495888	5025	0.0579603706188823	0.123737603866214	0.84736575761965	0.00284733009820629	0.0250987295155877	0.000950578900342779
2.28945132077276e-05	0.000171919207200056	6.65603943503066e-07	6.43445738131783e-06	1.0416247410011e-06	0.000202955406473605	4927	0.0590758998959028	0.112805633540514	0.8470787262443	0.00327955758887177	0.0317037988448691	0.00513228378144521
0.000123045718563353	0.000591957540832971	2.44019179508038e-06	1.51366100584576e-05	8.6026698989317e-08	0.000732666087948851	1365	0.197385203552111	0.167942423686932	0.807949965979995	0.00333056468044244	0.0206596296831938	0.000117415969435892
1.82622408241541e-05	9.71567007545093e-05	4.28314177141363e-07	2.93122169833494e-06	2.02818001507908e-07	0.000118981295455648	8405	0.0350669056122626	0.153488334063077	0.816571212999829	0.00359984462684746	0.0246359874223055	0.00170462088794042
8.22879766543733e-06	7.56598742148775e-05	4.05752955691559e-07	4.79993817970023e-06	6.35391440591523e-08	8.91579021597658e-05	11216	0.0263939887605892	0.0922946532623861	0.848605366233263	0.00455094776640744	0.0538363741567071	0.000712658581235949
3.85997419407312e-08	5.28298766661371e-06	2.14195550749132e-08	3.77192052260271e-06	3.95219289891457e-08	9.1544494152212e-06	109236	0.00274257963319524	0.00421650065339277	0.577095074426827	0.00233979719624631	0.412031390585991	0.00431723713754233
6.98702995341247e-07	1.68757203453848e-05	4.85697547129514e-08	1.50888582842599e-06	8.49699366545807e-09	1.91403759175305e-05	52246	0.00572571299430125	0.0365041417342964	0.88168176101121	0.00253755490081398	0.0788326120096743	0.000443930344005196
2.39591090233913e-06	4.17345409746893e-05	2.02899985694674e-07	4.54742298682323e-06	3.34533939976388e-08	4.8914228243544e-05	20444	0.0145674797880007	0.0489818809040569	0.853218837817353	0.00414807701113948	0.0929672847781959	0.000683919489255239
1.17899031179293e-05	0.000118976208333049	5.10966507325348e-07	6.63751647278761e-06	4.98703237811705e-07	0.000138413297668903	7225	0.0406764356033278	0.0851789771394063	0.859572095577484	0.00369159983853305	0.0479543265320154	0.00360300091256151
7.27584844577742e-06	0.000114316027662961	5.09192930905436e-07	1.03045112619836e-05	7.41644953941108e-08	0.000132479744797021	7548	0.038967023961064	0.0549204594024929	0.862894383123321	0.00384355307813731	0.077781786776323	0.000559817619725505
1.1665377386141e-06	3.82752776962683e-05	1.71223723614319e-07	7.23220107153796e-06	2.39409290187922e-08	4.68691811590535e-05	21336	0.013962688547776	0.0248892280548999	0.816640631428545	0.00365322626468043	0.154306111024108	0.000510803227765963
0.000310997276794681	0.000912196789745748	3.93475863779232e-06	1.48784159330744e-05	6.47662101638888e-08	0.00124207200732146	805	0.311233667416038	0.250385867293918	0.734415383624102	0.00316789897413248	0.0119787064239213	5.2143683926633e-05
1.35410418177619e-05	0.000132552359840393	5.59007493635649e-07	7.04463446166757e-06	2.07742967386882e-07	0.000153904786580845	6498	0.0451251453517652	0.0879832402785531	0.861262100972826	0.00363216444435929	0.0457726794479331	0.00134981485632844
1.65448196954021e-05	0.000125453196938363	3.28804584320164e-07	3.20859087245692e-06	4.02348144529672e-07	0.000145937760235072	6852	0.0428398187950809	0.113369012027814	0.85963493434658	0.00225304666722674	0.0219860224474367	0.00275698451094208
3.69871427404139e-07	2.17269282459578e-05	7.69602579230775e-08	5.81983955320347e-06	3.1078627514704e-08	2.80246781120032e-05	35683	0.00837227687822151	0.0131980615772254	0.775278422793088	0.00274616028114574	0.207668381772092	0.00110897357644914
3.48404925078707e-06	4.03931100675741e-05	8.30193226485037e-08	1.23808250118768e-06	1.19092829192367e-08	4.52101704251166e-05	22119	0.0134717898510375	0.0770633956480618	0.893451842533503	0.00183629749385731	0.0273850438860514	0.000263420438526383
2.3378226233228e-05	0.000158196428633554	6.89245815422814e-07	6.0029755353589e-06	2.01435040073887e-07	0.000188468311257638	5306	0.0549768194365539	0.124043273254939	0.839379456301799	0.00365709126814751	0.0318513785967593	0.00106880057835571
2.60642891910674e-05	0.000165800582365729	5.54087404245035e-07	4.53648649577484e-06	7.10266847345801e-08	0.000197026472141551	5075	0.05740047208181	0.132288260088938	0.841514242038562	0.0028122485177878	0.0230247562495849	0.000360493105127275
1.94926083531393e-06	2.31866577426683e-05	7.91625897684498e-08	1.21102156069077e-06	1.56733723638881e-08	2.64417761008053e-05	37819	0.00790125736782388	0.0737189827144237	0.876894867208338	0.00299384540080266	0.0457995543141252	0.000592750362310598
5.16919176252917e-05	0.000428037980156853	2.35939993412661e-06	2.52083157498768e-05	1.86960879988509e-07	0.000507484574346136	1971	0.141255651434049	0.101859091366262	0.843450228429808	0.00464920522395496	0.049673067959467	0.000368407020507761
1.00080488973966e-05	0.000181907361991466	8.09927220276418e-07	1.89901447231875e-05	2.99706797328706e-07	0.000212015189629655	4717	0.0616303274392769	0.0472043956608887	0.857992119853388	0.00382013770660105	0.0895697367549901	0.0014136100241319
5.52145712430276e-07	2.28958174927e-05	1.07249170328551e-07	5.72336034944474e-06	1.08120328717e-07	2.93866930536206e-05	34029	0.00877738926885818	0.0187889706209133	0.779121946485202	0.00364958282760358	0.194760272583294	0.00367922748298754
1.46139482203155e-05	0.000141608903354508	7.91326896557113e-07	9.87224493675787e-06	3.66069410376613e-07	0.000167252492818515	5979	0.0489417284345803	0.087376564462767	0.846677385599073	0.00473133095490407	0.0590259957887156	0.00218872319454056
2.19905709699793e-06	8.35378244095795e-05	3.36970580722883e-07	1.65105959213054e-05	3.90939249213964e-07	0.00010297538725782	9711	0.0304218576490796	0.0213551719061969	0.811240691918212	0.00327234099036899	0.160335361303064	0.00379643388215835
3.69976147314582e-06	3.37207318278008e-05	1.22405437759906e-07	1.43483232109668e-06	1.34929488131693e-07	3.91126605479349e-05	25567	0.0116654524213008	0.0945924266290078	0.86214364748913	0.00312956050662651	0.0366846003569152	0.00344976501832006
5.47922752737625e-07	2.89900274864317e-05	1.07224925311019e-07	7.30522438894809e-06	9.81208360764029e-10	3.69513807617892e-05	27063	0.0110243999952991	0.0148282078082512	0.78454517500493	0.00290178399563077	0.197698279153408	2.65540377797919e-05
6.46051233740808e-08	2.70518578431812e-06	1.40293643661932e-08	7.55372829496967e-07	1.9916751849786e-08	3.55910985340515e-06	280969	0.00106716503006743	0.0181520453245551	0.760073697003187	0.00394181830402642	0.212236446923455	0.00559599244477683
4.93138103892088e-06	6.54608385193268e-05	3.25996596434647e-07	5.56859687943201e-06	7.19396829318501e-08	7.63587527170462e-05	13096	0.0226480930665237	0.0645817390076358	0.857280091542321	0.0042692760794909	0.072926765842639	0.000942127527913253
4.18177159251734e-06	8.27454760112462e-05	3.39855750176847e-07	8.66027535515298e-06	4.12952067236975e-07	9.63403307763303e-05	10380	0.0284897811035969	0.043406240759397	0.858887190281225	0.00352765812031388	0.0898925225330522	0.00428638830601184
1.73677241284579e-05	0.000173102561964344	6.95000912103379e-07	8.92150145325478e-06	3.46853918617452e-07	0.000200433642376777	4989	0.0583636502701484	0.0866507434705489	0.86364025475795	0.00346748631548046	0.0445109979914652	0.00173051746455534
8.91217280114342e-06	0.000118186899847212	4.7224807446537e-07	8.06453439765543e-06	5.03304389981828e-07	0.000136139159510458	7345	0.0400216320754866	0.0654636978308862	0.868133021183614	0.00346886286182114	0.0592374334222032	0.00369698470147501
4.92151399291446e-05	0.000207088701866768	7.17273578290356e-07	3.88386297061108e-06	2.19786444586423e-07	0.000261124764789401	3830	0.0753570899004057	0.188473659205924	0.793064196855426	0.00274686155818596	0.0148735910733838	0.00084169130707952
0.000105199447012097	0.000337798497529575	1.50690161492691e-06	6.22791370172901e-06	1.18856348402364e-07	0.00045085161620673	2218	0.126533921450381	0.233334967050133	0.749245395573083	0.003342344932919	0.0138136661328354	0.000263626311029713
6.5153910855205e-06	0.000109317501589577	5.32092446887847e-07	1.14993940218013e-05	9.23923516527072e-08	0.000127956771495439	7815	0.0376619508475859	0.0509186892524304	0.854331508305313	0.00415837661945709	0.089869366719769	0.000722059103030749
9.10643280738994e-06	5.61886516559856e-05	3.14447005702938e-07	2.49540873228367e-06	2.81246440941342e-09	6.81077526657716e-05	14683	0.0202256820375191	0.133706258846601	0.824996413135563	0.00461690473397411	0.0366391289480584	4.12943358036662e-05
4.48137766742819e-06	5.74387684074587e-05	1.68050475725573e-07	2.77138076538437e-06	1.05205137376233e-07	6.49647824533731e-05	15393	0.0193013643910526	0.0689816466428498	0.884152401321193	0.00258679348070144	0.0426597405659514	0.0016194179893043
1.83888894082197e-07	1.57603504029348e-05	8.3844222536579e-08	9.25147889742651e-06	3.36208974031938e-07	2.5615771391012e-05	39038	0.00765537703418295	0.00717873732066172	0.615259644629118	0.00327314845439314	0.361163392513436	0.013125077082391
5.63148484817909e-06	6.3587600767329e-05	3.16443567012036e-07	4.59726846402375e-06	9.32541867012036e-09	7.4142123065214e-05	13488	0.0219978998123521	0.0759552682788129	0.85764472527174	0.00426806724611458	0.0620061615983141	0.000125777605018377
6.3524980003205e-05	0.000334006788585968	1.37511646636031e-06	9.31224956781816e-06	3.09641027122288e-07	0.000408528775650474	2448	0.115368118734811	0.155496953432615	0.817584484848468	0.00336602106955819	0.0227945988700328	0.000757941779325744
2.71275208304705e-05	0.000231311941620695	1.24938583219146e-06	1.37240361777921e-05	2.14705814482806e-08	0.000273434355042597	3657	0.0787662949543945	0.0992103601109101	0.84595054481965	0.00456923502533845	0.0501913381573948	7.85218867063569e-05
2.23123948858328e-05	0.000182774853717963	4.09183750070346e-07	4.31601821962601e-06	3.07748879436079e-07	0.000210120199452928	4759	0.0610966026976146	0.106188719332676	0.86985855807218	0.00194737941014573	0.0205407106544885	0.00146463253051034
0.000133067220366539	0.000328199564232572	1.37172083811784e-06	4.35337959780381e-06	4.30748796311042e-08	0.000467034959914664	2141	0.13076626205409	0.28491918547351	0.702730185964109	0.00293708384992951	0.00932131418727037	9.22305251816154e-05
5.4537931227428e-06	9.88318157865714e-05	3.20690795196087e-07	7.48524462103882e-06	6.1351077355857e-08	0.000112152895402905	8916	0.0330879658974774	0.0486281972761404	0.881223934803662	0.00285940718734026	0.0667414300286084	0.000547030704249369
7.13654138146213e-07	9.01513334985745e-06	3.21819297665283e-08	5.22745243194696e-07	7.59945841703396e-09	1.02913141193819e-05	97169	0.00308264897307819	0.069345287673434	0.875994381794158	0.00312709624769097	0.0507948000741902	0.000738434210527272
6.79359863223233e-06	0.000137842807742526	4.07707363230054e-07	1.06658070724247e-05	1.2224980543347e-07	0.000155832170615846	6417	0.0456771943948819	0.0435956106199646	0.884559376910256	0.00261632345631073	0.0684441924300585	0.000784496583409834
8.61973494760298e-06	7.462643149889e-05	3.00899221758997e-07	3.35153135553334e-06	3.33657192083191e-08	8.69319627429936e-05	11503	0.0257435579456349	0.099154956078542	0.858446411931549	0.003461318625102	0.0385534991938676	0.000383814170939195
2.0200379271431e-05	8.42565133871603e-05	2.47538425278738e-07	1.32795361347436e-06	1.01591828748555e-07	0.000106133976526093	9422	0.0313402682068059	0.190329053264717	0.793869372890649	0.00233232027462837	0.0125120499291562	0.000957203640848964
3.69310381262057e-06	7.18868801372579e-05	2.46648208744028e-07	6.18139738940635e-06	1.66051160557173e-07	8.2174080708586e-05	12169	0.0243518280872197	0.0449424414702907	0.874812100328696	0.0030015329239729	0.0752232009911671	0.00202072428587355
5.39132592852529e-06	0.000130614735572457	7.11311637032262e-07	2.22266191801294e-05	1.36957573731048e-06	0.000160313568055454	6238	0.0469595448315014	0.0336298792043626	0.814745359090727	0.00443700209321155	0.138644654034779	0.00854310557691989
8.69750557845205e-08	6.68292824005456e-06	2.63704548054122e-08	2.606488982145e-06	1.99000786584709e-08	9.42266281144796e-06	106127	0.00282282049013771	0.00923041156464297	0.709239879828366	0.00279862023433267	0.276619150478172	0.00211193789448705
1.12680900221674e-06	3.95923211477935e-05	1.60702115194362e-07	7.26989902402841e-06	5.20835483947002e-07	4.867056677318e-05	20546	0.0144954400590031	0.023151754272105	0.813475654234849	0.00330183365119382	0.149369516445296	0.0107012413965561
9.95827020160868e-05	0.000309132847361823	1.36222379405528e-06	5.44212425584544e-06	2.11173623276737e-08	0.000415541014790138	2407	0.117227903247336	0.239645903705509	0.743928604780313	0.00327819335654086	0.0130964791973517	5.08189602856379e-05
1.55162648039082e-06	5.55812968108935e-05	2.3955609831884e-07	1.10549438546479e-05	9.27734281991595e-07	6.93551575262426e-05	14419	0.0205922912082481	0.0223721859445524	0.801401060762678	0.00345404879555204	0.159396132154482	0.0133765723427354
1.30924197342914e-06	2.02871542830609e-05	7.62631319321463e-08	1.51983350349257e-06	1.7793121299336e-08	2.32102860132141e-05	43084	0.00693897993936332	0.0564078345559275	0.874058780297279	0.00328574718505098	0.0654810329621658	0.000766604999576739
2.45871862912728e-06	6.88839534515743e-05	3.35095563841354e-07	1.20936754862525e-05	7.7595528424621e-08	8.384903865922e-05	11926	0.0248419965136005	0.0293231582429946	0.821523473054152	0.00399641509550577	0.144231534190913	0.000925419416434641
0.00032733326170073	0.000669481578165118	3.69403535459954e-06	9.72714210963497e-06	5.95719842795313e-08	0.00101029558931436	990	0.26157953774887	0.323997516333685	0.662659112091603	0.00365639065801178	0.0096280160108749	5.8964905825195e-05
5.98856767798353e-06	8.44331584010094e-05	3.86576066734494e-07	7.01591226030715e-06	9.63518891559182e-08	9.79205662951905e-05	10212	0.0289502811552333	0.0611574044611879	0.862261745366933	0.0039478536671155	0.0716490163992418	0.000983980105522027
8.9303537588289e-06	7.87560451116862e-05	3.08973513542193e-07	3.50575192845914e-06	8.40999142467511e-08	9.15852242267631e-05	10919	0.0271027713232123	0.0975086738524276	0.859920863617561	0.00337361748197702	0.0382785755896494	0.0009182694583847
1.44117898715542e-06	3.78620530462499e-05	2.10547007610188e-07	7.11883005315375e-06	5.39627341920181e-08	4.66865718283613e-05	21419	0.0139086666569918	0.030869239927356	0.810983791773063	0.00450979798611566	0.15248131902521	0.00115585128825494
1.88864914145887e-05	0.00018961700804565	8.19708712307968e-07	1.06012068582994e-05	4.19142496831677e-08	0.000219966329280529	4546	0.0638664748711038	0.0858608291385461	0.86202742331453	0.00372651903129488	0.0481946800356857	0.000190548479943552
2.06039196736538e-05	0.000159208624767055	7.30267710422712e-07	7.26399442132032e-06	3.46195343490505e-08	0.0001878414261068	5324	0.0547990429710384	0.109687836707219	0.847569293242768	0.00388768188976326	0.0386708862463078	0.000184301913941853
1.92949448421216e-05	0.000242219257427166	1.16356957656005e-06	1.88374607518332e-05	3.41465173200902e-07	0.000281856697770881	3548	0.0810916853649379	0.0684565773838956	0.859370237935815	0.00412823106834915	0.0668334685704224	0.00121148504151736
3.61060076070468e-06	0.000141039929217948	7.05327406225219e-07	3.56208220451703e-05	2.45525162724418e-07	0.000181222204592772	5518	0.0529198826841257	0.0199236112860349	0.778270684516177	0.00389205841420025	0.196558816427681	0.0013548293559067
3.77664594954821e-06	0.000110517642829773	4.27278839083101e-07	1.61282293082896e-05	3.43173819853335e-07	0.000131192970746547	7622	0.0385959137210405	0.0287869535086934	0.842405215773968	0.00325687296088878	0.122935163496281	0.00261579426016899
2.48513007625084e-05	0.00030653324194671	1.63791223537432e-06	2.6073920051039e-05	1.90067488852739e-07	0.000359286442484484	2783	0.102197618817899	0.069168490162502	0.853172304045253	0.00455879221060521	0.072571399774332	0.000529013807307652
2.54138661569367e-05	0.000294690939717909	1.62225296342326e-06	2.42684881569286e-05	4.11799410466092e-07	0.000346407346405663	2887	0.0987208147128743	0.0733641085289673	0.850706380149364	0.00468307898275202	0.0700576601759155	0.00118877216300099
2.8448922119412e-05	0.000121948723789225	6.31374095004132e-07	3.4815146655674e-06	1.45458734174232e-08	0.000154525080542626	6471	0.0453028471533914	0.184105531733176	0.789184016995774	0.00408590044274376	0.0225304180612092	9.41327670973819e-05
2.14900871056164e-05	0.000207501480922643	1.18435170462746e-06	1.47324298176169e-05	1.39778877246889e-07	0.000245048128427751	4081	0.0708856396757509	0.0876974137427558	0.84677847675879	0.00483313915607662	0.0601205563663816	0.000570413975996151
1.35633592200029e-05	0.0001536919117038	6.94832587736579e-07	1.01405725523603e-05	3.52956399867879e-07	0.000178443632463767	5604	0.0521299523172292	0.076009208245393	0.861291095578916	0.00389384915641449	0.056827875628565	0.00197797139071099
5.11883808562445e-07	1.87260498195869e-05	8.40577071891428e-08	3.95633160644263e-06	2.31823633530818e-07	2.35101465753119e-05	42535	0.00702831195874543	0.0217728888640778	0.79650927566956	0.00357537997136148	0.168281877519096	0.00986057797590497
5.81986522036237e-07	1.7206427843223e-05	7.99919430316897e-08	3.04220177287451e-06	2.09047463524022e-07	2.11196555446895e-05	47349	0.00631593367837147	0.0275566294537686	0.814711575518549	0.00378755907559314	0.144045993858052	0.00989824209403769
6.4253674527034e-06	6.20956893746869e-05	2.41738938245359e-07	3.00548064062479e-06	3.88762421147712e-08	7.18071526483752e-05	13926	0.0213125279857148	0.0894808833900864	0.864756324188993	0.00336650221223928	0.0418548923021918	0.000541397906489067
2.48990566051909e-06	1.83780953973046e-05	6.46266050488215e-08	6.13383425728729e-07	2.11538304189415e-09	2.15481264716432e-05	46408	0.00644365761400822	0.115550911760043	0.852886000158287	0.00299917513171591	0.0284657427890971	9.81701608572766e-05
4.73156415220726e-08	2.28716980135469e-06	8.44478724253165e-09	5.24897586077779e-07	6.66378216270467e-10	2.86849419441334e-06	348615	0.000860179326031663	0.0164949406605822	0.797341617706308	0.00294397919960189	0.182987153015706	0.000232309417801263
1.28419128785961e-05	0.000118365424670034	5.29562531565607e-07	6.2824374152057e-06	7.69329320556692e-08	0.000138096270427457	7241	0.0405851791361537	0.0929924670582761	0.85712252983843	0.00383473449302015	0.0454931722323806	0.000557096377893006
3.45389403360107e-05	0.000165523609704427	6.91918318423404e-07	4.26670672507506e-06	2.71511725277074e-07	0.000205292686809213	4871	0.0597355642680795	0.16824242924985	0.806281082278663	0.00337039925375633	0.0207835300486875	0.00132255916904337
1.81434127268411e-06	1.95347756431071e-05	8.30567301394801e-08	1.15000439042522e-06	1.46300515493301e-08	2.25968080879052e-05	44254	0.00675619262870708	0.0802919273211521	0.864492700345715	0.00367559567777786	0.0508923378006096	0.000647438854745185
7.00090600592393e-06	0.00010364906201481	5.73869562072175e-07	1.09403684333085e-05	5.83704713322995e-08	0.000122222576487447	8182	0.036004848436373	0.0572799740205357	0.848035322062251	0.0046952828075189	0.0895118459103347	0.000477575199360115
6.1687112462655e-07	4.62747550754722e-05	2.1476187827541e-07	2.07854376871433e-05	6.09267736110051e-07	6.85010935016275e-05	14598	0.0203412986877678	0.00900527412181959	0.675533085823992	0.00313515985362055	0.303432202679355	0.00889427752121323
2.26983388958085e-06	2.42438919850388e-05	1.03006775888151e-07	1.41491448309861e-06	5.89864312330344e-08	2.80906335648395e-05	35599	0.00839189821125785	0.0808039407278432	0.863059636197898	0.00366694384626065	0.050369618037723	0.00209986119027471
5.72733043438521e-05	0.000294953816160741	1.8497023846921e-06	1.22660355670252e-05	8.91330320583273e-07	0.000367234188776893	2723	0.104336496548923	0.155958530262681	0.803176352242995	0.00503684689830405	0.0334011264252883	0.00242714417073184
9.6083695515597e-05	0.000290568975500241	9.1353268488527e-07	3.55507211391062e-06	7.34921221576901e-08	0.000391194767936792	2556	0.110754022262321	0.245616003563529	0.742773163947812	0.00233523748209454	0.009087729196023	0.000187865810540607
3.19836792651063e-07	9.16138407544397e-06	4.04602381607741e-08	1.49045486950669e-06	9.12627804277538e-09	1.10212622538053e-05	90734	0.00330093678572385	0.0290199784095178	0.831246354951843	0.0036711074674595	0.135234498116773	0.000828061054406394
2.48573551204088e-05	0.000223922423003194	1.10370230268544e-06	1.28089277154688e-05	9.45873417711039e-08	0.000262786995483528	3805	0.0758181866583405	0.0945912680141241	0.852106180487267	0.00419998828577734	0.0487426240096105	0.000359939203220704
1.09078312092705e-05	8.2038688214057e-05	3.06368541078291e-07	2.96439167149006e-06	1.62970889765626e-07	9.63802505256615e-05	10376	0.028501416888471	0.113174962191723	0.851198121675498	0.0031787481294907	0.0307572521893454	0.00169091581394297
3.38176493037583e-06	2.56143360971586e-05	1.04328419897247e-07	1.01617962275287e-06	1.70589510415693e-08	3.01336680212261e-05	33185	0.00899949653483967	0.112225465814309	0.850023836431592	0.00346218786985237	0.033722400540056	0.000566109344191122
5.31845374159693e-07	2.04834234839135e-05	6.09274367656534e-08	3.01936757005296e-06	1.86435269976834e-07	2.42819991348686e-05	41183	0.00725821915511093	0.0219028660369224	0.843564130372592	0.00250916065136344	0.124345921984537	0.00767792095458547
3.98225612137331e-07	1.68984978224084e-05	8.737752665312e-08	4.77059299665754e-06	1.39341709189184e-07	2.22940356670456e-05	44855	0.00666596845641187	0.0178624282334839	0.757982900663754	0.00391932299553458	0.213985169302896	0.00625017880433173
1.57422350786136e-05	0.000162104250940083	7.0360952086465e-07	9.33097793441784e-06	2.81262886121702e-07	0.0001881623363601	5315	0.0548900531036849	0.0836630506568884	0.861512745195997	0.00373937491676389	0.0495900407856355	0.00149478844471525
2.02974635026164e-06	2.79853821874155e-05	1.06674970314526e-07	1.89174698439943e-06	3.45553234195224e-08	3.20481058158106e-05	31203	0.00956851345381826	0.0633343624714407	0.873230460116903	0.00332858893213899	0.0590283555375107	0.00107823294200667
0.000145737475698214	0.000766754630031914	4.70874794660611e-06	3.19805448017225e-05	6.91244647329484e-08	0.000949250522943189	1053	0.247918365164391	0.15352899174219	0.807747387543765	0.0049604902318162	0.0336903104383504	7.2820043879065e-05
2.82522359244477e-05	0.000137105472136791	6.28959004088781e-07	3.92695475291728e-06	1.60754675550065e-07	0.000170074376493795	5880	0.0497466561797197	0.166116945461672	0.806150079531783	0.00369814087845106	0.0230896319238339	0.00094520220425991
2.30173625459506e-06	6.17097739432012e-05	3.10082440965152e-07	1.07061916121675e-05	4.82033870581583e-07	7.55098181215106e-05	13243	0.0223991301063097	0.0304826089090971	0.817241724035115	0.00410651818106841	0.141785424445588	0.00638372442913176
1.15016659667294e-06	3.13009776855813e-05	1.01906832950106e-07	3.56872989690308e-06	5.63308474342172e-08	3.61781118595417e-05	27641	0.0107949417683431	0.0317917806528532	0.865191025090105	0.00281680905144387	0.098643342990324	0.00155704221527416
0.000111643542596951	0.000538732281375197	2.10299591773014e-06	1.30813211988246e-05	3.00087362360385e-07	0.000665860228451063	1502	0.181125631859087	0.167668134882689	0.809077128136045	0.00315831435468397	0.0196457464192668	0.000450676207315241
9.01441177602771e-05	0.000417872582757494	2.40752368114638e-06	1.43767100924102e-05	1.24197409804543e-07	0.000524925131701132	1905	0.14573932005916	0.171727570878814	0.796061300024422	0.00458641344403589	0.0273881154171822	0.000236600235546077
9.65356136551659e-05	0.000344863413398071	1.49335777873846e-06	6.86753788467139e-06	2.32457697893486e-07	0.00044999238041454	2222	0.126308636947273	0.214527218363644	0.766376117480872	0.00331862903403553	0.0152614537124938	0.00051658140895484
1.3721410660375e-05	0.000127738457110028	4.15390599286516e-07	4.97781567046887e-06	2.70550725504214e-07	0.000147123624765662	6797	0.0431803268095909	0.0932644956391631	0.868238920251515	0.00282341194317465	0.0338342375563239	0.00183893460982317
2.39136656355859e-05	0.00030092511126755	1.52751220177578e-06	2.48078043164769e-05	1.18623242062249e-06	0.000352360325842011	2838	0.100329528784485	0.067867077766037	0.854026657366859	0.00433508567721291	0.0704046468829752	0.00336653230691573
1.23559460161994e-05	0.000116904853538955	6.40888579036949e-07	7.80478572280385e-06	5.17987188811158e-08	0.000137758272575876	7259	0.0404878767379061	0.0896929511757186	0.848623108819578	0.00465226927612607	0.0566556590531072	0.000376011675470055
1.67355033135184e-06	3.13160600649006e-05	1.36721951807528e-07	3.29127452797225e-06	8.41946281142848e-08	3.65018015041465e-05	27396	0.0108909992251986	0.0458484311017287	0.857931904027892	0.0037456220288743	0.0901674545460002	0.00230658829550428
8.81181453505409e-07	1.36389794137304e-05	7.86168906448213e-08	1.56483232077655e-06	1.10806716257796e-07	1.6274416794915e-05	61446	0.00487046539811309	0.0541451939328935	0.838062560742083	0.00483070402064334	0.0961528969360972	0.00680864436828346
0.000139311637225403	0.000424676109278249	1.70540123056157e-06	6.69270584299592e-06	5.68470630128385e-08	0.000572442700640222	1747	0.15783724067198	0.243363461652312	0.741866581237371	0.00297916495162615	0.0116914860395823	9.93061191089703e-05
2.21090359987398e-05	0.000269772774789197	1.62479574832204e-06	2.55740539443125e-05	4.31574703166934e-08	0.000319123817950888	3134	0.0913110427795532	0.0692804320927945	0.845354560250072	0.00509142739252416	0.080138342880594	0.000135237384015427
2.06689634804442e-07	1.73469940039383e-05	6.12215892177688e-08	6.6158486472071e-06	1.82584346007447e-07	2.44133382211751e-05	40961	0.00729733507641439	0.00846625860551788	0.710553954022243	0.00250771068926034	0.270993199998712	0.00747887668426605
1.04296732356402e-06	5.56540681565003e-05	1.92910263889481e-07	1.32744822622411e-05	1.93736371641342e-07	7.03581643778363e-05	14213	0.0208869732490329	0.0148236858193613	0.791010803772931	0.00274183196215178	0.188670105020858	0.00275357342469798
5.76216043647635e-05	0.000409551102713335	1.59792756169305e-06	1.46449913602875e-05	5.19377713763635e-08	0.000483467563771456	2068	0.135042876570966	0.119184012915502	0.847111850727876	0.00330513912707579	0.0302915696061266	0.00010742762341946
6.69536154735611e-06	9.27959668113225e-05	3.34424643483519e-07	5.96697946951806e-06	2.82565691811673e-07	0.000106075298163492	9427	0.0313232144371096	0.0631189510024914	0.874812217527759	0.00315270990771175	0.0562522997608856	0.00266382180115261
5.83208103154153e-05	0.000163633306276105	7.54911219071456e-07	2.72449841331729e-06	3.59146107735762e-08	0.000225469440834683	4435	0.065411037702245	0.258663924031181	0.725744942065489	0.00334817532822537	0.0120836704221701	0.000159288152933813
5.65559206187518e-05	0.000227838804492824	1.09166947569506e-06	5.65954180362985e-06	5.4098862846745e-08	0.000291200035253747	3434	0.0836645161947926	0.194216736853997	0.782413382245262	0.00374886450389264	0.0194352373573657	0.000185779039482616
5.01256051691997e-07	2.33269567621261e-05	9.77422562881911e-08	5.85457080220834e-06	1.36645310402546e-08	2.97941904033549e-05	33564	0.00889856162370561	0.0168239527540763	0.782936419695413	0.0032805810449941	0.196500415784048	0.000458630721468301
2.12759403274933e-05	7.81718904898823e-05	5.13356449866245e-07	2.42576473443303e-06	5.29852018798769e-08	0.000102439937203555	9762	0.030266080937702	0.207691852497104	0.763099750193616	0.00501129211789903	0.0236798733057878	0.000517231885593525
5.93463047382494e-05	0.000201640136022259	7.49860103465639e-07	3.2779653076909e-06	1.9015735074614e-07	0.000265204423522411	3771	0.0764883634457167	0.223775697064247	0.760319655849252	0.00282747962310015	0.0123601456723586	0.000717021791041395
2.88282134570517e-05	0.000157178623408398	6.63458681055088e-07	4.65483748329255e-06	3.2299447096268e-08	0.000191357432476894	5226	0.0557957059801045	0.150651130107176	0.821387606292101	0.0034671173858648	0.0243253550334639	0.000168791181393846
1.59145822982745e-05	0.000216636760707234	1.16805533839889e-06	2.05033018568723e-05	2.67346239246974e-07	0.000254490046440027	3929	0.073514357953177	0.0625351856424174	0.851258285884618	0.00458978791013014	0.0805662230947178	0.00105051746811629
4.22404698532282e-07	1.36355373754923e-05	7.64117380722252e-08	3.17276266185889e-06	2.51078222051503e-08	1.73322242961608e-05	57696	0.00518621724634194	0.0243710611699069	0.786715954195943	0.00440865158254101	0.18305571216048	0.00144862089112889
3.92452848404565e-06	9.50626190904472e-05	5.60045617236167e-07	1.74818014137942e-05	1.09524617516686e-09	0.000117030089851698	8545	0.0345018387046607	0.033534354190609	0.812292114027354	0.00478548395498852	0.149378689155475	9.35867157373602e-06
0.000112253221394875	0.000456399065637738	2.65498870702194e-06	1.39045112091592e-05	3.3038216172181e-07	0.000585542169110516	1708	0.161142221305291	0.191708176313579	0.779446963369084	0.00453423996952274	0.0237463874382971	0.000564232909516468
7.21646003679443e-08	3.25247649153936e-06	1.38763988489409e-08	8.04219230422508e-07	4.55026789775489e-08	4.1882394001563e-06	238764	0.00125568541775001	0.0172302949934646	0.776573681871666	0.00331318187026822	0.192018448227314	0.0108643930372869
6.86184393109358e-08	4.23039933321972e-06	1.90299128627013e-08	1.50880935593029e-06	7.02470974005706e-08	5.89710413872423e-06	169575	0.00176757245853887	0.0116359551564203	0.717368937991135	0.00322699284513876	0.255855979551466	0.0119121344558395
8.95987001666079e-06	6.81375409354614e-05	3.31237330769186e-07	3.24034873791014e-06	5.64005974007714e-09	8.06746370805416e-05	12395	0.0239128147765088	0.111061795142824	0.844596807636534	0.00410584221703403	0.040165643815356	6.99111882517225e-05
4.22165992465998e-06	2.84981841446181e-05	1.24090966032468e-07	1.07721278265562e-06	2.22597665740989e-09	3.39233737946236e-05	29478	0.0101255724544731	0.124446935915586	0.840075174042233	0.00365797832443584	0.0317542939324726	6.56177852735471e-05
2.53729749271135e-05	7.24892226059099e-05	3.93582331917997e-07	1.44601002764672e-06	4.32091863544414e-09	9.97061108112235e-05	10029	0.0294703489918662	0.254477631518021	0.727028885352431	0.00394742437264631	0.0145027222091181	4.33365477831651e-05
1.6736917729937e-07	1.00182266889116e-05	4.23156540499842e-08	3.25851440128432e-06	8.29757358369e-08	1.35694016573822e-05	73695	0.00406257344669203	0.0123343078438772	0.738295390015328	0.00311846130864311	0.240136925972088	0.00611491486006373
4.54340339794764e-06	9.6049433544313e-05	4.1288297984772e-07	1.12451516875268e-05	1.62135150343331e-07	0.000112413006759979	8896	0.033163422866305	0.040417061413975	0.854433453144754	0.00367291109586009	0.100034257704157	0.00144231664125414
3.68621761101076e-06	6.09995217488883e-05	2.09601940653492e-07	4.46397961039408e-06	7.2335534750788e-09	6.93665544644217e-05	14416	0.0205956401095272	0.0531411375333833	0.879379438979849	0.00302165708347238	0.0643534862710194	0.000104280132275979
2.80675833179762e-06	3.21691600029568e-05	1.58040514153232e-07	2.32973532672152e-06	1.50469402509947e-07	3.76141635781391e-05	26586	0.0112210305871489	0.0746197194034874	0.855240604676189	0.00420162245067395	0.0619377145495144	0.00400033892013482
1.22259419328365e-05	0.000111987855178699	4.30291399565273e-07	5.07269936825612e-06	2.68378217220206e-08	0.000129743625701079	7708	0.0381777463849702	0.0942315421414556	0.863147261174217	0.00331647429490399	0.0390978696706325	0.000206852718790619
6.18390296896695e-05	0.000345367431608817	1.46180265068511e-06	1.05168812062015e-05	1.80188184553935e-07	0.000419365333339927	2385	0.118240545478417	0.147458611319082	0.823547880932902	0.00348574985691584	0.0250780891268301	0.00042966876427022
8.0445482008783e-06	0.000154918537397675	9.3391450878872e-07	2.31924028132391e-05	2.90085679576185e-07	0.000187379488600158	5337	0.0546680221798592	0.0429318505508587	0.826763583116882	0.00498408078581945	0.123772366903661	0.00154811864277839
8.56783474300406e-05	0.000514774942799274	2.20893658830134e-06	1.71166020625754e-05	2.85861994807552e-07	0.000620064690874999	1613	0.169790419257198	0.138176465602543	0.830195543101888	0.00356242924457482	0.0276045424202779	0.000461019630716531
9.26497215626978e-07	3.34604840388641e-05	1.25001085086033e-07	5.81124985114621e-06	1.05686390805893e-07	4.04289185815292e-05	24735	0.0120556618791869	0.0229166954777333	0.827637374751627	0.00309187308173863	0.143739928126626	0.00261412856227566
0.000108699177150917	0.00048210244227222	2.28689505091972e-06	1.30686426537232e-05	1.06541506851748e-06	0.000607222572196298	1647	0.166583783505518	0.179010435593257	0.793946839835806	0.0037661561931865	0.0215219974554874	0.00175457092226319
3.9222757863072e-05	0.000282514561453243	1.40535202236506e-06	1.30410721352994e-05	1.32275348364603e-07	0.000336316018822344	2973	0.0959872147563783	0.116624709106678	0.840027074661819	0.00417866513550585	0.0387762443815922	0.000393306714404456
4.40215412563536e-06	3.83090831968151e-05	1.55093332473591e-07	1.73587324047142e-06	3.60469776309699e-08	4.46382508730264e-05	22402	0.0133025032920037	0.0986184279074306	0.858212014305519	0.00347444914261436	0.0388875730236185	0.000807535620817796
5.07505597617253e-06	5.69887865699512e-05	3.17944266051154e-07	4.59324914173068e-06	3.45523970612237e-08	6.70095883509668e-05	14923	0.0199028210874613	0.0757362655265335	0.850457195341493	0.00474475778579479	0.0685461477195362	0.000515633626642406
4.29742086804284e-06	2.43354403268808e-05	1.37537595628228e-07	1.00151297894921e-06	6.48312554229387e-09	2.97783948950434e-05	33581	0.00889386498737599	0.144313381671157	0.817218000253312	0.00461870413475918	0.0336322015501217	0.000217712390649134
2.66064385807967e-07	1.61002845046528e-05	5.58699516278662e-08	4.35102390331072e-06	6.55609724587703e-08	2.08388037178581e-05	47987	0.00623220499894106	0.0127677379858403	0.772610785275329	0.0026810536911957	0.208794322467851	0.00314610057978457
8.37177948226929e-07	1.63971102472222e-05	8.14033719969924e-08	2.05057165457661e-06	4.52274227871215e-09	1.93707859643015e-05	51624	0.00579443917783218	0.0432185844069399	0.846486574031666	0.00420237837261798	0.105858980547078	0.000233482641698026
2.55923616351049e-07	1.33728295770131e-05	4.90059548690078e-08	3.29464395735244e-06	3.59376915426577e-09	1.69759968747399e-05	58907	0.00507989575683376	0.0150756163681829	0.787749295413205	0.00288677921129499	0.194076611916372	0.000211697090944525
1.22502650748252e-05	0.000129417726937274	4.54820732737003e-07	6.18621461563914e-06	9.53462625888913e-08	0.000148404373623064	6738	0.0435479442128131	0.0825465232307771	0.872061407475666	0.00306473941187348	0.0416848537857223	0.000642476095961049
7.92890477550296e-07	1.65437438440023e-05	8.52850948417103e-08	2.28868910228859e-06	5.62744902002914e-08	1.97668830088832e-05	50590	0.00591257503579312	0.040112064061591	0.836942467690408	0.00431454442277942	0.115784016188089	0.00284690763713236
9.67838529527749e-07	5.59211183349525e-05	2.17245075200565e-07	1.61909630977545e-05	2.37581640837416e-09	7.32995408538437e-05	13643	0.0217506361825083	0.0132038825653435	0.762912259525021	0.00296379858140916	0.220887646895888	3.24124323385796e-05
4.27708928882491e-06	7.91809538080847e-05	4.11487074255311e-07	9.8086049420747e-06	9.03319462019391e-09	9.36871683078598e-05	10674	0.0277161274072157	0.0456528825246401	0.845163273031082	0.00439213909105618	0.104695286657008	9.64186962136637e-05
4.26261839160721e-06	5.39406220446524e-05	2.67616753062e-07	4.35704420495956e-06	4.22740611685354e-07	6.32506420059666e-05	15810	0.0187968857897379	0.0673924920984219	0.852807502563596	0.00423105196365841	0.0688853751800424	0.00668357819428104
9.10210360205509e-06	0.000176635159831078	9.44905620442072e-07	2.36568277586635e-05	1.46725347605328e-06	0.000211806250288292	4721	0.0615714944256605	0.0429737252307999	0.833946871684182	0.00446117911608345	0.111690886017122	0.00692733795181297
4.88534527185627e-06	0.000105325257599843	3.8245291321382e-07	1.06254069593681e-05	3.13154272837819e-07	0.000121531617017119	8228	0.0358049788885192	0.0401981426048838	0.866649026689136	0.00314694169797763	0.0874291581084727	0.00257673089952969
4.33072398796359e-06	8.00168290122799e-05	2.94207394588114e-07	6.99936811197178e-06	3.27600056473878e-07	9.19687285632772e-05	10873	0.027214708248931	0.0470890927342104	0.87004387537255	0.00319899382305465	0.0761059571151515	0.00356208095503331
2.15603568776928e-05	0.000148406699756224	5.48785980979082e-07	4.86168144953287e-06	2.60077675436098e-07	0.000175637601739865	5694	0.0513315492202464	0.122754789772327	0.844959725514971	0.00312453583710328	0.0276801857994705	0.00148076307612817
6.68408811021972e-06	9.54176198452272e-05	3.2965630310033e-07	6.05874209542909e-06	3.33388436651498e-07	0.000108823494790628	9189	0.0321216053406609	0.0614213697426245	0.876810839688681	0.00302927510033174	0.0556749450758394	0.00306357039252346
0.000163329390650075	0.000478541473610938	1.50606122758468e-06	5.68132546654305e-06	1.05533933422548e-07	0.000649163784888563	1540	0.177010943007996	0.25159966475658	0.737166004559366	0.00232000192038318	0.00875175972350078	0.000162569040170138
2.63792176095488e-06	3.82319575881518e-05	1.12497796785698e-07	2.09745524318038e-06	2.66030331798208e-08	4.31064354222525e-05	23198	0.0128489476457239	0.0611955438930384	0.886919950899386	0.00260976802381631	0.0486575895834251	0.000617147600334582
1.74565733346489e-05	0.000227583154106338	1.01404709137852e-06	1.70478935804888e-05	4.89967731457046e-07	0.000263591635844312	3794	0.0760413086469436	0.0662258241948144	0.863392927386962	0.00384703819652859	0.0646753965689487	0.00185881365274595
4.41362611972479e-06	5.88754713633472e-05	2.23679172359834e-07	3.83926600083761e-06	1.60803696779196e-07	6.75128463530486e-05	14812	0.0200507923941997	0.0653746117686163	0.872063237498038	0.00331313497271521	0.0568671920712797	0.00238182368935086
2.57119912643229e-06	0.000101662620935122	4.45199883288255e-07	2.27235840364224e-05	2.13383788518983e-07	0.000127615987769784	7836	0.0375635484993722	0.0201479389171102	0.796629189741641	0.00348859019209555	0.178062203909867	0.00167207723928699
5.50624429007119e-08	3.87168079522092e-06	1.25924056055577e-08	1.1387145699011e-06	4.92189238263906e-08	5.12726913745468e-06	195036	0.00153700228486153	0.0107391364534545	0.755115577401293	0.00245596735181507	0.222089876574412	0.00959944221902583
9.7502218798083e-06	3.9839445048217e-05	1.88670857760505e-07	9.9133007404842e-07	2.14824387252489e-08	5.07911502985595e-05	19688	0.0151222252560852	0.191966943502849	0.784377688121525	0.00371464037832308	0.0195177716633942	0.000422956333907999
5.66213821794302e-06	0.000153323290124247	5.8142095944714e-07	2.03269814155351e-05	3.63098109851027e-07	0.000180256928827023	5548	0.052645535331844	0.0314114872298556	0.850581950563342	0.00322551240182884	0.112766713311981	0.00201433649299252
3.77467856670911e-05	0.000280387961197387	1.27577807723206e-06	1.22095677923342e-05	9.84895866260651e-08	0.000331718582320671	3015	0.0947390949248457	0.113791592267814	0.845258529792997	0.00384596505962023	0.0368070058267984	0.000296907052770579
1.05677852278056e-05	0.000155174745028004	9.82295846099729e-07	1.85869536942709e-05	7.16390281853618e-09	0.000185318943698998	5396	0.0540833628441034	0.0570248514095253	0.837338816694553	0.00530056898929452	0.100297105753314	3.86571533138676e-05
3.70078642783559e-09	2.57058841153162e-06	1.16736549824532e-08	1.04438901515568e-05	2.83432194839369e-07	1.33132851993381e-05	75113	0.00398604668831681	0.000277976951024799	0.193084454591224	0.00087684255295857	0.784471300297545	0.0212894256072468
7.96472867824051e-07	1.40166878803906e-05	7.62168234654888e-08	1.72494813522844e-06	1.34650130707826e-08	1.66277907199793e-05	60140	0.00497595739062606	0.0479001017776246	0.842967542497912	0.00458370115122447	0.103738864908602	0.000809789664636778
5.3723189464328e-06	6.71198367680148e-05	2.49365127799529e-07	4.00895996029254e-06	1.50108415949426e-08	7.67654916441346e-05	13027	0.0227673530408212	0.0699835151364302	0.874349077045782	0.00324840136445062	0.0522234649245401	0.000195541528796937
1.96712341513229e-08	7.60650630832111e-06	2.86571702733186e-08	1.42892742171839e-05	1.75274499775752e-07	2.21193834297054e-05	45209	0.00661391953371482	0.000889321088620636	0.343884192454745	0.00129556822252257	0.646006895381812	0.00792402285229913
0.000138005145427335	0.000413197151885868	2.50430050709114e-06	9.65219128052616e-06	5.44844945618825e-08	0.000563413273595382	1775	0.155551574078825	0.244944789011918	0.733381997284302	0.00444487310550943	0.0171316362834894	9.67043147815697e-05
1.33644410286678e-06	4.06351212758444e-05	1.70959210049411e-07	6.69148531294927e-06	1.67796306202228e-07	4.90018062079121e-05	20407	0.0145933713677173	0.0272733641122599	0.829257621717692	0.00348883486710755	0.136555891114659	0.00342428818828182
4.46944029970345e-07	1.5439877134187e-05	7.30120447496279e-08	3.24459062004496e-06	6.82798336173227e-09	1.92112518123137e-05	52053	0.00574685419886545	0.0232647010375384	0.803689279856852	0.00380048345953333	0.168890119797675	0.000355415848401705
9.17597713830695e-06	8.30248559499186e-05	3.16299633071573e-07	3.68233935476531e-06	6.7015227304966e-08	9.62664873033674e-05	10388	0.0284682568857563	0.0953184996705076	0.862448171483394	0.00328566713019048	0.0382515188609827	0.000696142854924985
1.2865186660591e-05	0.000106290850088264	4.68734251098545e-07	4.98345186155797e-06	1.4906991587441e-07	0.000124757292777386	8016	0.0367376965303551	0.103121720375476	0.851981056353371	0.00375716914549391	0.0399451747518306	0.00119487937382873
2.01323414321171e-07	5.47230839524412e-06	1.6749888210083e-08	5.85459603082153e-07	4.69826243958064e-09	6.28053956329711e-06	159222	0.001882393855969	0.032055114420055	0.871311826013132	0.00266695051297309	0.0932180423643097	0.000748066689530442
2.35194951537443e-06	2.68357076598717e-05	8.00304397917516e-08	1.17440283241284e-06	1.16667441662702e-08	3.0453757191617e-05	32837	0.00909465740725113	0.0772301920113113	0.881195298531465	0.00262793320667118	0.0385634792128743	0.000383097037677891
2.79108759759177e-06	0.000104156527432833	4.17935557264395e-07	2.01307092508802e-05	1.28327818730809e-06	0.000128779538025877	7765	0.0378994858842878	0.0216733779323771	0.80879718183104	0.00324535686081133	0.156319160322156	0.00996492305361609
2.67132440848588e-05	0.000208686170034622	1.16116776784919e-06	1.1681834070921e-05	6.45394402701971e-08	0.000248306955398521	4027	0.0717937665845559	0.107581537705963	0.840436264460214	0.00467634008071008	0.0470459397811558	0.00025991797195779
0.000125109784318983	0.000443316672814594	1.92920160714246e-06	8.80288934386706e-06	4.13537342257424e-08	0.000579199901818812	1727	0.159543692029984	0.216004498491991	0.765394937779658	0.00333080444434531	0.015198361250104	7.1398033901392e-05
1.67240321283683e-05	0.000141256879963083	5.77058774407461e-07	6.27407027560705e-06	1.32999940355482e-07	0.000164965041081821	6062	0.0482887459756917	0.101379249922857	0.856283725550195	0.00349806704877093	0.0380327264156239	0.000806231062552916
2.55076450465411e-05	0.000263575828773458	9.25224685972181e-07	1.23256337285566e-05	6.61432828456577e-07	0.000302995765062984	3300	0.0869023995382027	0.0841848236434553	0.869899381988616	0.00305358949746328	0.040679227731102	0.00218297713936392
9.56530542897514e-05	0.000430641363660342	1.99088295857611e-06	1.15464096501076e-05	2.34044711555433e-08	0.000539855115029932	1852	0.14955902234119	0.177182824848196	0.797698033548251	0.00368780975329968	0.0213879786050881	4.33532451651322e-05
7.34161970514514e-05	0.000228430068723696	7.82724733609922e-07	3.13344786792878e-06	1.68605446570578e-07	0.000305931043823257	3269	0.0877063490848556	0.239976290519459	0.746671752787747	0.00255850051641742	0.0102423337912024	0.00055112238517378
6.70486641287228e-05	0.000456467426462531	2.59164082786415e-06	2.27555214584307e-05	2.08862620735037e-07	0.000549072115498284	1821	0.151908606155784	0.122112673793088	0.831343303690238	0.00472003723137941	0.0414435933206698	0.000380391964624708
2.75057465330104e-07	1.54822383526838e-05	6.43725388795998e-08	4.66264313365725e-06	2.12777814807797e-08	2.05055892720315e-05	48767	0.00613285664410157	0.0134137801006903	0.755025283462626	0.00313926793449435	0.227384010856827	0.00103765764536216
1.09645549291757e-06	5.32707411758348e-05	2.97950388584541e-07	1.86598155991072e-05	7.32725900322706e-10	7.33256953823444e-05	13638	0.0217583124104128	0.0149532232486891	0.726494865109203	0.00406338306143473	0.254478535823066	9.99275760703026e-06
1.00910312632094e-07	1.21390944655426e-05	3.40505654400674e-08	5.27415524497937e-06	1.10711439177608e-07	1.76589220277718e-05	56629	0.00528371519605864	0.00571440954738885	0.687419902893946	0.00192823578848793	0.298668018165822	0.00626943360435561
3.52528075812129e-05	0.000176610026565961	8.38386829052799e-07	5.40495822206554e-06	6.51395149735026e-08	0.000218171318713266	4584	0.0633621177243902	0.161583143875774	0.809501577052265	0.00384279122479274	0.024773917368896	0.000298570478272228
3.37515394382721e-06	6.36315861577786e-05	2.29786521127403e-07	5.57657604484326e-06	7.88053138868102e-07	7.36011558064446e-05	13587	0.021839155070039	0.0458573497500929	0.864546017797821	0.00312205044349701	0.0757675064167263	0.0107070755918632
3.49651300304018e-08	7.16608243907822e-06	3.74098026224308e-08	9.87214561013493e-06	4.55838635909266e-07	1.75664416177753e-05	56927	0.00525611679618954	0.00199045035933863	0.407941607925133	0.00212961756492427	0.561988923251562	0.025949400899042
3.25962784961642e-09	2.47277379424809e-06	8.56532750856224e-09	8.36987245195083e-06	1.34132868774237e-08	1.08678844884345e-05	92014	0.00325507378609169	0.000299932139790893	0.227530371424134	0.000788131997324535	0.770147351203259	0.00123421323549196
7.3984587806246e-07	2.45190477528871e-05	5.22835707233993e-08	2.22958719598685e-06	1.26176437591743e-07	2.76669408352515e-05	36144	0.00826584554310505	0.0267411522823584	0.886221859470867	0.00188974888964893	0.0805866904210112	0.00456054893611429
7.47537543147097e-05	0.00055543818801814	1.7795404171092e-06	1.70707931422897e-05	2.18931376609127e-07	0.000649261207268858	1540	0.177035011547724	0.115136640658333	0.855492645794459	0.00274086977195958	0.0262926430089649	0.000337200766283374
5.43219259558803e-05	0.000262187438421356	7.89447096819069e-07	4.90515507663932e-06	1.47998345580473e-07	0.000322351964896275	3102	0.0921909133103506	0.168517433958747	0.813357655523277	0.00244902213353374	0.0152167680386799	0.000459120345762728
2.38224375141616e-08	6.54222711378326e-06	2.58143562784348e-08	9.13111320973591e-06	5.88348891990867e-07	1.63113260093026e-05	61307	0.00488148435143121	0.00146048442049256	0.401084933870619	0.00158260317179072	0.559802017599812	0.036069960937285
3.88287818089235e-05	0.000226197001960263	9.35689504482612e-07	7.01743584746376e-06	2.70323027933895e-07	0.000273249232149067	3660	0.0787151171095247	0.14210024124694	0.827804712134982	0.00342430790060614	0.0256814476376479	0.000989291079824242
1.35078446000016e-06	7.27891727342787e-05	3.14832082162357e-07	2.18983601565271e-05	6.2443595971138e-07	9.69775853926796e-05	10312	0.028675511113481	0.013928831642184	0.750577284838989	0.00324644175133404	0.225808469739236	0.00643897202825711
6.78649519118425e-05	0.000315241969947577	1.01742684568242e-06	6.08528364260047e-06	1.22526494152366e-09	0.000390210857612644	2563	0.110491399407645	0.173918666248931	0.807875956800035	0.00260737707788849	0.0155948598658452	3.1400073002068e-06
2.05849528400775e-05	0.000133342440576827	4.45698311042207e-07	3.71515892618116e-06	2.48656565771983e-08	0.000158113116310705	6325	0.0463301010196809	0.130191304304106	0.843335731330463	0.00281885729306843	0.0234968420891824	0.000157264983180366
1.53185881326361e-06	3.13346752650751e-05	1.36414207218544e-07	3.58994241815752e-06	1.3887480370798e-07	3.67317655074228e-05	27224	0.0109592372096339	0.0417039255288193	0.853067497088943	0.00371379391472423	0.0977340013082699	0.00378078215924351
4.99687968023456e-08	2.36117723423215e-06	1.19806801244196e-08	7.27953624842039e-07	4.35964546865828e-08	3.19467679068754e-06	313021	0.000957945445127839	0.0156412682960618	0.739097376333959	0.00375020100917351	0.227864561123685	0.0136465932371206
5.32265645028339e-05	0.000346806986127173	1.38301593660693e-06	1.16121258992225e-05	8.83910509171376e-08	0.000413117083516754	2421	0.116585469846903	0.128841354246914	0.839488367740446	0.00334775779503886	0.0281085589595366	0.000213961258064393
9.10366466031962e-07	4.81112154500507e-05	2.10606229492629e-07	1.4346620430803e-05	1.89568059719764e-07	6.3768376636098e-05	15682	0.0189492844823187	0.0142761430360236	0.75446824880933	0.00330267509700739	0.224980173365142	0.00297275969249706
6.18065247820035e-07	1.49769826196843e-05	1.16334344006181e-07	3.62575354169609e-06	1.20115131881969e-07	1.94572508850886e-05	51395	0.00582022851553166	0.0317652915856525	0.769737858042535	0.00597897126851234	0.186344595292994	0.00617328381030543
2.79699577111324e-05	0.000176082724349685	7.58334941244841e-07	6.14481850541356e-06	6.12160727840189e-08	0.00021101705158026	4739	0.061349239159554	0.132548329633419	0.834447846896924	0.00359371404142859	0.0291200093044443	0.000290100123784241
1.81291871426585e-05	0.000121708102708055	4.93987621274571e-07	4.26731098878527e-06	1.46023740220219e-08	0.000144613190834796	6915	0.0424593404042379	0.125363302185684	0.841611349597376	0.00341592366797919	0.0295084491542697	0.000100975394690678
5.07401207864747e-05	0.000175057213565014	7.99367101069819e-07	3.54797076938767e-06	7.80924342119018e-08	0.000230222764656158	4344	0.066743112410438	0.220395758265939	0.760381858094985	0.00347214621570412	0.0154110336338226	0.000339203789549371
5.79027155242289e-06	9.95104983510206e-05	4.42500962861199e-07	9.79420241726368e-06	9.01026759874394e-08	0.000115627575959556	8648	0.0340954685719265	0.0500769085953009	0.86061216388232	0.00382695009550297	0.0847047284005115	0.000779249026365091
2.48530605383849e-06	4.43984211954396e-05	1.95923192333386e-07	4.5036061454218e-06	7.42804489645196e-09	5.15906846319297e-05	19383	0.0153584420960955	0.0481735427930398	0.860589881917582	0.00379764668236499	0.0872949482557264	0.000143980351287192
4.02246528653606e-06	6.8065367887254e-05	2.6625771749714e-07	5.79934865982796e-06	4.19493309776429e-07	7.85729328608916e-05	12727	0.0232971377119189	0.051194032602265	0.866269915210616	0.00338866970854369	0.0738084789337741	0.00533890354480105
9.33683405780039e-07	2.17577296820384e-05	7.78994257178438e-08	2.33513329047797e-06	1.90431935367756e-08	2.5123488997551e-05	39803	0.00750880835724022	0.03716376359474	0.866031373435405	0.00310066112733933	0.0929462182066191	0.000757983635896746
8.76468129293818e-08	6.72186069730759e-06	3.03508139101256e-08	2.99426815712288e-06	1.09240602562089e-07	9.94336708383207e-06	100570	0.00297858015761987	0.00881460094859574	0.676014537192069	0.00305236784021341	0.30113221526253	0.0109862787565908
3.98380773286684e-06	5.20965643802208e-05	1.61725527602213e-07	2.72100005188303e-06	1.2474396967174e-07	5.90878416622446e-05	16924	0.0175706794768428	0.0674217845972258	0.88167993473197	0.00273703562446335	0.0460500836608095	0.00211116138553168
2.44068542968276e-06	4.72188946664564e-05	2.60911121468717e-07	6.4958430055164e-06	1.69413324613407e-08	5.64332755555857e-05	17720	0.0167879455613232	0.0432490477586887	0.83672078577021	0.0046233559703924	0.115106609381873	0.000300201118835533
1.72849897829298e-05	0.00016247131995205	7.65589292766619e-07	9.2663263476696e-06	9.21229134118517e-07	0.000190709454509535	5244	0.0556121059878545	0.0906352012142412	0.851931124075064	0.00401442757379573	0.048588709833504	0.00483053730339552
5.69669205900619e-08	4.30158532009682e-06	1.45339071625087e-08	1.41147441962002e-06	8.06767185808052e-08	5.86523728605021e-06	170496	0.00175802919910062	0.00971263698496072	0.733403460134109	0.00247797428367918	0.24065086385798	0.0137550647392707
5.80953603436519e-09	2.58797905574648e-06	1.2955763616165e-08	7.42890910654549e-06	6.10997009973724e-08	1.00967531629399e-05	99042	0.00302445832368947	0.000575386556510967	0.256317948352512	0.00128316136951026	0.735772083030939	0.00605142069052839
3.35920170776736e-07	1.2749305300998e-05	4.28312137912331e-08	2.09105044328824e-06	1.6328813952954e-07	1.53823952683838e-05	65009	0.00460412245641817	0.0218379624834612	0.828824450194849	0.00278443071081825	0.1359378956791	0.0106152609317714
4.40733930982946e-06	6.22281719331843e-05	2.54702376379813e-07	4.62772463938699e-06	5.22659370204307e-08	7.1570204195801e-05	13972	0.0212429509803124	0.0615806446181417	0.86947037014092	0.00355877671779447	0.0646599334371956	0.000730275085948367
7.4260228107638e-05	0.000213155930820867	1.12281368619096e-06	4.14626656068653e-06	1.71935533331606e-08	0.000292702432728716	3416	0.0840775537277626	0.253705537789173	0.728234230353752	0.00383602444203671	0.0141654666892687	5.87407257701069e-05
1.27375085967234e-06	2.40166163067962e-05	1.24543059154095e-07	3.02055154693699e-06	6.28619117504959e-09	2.84417479637347e-05	35160	0.00849634602730975	0.044784549152762	0.844414215941269	0.00437888203330175	0.106201333011896	0.000221019860771741
2.34148992019205e-05	0.000207641403374588	7.15582434378278e-07	8.17378993632683e-06	3.43530176072182e-07	0.000240289205123285	4162	0.0695578947092051	0.0974446571160241	0.864131217497069	0.00297800491707954	0.0340164674985424	0.00142965297128486
6.50272887188627e-05	0.000247233459956096	8.89957344170088e-07	4.35443392612421e-06	1.207899132235e-07	0.000317625929858477	3148	0.0909024866060926	0.20472915655166	0.778379334666584	0.00280190393953864	0.0137093150048058	0.000380289837411323
1.16973262280415e-08	4.72918071178558e-06	2.35176818283928e-08	1.22480375103911e-05	1.08161286423102e-07	1.71205945166562e-05	58409	0.00512305448679229	0.000683231310493424	0.276227598707783	0.00137364866655262	0.71539790855249	0.00631761276268034
8.56841468344845e-06	0.00013183477785073	4.87522713919028e-07	9.66382219987622e-06	1.88629212982525e-07	0.000150743166660956	6634	0.0442188921829789	0.0568411482473372	0.874565532693406	0.00323412811816233	0.0641078624917812	0.00125132844931392
1.7234095438907e-05	0.000108160412747822	3.98073535839766e-07	3.21425999843096e-06	5.45696997079583e-08	0.000129061411420707	7748	0.0379808500949791	0.133534069162844	0.83805385015701	0.00308437302411135	0.0249048880145382	0.000422819641496675
1.7182689557301e-05	5.7415968233161e-05	3.03748084069309e-07	1.30521554900934e-06	7.00326582502621e-09	7.62146246893657e-05	13121	0.0226058297878751	0.225451343850789	0.75334581082274	0.00398543042503089	0.0171255261615354	9.18887399048411e-05
6.32926538765436e-05	0.000144802293672532	4.86546395891165e-07	1.43164098449545e-06	6.54998541310111e-09	0.000210019684914875	4761	0.0610682842894525	0.301365340597465	0.689470102439316	0.00231667044014646	0.00681669903978629	3.11874832864164e-05
6.67359002198063e-06	0.00012944690194986	7.54109453720601e-07	1.88537639601085e-05	2.15916377616429e-07	0.000155944281763286	6413	0.0457092959266995	0.0427947081260134	0.830084312718516	0.00483576214012959	0.120900643145911	0.0013845738694297
5.37274728972747e-07	1.63249161847729e-05	9.06314916988197e-08	3.54235332705571e-06	7.80393395052265e-09	2.05029796664507e-05	48773	0.00613207854748787	0.0262047145201972	0.796221644383014	0.00442040587140226	0.172772610844078	0.000380624381308456
2.35026247846071e-06	6.72413766563775e-05	3.43653280531541e-07	1.26653494394161e-05	5.30356392351346e-07	8.31309982471372e-05	12029	0.0246318954875028	0.0282717942526529	0.80886045006314	0.00413387650548723	0.152354112262236	0.00637976691648365
7.31524546487321e-05	0.000403395495343124	1.39853368160664e-06	9.93766995694551e-06	1.03496235068053e-06	0.000488919115981089	2045	0.136457015088067	0.149620770098017	0.825076136640006	0.00286046021906972	0.0203257954784691	0.00211683756443789
5.60143208795071e-05	0.000376583278256379	1.20978144965337e-06	1.04836576773345e-05	2.32811221918891e-07	0.000444523849484793	2250	0.124873475675638	0.126009708915344	0.847161021152954	0.00272152203094506	0.0235840162220434	0.000523731678713574
4.01663433828832e-06	3.76801317802479e-05	1.32859166793144e-07	1.60301902218186e-06	1.48116512617887e-07	4.35807608201291e-05	22946	0.0129894129845064	0.0921653101667082	0.864604726286563	0.00304857382691168	0.0367827222842209	0.00339866743559638
9.10719032806531e-06	4.13063547682621e-05	1.55888626636333e-07	9.09226720809111e-07	3.51958510504322e-08	5.15138562948233e-05	19412	0.0153357461524771	0.176791080752006	0.801849400127574	0.00302614942558665	0.017650138937482	0.000683230757351961
6.45328056180784e-06	0.000121507810557163	5.72756343411216e-07	1.38972765607394e-05	8.9198650597493e-07	0.000143323110529097	6977	0.0420886239953698	0.0450260989869999	0.847789376804625	0.00399625950969672	0.096964659149775	0.00622360554890304
1.31693253091118e-07	1.46929657334301e-05	4.20829975341457e-08	6.04656139007336e-06	8.60522547046395e-08	2.09993556288334e-05	47621	0.00628007024307042	0.00627129972075408	0.699686504344723	0.00200401375537273	0.287940330024749	0.00409785215440062
1.64277552344226e-05	0.000181171731090514	5.88151525815285e-07	8.3562746144215e-06	5.95301280883284e-08	0.000206603442593262	4840	0.0601053048290396	0.0795134632231844	0.876905674060742	0.00284676537057116	0.0404459601908591	0.000288137154643279
1.41080792211577e-07	2.20694254657429e-05	7.40430852960689e-08	1.49435952506254e-05	4.41803415610952e-07	3.76699480094869e-05	26546	0.0112375786133161	0.00374518149523453	0.585862912796824	0.00196557439573375	0.39669805880438	0.0117282725078274
8.06508508739676e-06	8.37961980613113e-05	4.2617521696685e-07	5.69801965484635e-06	2.41795702214975e-09	9.79878959775434e-05	10205	0.0289698970193286	0.0823069523734349	0.855168867800932	0.00434926388320982	0.0581502398638318	2.467607859142e-05
9.77552464395898e-05	0.000467280351309236	1.67928397801372e-06	1.03436935235284e-05	3.01718219368775e-07	0.000577360293469737	1732	0.159079462354554	0.169314113812909	0.809339257642818	0.002908554670294	0.0179154916618294	0.000522582212149631
2.67470354764202e-08	6.35306467818479e-06	2.10240204046417e-08	6.43016126258613e-06	2.81382813245893e-08	1.28591352779766e-05	77766	0.00385033376985067	0.00208000265167355	0.494050691656186	0.00163494822553495	0.50004616357049	0.0021881938961153
5.82219550450664e-06	8.44850721545911e-05	3.120355034909e-07	5.82871025151483e-06	1.39027478984431e-07	9.65870408930879e-05	10353	0.0285616897989337	0.0602792615931905	0.874704011774287	0.00323061458975943	0.060346711086911	0.00143940095585205
2.20486836360552e-05	0.000203326586365632	7.76277241863954e-07	9.22114503449935e-06	5.6053688105675e-07	0.000235933229159107	4238	0.0683409149016663	0.09345306599939	0.861797157993857	0.00329024124592663	0.0390837062984496	0.00237582846237712
2.6489685224976e-06	7.84717637791019e-05	3.86455251518429e-07	1.47532422002027e-05	1.71192107464991e-07	9.64316218607856e-05	10370	0.0285163903704142	0.0274699156913674	0.813755511572629	0.00400755731430442	0.152991746021874	0.00177526939982544
9.85299215991324e-06	9.52173293079688e-05	3.62052415958194e-07	4.5025806288402e-06	2.79846942966729e-07	0.000110214801455647	9073	0.0325255499712876	0.0893980847379951	0.863925063153031	0.0032849709038753	0.0408527763002154	0.0025391049048829
2.21074823131952e-06	2.52283593746765e-05	1.27042992492442e-07	1.86452794351888e-06	1.96926224354484e-08	2.94503711644428e-05	33955	0.00879632540002939	0.0750669055739672	0.856639776585778	0.00431379936718178	0.0633108470215153	0.00066867145155795
6.13854517846022e-06	7.88238483902158e-05	4.1987911992569e-07	6.93900748522535e-06	6.32631941846112e-09	9.23276064932455e-05	10831	0.0273194456135165	0.0664865624877789	0.853740840730907	0.00454770935664197	0.075156367080013	6.85203446590369e-05
1.73578446385196e-05	8.45229658472215e-05	3.04546257039834e-07	1.90745612120365e-06	5.99779840248206e-08	0.000104152790848009	9601	0.0307643080664637	0.166657508619716	0.811528574117291	0.00292403357183447	0.0183140183347291	0.000575865356429543
8.84401156307577e-06	8.61166636260299e-05	3.5070450688476e-07	4.39426274527469e-06	1.62648078453315e-07	9.98682905197184e-05	10013	0.029517572620117	0.0885567532702442	0.862302370230585	0.00351167027151141	0.0440005803884975	0.00162862583916164
7.69208095242082e-05	0.000278810683278782	1.33124470997575e-06	6.21018483704797e-06	1.69954397597962e-07	0.000363442876747612	2751	0.103316822302651	0.211644840071043	0.767137564433264	0.00366287192608873	0.0170871001589627	0.000467623410641185
5.54736723307154e-07	1.69942039587748e-05	8.21381016467422e-08	3.23688639989961e-06	4.59428789348877e-09	2.08725594715218e-05	47910	0.00624226877212908	0.0265773214858498	0.8141887908841	0.00393521943290234	0.155078556815994	0.00022011138115367
2.53105001227882e-06	5.7195879903811e-05	1.79750835492968e-07	5.22924686734017e-06	1.42875007031284e-07	6.52788026259543e-05	15319	0.01939375380219	0.0387729233757805	0.876178446953781	0.00275358658955397	0.0801063539309017	0.00218868914998263
3.69708376786611e-05	0.000286862705705921	1.11790691607204e-06	1.11771539087798e-05	9.96937031566394e-07	0.000337125541241	2966	0.0962068076169008	0.109664896769812	0.850907660837397	0.00331599591047564	0.0331542779809426	0.00295716850137354
5.31796463516338e-07	1.02070294873349e-05	4.49039729656544e-08	1.10832633216503e-06	3.24309695398564e-08	1.19244872255217e-05	83861	0.00357097634118053	0.0445970089496296	0.855972193545477	0.00376569424885183	0.0929454081507921	0.00271969510524906
4.2001227012235e-06	3.15816468132444e-05	1.79158815313685e-07	1.73243784721228e-06	1.24119025270226e-08	3.77057780795209e-05	26521	0.0112482071847982	0.111392017752969	0.837581092920008	0.00475149498137506	0.0459462166132361	0.000329177732411358
7.68920777385604e-09	1.04961076585764e-06	6.78956464187674e-09	1.1917760769915e-06	3.19823046599106e-08	2.28784791992478e-06	437092	0.000686119673284358	0.00336089112693681	0.458776458311156	0.00296766432014413	0.520915777055096	0.0139792091866675
5.35605271415079e-05	0.00031850199721033	1.19815604088358e-06	9.17795153083277e-06	3.4952648738481e-08	0.000382473584572292	2615	0.108423490144686	0.140037192898963	0.832742469173394	0.00313265043446971	0.0239963017082504	9.1385784923075e-05
3.16890884876307e-06	3.03479183551437e-05	1.47327309569662e-07	1.81456366802213e-06	2.70112595319872e-08	3.55057294410306e-05	28164	0.0105953772618597	0.0892506335921398	0.854732991911822	0.0041493953761561	0.0511062213504396	0.000760757769442497
1.65325285584498e-06	1.86428248235308e-05	6.43326705496183e-08	9.32909025901311e-07	6.89026235092667e-09	2.13002096381777e-05	46948	0.00636975747996749	0.0776167410522453	0.875241377442415	0.00302028344520661	0.043798114748561	0.000323483311571583
2.40737650367328e-05	0.000119717436256677	3.31300725634271e-07	2.11952123057964e-06	2.60702984790161e-07	0.000146502726234414	6826	0.0430020576558636	0.164322983302121	0.817168658452958	0.00226139631766421	0.0144674524840464	0.00177950944321008
7.12212374524949e-06	0.000107715829901963	3.87423106413142e-07	7.54581240725068e-06	4.70601788505267e-07	0.000123241790949382	8114	0.0362995948873971	0.0577898429614247	0.874020322750783	0.00314360172331694	0.0612277081428485	0.00381852442162703
5.85854037565918e-06	9.88944151071319e-05	3.37358294293126e-07	7.33402468141385e-06	1.29481909275227e-07	0.000112553820367773	8885	0.0332042697221042	0.0520510130754887	0.878641122833425	0.00299730647250175	0.0651601576690127	0.00115039994957204
0.000101665126498519	0.000469206008683966	1.39615239684579e-06	8.30251957533892e-06	7.3714871203676e-08	0.000580643522025874	1722	0.15990781425138	0.175090434392187	0.808079296307138	0.00240449147176326	0.0142988240812044	0.000126953747708204
7.27678068519132e-07	2.53081599686283e-05	9.9129799732323e-08	4.43660060547895e-06	8.76309412840563e-08	3.06591993836428e-05	32617	0.00915572952106403	0.0237344119594774	0.825467085814728	0.00323328076809503	0.14470699479015	0.00285822666754987
3.07416040034324e-05	0.000347695197315242	1.77740075378706e-06	2.59483907023234e-05	7.81134226521909e-07	0.000406943727001307	2457	0.114947191666534	0.0755426413129935	0.854406086751462	0.00436768190748239	0.0637640759166687	0.0019195141113931
8.43248753511662e-06	8.75446908014125e-05	3.21972250005061e-07	4.301601188951e-06	2.6470616715366e-07	0.000100865457942639	9914	0.0298078783708545	0.0836013409061414	0.867935293083171	0.00319209624952245	0.0426469207267891	0.00262434903437603
1.49820413994849e-06	1.82106165968803e-05	6.16477250651141e-08	9.636310328042e-07	2.00027624801404e-08	2.07541022571782e-05	48183	0.00620695207779787	0.0721883375818054	0.877446606517599	0.0029703874588838	0.0464308704304909	0.000963798011220747
9.46910309631864e-05	0.000254683312263125	1.10180223952113e-06	3.81272461021972e-06	3.20959669280469e-08	0.000354320966042981	2822	0.10085873915015	0.267246479994356	0.718792667302197	0.00310961626636421	0.0107606519952794	9.05844418028413e-05
9.43060381244733e-05	0.000492406317823524	1.65407088942141e-06	1.11326916598391e-05	1.7939357022081e-07	0.000599678512067479	1668	0.164694303337003	0.157260992726485	0.821117161803717	0.00275826272933937	0.0185644331684614	0.000299149571997044
6.61855145033554e-07	1.58581503984604e-05	6.77785197977652e-08	2.08876803473272e-06	1.96337140835874e-08	1.86961858121081e-05	53487	0.00559320761894966	0.035400543815997	0.848202438605972	0.0036252592094945	0.111721612938827	0.00105014542970964
5.59463256042463e-07	1.35751330074063e-05	6.95400353764028e-08	2.17016992851426e-06	6.07059926764497e-08	1.64350122200159e-05	60846	0.00491840900247575	0.0340409394622235	0.82598861659947	0.00423121287927681	0.132045531786782	0.0036936992722474
3.13316652766756e-07	2.38601992056034e-05	1.16812785038297e-07	1.14580635756461e-05	6.1622455211919e-07	3.63646167711737e-05	27499	0.0108502897080704	0.0086159756539803	0.656137787887192	0.00321226498201115	0.315088253170563	0.016945718306254
1.89525245558483e-05	9.01889334867724e-05	3.25828889210998e-07	1.99436964993477e-06	1.11659513832143e-08	0.00011147282253315	8971	0.0328906525153071	0.170019239893313	0.809066563825026	0.00292294464073612	0.0178910841639601	0.000100167476964116
1.13177662637825e-05	9.59242650008934e-05	4.3269470213009e-07	4.71894538495155e-06	1.73246238610818e-07	0.000112566917590368	8884	0.0332080688439185	0.100542561758401	0.85215325296516	0.00384388869654109	0.0419212454775018	0.00153905110239637
7.80271737364278e-06	0.000162175534387014	6.44713426113689e-07	1.72868500194325e-05	4.89216428131878e-07	0.000188399031634335	5308	0.0549571742756169	0.0414159101878354	0.860808747158434	0.0034220633753841	0.0917565757608812	0.002596703517465
2.7717545203032e-06	6.48611820889884e-05	2.44327821186454e-07	7.36215874929568e-06	2.17125471119082e-07	7.54565486508928e-05	13253	0.0223835059178593	0.0367331208471646	0.859583207139185	0.00323799359439114	0.0975681883272641	0.002877490091995
4.74461378136374e-07	1.39877818442742e-05	5.99355284672034e-08	2.27276478394424e-06	1.33672488274584e-07	1.69286160230966e-05	59072	0.00506575336800241	0.0280271805733582	0.826280295163523	0.00354048602587655	0.134255793907983	0.00789624432925927
1.8746558284767e-05	8.20409245714551e-05	3.48679518304543e-07	1.96261296754887e-06	1.42865652225966e-07	0.000103241640994301	9686	0.03049930868262	0.181579429619893	0.794649559822314	0.00337731476317573	0.0190098970594355	0.00138379873518139
7.80248731230674e-06	9.58371188024778e-05	3.09711835508832e-07	4.89680594713108e-06	1.74428821945717e-07	0.00010902055271937	9173	0.0321788283155711	0.0715689575743679	0.879073866458668	0.00284085732261935	0.0449163559070916	0.00159996273725299
6.91114542631495e-07	1.92618279883474e-05	9.13142562423679e-08	3.27387404160549e-06	1.49247956071315e-07	2.34673787848981e-05	42612	0.00701557141621956	0.0294500101168626	0.820791625894875	0.00389111443077449	0.13950744442376	0.00635980513372717
4.40137726170601e-06	5.58213343576051e-05	2.92200946470483e-07	4.7680741630292e-06	1.07042869879812e-07	6.53900295986906e-05	15293	0.0194264763534165	0.0673096080353227	0.853667366419465	0.00446858562786663	0.0729174492241655	0.00163699069317986
6.31297038582393e-08	8.00254430329774e-06	2.79578804492889e-08	4.56122745521752e-06	2.35435637289633e-08	1.26784029065517e-05	78874	0.00379632066846869	0.00497931043235865	0.631194982702617	0.00220515790950619	0.359763567133558	0.00185698182196094
1.82181260795903e-06	3.0780793213978e-05	1.59143743054259e-07	3.45886883487964e-06	1.61437738343248e-08	3.62367621737053e-05	27596	0.0108123474016538	0.0502752591201707	0.849435528108902	0.00439177601716688	0.0954519285773696	0.000445508176391083
2.25410512603682e-08	3.19502483232881e-06	9.01507798298684e-09	1.64365175043865e-06	8.67158931139086e-08	4.95694860512473e-06	201737	0.00148598309939418	0.00454736432753493	0.644554762788068	0.00181867489480658	0.331585392823998	0.0174938051655927
2.20664501566802e-06	4.99474016192887e-05	1.75035957355685e-07	5.09966385724888e-06	1.11685992751811e-07	5.75404324423131e-05	17379	0.0171144809368247	0.0383494687475678	0.868040080674806	0.00304196457910125	0.0886274857659703	0.00194100023255441
2.14883294083503e-05	0.00018627553234334	7.19051860136101e-07	8.0270705934692e-06	8.20751892928064e-08	0.000216592059394588	4617	0.0629181578236367	0.0992110674251581	0.860029369793203	0.00331984405220567	0.0370607796791177	0.000378939050315236
2.36604931698907e-06	4.81623166614088e-05	2.15313346614859e-07	5.64056753804667e-06	3.36831523172253e-08	5.64179300153766e-05	17725	0.0167834189194516	0.0419378966286818	0.853670396065262	0.00381639926449226	0.0999782788292542	0.000597029212309722
1.60604261542266e-05	0.000202589588274212	1.14327542322399e-06	1.85892821440781e-05	1.35858978556543e-07	0.000238518430974297	4193	0.0690633641248881	0.0673341095219483	0.849366597988577	0.0047932372293158	0.077936459954666	0.000569595305493115
2.95612189936973e-07	1.31680581216743e-05	7.23549404445986e-08	4.14633926847056e-06	3.37339538370703e-08	1.77160984743635e-05	56446	0.00530077765427461	0.0166860773755997	0.743282057318063	0.00408413514687229	0.234043588912684	0.00190414124678104
1.9795574017094e-06	5.21271117924863e-05	1.77148042319476e-07	6.00579623887831e-06	1.7765370951249e-07	6.0467267184906e-05	16538	0.0179771760843562	0.0327376693849254	0.86207156730077	0.00292965186896517	0.0993230969164337	0.00293801452890593
5.3963808227217e-06	5.17997337712596e-05	1.96376188772336e-07	2.4247841986656e-06	4.74566600544877e-09	5.98220206474246e-05	16716	0.01778705220045	0.0902072642200864	0.865897427245958	0.00328267394927573	0.0405333048336271	7.93297510530192e-05
3.64379142693693e-06	3.25713693160277e-05	9.91546591903921e-08	1.13989804569688e-06	2.53946954564193e-08	3.74796081433084e-05	26681	0.0111811146075141	0.0972206383002833	0.869042418786416	0.0026455628567743	0.030413819732008	0.000677560324518848
8.65930552375365e-06	0.000104321351418245	5.58283189697155e-07	8.65828873012408e-06	1.0361436082004e-07	0.00012230084322264	8177	0.0360274855642513	0.0708033182403331	0.852989633344845	0.00456483516373506	0.0707950043677319	0.0008472088833551
6.49162280341223e-07	1.53384165097047e-05	6.33763626162821e-08	1.92599678975684e-06	6.43796352596651e-08	1.80413315776787e-05	55428	0.0053978273892471	0.0359819494224244	0.850182063539138	0.00351284284884455	0.106754691662546	0.00356845252704726
1.49159154838571e-06	1.49148974090913e-05	8.75536524050243e-08	1.1257791250846e-06	8.32754588168038e-10	1.76206544895548e-05	56752	0.00527229532603357	0.0846501785316712	0.846444007964209	0.00496880819364141	0.0638897451710401	4.72601394381621e-05
5.88639498015324e-05	0.000265269353532827	1.08674030242509e-06	6.30413379745432e-06	1.75737280748568e-07	0.000331699914714987	3015	0.0947340235123312	0.177461455943126	0.799726927155707	0.00327627549545459	0.0190055333685302	0.000529808037181951
3.67875035321645e-07	2.41719655512113e-05	1.04058911114432e-07	8.80486597142953e-06	2.62128181066623e-07	3.37108936501436e-05	29664	0.0100624697108939	0.0109126456017305	0.717037222509478	0.00308680369599126	0.261187557434925	0.00777577075787509
5.20769855377804e-05	0.000385514396378069	2.89400753636436e-06	2.76230841168245e-05	7.54325328453665e-09	0.000468116016822322	2136	0.13104825551824	0.11124803182615	0.823544554179171	0.00618224421375185	0.0590090557130181	1.61140679093656e-05
2.2090839943606e-07	1.04199358557325e-05	4.78737763628859e-08	2.90473856008216e-06	2.2727115141923e-08	1.36161837067555e-05	73442	0.00407655113674854	0.0162239585036194	0.765261109877855	0.00351594671413942	0.213329859719871	0.0016691251845146
1.45790554931802e-05	0.000151472091483088	6.76126273876142e-07	9.04600645380871e-06	6.86640198785486e-07	0.000176459919902738	5667	0.0515655937427437	0.0826196424730098	0.858393744973797	0.00383161385457282	0.0512638023342339	0.0038911963643866
8.01927823172669e-07	5.03775837807628e-05	1.60166666961949e-07	1.29776353555878e-05	2.05436418265781e-07	6.4522750044751e-05	15498	0.0191712971721323	0.0124286057648888	0.780772421290513	0.0024823285872171	0.20113270662808	0.00318393772930163
9.51337035228611e-07	2.15467424389888e-05	9.32863057173482e-08	2.71781665459147e-06	1.21864731317522e-07	2.54310471658438e-05	39322	0.00760038107917038	0.0374084884914351	0.847261314033819	0.00366820544624054	0.106870025322502	0.00479196670600326
0.000163998847103815	0.000400596303069155	1.49367780824615e-06	4.69559474548423e-06	3.35309806978592e-08	0.000570817953707398	1752	0.157426415308729	0.287304991089823	0.701793453529847	0.00261673235493888	0.00822608103859886	5.87419867929508e-05
1.18415619162754e-05	0.000171229193081619	6.43388097455586e-07	1.19911692844639e-05	6.71523162472188e-08	0.000195772464696062	5108	0.057045727638688	0.0604863504919324	0.874633689408029	0.00328640750605276	0.0612505405348005	0.000343012059185511
2.82945464426076e-06	5.70624536306473e-05	3.58667181124138e-07	9.31065643275166e-06	4.68028839636676e-08	6.96080347727475e-05	14366	0.0206665945298483	0.040648391432084	0.819768203727367	0.00515266926145948	0.133758357970435	0.000672377608654907
6.49075454375419e-05	0.00024432187896785	7.18592077672893e-07	3.48090857740888e-06	2.38606221838484e-07	0.000313667531282312	3188	0.0898219329798023	0.206931030356224	0.778919890015494	0.00229093548425366	0.0110974462775235	0.000760697866505443
3.65639742318481e-08	7.10777018152742e-06	3.05106430202641e-08	7.63613351431593e-06	2.32425842430074e-07	1.50434041555255e-05	66474	0.00450288666179999	0.00243056517353606	0.472484160369825	0.00202817412234832	0.507606751461977	0.0154503488723131
3.43804065118876e-08	2.42616201594794e-06	1.14237798583652e-08	1.03666105703258e-06	6.73797339963426e-08	3.57600699334712e-06	279642	0.00107222876767976	0.00961418883571805	0.678455612771906	0.0031945630642273	0.289893464683153	0.0188421706449952
1.69462039595084e-05	0.000137882846413184	7.19634277691044e-07	7.53665393395386e-06	5.99997910048905e-08	0.000163145338375342	6130	0.0477689693773228	0.103871824523242	0.845153455111063	0.00441100116532543	0.0461959502429336	0.000367768957436292
0.000135229913018309	0.000455676602647142	2.10341843644145e-06	9.12678673343181e-06	4.29477357663488e-07	0.000602566198192988	1660	0.16541805506114	0.224423330455384	0.756226625412531	0.00349076739244469	0.0151465295610703	0.000712747178569642
4.37436556941548e-06	9.8671411279855e-05	5.90861151905195e-07	1.71738836613117e-05	1.15146458309564e-07	0.000120925668120797	8270	0.0356296658287627	0.0361740037280238	0.815967468389661	0.00488615164246984	0.142020167663296	0.000952208576549195
1.19664660982275e-05	0.00011848189247853	6.43042516070611e-07	8.19552629457307e-06	2.18063215844615e-07	0.000139504990603246	7168	0.0409906138376153	0.0857780502796513	0.849302178841001	0.00460945886803027	0.0587471907573634	0.0015631212539542
4.73524299064032e-07	3.3260722878921e-05	1.07244995113981e-07	9.70789954553817e-06	1.05538347462796e-06	4.46047751932651e-05	22419	0.0132925936892697	0.0106160001258235	0.745676280954399	0.00240433887738042	0.217642606727092	0.0236607733153043
1.3978874934073e-08	2.26676846273756e-06	8.59143765136798e-09	1.79185999760598e-06	2.42405007237441e-07	4.32360378016642e-06	231289	0.0012962430883211	0.00323315355542013	0.524277565195927	0.00198710105925509	0.414436680304922	0.0560654998844761
0.000340089633336368	0.00151464089075728	6.71755522243418e-06	3.87283047953839e-05	2.11128666178087e-06	0.00190228767077325	526	0.43516961438313	0.178779286940406	0.796220736762493	0.00353130355920543	0.0203588055531273	0.00110986718476847
1.42399017337628e-07	4.57840023585017e-06	2.5916135882008e-08	1.07148184910856e-06	9.73396554484032e-09	5.82793120372321e-06	171587	0.00174685692212018	0.0244338878342722	0.78559613622845	0.00444688431899322	0.183852865048242	0.00167022657004285
4.39033570561779e-05	0.000244326297387334	1.12443074734343e-06	8.05633604135812e-06	1.7208045801035e-09	0.000297412142036794	3362	0.0853711398735184	0.147617904082566	0.821507473481388	0.00378071567503228	0.0270881208352329	5.78592578069867e-06
2.287208670949e-06	5.928812684995e-05	2.3346436832618e-07	7.79277397412934e-06	6.31513235768605e-07	7.02330870991232e-05	14238	0.0208502305389437	0.0325659709037274	0.84416233571328	0.00332413649989045	0.110955879856613	0.00899167702648926
2.74871503897225e-06	3.79365109835572e-05	1.542246908432e-07	2.73811794959442e-06	1.49659705658717e-08	4.3592534633533e-05	22940	0.0129928993938562	0.0630547193935778	0.870252471036063	0.00353786931959136	0.062811625261362	0.000343314989405532
1.6400696771311e-05	0.000120389441386186	3.94961023882281e-07	3.73084502768921e-06	1.45719570483293e-09	0.000140917401404773	7096	0.0413969392828795	0.116385177471457	0.854326294595637	0.00280278389996556	0.0264754032539436	1.03407789975297e-05
4.41464634501609e-05	0.000400245764984813	1.42065184675245e-06	1.66205298778127e-05	8.44214616172041e-07	0.000463277624775711	2159	0.129785452403367	0.0952915942606419	0.863943656200935	0.0030665237662627	0.0358759607392204	0.00182226503293949
6.55840724947752e-06	0.000150892132639129	5.23454549061584e-07	1.5538307727946e-05	6.0226895424457e-07	0.000174114571119859	5743	0.0508979190017684	0.0376671935455808	0.866625530928463	0.00300637991234658	0.0892418574046255	0.00345903820898467
1.55719884497232e-05	0.000172120819445345	6.34386846530912e-07	9.03258638976441e-06	1.00851143578859e-06	0.000198368292567152	5041	0.0577799105098288	0.0785003906027562	0.86768312222619	0.00319802544207593	0.0455344262576979	0.00508403547127971
5.29072856250693e-06	4.50176494503223e-05	9.44552429445385e-08	1.03372206164205e-06	8.34489880064278e-08	5.15200043054222e-05	19410	0.0153375623622251	0.102692704199757	0.873789706682621	0.00183337024555717	0.020064479333385	0.00161973953867945
9.05674667424232e-06	3.54589656455922e-05	1.34392448002563e-07	6.76601749805121e-07	1.289823872768e-08	4.53396047563699e-05	22056	0.0135100980274219	0.199753542689847	0.782074873306223	0.00296412923590125	0.0149229741512042	0.000284480616824695
6.27270160336422e-05	0.000302274937347834	9.64426336285525e-07	5.98401096007412e-06	1.2297118092977e-07	0.000372073361858765	2688	0.105636314511431	0.168587763768621	0.812406821702473	0.00259203274178926	0.0160828792746135	0.000330502512503026
5.0739037993746e-06	5.85520239206322e-05	2.53927855467927e-07	3.77003862543619e-06	2.59074746246207e-08	6.76758016755355e-05	14776	0.0200987008432282	0.0749736785343289	0.865184046158089	0.00375212186898586	0.0557073360358735	0.000382817402722931
2.59875838153156e-05	0.000271530937331838	8.66929717104061e-07	1.16792516656085e-05	6.24621715689863e-08	0.000310127164701435	3224	0.0888544082902701	0.0837965414617398	0.875547092410449	0.00279540077677062	0.0376595570944336	0.000201408256606995
3.4292228147418e-05	0.000205562804894125	7.45672750504083e-07	5.75406224289952e-06	1.98588090109475e-07	0.000246553356125056	4056	0.0713052066676418	0.139086438271903	0.833745717863439	0.00302438694091783	0.023338000071599	0.000805456852141765
0.000204377786971404	0.00059658523276685	3.26701824027148e-06	1.22825074988331e-05	7.48630112718444e-07	0.000817261175590077	1224	0.217513488699517	0.250076466465986	0.729981125478162	0.00399752042290842	0.0150288645364377	0.000916023096506352
8.02475446549526e-07	2.69435668151005e-05	9.90715696211893e-08	4.28062970591395e-06	1.13132383892772e-07	3.22388759210779e-05	31018	0.00962519706945963	0.0248915454904203	0.83574771282533	0.0030730466491363	0.132778503704444	0.00350919133066937
3.71571743129661e-09	1.50312433953593e-06	6.54005576637583e-09	3.40361713958955e-06	1.23998387722491e-08	4.9293970910954e-06	202865	0.00147772985258132	0.00075378740292779	0.304930666318446	0.00132674557263605	0.690473312798829	0.00251548790716181
1.20663586913727e-05	0.00011593292934774	6.52282377951854e-07	8.06660777713908e-06	3.65231830332975e-07	0.000137083410024536	7295	0.0402935687270403	0.0880220202372628	0.845710865574391	0.00475828824097024	0.0588445222926336	0.00266430365474277
3.88710736447221e-06	6.27022280846283e-05	3.91186423279775e-07	8.12120779993596e-06	7.89979892332301e-08	7.51807276615495e-05	13301	0.022302602332522	0.0517035081380335	0.834019968081485	0.00520328062054451	0.10802246869033	0.00105077446960696
2.9309231377939e-05	0.000379267448049481	1.9971784261733e-06	3.33919299234002e-05	1.64432811772765e-07	0.000444130220588767	2252	0.124770081103597	0.0659924274891379	0.853955507793865	0.00449683073474647	0.0751849983978432	0.000370235584407615
1.3335572603951e-06	2.95398033611063e-05	1.20104866681072e-07	3.42281486644054e-06	4.14479868308208e-08	3.44577283414538e-05	29021	0.0102842483313157	0.0387012529433284	0.857276575762219	0.00348557123356801	0.0993337353096135	0.00120286475127141
6.614373306275e-07	1.83797321871047e-05	6.98368351714193e-08	2.49631974135563e-06	2.23263729152443e-08	2.16296524671745e-05	46233	0.0064679580424698	0.030580118271956	0.84974699501058	0.003228754381394	0.115411920979502	0.00103221135656836
2.07301527174003e-05	0.000102676300734065	2.70807762019262e-07	1.72541466158908e-06	2.17969160492098e-07	0.000125620645035566	7960	0.036987185858165	0.165021861745187	0.817352121579978	0.00215575841011316	0.0137351202192966	0.00173513804542546
3.75776587179515e-06	7.11792623062908e-05	3.99020465717177e-07	9.73073511591824e-06	1.26333453739245e-07	8.51931172134607e-05	11738	0.0252351571606583	0.0441087965167381	0.83550484633569	0.00468371716834105	0.114219733168547	0.00148290681068405
1.96257999720302e-06	4.70654947110591e-05	1.80330043539317e-07	5.56641426812342e-06	3.91761881862254e-08	5.48139952081111e-05	18244	0.016310174161313	0.0358043596302684	0.858640107008558	0.00328985403918582	0.101550967904995	0.000714711416992796
2.04077140407973e-07	1.57481147299528e-05	7.23884362811992e-08	7.19073623453464e-06	5.62787117529204e-07	2.37781036587058e-05	42055	0.00710813277694322	0.00858256584869647	0.662294813581022	0.00304433176506469	0.302409996093272	0.0236682927119443
6.7249115876917e-05	0.000315142609704592	1.51987438608461e-06	9.1708803522363e-06	8.89028855346735e-08	0.000393171383205365	2543	0.11128138186344	0.171042753235657	0.801540048859518	0.00386567906772282	0.0233254014508123	0.000226117386290642
8.62045400154094e-05	0.000372090742774842	1.29896966901748e-06	7.22034384165066e-06	2.57842271317461e-07	0.000467072438572237	2141	0.130776039879986	0.18456353425375	0.796644614510463	0.00278108824615774	0.0154587238410429	0.00055203914858612
0.000168983284962389	0.000461707915325738	1.83389385329727e-06	6.4504259985449e-06	1.73133284582582e-08	0.000638992833468427	1565	0.174494310054982	0.264452551126676	0.722555701946774	0.00286997561982498	0.010094676592118	2.70947146062376e-05
3.32229217098204e-07	9.22553886309192e-06	2.9896232158107e-08	1.06764188217039e-06	1.02016104661819e-08	1.06655078049848e-05	93760	0.00319455591769247	0.0311498733274499	0.864988243577125	0.00280307630023338	0.100102301896155	0.000956504899036682
1.48294517461486e-05	0.00010333437188946	3.7590338953775e-07	3.37016983621521e-06	9.34882387319118e-08	0.000122003385100093	8196	0.0359414487795823	0.121549510564665	0.846979547368156	0.00308108983393661	0.0276235764560981	0.00076627577714514
4.34785387473761e-06	6.17545995589505e-05	1.78741122521653e-07	3.26695556672456e-06	1.55937110999386e-07	6.97040872339337e-05	14346	0.0206948163042338	0.0623758813474709	0.885953779893797	0.00256428467274495	0.0468689239952363	0.00223713009075129
1.41349614374529e-07	1.03174114682619e-05	4.3016851099462e-08	4.0400300082928e-06	6.2067663492455e-08	1.46038756055211e-05	68475	0.00437161124029006	0.00967891114609948	0.706484480349948	0.00294557775356557	0.276640949116646	0.00425008163374041
2.043452166974e-08	3.52502312041438e-06	1.64844855780352e-08	3.65830201763795e-06	7.9570375524607e-09	7.22820118285256e-06	138347	0.00216611876330008	0.00282705491349864	0.487676398489956	0.0022805792424734	0.506115135023708	0.00110083233036418
2.07170576901856e-05	0.000135254630552259	3.98735483114933e-07	3.34992905353761e-06	2.64582052064614e-07	0.000159984934831161	6251	0.0468655649207154	0.129493803351229	0.845421043518868	0.00249233144068055	0.0209390281470748	0.00165379354214719
5.76192691129515e-06	3.33864385375894e-05	1.4027830607426e-07	1.04525164632517e-06	1.30524643762461e-08	4.03469478656602e-05	24785	0.0120313658477903	0.142809486617926	0.827483621530762	0.00347680093526114	0.0259065852962522	0.0003235056197982
3.15699962838177e-05	0.00018571259627356	9.17004846681334e-07	6.94311713846938e-06	2.07950722031e-07	0.000225350665264559	4438	0.0653777276993081	0.14009275830961	0.824104939098073	0.0040692351433921	0.0308102801929528	0.000922787255972235
9.52896924804171e-07	3.19859021653132e-05	1.23802904629828e-07	5.34875478165096e-06	1.77978171336001e-07	3.85893349477341e-05	25914	0.0115102679796503	0.0246932714983243	0.828879331780018	0.00320821555482902	0.138607073402415	0.00461210776441358
1.57002974838002e-05	0.000171834689511847	4.30124273182555e-07	6.06397741018925e-06	3.54849816143693e-07	0.000194383938495162	5144	0.0566527741297389	0.0807695203901375	0.883996336539519	0.0022127562416545	0.0311958768668542	0.00182550996183527
6.16864693276062e-06	5.48750645893453e-05	2.36525400978907e-07	2.70656241098014e-06	2.37125212282915e-08	6.40105118552932e-05	15622	0.0190205505260624	0.0963692798880583	0.857282077565631	0.00369510247806819	0.0422830927691813	0.000370447299060782
1.44489649171327e-07	1.02850192639751e-05	5.82517399893085e-08	5.33503508777993e-06	9.33130626634584e-09	1.5832127047182e-05	63163	0.00473841384042273	0.0091263573580939	0.64962965704635	0.00367933757831213	0.336975257454716	0.000589390562527525
5.03788612117981e-05	9.55256301769447e-05	2.59651955562803e-07	6.33119792834126e-07	2.92320785407241e-09	0.000146800186344994	6812	0.0430874669844488	0.343179817860743	0.650718725604685	0.00176874404609131	0.00431279965371595	1.99128347644096e-05
2.86589281922886e-05	0.000205765110221814	1.03686465447363e-06	9.58554284636539e-06	3.7479463103891e-07	0.00024542124054598	4075	0.0709896585111767	0.116774441073364	0.838416062782729	0.0042248366611095	0.0390575111797201	0.00152714830307726
2.42637172792623e-05	0.00026806211714431	1.0570928449916e-06	1.50598798170536e-05	1.23473175701642e-07	0.000308566280261319	3241	0.088427518399176	0.0786337290604592	0.868734318336058	0.00342582100706652	0.0488059803692733	0.000400151227143403
7.73840392864393e-06	6.78900559256741e-05	3.30393190677337e-07	3.72895564362368e-06	1.414057901671e-08	7.97019492676358e-05	12547	0.0236279219338843	0.097091777550618	0.851799191230595	0.00414535897444479	0.0467862540112037	0.000177418233137893
3.61779366149483e-06	6.56954348254809e-05	3.19881916542847e-07	7.47723812745e-06	5.81851314748275e-08	7.71685336624434e-05	12959	0.022885514737121	0.0468817209527405	0.851324130543298	0.00414523772010623	0.0968949100440021	0.000754000739852664
6.8122502407599e-08	4.69561750808585e-06	1.69317056517338e-08	1.50102196300355e-06	5.72256919541637e-09	6.28741624834415e-06	159048	0.00188445298890094	0.0108347371506602	0.746827841933082	0.00269295128284101	0.238734307339498	0.000910162293918979
2.03163904125106e-07	6.8176144147727e-06	3.6919936707018e-08	1.59327177091551e-06	1.94292089942813e-08	8.67039923551462e-06	115335	0.00259775103696236	0.0234318972640765	0.786309168653645	0.00425815878878922	0.183759908585218	0.0022408667082708
6.73987868574312e-06	0.000116313323212734	4.6022258229406e-07	1.02319638966103e-05	1.01799103050328e-07	0.000133847187480432	7471	0.0393612428438005	0.0503550265987358	0.869000876314557	0.00343841802698576	0.0764451169219089	0.000760562137812649
2.01444065917008e-07	8.05707505450623e-06	3.97364978065836e-08	2.04407114830782e-06	1.42121102670251e-08	1.03565388768047e-05	96557	0.00310215609136022	0.019450906167907	0.777969855600263	0.00383685112171796	0.197370103334994	0.0013722837751187
3.60433997866388e-06	2.67452521692339e-05	1.30597284076207e-07	1.24619246672108e-06	1.85379289227324e-09	3.17282356915873e-05	31518	0.0094734630295652	0.113600390948292	0.842947979497181	0.00411612184634756	0.0392770804791868	5.84272289922749e-05
1.1070893276358e-07	8.10008089435574e-06	2.47576183964173e-08	2.33032342181897e-06	5.35679463151004e-08	1.06194388136498e-05	94167	0.00318077912946635	0.0104251208285393	0.762759787640022	0.00233134903179581	0.219439413203612	0.00504432929603081
6.9458316490661e-06	0.000118590427038877	4.87130760315487e-07	1.07150288976313e-05	1.86529715647757e-07	0.000136924948061538	7303	0.0402479383013971	0.0507272907340776	0.866098024631562	0.00355764794664415	0.0782547596279947	0.00136227705972125
0.00010748958965729	0.000435118959362437	1.63267118514309e-06	8.5123191951883e-06	6.28416493249916e-07	0.000553381955893307	1807	0.153005043132765	0.194241226177627	0.786290472120721	0.0029503513220042	0.015382357708876	0.001135592670772
2.23744465256732e-07	8.69013631962934e-06	3.40657065303331e-08	1.70169572209038e-06	2.76126887616762e-08	1.06772549022685e-05	93657	0.0031980688201374	0.0209552424574218	0.813892372072438	0.00319049295368003	0.159375770051986	0.00258612246447443
0.000445787172900573	0.00148705046951148	3.67522010777803e-06	1.58414931811982e-05	7.13033534122239e-07	0.00195306738923515	512	0.443725351008463	0.22824976514259	0.761392298958936	0.00188176820115629	0.00811108375907191	0.000365083938246224
4.12450176452249e-06	3.34996409390791e-05	1.37277234893296e-07	1.43393350309705e-06	3.51403332971733e-10	3.91957048449249e-05	25513	0.0116900757429869	0.105228411654818	0.85467632414363	0.00350235403181097	0.0365839448166657	8.96535307534425e-06
5.89482234950626e-07	3.42077202161401e-05	1.36342890264233e-07	1.01927174315355e-05	5.81637677689899e-07	4.57079004505804e-05	21878	0.0136190929627954	0.0128967252737408	0.748398414255009	0.00298291737139945	0.222996841488177	0.0127251016116736
0.000156009822543064	0.00056142998903759	1.5555585675395e-06	7.21192902964508e-06	4.80187767485669e-07	0.000726687486945325	1376	0.195943304649805	0.214686265204402	0.772587940653273	0.00214061559540317	0.00992438862537851	0.000660789921544084
9.54149628580007e-05	0.000333460118574733	1.21008477138777e-06	5.44366756648171e-06	1.48407993632622e-07	0.000435677241764236	2295	0.122546795264276	0.219003780118572	0.765383376979748	0.00277747987589997	0.0124947255551795	0.000340637470600156
3.05845895245743e-06	6.4691341358704e-05	2.29467373750916e-07	6.24886579215391e-06	1.5070977466062e-07	7.43788432517269e-05	13445	0.0220673563557779	0.041120012341499	0.869754604004305	0.00308511619324744	0.0840140222536848	0.00202624520726358
9.04759130063018e-06	5.60876281623514e-05	2.70213516665077e-07	2.15444531265212e-06	7.09914795196269e-09	6.75669774402507e-05	14800	0.0200667070546495	0.133905520764651	0.830104146836367	0.0039991949751493	0.0318860691164895	0.000105068307343487
4.19640526872549e-06	4.50870955734694e-05	1.82612752590262e-07	2.52382715110534e-06	2.88807791477963e-08	5.20188215250383e-05	19224	0.0154849089389791	0.0806709022945787	0.866745809529106	0.00351051306501368	0.0485175764677894	0.000555198643512043
3.04906145606246e-06	5.09704412725057e-05	1.86337364903839e-07	4.00834512099775e-06	7.59675960927281e-08	5.82901528105625e-05	17156	0.0173355356669396	0.0523083455617559	0.87442627639277	0.00319672115990874	0.0687653905115757	0.00130326637398972
1.27375115071974e-05	0.00012460780371021	5.31753196832919e-07	6.69641456103947e-06	4.00444707909648e-08	0.000144613527446071	6915	0.0424594371139336	0.0880796681482478	0.8616607720649	0.00367706400793812	0.0463055889673716	0.00027690681154222
2.35806869209548e-05	0.000140355385824175	5.8689031363896e-07	4.49505592839355e-06	6.83786821867121e-08	0.000169086397669349	5914	0.0494649175972159	0.139459396178439	0.830080880300271	0.0034709493000533	0.026584373375697	0.000404400845539496
2.52325428749796e-05	0.000231679102512409	8.46434267485934e-07	1.00134928476123e-05	1.30456020572562e-07	0.000267902028523059	3733	0.0772356410978864	0.094185710403487	0.864790400392461	0.00315949181927556	0.0373774431750911	0.000486954209685401
4.74447891776661e-08	1.28582939346187e-05	4.80313300467743e-08	1.67950145638594e-05	3.21193854543763e-07	3.00699784722463e-05	33256	0.00898056087141319	0.00157781254221569	0.427612342539138	0.0015973184048371	0.558530980637738	0.0106815458760709
1.03790841988266e-05	0.000123694032641295	5.24750592618526e-07	8.05238877972434e-06	4.04344792782004e-07	0.000143054601005247	6990	0.042011447337936	0.0725533057021066	0.86466308508846	0.00366818395865003	0.0562889185188039	0.00282650673197973
9.92179336386228e-07	2.13399179728305e-05	7.44276867009845e-08	2.05911236265135e-06	1.98564600429362e-07	2.46642019589985e-05	40545	0.00737204402870073	0.0402275061660466	0.865218262820983	0.00301764017439982	0.0834858701722603	0.00805072066631039
3.61448050743892e-07	8.86371802924523e-06	4.2369974106903e-08	1.33618445126472e-06	1.63613190272772e-08	1.0620081824388e-05	94161	0.00318097142113594	0.0340343941525818	0.834618619311438	0.00398960900749412	0.125816775554054	0.00154060197443159
3.79699846541824e-05	0.000165823022651837	5.64697626928138e-07	3.17305723218855e-06	3.93603775230106e-08	0.000207570122542659	4818	0.060377894957749	0.182926059825295	0.798877124610059	0.00272051497590692	0.0152866761040546	0.000189624484684309
4.15364541708576e-06	7.19419400812854e-05	3.44634754239324e-07	7.68413578378381e-06	3.2208263121724e-07	8.44464386676115e-05	11842	0.0250167633783404	0.0491867446706056	0.851923908413179	0.00408110465849053	0.0909941959071741	0.00381404635055109
0.000589346167548525	0.00136882254783819	5.95572136407559e-06	1.78417335225737e-05	4.47442294885838e-07	0.00198241361256825	504	0.448610795302369	0.297287187604113	0.690482823140453	0.00300427787940775	0.00900000555356331	0.000225705822462634
1.01211708905559e-05	0.000110267320035986	4.51393733785686e-07	6.33046478180879e-06	8.30658162015091e-08	0.000127253415258337	7858	0.0374588435615621	0.079535554075377	0.866517568995155	0.00354720329406728	0.0497469146030957	0.000652759032304767
8.18451054246682e-06	4.97579477334671e-05	2.13503856208243e-07	1.66936178326125e-06	1.77515538919303e-09	5.98270990707926e-05	16715	0.017788548716791	0.136802731029666	0.831695811869287	0.00356868140899839	0.0279031042652747	2.96714267742201e-05
3.25230862701746e-06	3.72970888988727e-05	1.33376937130501e-07	1.96740216340295e-06	8.81836967914198e-08	4.2738360323215e-05	23398	0.0127399332314311	0.0760981142566397	0.872684132400216	0.00312077805797458	0.0460336369604305	0.0020633383247396
1.89472757614446e-06	5.20653624681189e-05	3.23570261656975e-07	1.14480820713595e-05	6.65561927000007e-08	6.57982985699798e-05	15198	0.0195465781993144	0.0287959965124223	0.791287367601835	0.00491760833774208	0.173987509102289	0.00101151844571201
3.61907590310604e-06	4.50561838525713e-05	1.8217405487791e-07	2.91762945875301e-06	1.16624019138741e-08	5.17867256712222e-05	19310	0.0154163524327693	0.0698842387928217	0.870033454878361	0.00351777511547025	0.0563393306090857	0.000225200604261313
6.82451255215671e-06	3.31617483743844e-05	1.05506871183248e-07	6.59265939630375e-07	1.62452537618646e-08	4.07672789911166e-05	24529	0.0121559452358897	0.167401718266353	0.813440317702109	0.00258802828626946	0.0161714481796549	0.000398487565613701
7.70176980696967e-05	0.000220150420626221	7.3649540118798e-07	2.70841881117744e-06	2.2509059782743e-08	0.000300635541968066	3326	0.0862554410447182	0.256182943525279	0.732283412616615	0.00244979484583434	0.00900897742644524	7.48715858257837e-05
5.91402168224114e-06	4.44444804669589e-05	1.76669523741457e-07	1.7075956485148e-06	2.82744184493614e-10	5.22430500656408e-05	19141	0.0155511370785721	0.113202075200634	0.850725223950681	0.00338168471250206	0.0326856040443521	5.41209183113084e-06
0.000839100148601319	0.00185573665673342	1.09377072014876e-05	3.12288529418656e-05	6.52050783563824e-07	0.00273765541626166	365	0.560634173204659	0.306503201103057	0.67785618515404	0.00399528265555909	0.0114071525424151	0.000238178544929594
1.76437336827389e-05	0.000147707715843886	6.90742210526585e-07	7.44401880880799e-06	7.05547212035966e-07	0.000174191757757995	5741	0.0509198999750028	0.101289141976806	0.847960418707619	0.00396541271192769	0.0427346213427042	0.00405040526094342
1.01061272867348e-06	1.70741403358302e-05	7.63258602026598e-08	1.65842063747409e-06	1.36889854547656e-08	1.98331885476352e-05	50421	0.00593234928132469	0.0509556356128115	0.860887309915985	0.00384839079300543	0.0836184576923127	0.0006902059858851
0.000169015661242159	0.000690817213509277	3.72664180073011e-06	1.96391237850991e-05	1.63029959184825e-10	0.000883198803367225	1132	0.232852904713532	0.191367629346622	0.782176346792493	0.0042194823934568	0.0222363568770975	1.84590330697084e-07
1.40425071748524e-06	1.24832081869977e-05	6.41146381525828e-08	7.32876929208252e-07	7.37785552244421e-09	1.46918283273662e-05	68065	0.0043978817465492	0.0955803924600428	0.849670164178644	0.0043639659220056	0.0498833033491914	0.000502174090116585
4.15282477288559e-05	0.0002116518041446	1.37620512505169e-06	9.02757779880398e-06	2.08707795130833e-08	0.000263604705576825	3794	0.0760449323629421	0.157539857408778	0.802913603842768	0.00522071532084472	0.0342466488944105	7.9174533198918e-05
3.88434549049119e-06	9.95656107294386e-05	5.20462374699391e-07	1.71961698356244e-05	2.88635094131242e-07	0.000121455223524385	8233	0.0357828784826003	0.0319817079724967	0.819772158333302	0.00428522017906374	0.141584440229299	0.00237647328583849
2.43694112046546e-06	9.76648266380043e-05	4.88946366043752e-07	2.5293039472184e-05	1.28945684690081e-06	0.000127173210443598	7863	0.0374356802056802	0.019162377925076	0.767966982176006	0.00384472770906889	0.19888653737653	0.0101393748133196
2.5934349551691e-05	0.000110711833892017	4.07620989688012e-07	2.23832841489449e-06	1.87747843770283e-07	0.000139479880692061	7169	0.0409833886103954	0.18593613231537	0.793747695672633	0.00292243574962574	0.0160476794487385	0.00134605681363312
0.000222315097535161	0.000605483217815705	2.31963094114083e-06	8.13598900439566e-06	9.491769743416e-07	0.000839203112270744	1192	0.222651595519716	0.264912146159245	0.721497822115278	0.00276408762935149	0.00969489851197171	0.00113104558415338
1.5480115167402e-05	0.000165598059833293	9.56315976275309e-07	1.3176275728926e-05	2.36737149650335e-07	0.000195447503855547	5116	0.0569537782066902	0.0792034426740141	0.847276412164798	0.00489295569096708	0.0674159325087335	0.00121125696148724
5.85326712496088e-06	0.000108059283335502	4.32315958052557e-07	1.02819241279778e-05	1.44964058162296e-08	0.00012464128695231	8023	0.0367041685545567	0.046960900902768	0.866962191884684	0.0034684811800601	0.0824921210249686	0.000116305007519508
3.17431626384929e-07	1.51820373134829e-05	5.29603178409619e-08	3.25903270494746e-06	4.54137466293481e-08	1.88568757092856e-05	53031	0.00564114470114341	0.0168337338209541	0.805119445423659	0.00280854149210322	0.172829940399015	0.00240833886426823
1.42791419418444e-05	0.000113990294969282	5.2575154508023e-07	5.40112150318984e-06	6.63336177939467e-08	0.000134262643577191	7448	0.0394809824018798	0.106352307398409	0.84900976125758	0.00391584383468484	0.0402280288789682	0.000494058630357669
3.78600291763347e-05	0.000166774935576133	7.08307871320579e-07	4.01452275219401e-06	6.41678855197687e-08	0.000209421963261502	4775	0.0608998679243039	0.180783469826703	0.796358380844151	0.00338220433181655	0.0191695402414938	0.000306404755835677
7.72469590429422e-08	3.7894590552492e-06	1.67812051432265e-08	1.05862864189728e-06	3.4142729258976e-08	4.97625859059163e-06	200954	0.00149176749871582	0.0155230998624125	0.761507664094014	0.00337225343854797	0.212735858200533	0.00686112440449296
4.19899440457494e-08	3.84722411226318e-06	1.42597270908565e-08	1.68038969972009e-06	2.62600637857191e-08	5.6101235469056e-06	178249	0.00168162626453949	0.00748467367869466	0.685764596821618	0.00254178485939437	0.29952810943833	0.00468083520196333
1.31793374306231e-06	5.6347859693024e-05	2.84229716054908e-07	1.56618354367931e-05	5.33236119948857e-09	7.36171909501338e-05	13584	0.021843860890012	0.0179025269241126	0.76541713920044	0.00386091498991638	0.212746985244276	7.24336412550781e-05
2.94365196522228e-07	1.55259999432801e-05	5.6627526653353e-08	3.84325816792443e-06	1.0478348302369e-07	1.98250343174038e-05	50441	0.00592991747320237	0.0148481557110756	0.783151226611007	0.00285636462195889	0.193858840614997	0.00528541244096128
1.62024434110321e-05	0.000105462318757766	4.99457880093098e-07	4.18269645507566e-06	1.39533932896337e-07	0.000126486450436863	7906	0.0372373194107457	0.128096277151201	0.833783526958948	0.0039487065876863	0.0330683360994741	0.00110315320269017
0.00018768106602337	0.000649134938306685	1.14695030259352e-06	5.11188822391268e-06	3.83113971778024e-08	0.000843113154253738	1186	0.223563667144846	0.222604836701298	0.769926237103074	0.00136037529103518	0.00606311050672355	4.54403978689109e-05
8.99031711849871e-06	5.35618905930545e-05	2.11694153967982e-07	1.62207926512963e-06	6.91705563190829e-08	6.44551516869699e-05	15515	0.0191514049647196	0.139481746349162	0.830994717895954	0.00328436359898875	0.0251660142389758	0.00107315791691894
4.01714730788828e-06	3.35384555617535e-05	1.53541034062581e-07	1.64859898483983e-06	1.32220051100395e-08	3.93709648936543e-05	25399	0.0117420397918896	0.102033245025594	0.851857597403187	0.00389985448609943	0.0418734717143178	0.000335831370802156
4.40372595309627e-07	2.90694190877316e-05	1.73087094006786e-07	1.47182055497219e-05	5.0109464193273e-07	4.49021789687026e-05	22271	0.0133806288541476	0.00980737695639607	0.647394397229438	0.0038547593453634	0.327783771027697	0.0111596954411054
1.41876089389149e-05	0.000126920095323319	7.41030900368504e-07	8.53280525970618e-06	9.23263121201542e-08	0.000150473866734429	6646	0.0441416598967427	0.094286198971378	0.843469355029735	0.00492464848847375	0.0567062271003226	0.000613570410090551
2.88558714302365e-06	6.83163021711661e-05	4.09029773512707e-07	1.24706362965857e-05	1.1597467242644e-07	8.41975300567145e-05	11877	0.0249439500031104	0.0342716364848226	0.811381309227824	0.00485797829505437	0.148111664180476	0.00137741181182299
1.00891941113532e-06	2.94801686322409e-05	1.64073880056144e-07	6.16920263127073e-06	2.36260697892432e-07	3.70586252525955e-05	26984	0.0110562193163176	0.027224955169233	0.79550087007548	0.00442741410232569	0.166471437869613	0.00637532278334812
2.99827634993042e-07	2.20660969940476e-05	8.80767013630547e-08	8.34762895576469e-06	9.80026963190194e-11	3.08017282888647e-05	32466	0.00919809710199682	0.009734117260603	0.71639152151163	0.00285947270676028	0.271011706793819	3.18172718751138e-06
0.000160114213746126	0.000438671774577348	1.97048113768477e-06	6.94938468626489e-06	2.68719884506289e-08	0.000607732726135874	1645	0.16671140243498	0.263461562723756	0.721816936478869	0.00324234824445545	0.0114349357660084	4.42167869113913e-05
3.97850364404523e-06	0.000104639268738906	5.35908503423317e-07	1.81719547696415e-05	7.70661937272116e-07	0.000128096297593288	7807	0.0377022365439036	0.0310586934891527	0.816879728024152	0.00418363772796034	0.141861670563956	0.00601627019477957
0.000147184076441297	0.00057818010146182	2.70262510587285e-06	1.36809284239134e-05	2.74134893118078e-07	0.000742021866326021	1348	0.199636428553351	0.198355443580188	0.779195503125221	0.00364224455979226	0.0184373655882298	0.000369443146568448
2.86948949279882e-06	3.95884361238038e-05	1.63244352517391e-07	2.89722307573786e-06	5.87073639533364e-08	4.55771004088112e-05	21941	0.0135803848374338	0.0629590181705389	0.868603657729625	0.00358171869322849	0.063567516356915	0.00128808904969274
6.54995464134447e-05	0.000275793280610941	1.01134385465674e-06	5.481393997675e-06	2.10161524622315e-07	0.000347995726401339	2874	0.0991503336470162	0.188219398814987	0.792519159539538	0.00290619619130142	0.0157513256106869	0.000603919843486635
8.10631536755272e-06	8.21044837412743e-05	3.79117752384364e-07	4.94107457035592e-06	9.70250253184214e-08	9.56280164568857e-05	10457	0.028282132794692	0.0847692513961898	0.858581896637911	0.00396450503138158	0.0516697381523502	0.00101460878216757
5.33027339975371e-05	0.000268276246825418	9.66456606364589e-07	6.26244379947393e-06	3.12382255781006e-09	0.000328811005051352	3041	0.0939488545245266	0.16210751215341	0.815898016501974	0.00293924653225537	0.019045724453462	9.50035889863905e-06
1.58157507171481e-05	0.000161111196239824	6.88744092060193e-07	9.03542353914923e-06	5.20350005324363e-08	0.000186703149588714	5356	0.0544761573603955	0.0847106797715438	0.862927040035124	0.00368897950343859	0.0483945962296473	0.000278704460246459
1.1448319086871e-05	0.000119647434358962	3.61054508199303e-07	4.85759269431326e-06	1.17108209751937e-07	0.000136431508858098	7330	0.0401058345733977	0.08391257402847	0.876978018937014	0.00264641585526138	0.0356046248771289	0.000858366302125566
8.31073139040653e-07	3.68767441589623e-05	1.49870051436454e-07	8.56409877494427e-06	1.83702693942099e-07	4.66054888183258e-05	21457	0.0138846786702337	0.0178320871663911	0.791253242782468	0.00321571675861328	0.183757299667604	0.00394165362492378
1.65813253870412e-06	1.71333841569471e-05	6.97221929065163e-08	9.26436752217816e-07	2.06147992744239e-08	1.980829044005e-05	50484	0.00592492398543232	0.0837090178843284	0.864960265440447	0.00351984908124864	0.0467701518726053	0.00104071572137004
1.14715724395889e-06	2.41582189182637e-05	1.27612089376804e-07	3.45698525641652e-06	9.78543276561375e-08	2.89878278356721e-05	34497	0.00865876944300914	0.0395737566285396	0.833391831054513	0.00440226463673715	0.119256443636056	0.00337570404415467
3.74798371322913e-06	6.34552026560847e-05	2.3211034884906e-07	5.0579379740898e-06	1.84514062353022e-09	7.24950798328762e-05	13794	0.0215145014312831	0.0516998356560114	0.87530357649607	0.0032017393371267	0.0697693965680143	2.54519427771353e-05
9.84690035128038e-06	7.26442571516804e-05	3.01812922901298e-07	2.86427983712092e-06	2.25037686571253e-08	8.56797540316401e-05	11671	0.0253774658693275	0.114926804617624	0.847857909639354	0.00352256990361858	0.0334300660581167	0.000262649781286896
1.40343785590456e-05	0.000170225141358057	7.6370854407821e-07	1.19343010248382e-05	9.89518222995528e-08	0.000197056481308318	5075	0.057408959703918	0.0712200809933631	0.863839343054742	0.00387558196009447	0.0605628444474535	0.000502149544346786
1.5314430448393e-08	3.63658683818703e-06	1.73727198461796e-08	5.30857467356007e-06	8.00804179420343e-09	8.98585670383587e-06	111286	0.0026921388003871	0.00170428162312622	0.404701182986219	0.00193334040579164	0.590770012089548	0.000891182895314251
6.51431626138768e-07	3.06911440068103e-05	8.52516714722307e-08	5.17152074092834e-06	7.1889937866598e-08	3.66712379832163e-05	27269	0.0109412771307967	0.0177641023855512	0.836926858614838	0.00232475575303045	0.141023892983794	0.0019603902627858
6.62409536090169e-06	6.86732041887554e-05	1.69136127221113e-07	2.25605641391208e-06	5.95776011537721e-08	7.77820696919441e-05	12856	0.0230653606014225	0.0851622409526569	0.882892477157469	0.00217448735796022	0.0290048390695593	0.000765955462354361
4.94408085562296e-05	0.000345554564959733	1.21084486550328e-06	1.0907200232342e-05	8.92785819510511e-07	0.000408006204433318	2451	0.115229366263074	0.121176609617734	0.846934583849467	0.00296771189346256	0.0267329273766586	0.00218816726267804
1.68550562903741e-07	4.81873491516842e-06	2.30143636763831e-08	8.46068760101046e-07	8.5764031953058e-09	5.8649450050449e-06	170505	0.00175794166845034	0.0287386433732555	0.821616385323895	0.00392405447222211	0.144258600783686	0.00146231604694137
2.26260499199741e-06	4.3940021901355e-05	1.62870859707732e-07	4.07013241494506e-06	5.36768132340906e-08	5.04893069812393e-05	19806	0.0150330330687156	0.0448135482001791	0.870283720029711	0.00322584858944986	0.0806137508771398	0.00106313230351994
0.0001209061824783	0.000347860067779984	2.19056285075817e-06	8.11124851400277e-06	1.50138235003785e-07	0.000479218199858048	2087	0.133938986470199	0.252298811927665	0.725890769346876	0.00457111781523959	0.0169260026359713	0.000313298274248052
4.95729371310563e-07	2.78370943010659e-05	1.14316090229125e-07	8.26623167803262e-06	3.9209837318655e-08	3.67525812779569e-05	27209	0.0109654137109805	0.0134882871916234	0.757418753543762	0.00311042343841269	0.224915676412379	0.00106685941382223
1.96035857337725e-07	4.20036963965968e-06	1.50095404921388e-08	4.13525905801977e-07	6.58150696021868e-10	4.82559909398754e-06	207228	0.00144663583331017	0.0406241491511336	0.87043485334145	0.00311039939286295	0.085694210759698	0.000136387354855461
1.87314552308658e-05	0.000157040805209004	6.50311461352325e-07	7.01902909378096e-06	1.44705066521785e-07	0.000183586306061525	5447	0.0535914650510126	0.102030786678546	0.85540587736634	0.00354226562592521	0.038232857582682	0.000788212746506758
1.24109709115054e-07	1.33027076195767e-05	5.37128506736695e-08	7.41266039480427e-06	1.44934942786913e-08	2.09076840684484e-05	47829	0.00625274053766978	0.00593608114168641	0.636259261237437	0.00256904832203424	0.35454239553919	0.000693213759651326
2.66887232754585e-05	0.000119481320172784	5.24498196623387e-07	3.02058970811653e-06	6.67564735000312e-09	0.000149721807000332	6679	0.0439259444138803	0.178255417899139	0.798022162346188	0.00350315165927849	0.0201746810877712	4.45870076226659e-05
5.29201282699212e-05	0.000443797352939679	2.6353663075022e-06	2.85210698368297e-05	4.49338901872815e-07	0.000528323256255805	1893	0.146610199964171	0.10016619114018	0.840011011600822	0.00498817017100265	0.0539841271401846	0.00085049994781084
5.3610718040956e-06	8.24035503636187e-05	4.47497102547288e-07	8.85475334210168e-06	7.38245670069501e-08	9.71406971793702e-05	10294	0.0287230449058905	0.0551887309826115	0.848290703652874	0.00460669024972082	0.091153899438784	0.000759975676009748
2.48731459027252e-05	0.000112050436585172	5.00517423354761e-07	2.90044411229281e-06	5.55232483864741e-08	0.000140380067271932	7124	0.0412423780434062	0.177184313885127	0.798193352964551	0.00356544510258144	0.0206613671631481	0.000395520884591966
0.000100533509877027	0.000458631577270284	2.19634286702244e-06	1.29093353161753e-05	1.02856082897927e-06	0.000575299326159488	1738	0.158559068653987	0.174749917661396	0.797205135510865	0.00381773933525095	0.0224393367577081	0.00178787073478012
7.69057960200506e-06	0.000110819517402241	5.5116473477351e-07	1.02276043382175e-05	1.55274029449238e-07	0.000129444140106686	7725	0.0380913157286517	0.0594123426187279	0.856118456277008	0.004257935000528	0.0790117214250724	0.00119954467866419
1.75222741470353e-05	0.00016942455895017	8.98033106990829e-07	1.11822686309096e-05	2.03556492400875e-07	0.000199230691327507	5019	0.0580236982681767	0.0879496729659546	0.850393871653341	0.00450750384394637	0.0561272390132279	0.00102171252353011
4.01354067875114e-06	0.000101367894691458	4.17669344529178e-07	1.3597571328477e-05	7.566831916606e-07	0.000120153359234876	8323	0.0354061754662829	0.033403482884781	0.843654270983002	0.00347613539220919	0.113168465826215	0.00629764491379247
1.02584203529313e-05	0.000154321167188086	8.25860252291937e-07	1.60103495667913e-05	6.38828419758362e-08	0.000181479680202076	5510	0.0529930481360406	0.0565265507494208	0.85034956539625	0.00455070370066967	0.0882211691632024	0.000352010990457461
1.16346524025914e-07	1.49263071687834e-05	7.52302711951232e-08	1.24326921839536e-05	1.32482539344488e-07	2.76830586873025e-05	36123	0.00827064105153297	0.00420280595941802	0.539185620251915	0.00271755632370311	0.449108327384942	0.00478569008002192
2.37085636077327e-05	0.000200347961311791	8.67859812220696e-07	9.44508543858866e-06	2.66854723304025e-07	0.000234636324893637	4262	0.0679782772447199	0.101043875531549	0.853865919535735	0.00369874448303819	0.0402541483841866	0.00113731206549111
9.03375681735233e-06	0.000167078544531193	5.61321337774048e-07	1.33891272954462e-05	1.9887790845073e-07	0.000190261627890217	5256	0.0554851966773098	0.0474807081045523	0.878151555749327	0.00295026035464144	0.0703721893054122	0.00104528648606688
4.1682379164379e-08	3.83669464586782e-06	1.33160437335932e-08	1.57643857188124e-06	6.76417729065494e-08	5.53577341355358e-06	180643	0.00165935836081332	0.007529639681842	0.693072920303096	0.00240545317497835	0.284772958376791	0.0122190284632926
1.2754283583592e-06	5.09559908157985e-05	1.75662072802075e-07	9.04158507456104e-06	4.57299857337497e-07	6.19059661788583e-05	16154	0.0184009611275129	0.020602672683829	0.823119223574942	0.0028375628981309	0.14605353300582	0.00738700783727806
2.41858484029343e-09	1.39013946761797e-06	7.62835790076261e-09	5.64178909277667e-06	1.92555328037876e-07	7.23453083117357e-06	138226	0.002168013556471	0.000334311221658184	0.192153368346689	0.00105443712643977	0.779841737416643	0.0266161458885704
0.000215296184848823	0.000908652955002403	3.96126403940555e-06	2.15779439962502e-05	3.81725040663606e-07	0.00114987007292755	870	0.291892601660847	0.187235227629399	0.790222283713317	0.00344496663811787	0.0187655496949435	0.000331972324222459
2.672083552312e-05	0.000128372442499244	5.29381758169322e-07	3.27191178268636e-06	8.28889464040906e-08	0.000158977460509623	6290	0.0465773978770733	0.168079395893373	0.807488319965161	0.00332991706165338	0.0205809790406628	0.000521388039149569
5.57832206922873e-06	6.3518851292879e-05	1.95289237982651e-07	2.86111207685685e-06	4.94256624315289e-08	7.22030003393788e-05	13850	0.0214287528060493	0.0772588679557458	0.879725925436875	0.00270472469377622	0.039625944398552	0.000684537515050779
1.31841877399661e-05	0.000128554802768958	6.11553245697434e-07	7.67636129836636e-06	4.8103886086486e-08	0.000150075008939075	6663	0.0440272603961243	0.0878506543705651	0.856603665578638	0.0040749839031874	0.0511501638589454	0.000320532288663828
3.08290628369256e-05	0.000195988564878772	7.28931665382937e-07	5.96542343256045e-06	3.24020758485043e-08	0.000233544384889489	4282	0.067672842179419	0.132005155471897	0.839191937633232	0.00312116973280201	0.0255429966144689	0.000138740547600134
2.08983145361489e-05	0.000180883020811064	8.17530332307437e-07	9.11196738425802e-06	2.34313655596264e-07	0.000211945146719374	4718	0.061610605208513	0.0986024679480834	0.853442617634277	0.00385727319054815	0.0429921020853698	0.00110553914172192
9.28942881706059e-07	4.05964421342147e-05	1.63600589906509e-07	9.20866730349949e-06	4.38274026742881e-08	5.0941480312001e-05	19630	0.0151666435206035	0.0182354905278874	0.796923094609223	0.0032115397688584	0.180769527055343	0.000860348038687894
2.46681061478146e-05	0.000277573603378824	9.19268461559263e-07	1.33410032519209e-05	1.97628634386379e-07	0.000316699609874505	3158	0.0906497367675622	0.077891179460529	0.876457042333632	0.00290265107027928	0.0421251016292928	0.000624025506266619
7.09161073183887e-05	0.000218838825199185	7.48190546823715e-07	2.9704907164398e-06	1.89051624486684e-07	0.000293662665405324	3405	0.0843414426829927	0.241488332268958	0.745204791004453	0.00254778913005858	0.0101153161990811	0.000643771397449344
1.74923206890618e-05	0.000105352857217045	3.73151378753941e-07	2.89136302940239e-06	1.25124392831657e-07	0.000126234816707095	7922	0.0371646284125264	0.13856970006658	0.834578446463762	0.00295600998589614	0.0229046399782976	0.000991203505463836
8.20675745078675e-06	0.000158648252221647	4.99558935383423e-07	1.24546091266911e-05	1.35119822280142e-07	0.000179944297556789	5557	0.0525566633694609	0.0456072104657652	0.881652013293611	0.00277618653197814	0.0692136916578895	0.000750898050756512
3.55609544606672e-05	0.000154027683205703	6.69544521648492e-07	3.73110118254424e-06	3.5253453748701e-09	0.000193992808715938	5155	0.0565420547759508	0.183310684019936	0.793986561796961	0.00345138835857003	0.0192331932675281	1.81725570045858e-05
6.77452883404127e-07	4.06310538700639e-05	1.68802202134578e-07	1.30484479068077e-05	7.94272499308459e-07	5.53200293617187e-05	18077	0.0164595052437626	0.0122460687606381	0.734472745927001	0.00305137585938066	0.235872035090371	0.0143577743626089
1.8547069877324e-05	0.000144205036216467	5.67874502890764e-07	5.68312670877907e-06	1.58172853643876e-08	0.000169018924590825	5916	0.0494456734907192	0.109733687646068	0.853188698044141	0.00335982792616578	0.0336242034585017	9.35829251232038e-05
9.02034267860361e-07	2.5755555516616e-05	1.43857531772315e-07	5.28496585586766e-06	6.01454320865609e-08	3.21465586042029e-05	31108	0.00959776718322258	0.0280600570333655	0.801191686915086	0.00447505232343926	0.1644022279628	0.00187097576530937
2.00255742513344e-07	1.78565168769921e-05	6.28013297669329e-08	7.21131957810627e-06	3.23560320889449e-07	2.56544538482681e-05	38980	0.00766689316111802	0.00780588601487079	0.696039642184687	0.00244796985889343	0.281094254461905	0.0126122474796435
2.0971842075638e-05	0.000115678151696933	5.58262434640842e-07	3.96162004851443e-06	1.15944765560202e-08	0.000141181470732282	7083	0.041472888286721	0.148545286905293	0.819357888092054	0.00395421886275331	0.028060481506293	8.2124633607242e-05
7.42079108934168e-06	0.000178851039235162	8.62760462106984e-07	2.68506028095471e-05	7.06710951810537e-07	0.000214691904547969	4658	0.0623837100774822	0.0345648388790722	0.83305907417297	0.00401859801804598	0.12506574416991	0.00329174476000159
3.96487208257012e-06	8.04706919387735e-05	4.16276042217682e-07	1.08803003119267e-05	2.0441694900944e-07	9.59365573244974e-05	10424	0.0283720816493551	0.041328062973526	0.838790698592488	0.00433907630028522	0.113411410783952	0.00213075134974895
2.2793907113717e-06	2.83527919586835e-05	1.41894027607212e-07	2.27006189396076e-06	5.78950640066229e-09	3.30499280980238e-05	30257	0.00986614931228136	0.0689680989505088	0.857877568586263	0.00429332333753841	0.0686858345721029	0.000175174553587258
1.64990133505874e-06	3.78747760013219e-05	1.61125348886726e-07	4.75966457934711e-06	2.50723214909558e-08	4.44705395861054e-05	22487	0.0132528557389698	0.0371009965342143	0.851682402638435	0.00362319302590763	0.107029611595589	0.000563796205854662
3.18958190140395e-05	0.000239422866111902	6.88297147988323e-07	6.6547612633723e-06	5.3188446263996e-07	0.000279193627999942	3582	0.0803570507765771	0.114242646734209	0.857551326751453	0.00246530392874319	0.0238356487970194	0.0019050737885754
0.00015399277976887	0.000452586870272902	2.26663801838359e-06	8.57635811555964e-06	4.8065167217838e-08	0.000617470711342934	1620	0.169143703489975	0.249392848826712	0.732968968339525	0.00367084296752132	0.0138894978466379	7.78420196049483e-05
7.97000497174409e-06	6.00524830455194e-05	3.09578795887818e-07	3.0004280997136e-06	1.00704447964461e-08	7.13425653576614e-05	14017	0.0211761029858144	0.111714583457829	0.841748299131922	0.00433932806222776	0.0420566331568197	0.000141156191201704
8.06890433991522e-07	1.03404292975989e-05	4.50564159528214e-08	7.4247574122833e-07	1.52359028167383e-08	1.19500877915883e-05	83681	0.00357862914724982	0.0675217159960527	0.865301534008608	0.00377038367739329	0.0621314047375418	0.0012749615804047
0.000158132789740618	0.000386178998996497	2.03112207893577e-06	6.38343504535096e-06	8.58039018306096e-08	0.000552812149763232	1809	0.152860163742206	0.286051581551429	0.698571837037041	0.00367416323936746	0.0115472046844212	0.000155213487741467
3.70388359091382e-05	0.000222238200437641	1.11315308116329e-06	8.59878661994718e-06	7.72509439348952e-07	0.000269761485487239	3707	0.0777503880764038	0.137302164696488	0.823832208798221	0.00412643442837191	0.0318755162710355	0.00286367580588333
4.7047390521288e-05	0.000418258418337415	1.21131703761147e-06	1.38974003569502e-05	3.62763079862292e-08	0.000480450802561251	2081	0.134259333694968	0.0979234299755178	0.870554104827607	0.00252120931249155	0.028925751154674	7.55047297097697e-05
1.35746731956324e-07	1.32320683974375e-05	7.33533710817744e-08	9.2049154520297e-06	8.93487818232243e-08	2.27354327343285e-05	43984	0.00679749912754213	0.00597071247961593	0.582002047291504	0.00322638992355827	0.404870914910324	0.00392993539499759
1.04674413354468e-05	5.3121336419355e-05	1.96051988946418e-07	1.27955973772546e-06	2.8682314406028e-08	6.50930717958797e-05	15363	0.0193391100742339	0.16080730324528	0.816082801959847	0.00301187182502621	0.0196573875287055	0.000440635441141427
0.000250960992731993	0.000758376898103672	3.98945765928657e-06	1.55356432288766e-05	5.61028777350875e-07	0.00102942402050118	971	0.265809151361857	0.243787776206943	0.736700215849299	0.00387542701533648	0.0150915880331926	0.000544992895228669
1.62505296409963e-05	0.000105602324940569	5.77669975245858e-07	4.82976756063845e-06	1.30501573262342e-07	0.000127390793690712	7850	0.0374985175139361	0.12756439590486	0.82896355286833	0.00453462890456877	0.037913003135568	0.00102441918667359
4.36124585923027e-07	3.59773411261889e-05	2.04140208572155e-07	2.1715885409515e-05	1.51057714020423e-06	5.98440684704034e-05	16710	0.0177935492648333	0.00728768275737667	0.601184746387722	0.00341120204207231	0.362874483045131	0.0252418857676982
4.13687221182863e-06	3.12206272076666e-05	1.46965046390359e-07	1.42636134126083e-06	1.26556947051127e-08	3.69434815018515e-05	27068	0.0110220562533351	0.111978407114156	0.845091635613765	0.00397810494343891	0.0386092832422777	0.000342569086361783
2.97300269342462e-06	4.32351476223541e-05	1.69982461085537e-07	3.18025465380247e-06	3.27803946020135e-08	4.95911678252687e-05	20165	0.0147675928071678	0.0599502456546255	0.871831608698757	0.00342767610725482	0.0641294567816571	0.000661012757705426
1.53304208786741e-06	3.79601331676899e-05	1.5835488767359e-07	5.04609823871749e-06	3.94211759168786e-08	4.47370495578653e-05	22353	0.013331749490053	0.0342678407051519	0.848516689027296	0.0035396810750509	0.112794614052288	0.00088117514021324
1.91150498897455e-06	6.16937404935034e-05	2.62948052744401e-07	1.09330870379054e-05	1.24568669861547e-07	7.49258492429893e-05	13347	0.0222278356726401	0.0255119562645919	0.823397280335477	0.00350944374206081	0.145918760325942	0.00166255933192779
7.55208057725894e-07	5.4578745882862e-05	2.32842415820575e-07	2.17210782404684e-05	3.4767336439683e-08	7.73226419333166e-05	12933	0.0229306916096335	0.00976697172837407	0.705857230407763	0.00301130962417683	0.280914848450222	0.000449639789463822
5.99532571661627e-05	0.000454117811080955	1.79044910496273e-06	1.74967727900994e-05	6.69200978009168e-07	0.000534027491120189	1873	0.148070106681654	0.112266237530962	0.850364107900862	0.00335272834214404	0.0327638053864938	0.0012531208395385
2.31308140952153e-05	0.000130496225827692	4.11037994256514e-07	2.98367906938223e-06	8.92643628034613e-08	0.00015711102134935	6365	0.0460433123718795	0.147225916403293	0.830598800179159	0.0026162263520809	0.0189908960158038	0.000568161049662928
8.66542637931415e-05	0.000132051318492356	6.50114205618668e-07	1.27401252471989e-06	8.95339064048719e-08	0.000220719242922241	4531	0.0640779458938361	0.392599497197758	0.598277326181648	0.00294543510122361	0.00577209539074365	0.000405646128626921
1.48828652477948e-05	0.000197347316848934	9.2497399571227e-07	1.58107871312838e-05	5.03680760892397e-08	0.000229016311299814	4367	0.0664051943979096	0.064986049086744	0.861717297466114	0.00403890006987908	0.0690378211121621	0.000219932265100981
6.55599322523948e-05	0.000482159925300065	2.33420275300802e-06	2.21500975841049e-05	7.30263033507723e-08	0.000572277184192923	1747	0.157795398147762	0.114559751923106	0.842528653278481	0.00407879750841355	0.0387051907640577	0.000127606525942076
5.13196065097711e-07	1.28118210019435e-05	4.63444753745588e-08	1.48801773656603e-06	2.46298165450145e-09	1.48618422606363e-05	67286	0.00444866107154196	0.0345311204423817	0.862061430693382	0.00311835333478869	0.10012337033796	0.000165725191487532
1.75182828099908e-05	0.000186575206076195	9.03582339492933e-07	1.23975338678255e-05	2.21634126100449e-07	0.000217616239219605	4595	0.0632060981941414	0.0805008067082366	0.857358838408723	0.00415218249673497	0.0569697092105093	0.00101846317579631
2.23938134650259e-05	0.000285173044000544	1.11181249017612e-06	1.82699427320787e-05	5.67218004261154e-07	0.000327515830692085	3053	0.0935966222453551	0.0683747512836393	0.870715297632894	0.00339468320608109	0.0557833882211795	0.00173187965620638
8.84976701610428e-06	0.000128686005272769	3.64117062862164e-07	6.82019471713113e-06	2.59637894257529e-07	0.000144979721963124	6898	0.0425646403993636	0.0610414125249547	0.887613823024854	0.00251150338772741	0.0470424044465051	0.00179085661595881
0.000111052330480977	0.000469223467757968	1.62227136877187e-06	8.83039083300787e-06	5.86159696777615e-08	0.000590787076410402	1693	0.162461878372711	0.1879735270374	0.794234482258735	0.0027459493166789	0.0149468246439326	9.92167432536096e-05
1.29906564761045e-07	9.68333950733603e-06	2.87353519352278e-08	2.75592555107118e-06	2.36215612807698e-07	1.28341225879112e-05	77917	0.00384285873094159	0.0101219669573211	0.754499533646113	0.00223898063450745	0.214734239305698	0.0184052794563608
3.83069502758e-05	0.000274442348129612	1.02171132021447e-06	9.42972962563033e-06	3.90419212619488e-07	0.000323591158563876	3090	0.0925284449610078	0.11838070745137	0.848114482940787	0.00315741420361701	0.0291408753795383	0.00120652002468856
9.60064608796085e-06	0.00013607935440562	4.48410395921832e-07	8.18744605156993e-06	5.52962833100423e-08	0.000154371153224383	6478	0.0452587531333226	0.0621919697264038	0.88150766230155	0.00290475510842402	0.0530374093900125	0.000358203473609267
2.36305412443077e-07	2.54122518281072e-05	6.90464803138851e-08	9.57293426436958e-06	3.04008121511473e-07	3.55945461067453e-05	28094	0.0106217405337564	0.00663880954499085	0.713936673104298	0.00193980505066198	0.2689438498713	0.00854086242874895
5.69316198488262e-05	0.000201068838945798	9.25048961342205e-07	4.20345830530487e-06	1.84234888536785e-08	0.000263147389550125	3800	0.0759181284294895	0.216348792006472	0.764092090328329	0.00351532638390851	0.0159737792287853	7.00120525047776e-05
4.10710403113944e-05	0.000332688409456813	1.14448566241908e-06	1.19516455041013e-05	1.49494268667264e-06	0.000388350523621401	2575	0.109994632490383	0.105757654009073	0.856670428443012	0.00294704292335352	0.0307754072085477	0.00384946741601421
9.30771029151725e-06	0.000116374601584622	3.54027695200352e-07	5.69938610999834e-06	2.50334828948405e-07	0.000131986060510286	7577	0.0388246605299948	0.0705204038633448	0.881718881029503	0.0026823112518974	0.0431817275851958	0.0018966762700588
3.92810563826996e-07	1.61092485860105e-05	1.00406609740307e-07	5.29764926030459e-06	5.95108201696429e-08	2.1959625840052e-05	45538	0.00656630705367134	0.0178878532215495	0.73358483898341	0.00457232789263539	0.24124496923997	0.00271001066243586
2.88988444317135e-10	2.07302746239629e-07	5.29072858633721e-10	4.88032597506356e-07	1.61722708573634e-08	7.12325675906299e-07	1403852	0.000213674947142861	0.00040569707662082	0.291022425909154	0.000742740120887228	0.685125658127411	0.0227034787659272
5.86210750828577e-09	2.44220664552741e-06	1.07975485741034e-08	5.78945670020789e-06	1.46808802722691e-07	8.39513180454037e-06	119117	0.00251538122669093	0.00069827462448122	0.290907480953018	0.00128616784411458	0.689620703402983	0.0174873731754029
3.14328333495842e-06	4.78747923377341e-05	2.02385959463266e-07	3.96609690040934e-06	2.57880328753089e-08	5.52123465654404e-05	18112	0.0164277298572119	0.056930804982774	0.867103017999615	0.00366559242729138	0.0718335145511072	0.000467070039212038
2.92884785458134e-07	2.53202052710238e-05	1.07401035193595e-07	1.19638953012985e-05	1.07735016973092e-07	3.77921214099471e-05	26461	0.0112738194567696	0.00774989004404089	0.669986344411969	0.00284188955757657	0.316571149090074	0.00285072689634024
2.03656614442339e-07	1.07637398258618e-05	5.34918999389839e-08	3.63699454045752e-06	2.06047517380954e-08	1.46784876324388e-05	68127	0.00439389707282456	0.013874495761557	0.733300330074501	0.00364423783147586	0.247777198273474	0.00140373805899185
1.93576058163483e-05	0.000146803997805553	5.02203816053386e-07	4.90221364720414e-06	3.46322564273767e-09	0.000171569484310801	5829	0.0501728527555895	0.112826624700239	0.855653313846969	0.0029271161947636	0.0285727597008084	2.01855572198607e-05
1.87233175907148e-05	0.000146793026163827	4.62846782184062e-07	4.67092769879595e-06	1.3751000600005e-07	0.000170787628241522	5855	0.0499500000372326	0.109629238273846	0.859506204724838	0.0027100720757684	0.027349332893074	0.000805152032473851
1.2851574925952e-06	3.43073663411663e-05	1.7633901369062e-07	6.05785744328155e-06	3.16842355691935e-08	4.18584045263029e-05	23890	0.0124792642348552	0.0307024958819831	0.819605207828892	0.00421275047833733	0.144722607367295	0.000756938443491888
8.09332065078377e-05	0.000268340103032771	8.77931459163633e-07	3.74584040849506e-06	1.24555255296199e-07	0.000354021636663564	2825	0.100777965096964	0.228610904323768	0.75797656200257	0.00247988079891839	0.0105808233750832	0.000351829499660121
4.760665864121e-06	7.72989453977795e-05	3.79925489635639e-07	7.94129310514933e-06	1.65806981324612e-07	9.05466368380101e-05	11044	0.0267995648402493	0.0525769485247468	0.853692065184806	0.00419590945509478	0.0877038991448846	0.00183117769046734
1.19180315958632e-05	9.59896905046243e-05	2.8698063063317e-07	2.97407294486408e-06	2.74895437834494e-07	0.000111443671113819	8973	0.0328821937525007	0.106942202071674	0.861329221706888	0.00257511824372756	0.0266867818974359	0.00246667608027502
2.13814336233462e-06	6.20418396873256e-05	1.52231752219973e-07	5.68957517750241e-06	3.74401582214313e-07	7.03961915615969e-05	14205	0.0208981438447549	0.0303729976708149	0.881323809016554	0.00216249982908194	0.0808222014755445	0.00531849200800459
1.47606022276544e-06	1.40438819325924e-05	6.11925563886087e-08	7.48658375330411e-07	1.5582944209459e-08	1.63453760312863e-05	61179	0.00489164960768018	0.0903044518486541	0.859196013949836	0.00374372276731237	0.04580245654168	0.000953354892517127
4.10049565876325e-07	3.24968835094904e-05	1.27431507093782e-07	1.30180275873708e-05	7.11308978238442e-07	4.67637011480697e-05	21384	0.0139314844252852	0.00876854388787511	0.694916841731459	0.00272500901265901	0.278378897900987	0.0152107074670201
6.75843281717212e-05	0.000235354279814272	8.05770864053925e-07	3.61065857398654e-06	1.05220450814523e-09	0.000307356089628542	3254	0.0880964033818947	0.219889341556241	0.765738138127381	0.00262161997514917	0.0117474769357921	3.42340543640075e-06
7.57420708192039e-07	1.08975841751642e-05	3.69694614800168e-08	6.83987833332268e-07	9.56214585769304e-08	1.24715836367454e-05	80182	0.00373450773830852	0.0607317186215572	0.873793135865783	0.00296429567862517	0.0548437033543209	0.00766714647971393
8.41925223159841e-05	0.000508730271166488	1.76700367561337e-06	1.37699737216104e-05	1.33008547194084e-06	0.000609789856351637	1640	0.167225811785842	0.138068092538808	0.834271455760536	0.00289772559711852	0.0225815066914953	0.00218121941204258
7.83785652842032e-06	9.41093596395762e-05	5.06927013709978e-07	7.83453720890271e-06	1.25971163640924e-07	0.00011041465155425	9057	0.0325835595908737	0.0709856565056435	0.852326736668071	0.00459112089359725	0.0709555941953352	0.00114089173735273
5.31155901581089e-06	9.86504462784462e-05	4.4861750680859e-07	1.07322441602896e-05	4.42329322011967e-07	0.000115585196283367	8652	0.0340831866576234	0.0459536271651011	0.853486860346683	0.0038812713153055	0.0928513728867022	0.00382686828620819
3.66048198642314e-05	0.000230365283899597	9.55966434489089e-07	7.74627219250274e-06	4.73996802811813e-07	0.000276146339193632	3621	0.0795157073473964	0.132555875884939	0.834214513117504	0.00346181099948883	0.0280513303747659	0.00171646962330161
7.95109215235858e-08	6.42603082848475e-06	2.90300321821665e-08	3.01809038082392e-06	7.81906308869694e-08	9.6308527939014e-06	103833	0.00288509982838714	0.00825585472284811	0.667233833389494	0.00301427431229656	0.313377272543828	0.00811876503153309
2.91964270140061e-05	0.000194245155856486	6.45594187735681e-07	5.52947816957823e-06	3.91684137308714e-07	0.000230008339365114	4348	0.0666830624967109	0.126936384544126	0.844513535433781	0.0028068294806949	0.0240403377757567	0.00170291276564088
4.67841651774261e-05	0.000318481260004283	1.0608089704337e-06	9.30479982437839e-06	2.55933099050572e-07	0.000375886967075572	2660	0.1066593367844	0.124463387335321	0.847279336344355	0.00282214884619935	0.0247542496532147	0.00068087782090917
0.000177477334440646	0.000417266890565482	1.7453120892983e-06	5.28095294628234e-06	1.14496360601307e-07	0.00060188498640231	1661	0.1652473767163	0.29486918339913	0.693266820060825	0.00289974352032052	0.00877402338584413	0.000190229633880211
3.90559908434498e-06	6.93543221159623e-05	3.67088796699996e-07	8.3913718732577e-06	2.09027765603243e-07	8.22274096358682e-05	12161	0.0243674383266343	0.0474975327769699	0.84344529911726	0.00446431181920474	0.102050787084473	0.0025420692020932
1.84343076743751e-10	1.96114722548157e-07	7.37898094517575e-10	1.00951869344681e-06	6.58788874052089e-08	1.27243454457144e-06	785895	0.000381657756396647	0.000144874310061928	0.154125588137195	0.000579910454070627	0.793375736106584	0.051773890992088
3.62087172653666e-07	2.48040642764677e-05	8.51647433050935e-08	7.51365099877248e-06	4.67045777043865e-07	3.32320129682428e-05	30091	0.00992023614558524	0.0108957339719289	0.746390665535999	0.00256273200743147	0.226096776200487	0.0140540922841533
2.13881089400912e-05	0.000183224920358236	9.48734925402903e-07	1.04659871669586e-05	1.6318970367545e-07	0.000216190941094364	4626	0.0628053624264433	0.0989315686948955	0.847514328911039	0.00438841202411342	0.0484108497515183	0.000754840618433779
2.59459443090901e-06	4.94834122212104e-05	1.39546148069189e-07	3.42500562708337e-06	4.60467823710676e-08	5.5688605209643e-05	17957	0.0165682580489189	0.0465911189756236	0.888573381123969	0.00250582946985042	0.0615028085941412	0.000826861836415579
1.55771580425863e-05	0.000105842201444809	4.90591026093775e-07	4.28889329199521e-06	1.08711418986032e-07	0.000126307555224471	7917	0.0371856414017941	0.123327207267237	0.837972053664638	0.00388409881912376	0.0339559520756545	0.000860688173346659
5.48833334845263e-07	2.79955731720074e-05	1.50268540165496e-07	9.86912473526197e-06	1.27027823601328e-07	3.86908276058814e-05	25846	0.0115403660195831	0.0141851019687631	0.723571319207236	0.00388382853156269	0.255076599440891	0.00328315085154752
3.61177457147862e-07	2.25122897991094e-05	7.88002111072539e-08	6.323811188763e-06	3.69330651781362e-07	2.96454093079089e-05	33732	0.00885432217431548	0.0121832508162235	0.759385359307673	0.00265809152063997	0.213315023688201	0.0124582746672629
8.13138925187496e-05	0.000331532717901607	1.77265455116464e-06	9.30495226220955e-06	1.11717621916122e-07	0.000424035934855647	2358	0.119475704916563	0.191761796194068	0.781850524094071	0.00418043473548557	0.0219437823480154	0.000263462628359915
4.77061040123155e-06	8.62056120654115e-05	5.45355370559653e-07	1.26898922885214e-05	2.88612795859124e-07	0.000104500082921583	9569	0.0308652957032151	0.0456517379494465	0.824933432159094	0.00521870753891063	0.121434279607643	0.0027618427449067
1.77317476237933e-06	2.24856261294669e-05	1.0510335690378e-07	1.71410495568034e-06	6.64811114360382e-08	2.61444903158664e-05	38249	0.00781277003936509	0.0678221201085428	0.860052189115387	0.00402009584558608	0.0655627604505294	0.00254283447995513
5.9778042285567e-05	0.000203183150958401	1.10805983232555e-06	4.84564154669614e-06	1.18414742698707e-09	0.000268916078770417	3719	0.0775163925754552	0.222292555204933	0.7555634154991	0.00412046701481	0.0180191588723597	4.40340879727767e-06
9.07327187956319e-05	0.000578522945904084	2.43616890618811e-06	2.00453656200757e-05	3.58054828407813e-07	0.000692095254054388	1445	0.187549637344459	0.13109859988796	0.835900755734154	0.00351999076993623	0.0289633045489725	0.000517349058977473
2.25902585905465e-06	6.71923218382298e-05	2.56921058520186e-07	9.8448524247087e-06	9.05833677324154e-08	7.96437045482457e-05	12556	0.0236108598701241	0.0283641484517612	0.843661432116417	0.00322588031254311	0.12361118158115	0.00113735753812836
2.37289069845276e-05	0.000186184397504706	8.89508439453372e-07	8.98652421554597e-06	1.0305120873605e-07	0.000219892388352969	4548	0.0638457044983534	0.107911452334759	0.84670687739243	0.00404519886348018	0.040867827589925	0.000468643819406032
3.85044074654167e-06	2.74341222657843e-05	5.70856893661082e-08	5.23042432834299e-07	9.52517570335381e-09	3.18742163102297e-05	31373	0.00951684276217657	0.120801111125857	0.860699507048886	0.00179096762130547	0.0164095778149825	0.000298836388968623
6.18850185806268e-08	5.83014836608498e-06	2.161732692122e-08	2.61985893394765e-06	2.42907299032286e-07	8.77641694456677e-06	113942	0.00262947349965126	0.00705128516244185	0.664297104719285	0.00246311530750629	0.298511220523717	0.0276772742870498
2.1590506279857e-07	1.7308780844357e-05	7.26067193641234e-08	7.49420261230257e-06	1.29694049988732e-07	2.5221189288811e-05	39649	0.00753789866674226	0.00856046320124775	0.686279328312079	0.0028787983997382	0.297139144648792	0.00514226543814365
7.38319596447762e-05	0.00030232384608902	1.07686166699917e-06	5.67633597597602e-06	2.92942185974024e-07	0.000383201945562745	2610	0.108618360322128	0.192671150289573	0.788941313032863	0.00281016753559996	0.0148129101162055	0.000764459025759456
7.49918151691597e-06	7.48056242465936e-05	3.25635764108037e-07	4.17944642803038e-06	6.45414698258631e-08	8.68744294254739e-05	11511	0.025726740677453	0.0863220808068641	0.861077589128414	0.00374834996052995	0.0481090518311347	0.000742928273056811
2.96645050208706e-05	0.00019834187258237	8.67972685814229e-07	7.47139404565488e-06	2.22966642928772e-08	0.000236368040999003	4231	0.0684624645981128	0.125501336371425	0.83912305464006	0.00367212370228127	0.031609155002839	9.43302833946627e-05
4.17933896820455e-06	2.40415121539904e-05	8.7189165621529e-08	6.44942316784525e-07	3.60045444303261e-08	2.89889871490313e-05	34496	0.00865911423547339	0.144169885850745	0.829332602425668	0.00300766512376899	0.022247838928242	0.00124200767157638
1.06861375916705e-05	8.01301423237659e-05	1.95259900476238e-07	1.88361826231466e-06	6.28874019707776e-09	9.29014468184244e-05	10764	0.0274868957056572	0.115026600312873	0.86252846503435	0.0021017961201172	0.0202754459356934	6.76925969664292e-05
5.77722715982907e-05	0.000381019439284765	1.82424814969799e-06	1.55076578933066e-05	1.07378075457542e-07	0.000456230995001518	2192	0.127943034682675	0.126629431650295	0.83514588762979	0.00399851866638723	0.033990803043215	0.000235359010312713
0.000105056459558086	0.000472126048850143	1.55029523012911e-06	8.9766711209718e-06	1.82910029775784e-07	0.000587892384789106	1701	0.161733808832709	0.178700153763299	0.803082436625725	0.00263703914226622	0.0152692420470661	0.000311128421643698
6.6428959051081e-05	0.000204336138851061	1.13034176630969e-06	4.47314299993321e-06	1.85721217800058e-08	0.000276387154790165	3618	0.0795822234130592	0.240347490466821	0.739311271561062	0.0040897044117982	0.0161843375222313	6.71960380868852e-05
1.02403067071419e-05	0.000123216766218886	5.58644360783621e-07	8.65520554865488e-06	9.21438019366785e-08	0.000142763066637403	7005	0.0419276457212102	0.0717293831544732	0.863085734434651	0.00391308742479239	0.0606263633341373	0.000645431651946156
3.01696793299616e-06	3.47711242471869e-05	1.77731741565056e-07	2.63469477856117e-06	1.03369233202485e-08	4.06108556236295e-05	24624	0.0121095856937222	0.074289691430208	0.856202700318267	0.0043764589254712	0.0648766133611862	0.000254535964867334
4.62852975010112e-05	0.000221466075461348	8.42047564694318e-07	5.18565390938575e-06	1.68602730603779e-08	0.0002737959347095	3652	0.0788662466944217	0.169050346018177	0.808872767582637	0.00307545678349001	0.0189398499100718	6.1579705623704e-05
3.30620684951529e-05	0.000148886956787918	8.65511036580429e-07	5.01455596725096e-06	1.87996429094063e-08	0.000187847891929811	5323	0.0548008767643666	0.176004469123914	0.792593173436031	0.00460750997889199	0.0266947683880564	0.000100079073106823
2.43006219963005e-05	0.000161339064332049	4.76246868186052e-07	4.06970306956125e-06	1.41705919620861e-07	0.000190327342185718	5254	0.0555038204751943	0.127678039934947	0.847692520051153	0.0025022514511937	0.0213826506629306	0.000744537899775784
2.60587924574637e-06	4.26727694019166e-05	1.8078698867183e-07	3.80899256734424e-06	3.68141008954568e-08	4.93052423045745e-05	20282	0.014683074076323	0.0528519711889662	0.865481385089096	0.00366668898116451	0.0772532978098931	0.000746656930880576
0.00011642764632156	0.000410855306751715	1.7735133745199e-06	8.0582230369547e-06	2.55960156958002e-07	0.000537370649641707	1861	0.148924576859244	0.216661714589712	0.764565960246719	0.00330035400277702	0.0149956515904386	0.000476319570353655
2.99882233109065e-06	7.50697450107488e-05	3.00700125935863e-07	9.69630110138966e-06	7.39767822978359e-07	8.88053363921433e-05	11261	0.0262909961042411	0.0337684924456405	0.845329211740819	0.00338605919590285	0.109186018490748	0.00833021812688959
2.60710981778693e-05	9.16353919534989e-05	4.0216859094591e-07	1.81800644819852e-06	9.07859945934197e-08	0.000120017451165106	8332	0.0353668411154689	0.217227560865325	0.763517230735367	0.00335091761274494	0.0151478508379379	0.000756439948624862
6.82931355528021e-05	0.000471548707021557	1.94186021850825e-06	1.72953215796936e-05	5.35601612179017e-07	0.00055961462598474	1787	0.154588155658561	0.122036009035018	0.842631134223457	0.0034699954724936	0.0309057711800499	0.00095709008898138
2.01114111185725e-05	0.000122438595230592	6.01262279805687e-07	4.70983729721266e-06	3.8225488798078e-07	0.000148243360814163	6746	0.0435017359333912	0.1356648352285	0.825929704764854	0.00405591371177441	0.0317709830062264	0.00257856328864516
3.12322937538111e-05	0.000108581801509924	4.88859752133812e-07	2.1859732984566e-06	1.47427850355304e-07	0.000142636356164681	7011	0.0418912204907317	0.218964467360284	0.761249126306626	0.00342731520405219	0.0153254987524554	0.00103359237658239
6.95651358470635e-05	0.000399303647658353	1.4240935638518e-06	1.05338900301682e-05	3.40335471270256e-07	0.000481167102570707	2078	0.134445442194715	0.14457583545384	0.829864813128358	0.00295966527271579	0.021892373717757	0.000707312427329224
3.57361101616987e-06	9.9461126898161e-05	4.73167987028085e-07	1.69787797036857e-05	5.45904761644614e-07	0.000121032590366689	8262	0.0356606028679138	0.0295260227459645	0.821771446821275	0.00390942625944417	0.140282709411123	0.00451039476219339
3.40471626436532e-05	0.000206351782511888	7.50937120790757e-07	5.8589083137501e-06	8.32593887393251e-08	0.000247092049978821	4047	0.0714553162414846	0.137791412741007	0.835121091631943	0.00303909867134585	0.0237114399846223	0.000336956971082079
7.75530197136844e-08	2.94025626940451e-06	8.24663821047129e-09	4.02027761483368e-07	5.9646019244596e-09	3.4340482907365e-06	291201	0.00102968576554829	0.0225835553690049	0.85620702461756	0.00240143338482367	0.117071085624467	0.00173690100414411
1.71082198997392e-05	0.000144149323141478	5.49612702771012e-07	5.9612130372116e-06	1.86104621613275e-07	0.000167954473402813	5954	0.049142028246129	0.101862246078482	0.858264267815945	0.00327239097378996	0.0354930292503406	0.00110806588144235
3.17122411282296e-06	3.4065407137795e-05	9.00139847527404e-08	1.24365333373858e-06	4.07373064896722e-08	3.86110358755989e-05	25899	0.0115167035504175	0.082132583105005	0.88227125652755	0.00233130198948189	0.0322097893914454	0.00105506898651784
1.29795547712148e-05	0.00011471667547988	4.23781249838527e-07	4.82049233649944e-06	5.57427940430462e-08	0.000132996246631476	7519	0.0391159447790488	0.0975933915426975	0.862555736612272	0.00318641510999026	0.0362453261546298	0.000419130580410332
1.1409672972086e-05	0.000107498229607355	4.81435097672813e-07	5.83778183168378e-06	2.8128665621667e-07	0.000125508406165014	7968	0.0369547549988328	0.0909076397407595	0.856502228751275	0.00383587930389171	0.0465130743833084	0.0022411778207656
1.01109480479634e-05	0.000120386167883824	6.91928201060775e-07	1.06073944400945e-05	2.28374198363045e-07	0.000142024812771305	7041	0.0417154018104733	0.0711914196587925	0.847641799589447	0.00487188250812869	0.0746869102174069	0.00160798802622457
5.986736753475e-06	4.44941355839035e-05	2.0863403731353e-07	1.99427411748362e-06	1.42120405998276e-07	5.28259008981739e-05	18930	0.0157232671237753	0.11332957226825	0.842278784221199	0.00394946482248715	0.0377518240782631	0.00269035460980068
1.09295747831975e-06	1.4695227440881e-05	6.86102219946243e-08	1.18629186343844e-06	5.34313535739971e-08	1.70965183582078e-05	58491	0.00511586849341317	0.0639286581875916	0.859545033262636	0.00401311077244482	0.0693879208961229	0.00312527688120462
3.67142332600135e-06	4.19143069661633e-05	2.11430849901643e-07	3.10489506602135e-06	1.52436608886307e-07	4.9054492816974e-05	20385	0.0146089473284381	0.0748437730199293	0.854443794221842	0.00431012202471458	0.0632948153720791	0.00310749536143529
3.07740112656798e-05	0.000105494959135522	4.10498360209465e-07	1.80992090318598e-06	5.61507439604573e-09	0.000138495004738993	7220	0.0406999536265495	0.222203041356447	0.761723928847376	0.00296399397929974	0.0130684923011985	4.05435156786186e-05
8.98295834605846e-07	5.3454641772038e-05	3.21020755791195e-07	2.4638920717775e-05	1.30523029913482e-07	7.94434021101236e-05	12588	0.023552181502021	0.0113073686517181	0.67286445887526	0.00404087371971054	0.3101443299674	0.00164296878591066
5.84453420433179e-07	3.94669923827104e-05	1.06538206295808e-07	9.27454787715545e-06	3.94137511427424e-07	4.98266693980222e-05	20070	0.0148372009427991	0.0117297308347962	0.792085701483329	0.00213817635380697	0.186136219602982	0.00791017172508562
2.72620334865266e-07	9.79656050092506e-06	6.4926862207686e-08	3.00078793568362e-06	1.71641622088364e-08	1.31520597958905e-05	76034	0.00393787006027657	0.020728337545306	0.744868914296308	0.00493663070388209	0.228161062392771	0.00130505506173258
4.22443017777608e-06	0.000114169735533162	3.93837375847597e-07	1.37273661135811e-05	8.13139179361093e-08	0.000132596683118303	7542	0.0390007423134423	0.0318592447294253	0.861030101569733	0.00297019025352402	0.103527220973797	0.000613242473520704
2.99871158529155e-06	4.24531583729822e-05	2.13717000360552e-07	3.89240576720031e-06	5.5965536424284e-08	4.96139582622589e-05	20156	0.0147743292814375	0.0604408857975087	0.855669651443153	0.00430759826157884	0.0784538445133745	0.00112801998438526
1.68093770165535e-06	1.60865704423763e-05	6.07314798240246e-08	7.47371560050025e-07	2.09877557518015e-08	1.85965989396575e-05	53773	0.00556349766246367	0.0903895226815228	0.865027551251399	0.003265730471528	0.0401886152664317	0.0011285803291184
1.55786158131349e-05	0.000121533562282615	5.50778232255051e-07	5.5296525927884e-06	4.58662827910398e-08	0.000143238475203584	6981	0.0420642982588008	0.108759994763928	0.848470092339923	0.00384518357565753	0.0386045200839309	0.00032020923656057
1.70518629694023e-06	5.54825266143672e-05	2.64084437390463e-07	1.10675728072935e-05	4.45991450556942e-07	6.89653616065483e-05	14500	0.0204777458503921	0.024725257103246	0.804498451424042	0.00382923298361112	0.16048016786216	0.00646689062694038
6.19085184180176e-07	2.8839548991949e-05	1.15780793608672e-07	6.94385866811033e-06	9.85083661117155e-08	3.66167820039599e-05	27310	0.0109251183582975	0.0169071433998003	0.787604683252345	0.00316195982476425	0.189635961657127	0.00269025186596305
4.03694312955997e-05	0.000266744013644028	1.15748513537162e-06	9.85065699654198e-06	8.87402205140601e-08	0.000318210327292055	3143	0.091061905589375	0.126863988479382	0.83826322016007	0.00363748450662091	0.0309564340050504	0.000278872848877132
1.05525673788279e-05	0.000189266242703882	7.25214911976332e-07	1.67804161207457e-05	6.10889803138661e-07	0.00021793533091857	4589	0.0632957903811542	0.0484206362242879	0.868451397513877	0.00332766104935644	0.0769972268838575	0.00280307832862087
2.35540356243693e-06	6.20198816236124e-05	3.45619493085581e-07	1.17196284966617e-05	7.90385204406707e-08	7.65195716962373e-05	13069	0.0226952485542858	0.0307817138834398	0.810510046629837	0.00451674630978856	0.15315857416434	0.00103291901259501
4.2668421836612e-07	1.682019177486e-05	7.64674516753344e-08	3.87820868965157e-06	9.91383945846429e-09	2.12114659740115e-05	47144	0.00634330304894171	0.0201157345224936	0.79297639283717	0.00360500550829553	0.182835485977405	0.000467381154636405
8.90382447899138e-06	0.000113420732168816	5.92547967964085e-07	9.71869515856225e-06	2.31340163408212e-07	0.000132867139937741	7526	0.0390787221411191	0.0670129911967964	0.853640201948818	0.00445970288998272	0.0731459649324597	0.00174113903194283
1.00697042007803e-06	3.50515221611428e-05	1.46831835568733e-07	6.57934744137267e-06	1.61138657823603e-08	4.28007857239446e-05	23364	0.0127584228806767	0.0235269143555626	0.818945763921653	0.00343058738490843	0.153720249058229	0.000376485279646293
3.87381798040021e-06	2.94189045760748e-05	1.10518674161059e-07	1.07935371652197e-06	5.59844014322367e-08	3.45385793485903e-05	28953	0.0103082547229231	0.112159158062137	0.851769387477009	0.00319986161114557	0.0312506691612381	0.00162092368847017
3.90723819291822e-05	0.00043427760286361	1.97134150866292e-06	2.83079554773904e-05	7.65321818474794e-07	0.00050439460359732	1983	0.140458830549583	0.0774639174378942	0.860987805512512	0.00390833187865889	0.0561226374657844	0.00151730770515099
5.15166513182069e-05	0.000238816960249999	7.23198944144341e-07	4.31518066575556e-06	1.61819020989938e-07	0.000295533810199096	3384	0.0848554487505329	0.174317284656876	0.80808676370772	0.00244709376452439	0.0146013096195271	0.000547548251352101
0.00022737321546075	0.0006285294489536	2.27050958513125e-06	8.08365021602931e-06	5.17171257119963e-07	0.00086677399547263	1154	0.229060176483428	0.262321224042686	0.725136485677421	0.00261949435145802	0.00932613375372608	0.000596662174709063
4.45030636593018e-05	0.000218746416666401	7.08071504467537e-07	4.47958929236314e-06	5.35040323942072e-07	0.000268972181446476	3718	0.0775319227612173	0.165456008944768	0.813267808923693	0.00263250831613767	0.0166544706157821	0.00198920319961989
1.94464498790072e-05	5.48888245615762e-05	2.49922256777137e-07	9.07109556180127e-07	2.32066121603352e-08	7.55155128657009e-05	13242	0.0224008003870489	0.257515961171996	0.72685495309013	0.00330954855887168	0.0120122279748448	0.000307309204157913
3.79729802341362e-05	0.000188002624662799	8.35150680452413e-07	5.32109441590971e-06	4.91752817805796e-07	0.000232623602811103	4299	0.0674152055045184	0.163237864839413	0.808183788708072	0.00359013733069287	0.0228742670632205	0.00211394205860148
9.06327002684771e-06	0.000146514818800209	6.20806215930482e-07	1.29337539367571e-05	1.61270073291123e-06	0.000170745349712656	5857	0.0499379478877731	0.0530806258682893	0.85808965835249	0.00363586016822844	0.0757487917446835	0.00944506386630856
2.99932584305143e-06	2.58862382662084e-05	1.1629455376744e-07	1.29076009743192e-06	1.85717071020937e-08	3.03111904675613e-05	32991	0.00905227417464283	0.0989511067294196	0.854015888749457	0.00383668711038906	0.0425836160679099	0.00061270134282482
5.95461853624461e-09	2.19590792502244e-06	8.37052392722851e-09	3.97197844138028e-06	1.11989746904281e-07	6.29420125577048e-06	158876	0.00188648466603536	0.000946048321982945	0.348877933162568	0.00132987865927459	0.631053612678622	0.0177925271775525
3.32745257231125e-05	0.00028898097216832	2.23156778329069e-06	2.4980090839136e-05	1.72601431704194e-07	0.000349639757945563	2860	0.099594686637083	0.0951680264241949	0.826510617288874	0.00638247719997028	0.0714452240383523	0.000493655048608823
5.84238010263326e-05	0.000300531915500213	1.38785681035046e-06	9.19301127645718e-06	2.83901422166179e-08	0.00036956497475557	2706	0.104962788266847	0.158088035980612	0.813204540551995	0.00375537971710764	0.0248752233150272	7.68204352574134e-05
0.000196482793393518	0.000620265835193827	3.05582372499259e-06	1.24272040298263e-05	3.07025276639772e-08	0.000832262358869828	1202	0.221029937429397	0.236082758398844	0.745276809149603	0.00367170723561528	0.0149318347722728	3.68904436645071e-05
1.70907215079841e-05	0.000154338256861278	5.7931690473962e-07	6.73561068699553e-06	4.2120558777322e-09	0.000178748118016875	5594	0.0522165476484018	0.0956134346900961	0.86343989840893	0.00324096785558843	0.0376821348483213	2.35641970637954e-05
0.00010433605444758	0.000494572385987503	3.2494815238865e-06	1.9850269100892e-05	3.40001696077105e-07	0.000622348192755939	1607	0.170359313316781	0.167649003663929	0.794687590876408	0.00522132394969583	0.0318957608167692	0.000546320693198253
4.22271371057027e-06	4.61289834996038e-05	1.23882318633665e-07	1.74082013694024e-06	5.09436012324656e-08	5.22673432669804e-05	19132	0.015558312051692	0.0807906705531356	0.882558412505835	0.00237016674065251	0.033306076569612	0.000974673630764946
1.80100397953664e-05	0.000182141341756619	6.18159955902238e-07	8.05263815971915e-06	2.45025260208522e-08	0.000208846682193628	4788	0.0607377460716012	0.0862356998262905	0.872129448471442	0.00295987443711997	0.0385576542329426	0.000117323032204721
8.42912346626361e-06	0.000117203447217043	4.5742467382662e-07	8.1908286130095e-06	5.81502272490094e-07	0.000134862326242633	7415	0.0396537920918658	0.0625016911772575	0.869059955307167	0.00339178988358586	0.0607347421716072	0.00431182146038252
2.62950362840085e-05	6.87755629143485e-05	2.81066611089489e-07	9.45348154944174e-07	5.42626204224875e-08	9.63512765848132e-05	10379	0.0284929715951951	0.272908021730903	0.713800225094152	0.00291710313606567	0.00981147514025963	0.000563174898619251
1.45739926208852e-06	1.34988209133279e-05	4.47497411699292e-08	5.32974284758746e-07	3.09651014436756e-09	1.55370407114894e-05	64362	0.00465030213004103	0.093801598975717	0.868815443300324	0.00288019720105627	0.0343034619433428	0.000199298579560117
6.11462332634548e-05	0.000358736203125872	1.26173771834782e-06	9.53745586590739e-06	2.8509708862496e-07	0.000430966727062207	2320	0.121305403543173	0.141881563990505	0.832398838702207	0.0029276917198429	0.0221303763539284	0.000661529233517391
2.37773452908014e-06	2.20423121228658e-05	1.02101673458072e-07	1.21719250907779e-06	4.72015730228498e-09	2.57440609917841e-05	38844	0.0076935695286533	0.0923605071413934	0.856209598396319	0.00396602826145636	0.0472805168332317	0.000183349367599438
4.00195585700547e-06	5.8493264012569e-05	2.59968612453633e-07	4.88954235225008e-06	5.42526724680691e-08	6.76989835067463e-05	14771	0.0201055160527891	0.0591139726138823	0.864019826926059	0.00384006670392218	0.0722247528541227	0.000801380902014027
4.75081720456939e-06	9.76159587635021e-05	2.81499257896704e-07	7.45152022252326e-06	1.60428415517974e-07	0.000110260223864009	9069	0.032538734840772	0.0430873168771076	0.885323422559868	0.00255304449811289	0.0675812179713481	0.0014549980935631
1.01576982530678e-07	6.34545861555817e-06	2.73428133586336e-08	2.1969812046425e-06	1.51586660970562e-08	8.68651828218704e-06	115121	0.00260257421920274	0.0116936359575708	0.730495050999944	0.00314772990401735	0.252918503509943	0.00174507962852519
5.53867937704038e-07	2.25516818074112e-05	1.05034326745976e-07	5.50357299278986e-06	3.47596885324433e-08	2.87489167531835e-05	34784	0.00858771212333287	0.0192656976420757	0.784435879828896	0.00365350554414697	0.191435838784445	0.00120907820043669
9.03186667948473e-05	0.000307077983650355	1.0041784366191e-06	4.39418956929433e-06	1.14364873196448e-07	0.000402909383324313	2482	0.113874926565628	0.224166203451627	0.762151482094375	0.0024923183181634	0.0109061485067409	0.000283847629094289
0.000442025340334596	0.000877488216146989	4.25898845642273e-06	1.08892531894358e-05	1.13954977655913e-07	0.0013347757531051	749	0.330149153084362	0.33116075064018	0.657404971663353	0.00319078949892146	0.00815811432302696	8.53738745184865e-05
8.83710208472405e-07	1.5373642442713e-05	5.85453834010312e-08	1.30984386858293e-06	4.97018455338589e-08	1.76754437487033e-05	56576	0.00528864559842812	0.0499964934989108	0.869774058365064	0.00331224405075128	0.0741052890781896	0.00281191500708463
6.8602905126334e-07	1.45005521519346e-05	5.72463818136593e-08	1.55620443971155e-06	8.01612745503422e-09	1.68080481521782e-05	59495	0.00502976497895258	0.040815509632773	0.862714814989119	0.00340589111212421	0.092586862294887	0.000476921971097245
4.97685863177909e-07	2.826225901947e-05	1.66193723731647e-07	1.21535695951628e-05	1.30575654554516e-07	4.12102838560969e-05	24266	0.0122872278095868	0.0120767395079294	0.685805977900071	0.00403282162073871	0.294915939856229	0.00316852111503227
8.02003961024477e-05	0.000325208766341153	1.69368157795626e-06	8.84160878109566e-06	1.32897433756756e-07	0.000416077350236409	2403	0.117369989486848	0.192753573480698	0.781606511761272	0.00407059306879823	0.0212499160938993	0.000319405595332805
2.10837421311962e-06	2.74484234057067e-05	9.23030592279694e-08	1.54555507027853e-06	2.88488185606817e-08	3.12235045668935e-05	32027	0.00932346207997226	0.0675252263435905	0.879094892980414	0.00295620432454078	0.0494997307867	0.000923945564754774
2.93720088025258e-08	3.83347174550573e-06	1.60435299699826e-08	2.69351314903498e-06	1.30362981185405e-07	6.70276341449863e-06	149192	0.00200881538764908	0.00438207452451504	0.571924071975093	0.00239356948438298	0.401851144441215	0.0194491395747937
1.26122489146157e-05	0.00017449082148661	8.55051186864296e-07	1.52462266778317e-05	3.13297889456204e-07	0.000203517646155378	4914	0.0592346262281394	0.0619712794092889	0.8573744084746	0.00420136142008786	0.0749135368153373	0.00153941388068636
3.69236124257736e-06	2.2127169686838e-05	8.79255475329222e-08	6.77545459423695e-07	2.56986267898329e-08	2.66107005631618e-05	37579	0.0079515343515586	0.138754755208844	0.831513985673472	0.00330414253184454	0.0254613912856412	0.000965725300197788
1.07706404756787e-08	4.25377669069171e-06	1.51136962997634e-08	7.68734501250306e-06	3.42086614078864e-08	1.20012147013781e-05	83325	0.00359391239673379	0.000897462527225843	0.354445512103308	0.00125934721408058	0.640547244906828	0.0028504332485576
8.02749432816025e-06	0.000107097520955614	4.05707832197681e-07	6.96909101378615e-06	4.13183491928884e-07	0.000122912997621687	8136	0.0362045210181552	0.0653103779379626	0.871327874414459	0.00330077241665205	0.0566993820721571	0.00336159315876926
5.02774075611679e-05	0.000179813095307413	5.90638355054584e-07	2.71764474561131e-06	5.28313211013798e-08	0.000233451617290348	4284	0.0676468888326047	0.215365428368984	0.770237094068944	0.00253002468738521	0.0116411476482998	0.000226305226387327
5.49013187475162e-05	0.000405150015397681	1.70691489857232e-06	1.62437925756701e-05	6.52708616514231e-08	0.000478067312481091	2092	0.133639769994259	0.114840143457178	0.8474748321424	0.00357044887615032	0.0339780448308993	0.000136530693371772
5.00720516941978e-06	4.07119385476759e-05	1.53615746801868e-07	1.60638475174014e-06	1.45589185016722e-08	4.74937031341393e-05	21055	0.014147420548562	0.105428821906719	0.85720707927724	0.00323444449821068	0.0338231101332135	0.000306544184616485
2.84735135874466e-05	0.000175071255139375	7.37983931829379e-07	5.84024427664306e-06	2.50311370293553e-07	0.000210373308305587	4753	0.0611679084106541	0.135347558189683	0.83219328796725	0.00350797322043055	0.0277613368524849	0.00118984377015145
6.19217459233904e-07	2.10565139316555e-05	9.14813416411515e-08	4.0024825331725e-06	5.89305779997787e-08	2.58286258437029e-05	38717	0.00771874413237394	0.0239740767852298	0.815239419203914	0.00354185864144433	0.154963045939524	0.00228159942988784
9.84647341689825e-05	0.000443793006880983	1.28419750904477e-06	7.45666753575961e-06	1.34888628508214e-07	0.000551133494723278	1814	0.15243320390657	0.178658591995794	0.805236863899571	0.00233010245492257	0.0135296939981911	0.000244747651521237
1.77525693387763e-06	6.72046865400468e-05	2.61649098018202e-07	1.27675291050253e-05	4.13016352104974e-08	8.20504233121784e-05	12188	0.0243156306097437	0.021636170323257	0.819065689452352	0.00318888175655965	0.155605889520502	0.000503368947328358
7.90417250813023e-06	0.000129824274106132	4.87767062500299e-07	1.03224248514896e-05	4.78696694372433e-07	0.000149017335222625	6711	0.0437238347116259	0.0530419665357844	0.871202494073464	0.00327322362711424	0.069269960008803	0.00321235575483405
5.22983107162575e-06	0.000123698007702443	4.56313919246465e-07	1.39172642037609e-05	8.88273591512701e-07	0.000144189690488589	6935	0.0423376594634544	0.0362704923902978	0.857883856212538	0.00316467784694064	0.0965205220747897	0.00616045147543332
5.39449728577589e-06	8.3626109188378e-05	3.18969374886505e-07	6.36569335607938e-06	1.6355903066709e-07	9.58688282357869e-05	10431	0.0283523373131733	0.0562695652491785	0.872297186971992	0.00332714377296871	0.066400032974463	0.0017060710313974
9.17300585864028e-05	0.00038070731046658	1.69825189771057e-06	9.07631773064522e-06	6.00277842745969e-07	0.000483812216524085	2067	0.135132348173457	0.189598475303974	0.786890651918105	0.00351014678775899	0.0187600011340214	0.00124072485614072
4.97076266571276e-05	0.000244009347460303	7.87552420649599e-07	4.97651578725263e-06	1.38421851458415e-07	0.000299619464176792	3338	0.0859767842778109	0.16590252837445	0.814397516298623	0.0026285088747936	0.0166094542653484	0.000461992186785097
1.68416529490192e-05	0.000199261572813026	7.29841741811337e-07	1.11284861594622e-05	3.10949566337431e-07	0.000228272503229656	4381	0.066196798894159	0.0737787193408725	0.872910972604338	0.00319723896433147	0.0487508832733403	0.00136218581711787
4.77997318727738e-05	0.000242213090240098	7.86089159343766e-07	5.12766931705511e-06	9.20772310148108e-08	0.000296018657820286	3378	0.0849885901449765	0.161475402343704	0.818235891019906	0.00265553923233111	0.0173221152842607	0.000311052119798176
8.82156168623297e-05	0.000563550469115645	2.19945979236143e-06	1.81307640925657e-05	1.2844548323213e-07	0.000672224755346134	1488	0.182688709293774	0.131229348756885	0.838336381744032	0.00327191132856884	0.0269712829650702	0.000191075205443739
2.53621223482019e-05	0.000167763075521214	7.59099961836184e-07	6.46299903813183e-06	3.74541447517853e-08	0.000200384751014136	4990	0.0583498360350637	0.126567127587532	0.83720480062567	0.0037882122167202	0.0322529484175964	0.000186911152481574
7.2630366407854e-07	4.30095136972233e-05	2.24046716924509e-07	1.71014421510759e-05	8.79946412844369e-08	6.11493008705867e-05	16353	0.0181780995397599	0.0118775464925699	0.703352500926323	0.00366392932927672	0.279667010212734	0.00143901303909695
6.29917352482355e-05	0.000418666098633096	1.1782542813081e-06	1.00966761374886e-05	2.61271124256826e-07	0.000493194035424385	2028	0.137564321648352	0.12772201349522	0.848887189547702	0.00238902784031893	0.0204720159050597	0.000529753211698935
1.50656087178273e-06	3.83886597269874e-05	1.15681238603858e-07	3.79356133220121e-06	3.11593398623386e-08	4.38356225094375e-05	22812	0.0130648787536173	0.0343684151276367	0.875741178734774	0.0026389778901612	0.0865406059052653	0.000710822342163161
2.55519302475398e-06	3.23702867036646e-05	1.45756183110526e-07	2.37504166211534e-06	7.24345053751612e-09	3.7453521024182e-05	26700	0.0111733756564611	0.0682230389795452	0.864278866672232	0.00389165502000247	0.0634130409416483	0.000193398386571969
2.80768317267935e-05	0.000188262157834865	7.93134728856248e-07	6.846248905077e-06	1.24312853080694e-07	0.000224102686048673	4462	0.0650276667538979	0.125285565388964	0.840070956552376	0.0035391576193959	0.0305496066369774	0.000554713802286574
1.28106929936853e-05	7.93608654157003e-05	2.62518230304267e-07	2.09194484457604e-06	3.10498922741353e-08	9.45570713765401e-05	10576	0.0279698559966605	0.135481067752947	0.839290644902418	0.00277629400406111	0.0221236213656154	0.000328371974957749
2.87577229578546e-06	6.86550483913144e-05	2.8132471189348e-07	8.64929222823654e-06	7.10223493658051e-07	8.11716611208879e-05	12320	0.0240583573422359	0.035428279476782	0.845800707331433	0.00346579961539172	0.106555565191099	0.00874964838529452
3.83371381173843e-07	1.23051785551044e-05	4.57020507137406e-08	1.88676910267746e-06	6.09894576826937e-08	1.46820105473521e-05	68111	0.00439494931837348	0.0261116404961978	0.838112635556143	0.00311279239082026	0.128508905275084	0.00415402628175424
3.23222026149397e-06	6.76797636079904e-05	3.45645450679099e-07	9.31850135290281e-06	2.59574744214889e-07	8.08357054172812e-05	12371	0.0239599824677963	0.0399850566628813	0.837250856643378	0.00427590071608637	0.115277046260682	0.00321113971697211
5.85033230279296e-06	7.49551200238403e-05	2.53949148680585e-07	4.1872383607315e-06	3.88271292140247e-08	8.52854669652594e-05	11725	0.0252621648760639	0.0685970600967227	0.878873302697315	0.00297763684384855	0.049096739570379	0.000455260791734197
3.30812694003719e-06	2.36110523583399e-05	7.81212983601484e-08	7.17001141858809e-07	5.88288247609224e-08	2.7773130563357e-05	36006	0.0082974395097114	0.119112497328689	0.850140113102396	0.0028128373278603	0.0258163601767241	0.00211819206433067
3.94593648451061e-06	4.19882870748747e-05	1.52433130324856e-07	2.08638710090637e-06	7.82138160263394e-08	4.82512576066428e-05	20725	0.0143714569240541	0.0817789355187162	0.870200885066549	0.00315915352025707	0.0432400564129365	0.00162096948154097
6.53507664839244e-08	3.48231866223223e-06	1.49901014710534e-08	1.02718071378833e-06	6.58359282929641e-08	4.6556761722685e-06	214792	0.00139573116297043	0.0140367938116456	0.747972696850058	0.00321974744728634	0.220629759412118	0.0141410024788913
8.33576188223408e-06	9.5061721838752e-05	2.71308774809823e-07	3.98233731614923e-06	3.12082143287648e-07	0.000107963211955233	9262	0.031871751266882	0.077209280191576	0.880501053249227	0.00251297427981599	0.0368860581676702	0.00289063411171069
4.64492946191146e-06	5.62941001886553e-05	3.0622263234882e-07	4.77485102692435e-06	9.70852542567373e-08	6.61171885640967e-05	15125	0.0196403769350271	0.0702529790329557	0.851429127753694	0.00463151321160541	0.0722179985359695	0.00146838146577601
3.31825549830024e-05	0.00012611320020625	4.59856131093146e-07	2.24814532802036e-06	1.03517929106465e-07	0.000162107274577473	6169	0.0474723319813513	0.204695039562485	0.777961387204616	0.00283673963609434	0.0138682568927278	0.00063857670407624
8.07373109345297e-07	2.36443529487433e-05	8.51459199740627e-08	3.20819420610012e-06	1.54220099714878e-08	2.77604881941343e-05	36022	0.00829367815714976	0.0290835342555645	0.851726842244053	0.00306716219753131	0.115566923163044	0.000555538139806433
1.150332978105e-05	0.000117000137163439	5.51296608177999e-07	7.21784146486312e-06	3.53730001436643e-07	0.000136626335018966	7319	0.0401619443427645	0.0841955526323171	0.856351282109681	0.00403506840830846	0.0528290644981522	0.00258903235154144
1.2833248578448e-05	0.000141074273846521	5.42358916774835e-07	7.67738976211767e-06	1.24561949668534e-07	0.000162251833053531	6163	0.0475136465703014	0.0790946292373414	0.869477226799514	0.00334269823993852	0.0473177382198494	0.000767707503356455
5.75620990699538e-09	1.76860717821606e-06	6.70491305472839e-09	2.65012946422577e-06	1.85218982204078e-08	4.44971966362396e-06	224733	0.00133402826124063	0.00129361180976228	0.397464854398414	0.00150681695962567	0.595572230289097	0.00416248654310127
4.67123753142149e-06	4.92062593339201e-05	3.87876513340187e-07	5.25592018668228e-06	2.59255535691603e-07	5.97805491010557e-05	16728	0.0177748312266324	0.0781397561859965	0.823114877227703	0.00648833975553659	0.0879202393707933	0.00433678745997039
9.01614464213293e-06	7.26667319878884e-05	2.89388895135177e-07	3.00050359962833e-06	1.82471256770855e-08	8.49910162504619e-05	11766	0.0251760500652729	0.106083501997	0.85499309449066	0.00340493510846335	0.0353037736457472	0.000214694758129643
7.10186045726497e-07	2.50276845255152e-05	9.61396006641618e-08	4.35990097807348e-06	1.14143807837008e-07	3.03080549578164e-05	32995	0.00905134200808166	0.0234322541223762	0.825776664333936	0.00317208084774729	0.14385287951146	0.00376612118447973
4.90970368110854e-06	3.52252637232617e-05	1.6707019267683e-07	1.54152814384206e-06	5.9569157402033e-08	4.19031348982911e-05	23865	0.0124925163518981	0.117167932495398	0.840635523064366	0.00398705712788194	0.0367878954064825	0.00142159190587104
5.04340385044358e-06	9.64821326431016e-05	2.96114309711779e-07	7.29672408406835e-06	1.30865552168243e-07	0.000109249240439494	9153	0.032245231929842	0.046164200594482	0.883137788921628	0.00271044730856302	0.0667897008227673	0.00119786235255998
2.73056169860987e-05	0.000122856615765333	5.24000587777436e-07	3.03292310546448e-06	2.6280369846384e-07	0.000153981960143138	6494	0.0451472558277904	0.17732997398342	0.797863695533743	0.0034029998532967	0.019696613178876	0.00170671745066464
9.53873003117084e-06	8.12712681175065e-05	2.45655348532758e-07	2.69288014664143e-06	1.2649599394457e-07	9.38750296377961e-05	10652	0.0277709273645937	0.101610940289177	0.865738934315978	0.00261683377870117	0.0286857980980836	0.00134749351805946
1.5876889700958e-06	4.74437379199093e-05	2.00549174660029e-07	7.71600437568969e-06	7.85634146182502e-07	5.77336145865374e-05	17321	0.017171445348992	0.0275002523480666	0.821769748173234	0.00347369857398109	0.133648385450111	0.0136079154546076
2.86361450146514e-05	0.000293740286113188	9.60000925882097e-07	1.26991908721817e-05	8.75585897336321e-08	0.000336123181515637	2975	0.095934897435762	0.0851953884451709	0.873906657638616	0.0028560985337378	0.0377813598423021	0.000260495540173145
6.57172190977541e-07	1.8602135130466e-05	7.99419556371301e-08	2.91091949855857e-06	9.81818721174491e-08	2.23483506477567e-05	44746	0.00668215456146415	0.0294058474979006	0.832371722802428	0.00357708525775054	0.130252095308464	0.00439324913345695
9.15175294698681e-05	0.000332671020033562	6.16048128117009e-07	2.88267040479703e-06	2.9584956106177e-07	0.000427983117597406	2337	0.120518208758658	0.213834438105001	0.777299398866706	0.00143942156311061	0.00673547690614443	0.000691264559038211
2.41115658763601e-05	0.000342596083456108	1.17393887628455e-06	2.15513221442743e-05	4.56241543876538e-07	0.000389889151896903	2565	0.110405513763244	0.0618421050163915	0.878701245698416	0.00301095547432663	0.0552755111021221	0.00117018270874379
1.70449051370023e-06	1.76058934318866e-05	1.03285005789351e-07	1.37190339619987e-06	1.99854164773712e-08	2.08055577640534e-05	48064	0.00622229311568312	0.0819247689982698	0.84621107646078	0.00496429881672291	0.0659392750609246	0.000960580663302416
4.9359409686578e-07	1.85122586593104e-05	6.81150186883534e-08	3.28682939689909e-06	7.06171801684562e-08	2.24314143519321e-05	44580	0.00670690740517954	0.0220045909331288	0.825282720423551	0.00303659045389113	0.146527960534775	0.00314813765465368
1.87456397694684e-05	0.000171601363733275	6.63812870626586e-07	7.82511071025122e-06	2.81860069698471e-07	0.00019911778715332	5022	0.0579917854545533	0.0941434717483793	0.861808310480785	0.00333376982597468	0.0392989035390692	0.00141554440579153
0.000200630979809961	0.000771840933548588	2.30829177542602e-06	1.14513867663993e-05	3.70570297393148e-07	0.000986602162197768	1014	0.256306842801161	0.203355503866962	0.782322361659157	0.00233963786404445	0.0116068940502726	0.000375602559564294
6.72079123972257e-05	0.000304396560830519	1.19175766581492e-06	6.94942206897197e-06	4.06149007681627e-08	0.0003797862678633	2633	0.107704141515036	0.176962460426338	0.801494384046776	0.00313796934396765	0.0182982447155602	0.000106941467359166
1.77095513658006e-05	0.00015959584744046	7.50464270929278e-07	8.70784102503633e-06	2.41165554200597e-07	0.000187004869656427	5347	0.0545617545359103	0.0947010171357427	0.853431505466549	0.00401307341519	0.0465647821954302	0.00128962178708863
8.03974904276437e-07	2.54461314166384e-05	9.08847371342475e-08	3.70137686327785e-06	1.50177121542246e-07	3.01925450428692e-05	33121	0.0090170010556857	0.0266282588345867	0.842795179422883	0.00301017145143624	0.12259241008078	0.00497398021031402
4.59524860395687e-07	1.50277342615385e-05	6.4839770692009e-08	2.72761198526476e-06	6.51921834145704e-08	1.83449030613055e-05	54511	0.00548840476970625	0.0250491844443132	0.819177632681862	0.00353448423659289	0.148685004011716	0.00355369462551584
1.69246718849519e-06	2.35241110473243e-05	1.05177053301179e-07	1.88018006945617e-06	2.43165529297001e-08	2.72262519115066e-05	36729	0.00813471939931032	0.0621630621062427	0.864023117239372	0.00386307500727737	0.0690576167284178	0.000893128918689803
9.43256514967834e-05	0.000447241390390911	1.46081779266209e-06	8.92428787266234e-06	1.30299426934088e-07	0.000552082446979953	1811	0.152674592824155	0.1708542845598	0.810098913373261	0.00264601383480524	0.0161647737968862	0.000236014435247602
6.58756694813415e-09	2.26955157507731e-06	9.24852755727839e-09	4.09986952267043e-06	7.67132569828352e-08	6.46197044923599e-06	154752	0.00193671953211139	0.0010194362539855	0.351216644041701	0.00143122405618117	0.634461199548687	0.0118714960994452
8.9444344876261e-06	0.000125536806278328	4.26665080481056e-07	7.71282128162299e-06	3.33982466093593e-09	0.000142624066952719	7011	0.0418876876597938	0.0627133602254606	0.880193707559499	0.00299153634864793	0.0540779788882324	2.34169781600962e-05
7.09906717103496e-08	4.60676148963334e-06	1.48840774950666e-08	1.24219555689638e-06	1.28929103896616e-07	6.06376089963176e-06	164914	0.00181748016430239	0.0117073665808064	0.759720174638334	0.00245459505106319	0.204855629609641	0.0212622341201557
1.34972787389977e-06	5.04356916718151e-05	1.15233772289049e-07	5.54669867678318e-06	4.40673367690152e-09	5.74517587284641e-05	17406	0.017088332252792	0.0234932385669694	0.877878985571022	0.00200574838507002	0.0965453242780384	7.67031988999535e-05
1.23445760311219e-06	4.94661029140798e-05	2.51374907693161e-07	1.29764549173477e-05	7.09088586802405e-08	6.39992992009131e-05	15625	0.0190172504942117	0.0192886112586461	0.77291632145519	0.00392777594179617	0.20275932829531	0.00110796304905834
7.28799687581057e-06	3.17011082097918e-05	1.63846663279936e-07	9.16447780558078e-07	4.17057810106627e-09	4.00735701075415e-05	24954	0.0119503326714575	0.181865425422604	0.791072722612902	0.00408864652787953	0.0228691324006995	0.000104073035915545
3.67353587066493e-07	2.31201308340332e-05	9.58534194260832e-08	7.76761816640383e-06	2.33779341406733e-07	3.15847353483363e-05	31661	0.00943081849223415	0.0116307318397665	0.732003310429859	0.00303480204500533	0.245929499827611	0.00740165585775748
0.000118070094772791	0.000373338083731147	1.2224895218931e-06	4.97580670980179e-06	4.51297439705426e-08	0.000497651604479604	2009	0.138717431720871	0.237254524470502	0.750199698685888	0.00245651678983627	0.00999857463537169	9.06854184017652e-05
1.01913286812377e-05	6.22771806234387e-05	1.9638184784497e-07	1.54350640899972e-06	9.87573554044507e-09	7.42182732970615e-05	13474	0.022020243740583	0.137315626307371	0.839108454789455	0.00264600399768052	0.0207968515088161	0.000133063396677487
2.50593818725844e-06	5.72801137467023e-05	2.12742161478958e-07	6.26034503922726e-06	2.30772232577384e-08	6.62822163579247e-05	15087	0.0196889149224313	0.0378070970609423	0.864185250495986	0.00320964163796436	0.094449844667555	0.000348166137552207
1.06199843724783e-06	4.01578104458096e-05	1.52296291393977e-07	7.41545454040729e-06	6.55617684948139e-08	4.88531214833535e-05	20470	0.0145494137626915	0.0217385993975778	0.822011147424698	0.00311743214700971	0.151790803028504	0.00134201800221003
5.61603385786469e-06	0.000101591478853183	3.7238740916751e-07	8.67688637381359e-06	1.58112073801165e-07	0.00011641489856783	8590	0.0343236116394995	0.0482415389005597	0.872667331269374	0.00319879511771026	0.074534157402181	0.00135817731017512
2.69199839361955e-06	9.4795754155071e-05	5.12652632307394e-07	2.3287872104247e-05	9.13043594268343e-07	0.000122201320879513	8183	0.0359987005745324	0.0220292086390276	0.775734283989751	0.00419514804437223	0.190569724914906	0.00747163441194368
4.23490553406674e-07	1.99158858541219e-05	6.50257925622249e-08	3.93542263550832e-06	5.57128042427217e-08	2.43955376398418e-05	40991	0.00729203372753295	0.0173593449613115	0.81637413153773	0.00266547897087652	0.161317315224123	0.00228372930595855
1.12365835584154e-05	7.97394208245632e-05	3.98933247928918e-07	3.641896986208e-06	1.24174544964811e-08	9.5029252071612e-05	10523	0.028107551457173	0.118243417826206	0.839103950481198	0.00419800471152073	0.0383239571691414	0.000130669811934578
1.7027593338834e-06	1.60985153347006e-05	8.11605928146595e-08	9.86706072526369e-07	5.16293503487088e-09	1.88743042689599e-05	52982	0.00564634385845109	0.0902157403853931	0.852932913727354	0.00430005745685332	0.0522777453656438	0.000273543064756124
6.20145067537533e-08	1.14724705547003e-05	4.48661468799537e-08	1.06941562690155e-05	3.1896534131539e-07	2.2592472818665e-05	44263	0.00675490080488172	0.0027449189493998	0.507800569100265	0.00198588916052107	0.473350409884325	0.0141182129054892
1.49834429630314e-07	7.52200037892004e-06	3.73781040398677e-08	2.41349440734069e-06	2.80308641453738e-11	1.01227353507951e-05	98788	0.00303222945370751	0.0148017728842971	0.743079821634303	0.00369249049239759	0.238423145889231	2.76909977135501e-06
2.67147808592254e-05	0.000230823301732435	5.99278565012733e-07	6.67063716932826e-06	3.37779283152177e-07	0.000265145777609154	3772	0.0764721109379766	0.100755068023769	0.870552432755265	0.00226018520987393	0.0251583760053736	0.00127393800571884
3.80677424420437e-07	2.30534591331977e-05	6.86797601000966e-08	5.35497656244316e-06	8.57061438168081e-08	2.89434990239782e-05	34550	0.00864558547983929	0.0131524327485445	0.796498692645941	0.00237289071522413	0.185014830377172	0.00296115351311895
6.54593384258379e-06	3.36759779917495e-05	1.42202409638323e-07	9.40751243560879e-07	5.68239896090796e-10	4.13054337274286e-05	24210	0.0123154227933888	0.158476337175876	0.815291717161832	0.00344270467117488	0.0227754839658342	1.37570252824499e-05
2.50543510799939e-05	0.000254680728902634	9.93261208313202e-07	1.30150170770537e-05	2.09395633012319e-07	0.000293952753901008	3402	0.0844211492370782	0.0852325781864634	0.866400214057534	0.00337898248998101	0.0442758807472738	0.000712344518748191
3.87967114872646e-06	5.51185375681993e-05	2.09578534084074e-07	3.83118215682945e-06	2.42986999741069e-08	6.30632681078134e-05	15857	0.0187417251999176	0.0615202996155187	0.874019682487249	0.00332330594928536	0.0607514052440104	0.000385306703936842
6.84560380779193e-06	3.97552068511183e-05	1.45985946757902e-07	1.09027860490333e-06	1.46210323967389e-08	4.78516962429682e-05	20898	0.0142532984393566	0.143058749120057	0.830800368063448	0.00305079982988806	0.0227845341023528	0.000305548884254808
9.95776550857688e-06	0.000144664809920286	5.35046385121244e-07	1.00149282353131e-05	3.06736668234684e-07	0.000165479286717532	6043	0.0484355829172352	0.0601752987101913	0.874217026129829	0.00323331333929758	0.0605207360629264	0.00185362575775586
1.31926229266612e-05	5.64257319970087e-05	2.34476726352165e-07	1.28971693679593e-06	5.58670933338428e-08	7.11984156801519e-05	14045	0.021133769908642	0.185293770944667	0.792513870680673	0.00329328572991731	0.0181144049972936	0.000784667647449028
7.27770601924221e-06	5.22081135457341e-05	1.77443241414824e-07	1.63722768014262e-06	9.16576415659698e-10	6.13014070629494e-05	16313	0.0182229036179365	0.118720048493648	0.851662564484408	0.00289460307546629	0.026707831982737	1.49519637407096e-05
2.05688674377971e-07	9.93377239586254e-06	3.57999124159909e-08	2.22401416411583e-06	3.42642206214318e-08	1.24335393673938e-05	80428	0.00372313687402104	0.0165430508803775	0.798949687802757	0.00287930181086441	0.178872169733759	0.00275578977224198
6.38207640664328e-06	0.000110380857967706	3.4698329979473e-07	7.73060502495509e-06	9.95427267651944e-08	0.000124940065425865	8004	0.0367905190777018	0.0510811034465977	0.88347046715133	0.0027771979997931	0.0618745075777327	0.000796723824546577
3.363864564632e-08	1.68762951870424e-06	7.86967570831094e-09	5.07664076976295e-07	2.47823200627603e-08	2.26158423709792e-06	442168	0.00067824592552268	0.0148739300064654	0.746215635491788	0.00347971814589995	0.224472769419251	0.0109579469365957
1.25730095897305e-05	7.52015929707372e-05	3.99126568971971e-07	3.07069555668806e-06	3.66320270517481e-08	9.12810567131795e-05	10955	0.0270139820346457	0.137739527153339	0.82384665207189	0.00437250162677338	0.0336400088611672	0.000401310286830401
2.33202431020417e-08	5.846304882143e-06	2.20006740687184e-08	7.10171791314293e-06	2.80362006365175e-08	1.30213799130932e-05	76797	0.00389881919903035	0.00179091949222623	0.448977368079434	0.00168958084439241	0.545389041756015	0.00215308982793188
3.03381334615134e-05	0.000296528776018832	1.19997217067589e-06	1.512350765306e-05	2.91076340021921e-07	0.000343481465644103	2911	0.0979290835551385	0.0883253872363178	0.863303571454068	0.00349355726785922	0.0440300545029413	0.000847429538813947
1.10708997732917e-05	0.000147765415403427	6.09315515456072e-07	1.04768758583213e-05	8.4448991052785e-08	0.000170006955541549	5882	0.049727432620944	0.0651202754500598	0.869172763742092	0.00358406227271777	0.0616261600882607	0.000496738446869877
8.78963963912714e-05	0.000281804857563321	1.77950470701499e-06	7.3419310817611e-06	2.16456453041126e-07	0.000379039146196409	2638	0.107504047102551	0.231892661413198	0.743471645056144	0.00469477816439808	0.019369849144702	0.000571066221558455
1.96322259882646e-05	0.000126788689571022	4.64218800380931e-07	3.85773264289238e-06	1.05659942339822e-07	0.0001508485269449	6629	0.0442491066723584	0.130145294659958	0.840503332308535	0.00307738371585487	0.0255735519664801	0.000700437349172235
4.06052268050443e-05	0.000241314467207357	7.44395178138714e-07	5.69601428772877e-06	1.57475768699386e-07	0.000288517579246968	3466	0.0829265965397317	0.14073744452946	0.836394329375661	0.00258006870874762	0.0197423474250525	0.00054580996107897
1.98951050736994e-05	0.000146673702873924	6.3750931875258e-07	6.04928986577047e-06	8.05180015856178e-08	0.000173336125133732	5769	0.0506762071856079	0.114777603678114	0.846180810611536	0.00367787913950845	0.0348991871204189	0.000464519450423255
9.99740107000653e-06	0.000130954563811375	8.91385622752087e-07	1.50377547416865e-05	2.25277163328009e-07	0.000157106382409149	6365	0.0460419845579604	0.0636345953404396	0.833540699004407	0.00567377091295165	0.0957170199650071	0.00143391477719425
1.42400179614355e-06	4.83439489273641e-05	3.05093324537981e-07	1.33388235745932e-05	5.22969098344184e-07	6.3934836720983e-05	15641	0.0189982781229205	0.0222727056042704	0.756144089932397	0.00477194187371486	0.208631542030911	0.00817972055870676
2.71382013598839e-06	7.22074366008757e-05	2.43247863549008e-07	8.3373489454855e-06	1.40411669397075e-09	8.35032576625926e-05	11976	0.0247408254687413	0.032499572016148	0.864725983417805	0.00291303441755395	0.0998445950357267	1.68151127665498e-05
7.08482932018719e-06	8.39146760667318e-05	2.66834705785838e-07	4.06748023636697e-06	6.06620205727961e-08	9.53944823496445e-05	10483	0.0282140451270803	0.0742687537652286	0.879659640681979	0.00279717127462176	0.0426385272626004	0.000635907015569881
7.59734379635676e-05	0.000384927345508271	1.25515290189582e-06	8.1922827107539e-06	2.54514273923511e-07	0.000470602733358412	2125	0.131696568956005	0.16143858201033	0.817945409626658	0.0026671177469339	0.0174080644459722	0.000540826170105715
9.50018089750923e-07	1.13967972534938e-05	3.93050352010366e-08	6.06321078891322e-07	5.18129687946584e-11	1.29924932703059e-05	76968	0.00389018684367026	0.073120537373852	0.877183233147481	0.00302521112640231	0.046667030436495	3.98791576926008e-06
5.44496850739523e-05	0.000311898271496474	1.12181544840591e-06	8.27671282903381e-06	6.36048556955106e-08	0.000375810089703561	2661	0.106638725495236	0.144886171408815	0.829935863995826	0.00298505942001396	0.022023657841551	0.000169247333794795
0.000182239641363548	0.000551106331628508	1.49424957853758e-06	5.81947295992025e-06	1.4251445177513e-07	0.000740802209982289	1350	0.199343307054535	0.246003101648287	0.743931813650615	0.00201706954758316	0.00785563660785972	0.000192378545655982
5.9980366231673e-06	0.000114016877051901	3.36289475721181e-07	8.23679772393886e-06	9.52215213432014e-08	0.000128683222396071	7771	0.0378716823083055	0.0466108674579664	0.886027525025529	0.00261331251626667	0.064008326575682	0.00073996842455593
1.69940324261344e-05	5.11266907298623e-05	1.93394749062406e-07	7.48181152726525e-07	1.16279193278153e-08	6.90739269771134e-05	14477	0.0205096501918036	0.246026730632603	0.740173506376759	0.00279982270483166	0.0108316000764575	0.000168340209347993
2.09565594051671e-06	6.79639451347713e-05	3.31356450428069e-07	1.38469051065522e-05	1.06341394473223e-06	8.53012765770006e-05	11723	0.0252667883274559	0.0245676972797117	0.796751793901009	0.00388454269062383	0.162329400710115	0.0124665654185409
3.05985662324084e-05	0.000251750718294745	9.06907676010751e-07	9.61335929541704e-06	2.02577760313907e-07	0.000293072129258895	3412	0.084179161857842	0.104406264457096	0.859006002827217	0.00309448625600834	0.03280202494767	0.00069122151200858
7.23812855518015e-07	4.82788796512606e-05	2.35473226544282e-07	2.02588848203738e-05	2.7582848153027e-07	6.97728790352269e-05	14332	0.0207150279554684	0.0103738424661046	0.691943349892234	0.00337485323524341	0.290354720924523	0.00395323348189501
2.34384685369991e-06	7.30699975975444e-05	2.11482184506331e-07	8.49606100050827e-06	1.02850447312341e-08	8.41316726809902e-05	11886	0.024924683801464	0.0278592684420681	0.868519491756816	0.00251370474123613	0.100985285680977	0.00012224937890196
1.1856610945605e-09	3.66320503974825e-07	1.54331702525781e-09	6.13125129596803e-07	1.31568552218289e-09	9.83490297213629e-07	1016787	0.000295003712098563	0.00120556460792715	0.372469870839259	0.00156922445460851	0.623417568362266	0.00133777173593925
1.84679838393722e-06	3.18095976988185e-05	9.60791592077777e-08	2.1288704944598e-06	8.3577520471195e-08	3.59649232568945e-05	27805	0.0107316712895905	0.0513499881744691	0.884461714866042	0.00267146848949161	0.0591929664148996	0.00232386205509762
1.53079875470806e-06	4.67420274137974e-05	1.54142068339545e-07	6.06001691921229e-06	4.32267569432776e-07	5.49192527254901e-05	18209	0.0163412375998819	0.0278736268018731	0.851104577978037	0.0028067036729362	0.110344125574739	0.0078709659724147
5.92334946524261e-05	0.000268446739073833	8.63352849731416e-07	5.0367533152391e-06	2.21325834391482e-07	0.000333801665725621	2996	0.0953048265800051	0.17745116557062	0.804210304014754	0.00258642462989108	0.0150890598592136	0.000663045925520958
5.15984766942491e-05	0.000336982872213025	1.7949701258705e-06	1.51051310935845e-05	3.79748045018241e-07	0.000405861198171748	2464	0.114659599537677	0.127133307955234	0.830290931311017	0.00442262067415208	0.0372174801671789	0.000935659892418549
0.000169733696955066	0.000484120060957878	1.9721355827144e-06	7.24209626053265e-06	2.34639055207897e-07	0.000663302628811399	1508	0.180496666758642	0.255891789934889	0.729863021687995	0.00297320634210112	0.0109182384419463	0.00035374359306906
2.73993571191202e-05	0.000157322327212921	9.40351687819562e-07	6.94823393725405e-06	3.67078089831977e-08	0.000192646977766098	5191	0.0561609837131836	0.142225730384346	0.816635324556888	0.00488121692187296	0.0360671837047464	0.000190544432146589
1.28906701686946e-05	0.000222690977703311	1.1824812390146e-06	2.63656717105032e-05	5.75838228309382e-07	0.000263705639049832	3792	0.076072916715635	0.0488828005921355	0.844468015571061	0.0044840953848209	0.0999814482750629	0.00218364017691926
6.94174644520371e-05	0.000345505019131857	1.50103146622086e-06	9.62196712326111e-06	7.76650964044668e-08	0.000426123147269781	2347	0.120027119027535	0.162904702306839	0.810810258362042	0.00352252975656952	0.0225802498289758	0.000182259745573729
1.95537699920443e-05	0.00012904347271161	7.05614883198491e-07	5.99218477989686e-06	4.66916532797924e-08	0.000155341734020029	6437	0.0455367517639172	0.125875831858057	0.830707044218854	0.00454233942764866	0.0385742107084001	0.000300573787040204
1.26695354841194e-05	0.000121248174674837	4.77603419180478e-07	5.88340319846235e-06	8.55236290157233e-08	0.000140364240405614	7124	0.0412378251549044	0.0902618462331136	0.863810998616616	0.00340260039024423	0.041915256916298	0.000609297843728454
2.88592335786058e-05	0.000232802893153843	7.15632826079765e-07	7.4362498278221e-06	2.78160736176313e-07	0.000270092170122527	3702	0.0778419003716773	0.106849574963664	0.861938696883484	0.0026495874565898	0.0275322673161856	0.00102987338007661
9.49115700271324e-05	0.000342154892420314	1.50242992115651e-06	6.97230086533169e-06	1.16176253380914e-07	0.000445657369487315	2244	0.125171149577753	0.2129698205963	0.767753246880959	0.00337126686109759	0.0156449805224867	0.000260685139156485
8.47989343495562e-06	0.000130024290380429	6.81276144497751e-07	1.34575025346626e-05	6.47970444033832e-08	0.000152707759538948	6548	0.0447821278717242	0.055530206589095	0.85145830685353	0.00446130665890617	0.0881258593230178	0.000424320575450894
4.39453456316716e-06	2.81226317745218e-05	1.58720094614664e-07	1.30616159787845e-06	2.60922911137976e-10	3.39823089530932e-05	29427	0.0101430744158696	0.129318304098555	0.827566832299132	0.00467066834198201	0.0384365170619037	7.67819842666184e-06
6.93259262660505e-05	0.000198980995423101	1.20175945593289e-06	4.43735352045967e-06	5.59447449885638e-08	0.000274001979410533	3650	0.0789231989519723	0.253012501643941	0.726202766312761	0.00438595173114539	0.0161946038857305	0.000204176426421879
1.70074808992356e-05	0.000187678742292439	8.27779157876665e-07	1.17687950859166e-05	2.845172195984e-07	0.000217567314655067	4596	0.0631923454306192	0.0781711210904977	0.86262379342222	0.00380470365775776	0.0540926614118255	0.00130772041769912
9.06329751024771e-07	6.15325345897929e-05	3.78333120875679e-07	3.31629005658019e-05	3.94640226334191e-07	9.63747382538295e-05	10376	0.0284998101830253	0.0094042252922929	0.638471613045838	0.00392564615718317	0.344103664162057	0.00409485134262878
2.8720787511299e-06	1.99664843969478e-05	8.71081413135668e-08	7.78696759944511e-07	5.93612556365018e-09	2.37103041748994e-05	42176	0.00708793682518694	0.121132092188441	0.842101571100257	0.00367385170055231	0.0328421244282841	0.000250360582465002
1.59205607857179e-05	0.000183012778290174	7.87863349999618e-07	1.16689199834848e-05	1.77926910787523e-07	0.000211568049320163	4727	0.0615044174561352	0.0752503075812999	0.865030324182942	0.0037239240638238	0.0551544527681795	0.000840991403755245
9.72284470620111e-05	0.000420216101419019	1.53158302494925e-06	8.52612755192784e-06	4.13781454885755e-08	0.000527543637203395	1896	0.146410475483322	0.184304084449652	0.796552307306104	0.00290323476000668	0.0161619379908104	7.84354934274794e-05
1.29639206372136e-06	1.78045407908453e-05	7.37100261300582e-08	1.30187982277549e-06	5.6013914539672e-08	2.05325366180119e-05	48703	0.00614089140102703	0.063138426967865	0.86713790517371	0.0035899132923205	0.0634056983311762	0.00272805623492884
0.000473658319955773	0.00120493813940913	4.32833176581552e-06	1.42002404021391e-05	1.15961340229382e-08	0.00169713662766688	589	0.399248266406698	0.279092627095633	0.709982991213621	0.00255037319639129	0.00836717573037168	6.83276398252029e-06
1.84855023937437e-05	0.000104396948866692	3.89005152797041e-07	2.82625395849904e-06	5.81270651913921e-08	0.000126155837436924	7927	0.0371418120524064	0.146529108516173	0.82752372769821	0.00308352875856053	0.0224028789782489	0.000460756048807134
0.000125253032695589	0.000478062900254154	1.93551856189912e-06	9.51545231793717e-06	4.69954320935381e-09	0.000614771603372789	1627	0.168470244678283	0.203739131749774	0.777626841629287	0.00314835387854674	0.0154780283697768	7.64437261508331e-06
2.33363642970413e-05	0.000194965247699506	1.05504089434652e-06	1.13512067497333e-05	7.59395590561276e-07	0.000231467255231188	4320	0.0670915566178812	0.100819289854771	0.84230163573148	0.00455805678990211	0.0490402270437595	0.00328079058008786
1.01279489340987e-05	0.000136298961084357	5.41953277598232e-07	9.39446570242823e-06	6.51405960819206e-07	0.000157014734959302	6369	0.0460157517313795	0.0645031750473858	0.868064778249545	0.00345160775986219	0.059831745758532	0.00414869318467499
1.46254223524744e-05	0.000158588370601518	9.79400746332932e-07	1.36776181361732e-05	4.94053038420759e-08	0.000187920217140341	5321	0.0548213889133892	0.077827828080637	0.843913300095235	0.00521179020137841	0.0727841758822503	0.000262905740499328
3.73787206227687e-05	0.000234072978176991	1.03494311568884e-06	8.34490620856831e-06	3.33862279123298e-07	0.00028116541040314	3557	0.0809010430163815	0.132942101836689	0.832509866136709	0.00368090482468993	0.0296797041876639	0.00118742301424845
3.19819527084059e-05	0.000233133116095009	7.04986581768797e-07	6.61852743173515e-06	7.64158741946461e-08	0.000272514998691113	3670	0.0785121078987274	0.11735850453008	0.855487284056822	0.00258696433280678	0.0242868372879433	0.000280409792347837
5.93505057498517e-05	0.000317455214454561	1.20354583049736e-06	8.29088470261966e-06	1.19953359574739e-07	0.000386420104097104	2588	0.109478858230866	0.15359062616198	0.821528722467263	0.00311460459157405	0.0214556246290339	0.000310422150149299
2.73530624297489e-06	6.05960025209932e-05	2.11284663784573e-07	6.02603310942569e-06	3.28490565450517e-07	6.98971171026288e-05	14307	0.020751529166003	0.0391333198901277	0.866931356153373	0.00302279511005221	0.0862128991754805	0.00469962967096624
2.16187516475408e-05	8.31969162189042e-05	3.09062092688164e-07	1.52969624222305e-06	4.02959863839137e-08	0.00010669472218774	9373	0.0315032233633722	0.202622502821652	0.779765995102465	0.00289669522869499	0.0143371313112508	0.00037767553593709
2.29520025274407e-05	0.000187881062568384	8.0053635457461e-07	8.43825687333336e-06	8.70389401729314e-08	0.000220158897263906	4542	0.0639205660156026	0.104251987145121	0.85338846125837	0.00363617534664067	0.0383280302463469	0.000395346003521253
1.70331022718934e-06	2.39068583852466e-05	1.04457019569191e-07	1.88562605798263e-06	3.39624749998791e-08	2.76342141649876e-05	36187	0.00825610837906332	0.0616377298453242	0.865118083058661	0.00377998878294636	0.0682351973797649	0.00122900093330352
0.000123011073758151	0.000743798516569008	3.34261086989475e-06	2.61036995653229e-05	8.49705663840704e-07	0.000897105606426218	1115	0.236049646262295	0.13711994761485	0.829109205472546	0.00372599485049552	0.0290976885868674	0.000947163475240847
1.78709745639879e-07	4.81058786629113e-06	2.79629797885115e-08	9.67906881455315e-07	1.05143699829604e-08	5.9956818431578e-06	166787	0.00179709323591826	0.0298064090648539	0.802342084208641	0.00466385317300025	0.16143399646195	0.00175365709155486
9.73981112257863e-06	9.62313742038564e-05	3.74437694114879e-07	4.76103094175266e-06	3.52611038701994e-08	0.000111141915066173	8998	0.0327946299498685	0.0876340048376857	0.865842325521935	0.00336900523886009	0.0428374024230012	0.000317261978518234
1.12120713946479e-06	3.41719051264957e-05	1.47040191196853e-07	5.76785417896638e-06	1.8516906938216e-07	4.13931757055059e-05	24159	0.0123414219458255	0.0270867629833884	0.825544417505283	0.00355228099054247	0.139343118295685	0.00447342022510077
2.7689531126277e-06	4.37890357676378e-05	1.50289046601076e-07	3.05788485449302e-06	1.64359871715035e-07	4.99305226530746e-05	20028	0.014867895704688	0.0554561211358999	0.876999347110606	0.0030099634174733	0.0612427968307022	0.00329177150531818
5.88237358528102e-06	8.6278104640321e-05	3.09470194746322e-07	5.84330896430095e-06	2.95012050261783e-07	9.86082694349111e-05	10141	0.029150618356777	0.0596539582226806	0.874958105793258	0.00313837973751883	0.059257798537454	0.00299175770908862
7.22236445258833e-05	0.000481489843404269	2.58678423892186e-06	2.22436361552742e-05	1.33310403164869e-06	0.000579877012355997	1725	0.159714498216619	0.124549935567275	0.830330972162548	0.00446091875311965	0.0383592308046495	0.0022989427124079
2.5764787828151e-05	0.000244916179256514	8.96125166519638e-07	1.09777861803545e-05	2.56083099189148e-07	0.000282810961530728	3536	0.0813547862562525	0.0911025077977807	0.866006670784234	0.00316863661036799	0.0388166926802861	0.00090549212733158
9.40271198547144e-05	0.000536546751474331	1.98127870059282e-06	1.45806194725405e-05	6.88095887610269e-08	0.00064720457909094	1545	0.176526765415595	0.145281913775679	0.829021871612778	0.00306128659252645	0.0225286098763707	0.000106318142646142
1.1167592285757e-06	4.00957617470011e-05	1.36261530672029e-07	6.29912673183717e-06	7.67476575848255e-08	4.77246568956709e-05	20954	0.0142157273426552	0.0234000472966627	0.840147721431566	0.00285515998511849	0.131988936989269	0.00160813429738428
8.51400573670958e-05	0.000596954950328462	2.37858596173855e-06	2.15326041371497e-05	1.16772983350868e-07	0.000706122970777797	1416	0.190963882184666	0.120573980582042	0.845398004360224	0.00336851520227211	0.0304941278336143	0.000165372021848039
1.40933228320092e-07	1.14962529268109e-05	5.01761868029986e-08	5.26732154893638e-06	1.03028796811433e-08	1.69649867705515e-05	58945	0.0050766094434147	0.00830729962989007	0.677645852737506	0.00295763194405176	0.310481913141224	0.000607302547328094
1.06170147462307e-05	7.12280477497366e-05	3.3369928734386e-07	2.87974781466023e-06	3.27145182503778e-08	8.50912241162218e-05	11752	0.0252053576253516	0.124772147263147	0.837078658692815	0.00392166514008633	0.0338430648350637	0.000384464068887935
9.06853257086439e-06	0.000132153078331541	5.24634135751383e-07	9.84861350695055e-06	3.4703398618002e-08	0.000151629561943725	6595	0.0444730567737511	0.0598071540576634	0.871552200227205	0.00345997264007194	0.0649518034656441	0.000228869609416148
1.36993037452658e-06	5.81114288843687e-05	2.87882145493505e-07	1.57394787775131e-05	3.71361694048834e-08	7.55458563513068e-05	13237	0.0224097001489241	0.0181337592912584	0.769220599130366	0.00381069405256038	0.208343376297446	0.000491571228370106
6.02098454874208e-07	2.38195609382598e-05	1.40698046206828e-07	7.16316458553433e-06	9.96320672246189e-08	3.18251540920998e-05	31422	0.00950226360030382	0.018918948613156	0.7484507653703	0.00442096983410222	0.225078708646771	0.00313060753567102
9.1057310661469e-06	0.000176076140083319	8.70319251748508e-07	2.17114320212937e-05	6.51662299350307e-07	0.000208415284721859	4798	0.0606161542272452	0.0436903228009356	0.844833143203975	0.00417588975256779	0.104173895164497	0.00312674907802461
7.11166299012294e-07	2.4594619493506e-05	7.1958757641744e-08	3.20232656413642e-06	3.11898113124394e-07	2.88919692274208e-05	34612	0.00863025963079089	0.0246146703748161	0.851261445694871	0.00249061450520477	0.110837947352414	0.0107953220726948
1.75476250073539e-05	0.000157754958417774	6.48763831178358e-07	7.50948116344729e-06	7.29260175766688e-08	0.000183533754437331	5449	0.0535765416023462	0.0956097970160891	0.859541934950398	0.00353484748986533	0.0409160766446996	0.000397343898947864
1.79859641344165e-05	9.94174623717347e-05	4.14064023628795e-07	2.94427367401041e-06	2.22430547313635e-08	0.000120784007258522	8279	0.0355886759440265	0.148910145826839	0.823101208746495	0.00342813616659155	0.0243763536318893	0.000184155628184742
5.21413547935975e-07	1.59734725893876e-05	8.64347569983521e-08	3.40612780533281e-06	2.068513449326e-08	2.0008133834148e-05	49980	0.00598452118653559	0.0260600789787839	0.798348947572791	0.00431998094948932	0.170237156226911	0.00103383627202436
3.10182159250134e-07	1.31086093506034e-05	3.55951661280654e-08	1.93515184550883e-06	3.07454815551186e-08	1.54202840030455e-05	64850	0.00461543685343979	0.020115204051292	0.850088710948151	0.00230833401778044	0.125493917305715	0.00199383367706109
1.5203759898656e-05	0.000143793498295669	1.01109873790889e-06	1.231154984167e-05	1.87175122658175e-07	0.000172507081896562	5797	0.0504400278347807	0.0881341202430892	0.833551276357975	0.00586120133036138	0.071368373439023	0.00108502862955161
4.72891162343097e-06	3.28071305573391e-05	1.25405222950266e-07	1.11883315760869e-06	1.84647386316247e-08	3.87987452999607e-05	25774	0.0115723684267881	0.121883106963146	0.845571945785896	0.00323219789662614	0.0288368386389501	0.000475910715381909
6.88701395728606e-07	2.84074877130977e-05	1.06774193912515e-07	5.66917567137486e-06	3.90272657323502e-07	3.52624116314372e-05	28359	0.0105231501404014	0.0195307514110752	0.805602521177871	0.00302798898239064	0.160771070641143	0.0110676677875193
8.39080199811427e-07	2.76255295390913e-05	1.12672199970925e-07	4.77376971867043e-06	9.96140276318023e-08	3.34506656851759e-05	29895	0.0099851812699594	0.0250841106634023	0.825858887206957	0.00336830964834453	0.142710753908434	0.00297793857286217
1.65312729383769e-07	1.47111568952663e-05	7.12541009575397e-08	8.16321023815922e-06	3.42771299488645e-08	2.31452110937157e-05	43205	0.00691959229095251	0.00714241614450664	0.635602623614033	0.00307856777235816	0.352695432550004	0.0014809599190984
1.63510777645668e-07	1.28490254690149e-05	4.61124267467617e-08	4.66361852845711e-06	2.27396076643857e-08	1.77450068095288e-05	56354	0.00530940429938365	0.00921446688641814	0.724092450734657	0.00259861420408134	0.262813003033215	0.0012814651416293
2.8946656894031e-06	7.72675735077627e-05	2.61084474854023e-07	8.97881297086399e-06	1.35882270734096e-08	8.94157248699572e-05	11184	0.0264692978943352	0.0323731166258842	0.864138535141751	0.00291989440597539	0.100416486964932	0.000151966861457219
1.59685861928746e-06	5.51482633094247e-05	2.42021848746174e-07	1.0766868675688e-05	2.31339073940707e-07	6.7985351527087e-05	14709	0.0201897012809003	0.0234882748035985	0.811178615255851	0.00355991170612315	0.158370420007289	0.00340277822713817
2.51944722916024e-08	6.89770229983954e-06	3.26347895943249e-08	1.15091044413738e-05	1.81661685165235e-07	1.86462976882645e-05	53630	0.00557832450292906	0.00135117827210595	0.369923424754759	0.00175020211196481	0.617232687892638	0.0097425069685318
0.000202391478839614	0.000537982062034424	1.90860797825002e-06	6.5321469664188e-06	4.16933042021119e-07	0.000749231228860728	1335	0.201366880174856	0.270132198236542	0.718045432853183	0.0025474218168298	0.00871846596190538	0.000556481131539461
1.25136459585136e-05	6.40881115107198e-05	3.40560879967157e-07	2.24323236521485e-06	1.97150146944414e-09	7.91875222158848e-05	12628	0.0234772166695583	0.158025476847202	0.809320833855613	0.00430068867464628	0.0283281040048108	2.48966177280978e-05
9.14109071559954e-07	1.02443957483245e-05	5.61572502221945e-08	8.09259870105845e-07	7.90465895165984e-09	1.20318265991642e-05	83113	0.003603063029058	0.0759742557812008	0.851441438578925	0.00466739191754108	0.0672599345939762	0.000656979128356867
1.07040972805615e-05	0.00012975022537985	4.87685707642365e-07	7.61242971965487e-06	1.06479641360593e-06	0.000149619234501315	6684	0.0438965194855488	0.0715422540172628	0.867202842016345	0.00325951211599121	0.0508786837803797	0.00711670807002139
9.68159296644274e-06	5.51312985075886e-05	2.00890449377246e-07	1.47126424232318e-06	2.83065620750311e-07	6.67681117864821e-05	14977	0.0198318126159134	0.145003246421039	0.825713009286426	0.00300877835245175	0.0220354328279964	0.00423953311208691
1.54268389652585e-06	3.82392919129676e-05	1.43581147441492e-07	4.58020126543788e-06	3.56111029080996e-07	4.48618692514538e-05	22291	0.0133686971421145	0.034387419032386	0.852378479787228	0.00320051638144433	0.102095640281183	0.00793794451775895
1.95650207015992e-06	1.59737440980819e-05	6.27639176471934e-08	6.58926855623656e-07	5.06067550843301e-08	1.8702543696597e-05	53469	0.00559510434970167	0.104611549204182	0.854094734770671	0.00335590274057819	0.0352319377680988	0.00270587551646988
2.13380974561545e-06	4.2884979506608e-05	1.6458566071249e-07	4.25655988054017e-06	1.39237459278798e-08	4.9453858539404e-05	20221	0.0147270054937709	0.0431474875497382	0.867171556946117	0.00332806510095367	0.0860713401594056	0.000281550243785034
1.15188604109722e-06	3.47793131094542e-05	1.62838201589981e-07	6.32798039823998e-06	2.93356069466255e-07	4.27153738198476e-05	23411	0.0127331248200043	0.0269665447844447	0.814210669351419	0.0038121684777184	0.148142924487288	0.00686769289913008
4.71970653357063e-07	2.21823012496991e-05	6.73772577376255e-08	4.07568683164948e-06	3.4638428485617e-07	2.71437202772994e-05	36841	0.00811016034889844	0.0173878395641948	0.817216690383093	0.00248224108741549	0.150152108480797	0.0127611204844995
5.64332475974382e-06	7.42093689086445e-05	3.04088781079441e-07	5.14624577389273e-06	8.20153098393858e-08	8.53850435331999e-05	11712	0.0252912852405469	0.0660926612697639	0.869114376920005	0.00356138228074104	0.0602710446811653	0.000960534848325001
3.8139021034655e-05	0.000198200761360014	9.08338677399957e-07	6.07537522377946e-06	1.00715175960971e-07	0.000243424211471809	4108	0.0704327773986344	0.156677188370278	0.814219588764971	0.00373150506232676	0.0249579743405394	0.000413743461884994
6.40143856036984e-05	0.000392677806875725	1.40166036766901e-06	1.10813571883683e-05	8.21173798825087e-07	0.000469996383834286	2128	0.131538531646025	0.136201868366436	0.835491123723577	0.00298227904698776	0.0235775371247865	0.00174719173821265
6.65512225528732e-05	0.00020804764283277	7.15284089358511e-07	2.87680886448957e-06	2.15506581262712e-07	0.000278406464920754	3592	0.0801397918603411	0.239043380590377	0.747280214530898	0.00256920790098072	0.0103331252214579	0.000774071756286457
1.31556815105329e-05	0.000152075132341961	6.67060532926582e-07	9.93152569712319e-06	2.6999870522744e-07	0.000176099398787771	5679	0.0514629909185979	0.0747059990045034	0.863575533981446	0.0037879773441504	0.0563972720264214	0.00153321764347892
2.51933161295994e-06	4.29363998844766e-05	9.87854350535591e-08	2.16617966698494e-06	6.99092259542807e-09	4.77276875220705e-05	20952	0.0142166236481832	0.0527855369442515	0.899611988630745	0.00206977207952676	0.0453862271450558	0.000146475200421041
1.77320074052735e-07	1.80565192737841e-05	1.23556731345429e-07	1.62061674127766e-05	3.8187865776226e-07	3.49454421497211e-05	28616	0.010429052174075	0.00507419746738418	0.516705989766055	0.00353570376405768	0.463756255918656	0.0109278530838479
1.56137530274114e-06	4.63228916367834e-05	1.68231153079004e-07	6.425902542253e-06	5.6793337419553e-08	5.45351939722761e-05	18337	0.0162278900396177	0.0286305996002306	0.84941279681397	0.00308481809314783	0.11783037840701	0.00104140708564134
2.02202545765495e-05	0.000215841970673462	7.42926731156658e-07	1.02197465355247e-05	2.11722375825059e-08	0.000247046070754275	4048	0.071442504858472	0.081848112438354	0.873691170292481	0.00300723961683896	0.0413677760764299	8.57015758957971e-05
2.15883926444101e-05	0.000114306663241253	4.71007399897718e-07	3.20837087428787e-06	1.15930240777964e-07	0.000139690364400627	7159	0.041043952363912	0.154544608262996	0.818285955024256	0.00337179591390344	0.0229677321557153	0.000829908643129316
8.26921882305511e-05	0.000310806740636878	9.14677294199654e-07	4.42531845073202e-06	2.35521520544307e-07	0.000399074446132905	2506	0.112854460265755	0.207209930457466	0.778818948816805	0.00229199665140934	0.0110889546890663	0.000590169385252673
4.04414607005348e-06	4.16560165251194e-05	1.36839643191911e-07	1.81297918374236e-06	4.20573056198278e-08	4.7692038727727e-05	20968	0.0142060804921267	0.0847970893662449	0.873437530379711	0.00286923450626897	0.0380142940437632	0.000881851704011486
4.4833726769998e-06	8.22209863796663e-05	3.48908081266024e-07	8.23921321914414e-06	9.83879058672298e-09	9.5302319147663e-05	10493	0.0281871733218315	0.0470436891473038	0.862738568326672	0.00366106600958388	0.0864534388337199	0.000103237682720801
1.63401909639634e-05	9.04036182196159e-05	3.42944510183032e-07	2.44069250114349e-06	6.9705251838557e-08	0.000109597151446744	9124	0.0323462454722439	0.149093208612301	0.824871969994083	0.00312913707752411	0.0222696709624746	0.000636013353617392
7.01021080204046e-07	1.68999930182188e-05	7.21571441841979e-08	2.23745844706378e-06	4.43371861349836e-08	1.99549668758058e-05	50113	0.00596866610940727	0.0351301550419507	0.846906593401015	0.00361599919625445	0.112125390184264	0.00222186217651606
7.49381172936993e-06	5.42509383600872e-05	2.52456397290752e-07	2.35074115271362e-06	5.27273976421466e-08	6.44006750371036e-05	15528	0.0191353737972272	0.116362316467218	0.842397045199156	0.00392008930256247	0.0365018092024543	0.000818739828608448
1.27980230199706e-05	5.13437907217959e-05	2.60465478012312e-07	1.34378072847266e-06	2.37656001047133e-09	6.57484365082619e-05	15209	0.0195319108961918	0.194651366627743	0.780912725055356	0.00396154634003475	0.0204382157179327	3.61462589330575e-05
7.10505549064171e-05	0.000221072007436876	1.05153108978834e-06	4.20949216101627e-06	3.72844065275014e-08	0.000297420870000626	3362	0.0853735354371497	0.238888935084709	0.743296889140333	0.00353549866822098	0.0141533180271022	0.000125359079634939
3.92373035574404e-08	6.12906042284112e-06	2.84125087146961e-08	5.7116532290813e-06	1.01382593344371e-07	1.20097460575389e-05	83266	0.00359646263265856	0.00326712183333883	0.510340551205385	0.00236578763435723	0.475584845983975	0.0084416933429437
4.6131875667343e-09	1.28263724111624e-06	6.66263635823726e-09	2.38257658076821e-06	2.0082321993333e-09	3.67849787800875e-06	271850	0.00110294270418165	0.00125409548128692	0.348685056686932	0.00181123833129513	0.647703671385002	0.000545938115484357
6.80878258253641e-09	1.39221698908269e-06	7.83103937149039e-09	2.05932011466173e-06	1.01508917568539e-08	3.47632781745531e-06	287660	0.00104235652661011	0.00195861349679055	0.400484954868786	0.00225267574944148	0.592383751705318	0.00292000417966462
2.83893890958057e-05	0.000238626722311253	1.03208761929951e-06	1.11761874290713e-05	1.50328287702108e-07	0.000279374714743132	3579	0.0804070239198151	0.101617603876242	0.854145739461985	0.00369427712972683	0.0400042911519286	0.000538088380118173
4.72403088596477e-06	3.96105302584032e-05	2.11224077375408e-07	2.27786934212111e-06	4.89932006581167e-08	4.68726477645226e-05	21334	0.0139637140560087	0.100784383030743	0.845067051842204	0.00450633978341802	0.0485969846116779	0.00104524073195624
3.47227635972883e-05	0.000221418936292712	1.07743488842046e-06	8.84599194879751e-06	3.26660587161135e-07	0.000266391787314379	3754	0.0768173555763252	0.130344722513201	0.831177787141789	0.00404454994383495	0.0332066991928622	0.00122624120831334
3.48583270375709e-05	0.00025803710864671	1.02581962006467e-06	9.7817835995482e-06	9.58328947575402e-08	0.000303798871798651	3292	0.0871224342383483	0.114741463097578	0.849368225494034	0.00337664065041214	0.03219822227	0.000315448487975477
3.61743920978753e-05	0.000178708004540031	6.57216873206822e-07	4.17808650146823e-06	1.08337027079364e-07	0.000219826037039661	4549	0.0638270656948379	0.164559178635189	0.812951945759677	0.00298971351190872	0.0190063313597125	0.000492830733512329
4.81484568199233e-06	4.9720781134127e-05	1.50727386443995e-07	2.00223203724463e-06	4.15328879714633e-08	5.67301191277794e-05	17627	0.0168755046703339	0.0848728286846592	0.876444151688373	0.00265691997058027	0.0352939861228703	0.000732113533516723
5.22105628885155e-07	2.01875877083001e-05	8.01350287670359e-08	3.98685242639618e-06	7.25370833230296e-08	2.48492178756715e-05	40243	0.00742713945499429	0.0210109481713837	0.812403344415304	0.00322485114694462	0.160441767074669	0.00291908919169833
6.60967921402034e-06	6.35716289838946e-05	1.90528096567474e-07	2.35749527434002e-06	3.8287595466264e-08	7.27676191642887e-05	13742	0.0215945067065145	0.0908326985262161	0.873625243123151	0.00261830878563328	0.0323975870231162	0.000526162541883106
5.39774379113236e-06	3.32598562513602e-05	1.81194460058132e-07	1.43577275649768e-06	1.09153337510988e-09	4.02756587924235e-05	24829	0.0120102353595158	0.134019999994333	0.825805393346339	0.00449885775902485	0.0356486473355408	2.71015647623674e-05
8.55894869112149e-06	0.000149643845653204	6.21520362799095e-07	1.40079240656914e-05	1.01529954933401e-08	0.000172842391768309	5786	0.0505355585753269	0.0495188049850325	0.865782081133184	0.00359587920787527	0.0810444933235399	5.8741350368201e-05
1.24825271236533e-05	8.67781042889126e-05	4.27282830212017e-07	3.82144556442851e-06	5.86797190472116e-08	0.000103568039526254	9655	0.0305942469321939	0.120524895332107	0.837884975769142	0.00412562439307065	0.0368979231615155	0.000566581344163966
6.92912511676556e-06	7.90308347769734e-05	2.87691589272139e-07	4.22259586106972e-06	2.32344482762543e-07	9.07025918268434e-05	11025	0.0268451005405548	0.0763939042667455	0.871318373435766	0.00317181222143419	0.0465543020990063	0.00256160797704769
2.26552227444822e-05	0.000223929964524271	1.22518772229098e-06	1.5604460899975e-05	4.32662175975127e-08	0.000263458102108617	3796	0.0760042842517882	0.085991748073635	0.849964236180335	0.00465040821475997	0.0592293832494919	0.000164224281778494
1.04664732629138e-06	4.56273621297061e-05	1.18665546236468e-07	6.66435300651748e-06	1.31185784838072e-06	5.47688858571321e-05	18259	0.0162968612589027	0.019110254114382	0.833089105532067	0.0021666598540276	0.121681368941881	0.0239526115576421
5.97927898961475e-07	1.67622542651832e-05	5.78942358517417e-08	2.0876916434941e-06	3.00827241795191e-08	1.953585076767e-05	51188	0.00584367142019437	0.0306066987341544	0.858025302533695	0.00296348679871937	0.106864639186793	0.00153987274663784
5.92469414292033e-05	0.000315931990378428	1.71430292291563e-06	1.17729923347025e-05	5.21673768641794e-08	0.000388718394442114	2573	0.110092887345414	0.152416099357053	0.812752869160853	0.00441014098490499	0.0302866869770827	0.000134203520106245
1.44251243137382e-08	3.85310731864637e-06	1.64361955817386e-08	5.65044235801716e-06	1.45852094661995e-07	9.68026309122101e-06	103303	0.00289988018465848	0.00149015829196009	0.398037458521219	0.00169790794184556	0.583707519596397	0.0150669556485782
2.97490323739518e-06	3.35592525173596e-05	1.72691398608159e-07	2.50563382261223e-06	4.64877298579754e-08	3.92589687058332e-05	25472	0.0117088335912804	0.0757763979916559	0.854817475436468	0.0043987757269462	0.0638232206604027	0.00118413018452693
1.88901288870854e-05	0.000260374988781866	1.41538738539867e-06	2.51734416729679e-05	9.50988351943776e-07	0.000306804935079262	3259	0.0879455646475645	0.0615704857622489	0.848666233855069	0.00461331361906878	0.0820503153460177	0.00309965141759565
2.03098517554866e-05	0.000177453381198421	9.44544280585706e-07	1.06270970947233e-05	3.61340312928354e-07	0.000209696214642145	4769	0.0609771457918621	0.0968536880369831	0.846240269531104	0.00450434588052821	0.0506785356753285	0.00172316087605585
1.1802622579976e-05	5.55896197725612e-05	2.27546775087294e-07	1.37829867455523e-06	4.93108930199975e-09	6.90030188914817e-05	14492	0.0204888123958915	0.171045017588832	0.805611416219119	0.0032976350707952	0.0199744691855124	7.1461935741604e-05
3.00820382957033e-06	6.91974161683183e-05	2.87249539146283e-07	8.50893156311975e-06	6.76308880898307e-07	8.1678109981053e-05	12243	0.0242066375109669	0.0368299882339117	0.847196588955966	0.0035168485070592	0.104176401303771	0.00828017299929187
1.83937664069571e-05	6.85591358631087e-05	2.40524664051926e-07	1.15294616815217e-06	4.53365053571927e-09	8.83509067528056e-05	11319	0.0261582306250323	0.208189899605903	0.775986782511789	0.00272237912311282	0.0130496246221667	5.13141370286537e-05
7.19834155758809e-05	0.000335177637059809	1.57364926857776e-06	9.43561315520815e-06	4.1990752536107e-07	0.000418590222584837	2389	0.118035397303952	0.171966309034588	0.800729732744481	0.00375940283282374	0.0225414083896711	0.00100314699843704
6.98348497715288e-05	0.0002969141322063	1.02949768348438e-06	5.63475302771742e-06	1.70841110553423e-07	0.000373584073799584	2677	0.106041711552175	0.18693208482167	0.794771921582463	0.00275573225864192	0.0150829583563573	0.000457302980868166
3.40422830343779e-05	0.000166397420025639	6.5663012492393e-07	4.12994762288251e-06	1.04975325959479e-07	0.000205331256133782	4870	0.0597464460485357	0.165792016643573	0.810385243624202	0.0031979063357802	0.0201135847539532	0.00051124864249154
1.36412372978805e-06	4.16500832571954e-05	2.62684669745657e-07	1.03249944717744e-05	8.11018697434483e-08	5.3682987998247e-05	18628	0.0159763313316592	0.025410726575663	0.775852552368275	0.00489325724108791	0.192332708308107	0.0015107555068674
4.25477618352661e-06	7.8540477872803e-05	2.62770290557448e-07	6.24547926009334e-06	1.37564493577052e-07	8.94410681005574e-05	11181	0.0264767002521109	0.0475707219724056	0.878125446629293	0.00293791539097027	0.0698278698223016	0.00153804618502979
3.66598877811214e-06	7.94219480266891e-05	4.23757192770692e-07	1.18237222483715e-05	6.44273089455863e-09	9.5341858976838e-05	10489	0.0281987019463579	0.038450989077135	0.833022859833094	0.00444460803804589	0.124013968001651	6.75750500745303e-05
9.77729139822738e-08	1.23015058058622e-05	7.29865202257267e-08	1.1824833598123e-05	4.53126349878145e-08	2.4342411473181e-05	41081	0.00727621158520497	0.00401656648068718	0.505352800375398	0.00299832743794257	0.485770837090271	0.00186146861570133
1.8733553244034e-06	1.78489550650309e-05	6.97009445610503e-08	8.53982775073102e-07	3.28657244527551e-08	2.06788598335212e-05	48359	0.00618451874058346	0.0905927763660655	0.863149864582818	0.00337063770063678	0.0412973820582102	0.00158933929226981
3.49107815966079e-05	0.000332833839538189	1.02520378421713e-06	1.26067565423005e-05	2.58901995357863e-07	0.000381635483456672	2620	0.10819920688136	0.0914767706618962	0.87212498304282	0.00268634293365838	0.0330335020950214	0.000678401266603546
1.17778706234498e-05	0.000150902612646421	7.77777675363323e-07	1.28370776633457e-05	1.32801871759445e-07	0.000176428140480339	5668	0.0515565498946006	0.0667573244913401	0.855320541471315	0.00440846722776629	0.072760941811186	0.00075272499839244
1.89613343947964e-06	1.86284562566999e-05	6.97449379356805e-08	8.81138360344582e-07	8.52345010832781e-09	2.14839964445681e-05	46546	0.00642454198030185	0.0882579479275166	0.867085242020219	0.00324636703956049	0.041013708162634	0.000396734850069426
4.33728441916767e-06	3.62534620621101e-05	1.69950321536767e-07	1.82695868211599e-06	3.39773151366314e-09	4.25910532164442e-05	23479	0.0126963012785901	0.101835575587341	0.851199003646917	0.00399028220018635	0.0428953628554696	7.97757100862509e-05
1.52618506251712e-05	0.000145307386324664	3.52799151638392e-07	4.32466897670656e-06	6.47801617906011e-07	0.000165894506696086	6028	0.0485541277421507	0.0919973236553905	0.875902338290579	0.00212664758263943	0.0260687895147078	0.00390490095668305
3.71404879335915e-07	2.13031908945446e-05	8.69858549397299e-08	6.42271779387272e-06	2.93028315930874e-09	2.81872297058522e-05	35477	0.00842063425832751	0.0131763526679177	0.755774551697842	0.00308600227292538	0.227859135533963	0.000103957827352589
1.24206652780843e-06	4.11821459610635e-05	1.69058139611584e-07	7.21663711870803e-06	8.03908585130096e-07	5.06138163323216e-05	19757	0.0150698255208419	0.0245400686574045	0.813654234066615	0.0033401579225241	0.142582354812465	0.0158831845409911
6.19769275614328e-06	5.00942835631054e-05	1.60194385373073e-07	1.66542427503393e-06	7.62594065367891e-09	5.81252209203094e-05	17204	0.0172869098212651	0.10662656688463	0.861833860929071	0.00275602196149416	0.0286523517444735	0.000131198480331528
2.37188648936892e-05	0.000147774262245412	5.04475324776735e-07	4.04471282975066e-06	6.30944729598422e-08	0.000176105409766588	5678	0.0514647017090647	0.134685612015704	0.839123922662417	0.00286462139604553	0.0229675671809944	0.000358276744839742
5.32167479740851e-05	0.000229503759226581	8.76425001708531e-07	4.86439573842706e-06	2.63117759730038e-07	0.000288724445700532	3464	0.0829835247206854	0.184316737867365	0.794888561201447	0.00303550674270778	0.016847883200969	0.000911310987511418
6.71480358963184e-07	9.4102156729624e-06	4.00072330130589e-08	7.20951642351958e-07	1.71136040674411e-08	1.0859768511358e-05	92083	0.00325264688908045	0.0618319219475898	0.866520834502174	0.0036839858023876	0.0663873858450968	0.0015758719027521
3.89800515561269e-05	0.000439215295030423	1.81737746182132e-06	2.64597803918488e-05	7.45922641745695e-08	0.000506547096704394	1974	0.141013978831386	0.0769524725533556	0.867076917206645	0.00358777589220275	0.0522355780222544	0.000147256325541827
8.87764505196512e-08	3.47544536422222e-06	1.4872791567448e-08	7.48700894930992e-07	7.60476170558511e-10	4.32855597741087e-06	231024	0.00129772682703733	0.0205094842212836	0.802911036003527	0.00343597071288059	0.172967820871021	0.000175688191287615
1.08481317677846e-05	7.11121496867289e-05	3.01393351502889e-07	2.54137211426777e-06	2.39578532145366e-08	8.48270047734988e-05	11789	0.0251280801173119	0.12788535675344	0.838319705813136	0.00355303540785928	0.0299594701127739	0.000282431912791307
1.22806388987716e-05	9.98027583887671e-05	3.30815734177036e-07	3.4594177614546e-06	1.08699215657332e-07	0.000115982329998828	8622	0.0341982725667608	0.10588370572393	0.860499684648307	0.00285229426051693	0.0298271104011237	0.000937204966122257
4.52196227332943e-06	4.74497415931448e-05	2.92400391488372e-07	3.94678728759003e-06	9.76312784606513e-09	5.62206546733987e-05	17787	0.0167252246037642	0.0804324015719625	0.843991267422862	0.00520094248612021	0.0702017312056932	0.000173657313362533
9.3689064467684e-06	9.32347187310396e-05	3.76935770820827e-07	4.82727310470035e-06	6.54666481493593e-08	0.000107873300701479	9270	0.0318456344087719	0.0868510223182592	0.864298377121612	0.00349424527079165	0.0447494706596494	0.00060688462968726
2.64979319327104e-05	0.000168123863845932	5.89382837903466e-07	4.81305444490113e-06	1.77338391496421e-07	0.000200201571452944	4995	0.0582980769267449	0.132356263441911	0.839772947963342	0.00294394711103452	0.0240410422853869	0.000885799198324993
4.12254535778786e-05	0.000220401847301937	1.24210838450945e-06	8.54794968487028e-06	9.16037868781973e-08	0.000271508962736073	3683	0.0782338752459524	0.151838278789908	0.811766378099951	0.00457483381761092	0.0314831215836492	0.000337387708881062
0.000109640120127004	0.00040102303473529	1.84482159884971e-06	8.68826000561786e-06	1.33003348225281e-07	0.000521329239814987	1918	0.144816791237386	0.210308787141719	0.769231809974073	0.0035386881416903	0.0166655912273427	0.000255123515175329
2.74177461353198e-07	1.52244461961848e-05	8.37228106461864e-08	5.98221673518008e-06	8.29375599149882e-08	2.16475007632792e-05	46195	0.00647327799955788	0.012665548062633	0.703288862888509	0.00386755088089457	0.276346761716149	0.0038312764518145
3.19303751819935e-05	0.000276899150911871	1.10562456618534e-06	1.23569855610965e-05	8.86778260322337e-07	0.000323178914481469	3094	0.0924161717775267	0.0988009234241809	0.856798319767079	0.00342109127991622	0.0382357418983319	0.00274392363049163
1.94310804888509e-08	2.24864992106867e-06	7.03036154234348e-09	1.04630766284939e-06	7.23812960110741e-08	3.39380032196033e-06	294655	0.00101762369375114	0.00572546368244408	0.662575787537731	0.00207153069579609	0.30829971229569	0.0213275057883385
1.7721155056765e-07	6.12629469584654e-06	2.7477719409e-08	1.22158104492721e-06	3.25667314994756e-09	7.55582168390035e-06	132348	0.00226418791957206	0.0234536438234435	0.810804562646073	0.00363662888809942	0.161674149554126	0.000431015088257939
1.04610527547878e-05	0.000140711285086169	8.2774310776154e-07	1.43420810315467e-05	4.86290578846196e-07	0.000166828452559111	5994	0.0488207144244115	0.0627054473881256	0.843448961659053	0.00496164230420018	0.0859690347272446	0.00291491392137616
0.000125453078987244	0.000604522776535488	1.99296318443046e-06	1.23834634061372e-05	5.32581717123885e-11	0.000744352335371472	1343	0.200196215630619	0.168539914534743	0.812146006412137	0.00267744600201445	0.0166365615014255	7.15496804155384e-08
7.26163253730268e-08	5.71089258850405e-06	3.40584117539674e-08	3.44533922582346e-06	1.92112099461987e-07	9.45501865091649e-06	105764	0.00283249988592871	0.00768018848550743	0.604006485798998	0.00360215172612759	0.364392641942541	0.0203185320468263
2.81064964488414e-05	0.000269585380016617	8.76259924299457e-07	1.08340328394523e-05	4.43358383269577e-08	0.000309446505067537	3232	0.0886682776188773	0.0908282885363563	0.871185731949953	0.00283170082695945	0.035011004041192	0.0001432746455394
0.000109030379766897	0.000453943089547222	1.69979438128844e-06	9.11621569710224e-06	8.37549085917675e-07	0.000574627028478427	1740	0.158389244249832	0.189741126614949	0.789978659286585	0.00295808289037392	0.0158645786663418	0.00145755254175121
3.114120252624e-05	0.000248731599630147	1.28237646706447e-06	1.31951839508775e-05	5.66510274889904e-07	0.000294916872849219	3391	0.0846860069910073	0.105593153166796	0.843395622729647	0.004348264155507	0.0447420448460531	0.00192091510199738
1.4551333575212e-05	4.26115959350584e-05	2.34184847301028e-07	8.81824088727616e-07	2.35916602251773e-09	5.82812976123215e-05	17158	0.0173329250047037	0.249674152281325	0.731136705611882	0.00401818176490836	0.0151304813869001	4.04789549850202e-05
3.40161681777509e-05	8.03145088729941e-05	4.10996624595122e-07	1.24788033486982e-06	2.15325750327452e-08	0.000116011086585243	8620	0.0342066054456293	0.29321480540359	0.692300289886351	0.0035427357564928	0.0107565610460247	0.000185607907541867
1.89334188383189e-07	6.16573118031332e-06	2.1892603798159e-08	9.16820074406192e-07	6.76931772222807e-09	7.30054736462309e-06	136976	0.00218777552701022	0.0259342456020027	0.844557383490333	0.00299876197012924	0.125582374665345	0.000927234272190433
9.35658304401966e-06	6.28919382244397e-05	2.20312236057859e-07	1.90477403543591e-06	4.3099005002015e-08	7.44167065449551e-05	13438	0.0220784654443303	0.125732291556969	0.845131975659883	0.00296052118249507	0.0255960539490582	0.000579157651595061
1.9339067647425e-07	1.83349721415826e-05	6.76500883409076e-08	8.26058821340308e-06	5.52670665955805e-08	2.69118681863964e-05	37158	0.00804116456459469	0.00718607400774973	0.681296891564394	0.00251376410854687	0.306949638582828	0.00205363173648113
8.70963262216769e-06	8.59486080767215e-05	4.22274723812594e-07	5.36221934689032e-06	1.59306046561304e-08	0.000100458665374248	9954	0.0296894591413649	0.0866986694449988	0.855561914510102	0.00420346738869617	0.0533773699552341	0.000158578700969027
4.364838917727e-06	4.92919909350525e-05	3.18672899046061e-07	4.62953500573811e-06	9.17878827382066e-08	5.86968256403019e-05	17037	0.0174554222476918	0.0743624356191769	0.839772686126455	0.00542913344239278	0.0788719825175592	0.00156376229441587
1.35361006769711e-05	0.000124133880286878	6.03447355805143e-07	7.12315238489085e-06	9.08913802908527e-08	0.000145487472084836	6873	0.0427104918493005	0.0930396307187052	0.85322728141495	0.00414776163993875	0.0489605894089439	0.000624736817461867
6.75177112840607e-06	9.06369689746846e-05	3.09276506371446e-07	5.34448085841555e-06	3.421340154342e-07	0.000103384631483312	9673	0.0305409009009294	0.065307299852357	0.876696736006793	0.00299151336068136	0.0516951193009596	0.00330933147920952
1.1790266471273e-06	3.33793603584679e-05	1.54358373811487e-07	5.62389899041839e-06	2.70216609269059e-08	4.0363666030752e-05	24775	0.012036321142146	0.0292100981667281	0.826965527190644	0.00382419113501447	0.139330728436156	0.000669455071457554
1.08015713591976e-06	2.37863759643658e-05	6.39526291026263e-08	1.81163549523288e-06	1.08549960145286e-07	2.68506711847664e-05	37243	0.00802295243592555	0.0402283104391292	0.885876401401129	0.00238178884477605	0.0674707713176536	0.00404272799731245
6.33909337015551e-06	9.48392266597787e-05	3.8556057397217e-07	7.42697324904032e-06	4.71153970002132e-08	0.000109037969249947	9171	0.0321838856798853	0.058136568516096	0.86978166699326	0.00353602122842505	0.0681136424323487	0.000432100829869739
5.45938173581068e-07	3.44213127125819e-05	1.79762392448863e-07	1.46038313458313e-05	3.97683845489914e-07	5.0148528469933e-05	19941	0.0149323261805346	0.0108864245918679	0.686387293162939	0.00358459954725574	0.291211562759755	0.00793011993818221
5.36282570162708e-07	9.01494062664387e-06	5.27385385002458e-08	1.14000557121661e-06	9.98385775367774e-09	1.07539511642771e-05	92989	0.0032210040966717	0.0498684215662195	0.838291014059097	0.00490410805243702	0.106008066598213	0.000928389724033944
2.07701920308369e-06	2.56542020825354e-05	7.29811130156684e-08	1.15933772834037e-06	3.55666526244763e-08	2.89991067795996e-05	34484	0.00866212391922938	0.0716235578864394	0.884654906011888	0.00251666761912161	0.0399783944088908	0.00122647407365998
9.22951258546056e-06	0.000164786168632698	8.36329208490367e-07	1.92548131057536e-05	4.26919265247623e-08	0.000194149515458927	5151	0.056586416208993	0.0475381695578483	0.848759103226084	0.00430765539905401	0.0991751798104643	0.000219892006548911
1.35202989273085e-05	0.000148117446320066	6.18030829050006e-07	8.71920067326941e-06	1.24408756009786e-07	0.000171099385505704	5845	0.0500388665692525	0.0790201489464604	0.865680761402433	0.00361211600628107	0.0509598596599212	0.000727113984904634
8.62194390547162e-07	2.76056867080721e-05	1.46568128872909e-07	6.03890838403232e-06	9.63157575631195e-08	3.47496733690876e-05	28777	0.0103709303125659	0.0248115825835114	0.794415717663389	0.00421782752649677	0.173783169697485	0.00277170252911786
3.03987020932418e-05	0.000285317275743274	1.10051389177947e-06	1.33160629010834e-05	8.40024059690962e-07	0.000330972578689069	3021	0.0945364067081428	0.0918465880576763	0.862057143444846	0.0033250908463125	0.0402331303512402	0.00253804729992486
3.27598627182127e-05	0.000329368366216323	1.2526342742411e-06	1.62460914755818e-05	1.11784438920287e-06	0.000380744799073561	2626	0.10796079023581	0.0860415238709103	0.865063336433619	0.00328995767582129	0.0426692406964252	0.00293594132322448
2.24385164398115e-07	1.2571351371288e-05	4.64899051865494e-08	3.35116251800353e-06	1.98417661906895e-08	1.62132307250669e-05	61678	0.00485219851417595	0.0138396330875129	0.775376085399915	0.0028674053909979	0.2066930752316	0.00122380088997393
1.02846712515412e-05	0.00017671038748511	6.91057715132823e-07	1.5312626452807e-05	7.48082935273684e-07	0.000203746825839865	4908	0.059299318471108	0.0504777004949487	0.867303756790773	0.0033917471464118	0.075155165680186	0.00367162988768052
3.97147780227831e-06	2.85695091078387e-05	1.18684895848844e-07	1.09794125449026e-06	1.2419715259386e-09	3.37588550319821e-05	29622	0.0100767137205304	0.117642550332819	0.846281933459321	0.00351566709642271	0.0325230596076231	3.67895038135029e-05
1.22401453708856e-07	3.89990327338113e-06	1.88262107790953e-08	7.71308536830066e-07	2.04678979987882e-08	4.83290737269794e-06	206915	0.00144882515338052	0.0253266707324718	0.806947655444933	0.00389542139488299	0.159595141671314	0.00423511075639799
1.34495157727731e-05	0.000140851964631856	6.93188736896723e-07	9.34739192211238e-06	2.2034985164456e-07	0.000164562410915283	6077	0.04817376378847	0.0817289665238129	0.855918212722145	0.00421231515168782	0.0568015008416741	0.0013390047606801
1.06087144169206e-05	4.60466741168465e-05	2.14958666837801e-07	1.19983377413452e-06	5.68875023499643e-08	5.81270684770893e-05	17204	0.0172874545382619	0.182509021955958	0.792172654208352	0.00369808202047083	0.0206415669251827	0.000978674890036583
4.40242848896229e-05	0.000180654371678325	7.61819989331592e-07	4.02228882997192e-06	8.75578390922093e-08	0.000229550323226344	4356	0.0665547819415119	0.191784896099726	0.786992451760542	0.00331874936451479	0.0175224707743314	0.000381432000885813
5.50285734694712e-05	0.000270387276022332	1.11678009030069e-06	7.06455418285037e-06	1.05547714933542e-07	0.000333702731479887	2997	0.0952779656161135	0.164902975847496	0.810263898120439	0.00334663155242407	0.021170201848576	0.000316292631065573
6.5354719702962e-07	2.17713701641485e-05	8.33025987566538e-08	3.57046674850964e-06	1.15414154384626e-07	2.61941008628291e-05	38177	0.00782753720123963	0.0249501672323878	0.831155468101726	0.00318020455036366	0.1363080476481	0.00440611246742222
5.91763684935497e-06	6.43115472587321e-05	2.97863390065793e-07	4.16489343406427e-06	1.43165800685047e-07	7.48351067329022e-05	13363	0.0222012156668496	0.0790756786180036	0.8593767025451	0.00398026278132953	0.0556542726521311	0.00191308340343561
2.17177089328616e-06	4.42566851172604e-05	2.03951406571101e-07	5.34841853164994e-06	3.36178430069916e-08	5.20144437917745e-05	19225	0.0154836158875271	0.0417532272762589	0.850853760821317	0.0039210533018014	0.102825641144234	0.000646317456389064
8.80527057592651e-06	0.00013028695193213	5.40181696364127e-07	1.02962227411856e-05	3.57594893848285e-07	0.000150286221839455	6654	0.0440878417074198	0.0585900055783747	0.866925459549519	0.00359435276070206	0.0685107564430268	0.00237942566837758
1.27719932686825e-05	0.000148096869128221	4.35712316398066e-07	6.5069438855266e-06	4.65532491080368e-07	0.000168277051089909	5943	0.0492340569341582	0.0758986040340022	0.880077634882575	0.00258925571595184	0.0386680408491946	0.00276646451827611
0.000343848139006584	0.000976111954936412	3.81783331027469e-06	1.39732795146603e-05	4.70514674347453e-07	0.00133822172144228	747	0.330842206494265	0.256944072493457	0.729409737785753	0.0028529153645481	0.010441677407239	0.000351596949002107
1.86310995506278e-07	2.32177925627035e-05	9.31135783756602e-08	1.49622500891453e-05	6.97629909900513e-07	3.91570971356313e-05	25538	0.0116786283135587	0.00475803900531592	0.592939575737251	0.00237794895911553	0.382108255811698	0.0178161804866199
1.7531693623571e-07	1.5252413888057e-05	8.28793941548641e-08	9.28280439173575e-06	3.7170298808393e-08	2.48305849089917e-05	40273	0.00742159092854211	0.00706052382085546	0.614259146289129	0.00333779467775855	0.373845578980874	0.00149695623138273
4.22311959226076e-07	2.50547388224005e-05	1.22806121873089e-07	9.38131698211342e-06	6.03883938038576e-07	3.55850578236516e-05	28102	0.0106189241792085	0.0118676766332353	0.70408031782789	0.00345105865730717	0.263630792132031	0.0169701547495366
0.000123014631801488	0.000456670541909054	1.5348596206753e-06	7.33828859903097e-06	1.99597048603403e-07	0.000588757918978851	1698	0.161951573089893	0.208939239432814	0.775650784793025	0.00260694518272871	0.0124640168097587	0.000339013781673776
3.98660993224005e-05	0.000205005520152489	8.65939972643631e-07	5.73125605156079e-06	1.28189982949147e-07	0.000251597005482043	3975	0.0727096969290074	0.158452201154063	0.814817011671948	0.0034417737642964	0.0227795082082956	0.000509505201397545
4.59378479836775e-07	1.06612349881195e-05	4.05293359075364e-08	1.20964432356599e-06	7.76788449076066e-08	1.24484659723374e-05	80331	0.00372759822888713	0.0369024168003986	0.856429620469748	0.00325576950586517	0.0971721597065872	0.00624003351740062
2.14406729590181e-06	3.13451760972617e-05	1.33926751752488e-07	2.51849924810244e-06	2.47687588531907e-08	3.61664381518716e-05	27650	0.0107914773297602	0.0592833412817251	0.866692372791473	0.00370306722464891	0.0696363638997751	0.000684854802377294
2.36023891426302e-06	2.00688048791331e-05	8.2853754807961e-08	9.05932582382769e-07	6.00872454780951e-09	2.34238388551347e-05	42692	0.00700260068573455	0.100762258862007	0.856768397496634	0.00353715525966397	0.0386756666140649	0.000256521767630431
3.79714912387246e-06	8.94389909554466e-05	4.16189553237297e-07	1.26304187856124e-05	1.39146838514752e-07	0.000106421895256684	9397	0.0314239420698358	0.0356801494158129	0.840419076729698	0.00391075118737053	0.118682520689455	0.00130750197766294
1.39177173548602e-06	3.76216987020204e-05	1.35510737504557e-07	4.71441869513177e-06	2.92380137995702e-08	4.38926378839423e-05	22783	0.0130817604924115	0.031708546184124	0.857130045396153	0.00308732270461539	0.107407960022756	0.000666125692351397
2.94719352891996e-06	2.15342174821864e-05	1.02222945485297e-07	9.604639418348e-07	2.17399118024076e-08	2.55658378102289e-05	39115	0.00764051114628683	0.115278581941906	0.842304392370454	0.00399841954111114	0.0375682560831438	0.000850350063384562
1.88581480739272e-05	0.000193892334265577	7.06932208795867e-07	9.36372264015767e-06	3.81982083503611e-07	0.000223203119271962	4480	0.0647752552292621	0.0844887299758098	0.868681113857237	0.00316721473741819	0.0419515760832556	0.00171136534627989
6.14543095361817e-05	0.000401027519749227	1.70269126182887e-06	1.43231178071722e-05	3.55544414600212e-07	0.00047886318276901	2088	0.13384669740745	0.128333753246229	0.837457407834737	0.00355569465997179	0.0299106682713614	0.000742475987701307
1.87675893678547e-06	1.80458451040106e-05	7.1083041296049e-08	8.78929563429263e-07	9.69119669930584e-09	2.08823078422207e-05	47887	0.00624517508420497	0.0898731572662178	0.86416909665151	0.00340398397692091	0.042089675627337	0.000464086478014264
2.92826094778873e-05	0.000398048637940879	1.65678823917986e-06	2.91141913425537e-05	1.81020522995478e-07	0.000458283247523495	2182	0.128480019233445	0.0638963122394869	0.868564670630846	0.0036152057665929	0.0635288143301835	0.0003949970328911
1.61414156648215e-08	3.59569966126241e-06	1.34460492810178e-08	3.85413842164726e-06	8.16506725358385e-09	7.4875906151091e-06	133554	0.00224376458267039	0.00215575563549774	0.480221188109123	0.00179577783725051	0.51473679849297	0.00109047992515879
2.91378423866363e-06	6.40472877398894e-05	3.25326289498266e-07	9.20694774260171e-06	3.94116338814222e-08	7.65327576445344e-05	13066	0.0226991148494955	0.0380723800937247	0.836861099888295	0.00425081101884873	0.120300744752521	0.000514964246610246
1.97674461662905e-05	0.000145003850887257	8.08057581415355e-07	7.62912404791826e-06	6.6728593588049e-08	0.000173275207276469	5771	0.0506588547883948	0.114081214946986	0.836841306765233	0.00466343451043206	0.0440289419809818	0.000385101796367095
3.10476146261256e-05	0.000138375974601722	6.85759886604075e-07	3.93201302934168e-06	6.9924149946048e-08	0.00017411128629374	5743	0.0508969835478472	0.17832051722222	0.794755914721524	0.00393862971896689	0.0225833322643315	0.000401606072957731
5.31292373992943e-06	6.455845940871e-05	4.13760254192791e-07	6.46920140082651e-06	6.2950607390421e-08	7.68172954110492e-05	13018	0.0227825413888193	0.0691631189499707	0.840415678048255	0.00538629031364305	0.0842154278695941	0.000819484818536925
8.0828382054765e-06	8.48801007046553e-05	4.73216934032118e-07	6.39486567702531e-06	6.78313862585636e-08	9.98988529074478e-05	10010	0.0295264715462578	0.0809102203902674	0.849660413851731	0.00473696063828214	0.0640134044677159	0.000679000652003548
1.56564759255036e-08	5.00072346437782e-06	2.81992967572451e-08	1.15987637844589e-05	3.0665316743571e-08	1.66740083382631e-05	59974	0.00498975381711264	0.000938974936792822	0.299911296847699	0.00169121282568476	0.695619406513214	0.00183910887661013
7.68942749707836e-05	0.000332873219353886	1.11153997109833e-06	6.19553958472147e-06	3.13108923530236e-08	0.000417105884772843	2397	0.11764240557716	0.184351930236277	0.798054478505308	0.00266488681094412	0.0148536374357211	7.50670117494881e-05
1.14049739976403e-05	0.000198398831869507	1.09241438546821e-06	2.45173238822234e-05	3.76726944835925e-07	0.000235790271079674	4241	0.0683009481599377	0.0483691457896772	0.841420771777589	0.00463299177046654	0.103979370183339	0.00159772047892777
1.15708029538067e-07	8.05255927152136e-06	3.96847555199598e-08	3.55287808640999e-06	1.36573189629741e-08	1.17744874619523e-05	84929	0.00352613556552417	0.00982701199623011	0.683898921081882	0.00337040195152406	0.301743757245539	0.00115990772482504
9.04211844518588e-06	4.28626034837638e-05	2.18887987885643e-07	1.33432709413967e-06	1.04320812195566e-08	5.34683690921946e-05	18703	0.0159129688721735	0.169111543866145	0.801644116166263	0.00409378463570149	0.0249554478057655	0.000195107526125749
1.47848871020593e-07	1.47666702606202e-05	7.36273147019979e-08	9.4686007777431e-06	1.40163614061041e-07	2.4596910838147e-05	40656	0.00735200481851328	0.00601087152746418	0.600346537733463	0.00299335616519008	0.384950811101791	0.00569842347209161
2.11820213282907e-06	4.9419497801095e-05	2.74728365064557e-07	8.25043558427224e-06	6.57958885468072e-09	6.00694434721155e-05	16647	0.0178599604356658	0.0352625563080562	0.822706103878517	0.00457351274100095	0.13734829403076	0.000109533041665934
4.04683961337929e-05	0.000188385994874912	8.30811442771504e-07	4.97689412927435e-06	1.1015510103814e-07	0.000234772251681789	4259	0.0680162914075167	0.172372994865866	0.80242019031385	0.00353879743802767	0.0211988175502957	0.000469199831960738
2.70649557731204e-07	9.93305058538043e-06	3.57285961640353e-08	1.68652696433845e-06	5.10292574354757e-08	1.19769849610496e-05	83493	0.00358666948534381	0.0225974699485208	0.829344832416819	0.00298310436893996	0.140813983638053	0.00426060962766741
6.90934766620706e-06	8.21565354497845e-05	2.64679936101782e-07	4.05035866644444e-06	1.43991684901848e-07	9.35249134034396e-05	10692	0.0276687944765339	0.0738770816755757	0.878445458648914	0.00283004737956858	0.0433078045095038	0.0015396077864377
1.78535250497833e-07	4.69303070630707e-06	1.78022666751882e-08	6.01731041527208e-07	4.91267766478628e-08	5.54022604165516e-06	180498	0.00166069193917362	0.0322252646652833	0.847082893553746	0.00321327442984072	0.108611279937495	0.0088672874136352
4.1149636053181e-05	0.000287369069293312	1.72498826705839e-06	1.55192919532987e-05	7.55664068587424e-08	0.000345838551973709	2892	0.0985669555572518	0.118985103940376	0.830934167556769	0.00498784261388397	0.044874383913331	0.00021850197564003
0.000110964718795012	0.000441480245534105	1.61945341140393e-06	8.29852708456079e-06	8.15302274798684e-08	0.000562444475052561	1778	0.155305970010454	0.197290085896288	0.784931251201014	0.00287931250680806	0.0147543934604127	0.000144956935477496
0.000120569172099987	0.00060045906623617	2.71821883074823e-06	1.74571848303719e-05	1.10468557122797e-07	0.000741314110554399	1349	0.199466345771363	0.162642489038578	0.809992765127741	0.00366675717087779	0.023548971457344	0.000149017205459886
3.45917108787753e-05	0.000215694798012911	5.64714180498343e-07	4.5334017680581e-06	1.55536834541856e-07	0.000255540161674784	3913	0.0738062614169638	0.135367022749241	0.84407396707926	0.00220988425771222	0.0177404668540031	0.000608659059783338
5.2685852715813e-06	7.72404869505445e-05	1.84503873102806e-07	3.4817048024909e-06	5.11053207616458e-08	8.62263862184812e-05	11597	0.0255372945157548	0.061101775252783	0.895787128951826	0.00213976117049957	0.0403786468989773	0.00059268772591437
5.82131736208507e-06	2.65328961987569e-05	4.60771264821487e-08	2.70050890418849e-07	3.48963300111405e-10	3.26706905410431e-05	30608	0.00975349041891882	0.178181644332615	0.812131478072816	0.00141035055332741	0.00826584580695022	1.06812342908092e-05
2.19888741452712e-05	0.000174224304265169	5.6240448712186e-07	5.73716651136197e-06	4.61403588812156e-07	0.000202974152997736	4927	0.0590811926721549	0.108333370631267	0.858357094694279	0.0027708182486079	0.0282655029058106	0.00227321352003524
6.67449569472337e-06	6.72226708072032e-05	3.90965675543258e-07	5.06608409273298e-06	1.38848053520233e-07	7.9493064323723e-05	12580	0.0235667303178688	0.083963245743585	0.845641961082912	0.00491823631242988	0.063729888083093	0.00174666877798037
1.05361194138002e-06	3.33737943773179e-05	1.08413671473649e-07	4.41988690386898e-06	5.65396212244638e-09	3.8961360856163e-05	25666	0.0116205892380883	0.0270424830711055	0.856586978584418	0.00278259457809724	0.11344282660419	0.000145117162188446
1.81672345070987e-05	7.93512267013879e-05	2.23299394441304e-07	1.25443080934487e-06	4.4453712753357e-09	9.9000636783548e-05	10101	0.0292649018015583	0.183506238922674	0.801522386920389	0.00225553493084614	0.0126709367747555	4.49024513352871e-05
4.26948909942755e-05	0.000173673182250809	8.00589607055054e-07	4.19002246563655e-06	1.08096090922683e-08	0.000221369494926869	4517	0.0642605440029044	0.192867093130335	0.784539813438088	0.00361653084730367	0.0189277319669576	4.88306173162628e-05
2.53222297799369e-07	6.81263190518147e-06	3.00956994119408e-08	1.04121617453061e-06	4.29191615511489e-09	8.1414579930785e-06	122828	0.00243946699293096	0.031102819423087	0.836782786446023	0.00369659825519296	0.12789062787228	0.000527168003417039
8.3140969808868e-05	0.000585581544713409	1.74213075136943e-06	1.58415598596296e-05	8.00804995022997e-08	0.000686386285632779	1457	0.186156007671449	0.121128541681483	0.853137011870163	0.00253811998846008	0.0230796567344368	0.000116669725457107
1.03081826109495e-05	0.00011203039340152	5.45891292674165e-07	7.63713309924365e-06	5.07627557674544e-08	0.000130572363160155	7659	0.0384168772212091	0.0789461288856806	0.857994683485265	0.00418075678085566	0.0584896597902287	0.000388771057970291
9.27736607312914e-06	9.99457418105856e-05	4.41927114589401e-07	6.12773800811271e-06	2.53951371666083e-07	0.000116046724378083	8617	0.0342169322121174	0.0799450921415348	0.861254312400581	0.00380818258298779	0.052804058373491	0.002188354501405
2.70696967353968e-07	1.24016698778094e-05	3.78501267463616e-08	2.230767398519e-06	9.91624567566419e-08	1.50401468271854e-05	66489	0.00450191384840859	0.0179982928667078	0.824571064385697	0.00251660619947851	0.148320852459156	0.00659318408896141
3.32290598971316e-08	4.85764846338789e-06	1.81199675794622e-08	3.4081366413516e-06	2.65800301360901e-07	8.58293443357698e-06	116510	0.00257157919081119	0.00387152670852727	0.565965929366122	0.00211116229766078	0.397082917005488	0.0309684646222012
6.6390154191996e-06	0.000145215395683946	6.51266945580217e-07	1.837355136416e-05	1.1595475139082e-07	0.000170995184164277	5848	0.0500091648572817	0.0388257450152598	0.849236757126658	0.0038086858923146	0.107450694906754	0.000678117059012735
1.47193071538864e-05	0.000127239822990036	3.28224922509781e-07	3.65197884433983e-06	2.16121870105989e-07	0.000146155455780878	6842	0.0429023367365247	0.100709939805149	0.870578674673623	0.00224572473710368	0.0249869484845986	0.00147871229952584
4.34327103310979e-06	6.13800810902616e-05	2.4992053011954e-07	4.54497699471829e-06	1.7284823006013e-07	7.06910978782694e-05	14146	0.0209847691202361	0.0614401411700937	0.868285865300304	0.00353538900400027	0.0642934843443057	0.00244512018129603
3.36487921385441e-05	0.000125704807750344	5.03561079071364e-07	2.41981355890615e-06	3.19748281359529e-08	0.000162308949355002	6161	0.0475299698287074	0.207313227473043	0.774478599300171	0.00310248498972153	0.0149086884520061	0.000196999785058171
1.41371653238781e-05	0.00010688905897219	4.98695273790631e-07	4.85176250651334e-06	7.53843555362819e-09	0.000126384220511926	7912	0.0372077882771528	0.111858626548589	0.845746870449732	0.00394586659450553	0.0383889894391959	5.96469679766457e-05
9.36403127409525e-06	9.34079675483518e-05	2.95883037014209e-07	3.79829898575926e-06	7.49154075842365e-09	0.000106873672385979	9357	0.0315552213272093	0.0876177552903455	0.874003535791348	0.00276853064378301	0.0355400811159697	7.00971585533959e-05
7.52064204853119e-07	1.2936196587365e-05	4.28173401211925e-08	9.47135004029058e-07	3.26877132659041e-09	1.4681481907695e-05	68113	0.0043947914211413	0.0512253605992553	0.881123354488132	0.00291641813751449	0.0645122209041198	0.000222645870978266
1.19965071420505e-07	5.04525649013371e-06	1.89644527878272e-08	1.02566323820456e-06	5.08574725735432e-08	6.26070672512014e-06	159726	0.00187645514959156	0.0191615861735166	0.805860538058807	0.00302912332752071	0.163825472624239	0.00812327981591683
4.3587260657915e-05	0.000253755250876591	1.34313564544197e-06	1.00683622307449e-05	4.80855316124024e-07	0.000309234864726817	3234	0.0886103955092008	0.140951961210521	0.820590689541952	0.00434341595546969	0.0325589491328523	0.00155498415920475
6.49876729110897e-07	3.90895825140831e-05	1.8525214891722e-07	1.43599966365546e-05	5.15953710655831e-07	5.48006617393216e-05	18248	0.0163062391385029	0.0118589211970151	0.713304935988297	0.00338047284535424	0.262040569963605	0.00941510000572885
7.51897587371727e-06	0.000104485626501211	3.98668750501991e-07	7.13317926796192e-06	2.05943839802215e-08	0.000119557044777372	8364	0.0352335789689294	0.0628902787595529	0.873939521470893	0.00333454838436626	0.059663395672289	0.00017225571289898
3.86129144544414e-07	8.6145929670572e-06	2.42065127099527e-08	6.94483528157104e-07	3.46122794890673e-08	9.75402443195773e-06	102522	0.00292194438743065	0.0395866493095213	0.883183451830678	0.002481694902326	0.071199691266071	0.00354851269140406
3.02659979371682e-06	3.24166154623529e-05	1.07995042985917e-07	1.4876851111223e-06	2.59873450421372e-08	3.706488275522e-05	26980	0.0110580758788698	0.0816568020383275	0.874591069839212	0.00291367555913037	0.0401373213817271	0.000701131181602815
9.72578182623209e-05	0.000443193049876334	1.8864183919848e-06	1.10745424775874e-05	2.70388685748784e-07	0.000553682217693975	1806	0.153081378017749	0.175656387643058	0.800446602244484	0.00340704167788072	0.0200016220923829	0.000488346342194124
0.000244365967334402	0.000645245892726008	2.45713638850371e-06	8.35594840363212e-06	4.00427266072613e-07	0.000900825372118618	1110	0.236902451875959	0.271268966103482	0.716282991906054	0.00272765006909704	0.00927588038953662	0.000444511531830928
3.42574139225819e-05	0.000349769644644425	1.34667139239165e-06	1.77414107538905e-05	5.5687211696297e-07	0.000403672012830252	2477	0.114077720689283	0.0848644761929221	0.866469890226218	0.0033360534037269	0.0439500638885039	0.00137951628862896
2.2655185548552e-09	1.19567455487259e-06	3.75829273745998e-09	2.55184024629749e-06	6.01904602465902e-09	3.75955765848706e-06	265989	0.00112723361204958	0.000602602423117752	0.318035966857272	0.000999663545251336	0.678760768713523	0.00160099846083522
2.57334076422062e-05	8.62502703556241e-05	3.29931010448042e-07	1.4221831264288e-06	1.14473194823599e-08	0.000113747239454189	8791	0.0335503846656359	0.226233249841374	0.758262536915109	0.0029005627919517	0.0125030122335547	0.000100638218011174
2.61581375937932e-05	0.000265776589279173	1.06948104203761e-06	1.40087757062839e-05	1.07495824892096e-06	0.000308087941870209	3246	0.0882966566274737	0.0849047756786699	0.862664691340434	0.00347134988648195	0.045470055144792	0.00348912794962231
1.94553234366934e-05	0.000148782037661351	8.68356079473333e-07	8.54761795578223e-06	1.0460420434952e-07	0.000177757939337649	5626	0.051934913127869	0.109448407813381	0.83699236284879	0.00488504807553996	0.0480857169453687	0.000588464316920471
3.24439851476516e-06	2.13437242396811e-05	8.74664434940661e-08	7.39916217964404e-07	1.4083093426091e-08	2.54295885093308e-05	39324	0.00759994679699749	0.127583602604293	0.839326371004764	0.00343955402431983	0.0290966650008084	0.00055380736581418
2.26002571652331e-05	0.000247591400807408	1.40239837322975e-06	1.98066541619924e-05	6.67693773917725e-08	0.000291467479885255	3431	0.083738055370796	0.0775395497780076	0.849464924542799	0.00481150889897509	0.06795493675586	0.00022908002435832
3.0030233579422e-06	3.29536684938115e-05	1.12391559442866e-07	1.58627852311436e-06	3.7947910322058e-08	3.7693309844633e-05	26530	0.0112445086415707	0.079669930030562	0.874257756340378	0.00298173760558915	0.0420838214965148	0.00100675452695649
8.78266231542762e-06	7.2581313545792e-05	3.04121846494219e-07	3.23332828099735e-06	6.76852034531522e-10	8.49021028407457e-05	11778	0.0251500450330205	0.103444579363383	0.854882401227867	0.00358202961197172	0.0380830176498954	7.9721468831122e-06
7.22026894909504e-06	9.76879954904585e-05	2.81597811360121e-07	4.90495013920581e-06	2.23551803626909e-08	0.000110117167570482	9081	0.0324972089472007	0.0655689672046241	0.887127753517015	0.00255725621692803	0.0445430103899678	0.000203012671465438
8.46912660342387e-06	0.00014069640669287	7.40763222634691e-07	1.5859144189185e-05	1.96008404778615e-07	0.000165961449112892	6025	0.048573238347063	0.0510306860339772	0.847765595232685	0.0044634656216505	0.0955592053091626	0.00118104780252482
3.07103779543503e-05	0.000207411121277223	7.85417572067353e-07	6.82964824167574e-06	6.26835432968549e-08	0.000245799248588613	4068	0.0710950304309952	0.124940894370874	0.843823251975684	0.00319536197355055	0.027785472416583	0.000255019263308516
7.32492813690873e-06	0.000138850558516752	5.80250970240792e-07	1.41790153149699e-05	4.69874624401666e-07	0.000161404627563273	6196	0.0472714911103174	0.0453823923606977	0.86026380168264	0.00359500826587717	0.0878476381317602	0.00291115955902484
1.69482128442279e-05	0.000120691836381904	3.28350347295145e-07	3.00890209897297e-06	1.99096876406517e-07	0.000141176398548806	7083	0.0414714295320587	0.120049902238926	0.854900943943397	0.00232581614682309	0.0213130674100088	0.00141027026084454
1.66256347000655e-05	0.000122948969459996	6.01495380774245e-07	5.72421419680517e-06	3.93262894969747e-09	0.000145904246366591	6854	0.0428301939000987	0.11394894332474	0.842668890877113	0.00412253512665396	0.0392326771794072	2.69534920856008e-05
4.66867210499227e-05	0.000226872647898195	7.42553022833347e-07	4.64448946671423e-06	8.48527733709328e-08	0.000279031264211036	3584	0.0803122421645422	0.167317168496978	0.813072501175378	0.00266118216155069	0.0166450504385111	0.000304097727582086
5.02275381577545e-07	3.61926899966697e-05	9.12653775431901e-08	8.47742752244168e-06	7.56620424268118e-07	4.60202787025002e-05	21730	0.0137115300539921	0.0109142185953397	0.786450908536184	0.0019831556895424	0.184210694968719	0.0164410222102156
2.73503783791452e-07	1.29998316885554e-05	3.8112778614886e-08	2.33053996250399e-06	1.02719587237584e-07	1.57447078007034e-05	63513	0.00471231158068541	0.0173711565342123	0.82566357236396	0.00242067233621086	0.148020528040532	0.00652407072508488
4.60942467563172e-06	9.9109119233719e-05	3.95327477571301e-07	1.09519890705089e-05	1.77464911329089e-07	0.00011524332536876	8677	0.0339841044818727	0.0399973244513928	0.859998780116643	0.00343037200901932	0.095033608544914	0.00153991487803072
1.62037962263495e-07	5.82492391678659e-06	1.88520840459104e-08	8.71500934569509e-07	3.73127661307165e-09	6.88104617427857e-06	145327	0.00206219170954469	0.0235484486166064	0.846517196550754	0.00273971189386574	0.126652388677057	0.000542254261716657
7.52479316225198e-05	0.000317662645604398	8.9482390217557e-07	4.86334134244014e-06	3.78108892496038e-07	0.00039904685136403	2506	0.112847113130568	0.188569165162702	0.796053507297596	0.0022424031141127	0.0121873943518566	0.000947530073733395
6.55335004231018e-08	7.21727058778898e-06	3.35150199969134e-08	4.74937631397866e-06	2.10503888841981e-09	1.20678004610761e-05	82865	0.00361381637434333	0.0054304428246453	0.598060152806456	0.00277722689441327	0.393557743127877	0.000174434346607692
7.35080144967188e-07	1.74118577569812e-05	1.11096897645918e-07	3.38480873591405e-06	4.25336588467804e-08	2.16853771943552e-05	46114	0.00648456755394333	0.0338975032981457	0.802930822965516	0.00512312498188119	0.156087150598198	0.0019613981562586
9.37844984511561e-05	0.000486002735698342	1.79059742743957e-06	1.19603289434927e-05	6.24226889809018e-07	0.00059416238741024	1683	0.163310036883299	0.157843209934463	0.817962809488278	0.0030136499135265	0.0201297308562797	0.00105059980745301
5.41407983146751e-06	6.20426080355571e-05	2.67595609024063e-07	3.945439845236e-06	5.65407694493514e-08	7.1726264090734e-05	13942	0.0212887766075583	0.0754825293091897	0.864991489826836	0.00373078972418741	0.0550069057025611	0.000788285437225994
1.09872138884207e-05	0.000171633442137265	6.86535113744276e-07	1.38256430132884e-05	2.16674170168056e-07	0.000197349508322886	5067	0.0574918337957787	0.0556738852900729	0.869692778035469	0.00347877792845081	0.0700566377427608	0.00109792100324645
5.89837308232223e-07	2.09997235171335e-05	9.59215725003968e-08	4.39404634989649e-06	2.60539602172926e-08	2.610558270798e-05	38306	0.00780118857969214	0.022594297734328	0.804415046085692	0.00367437009828076	0.168318263531935	0.000998022549763978
4.96424558955147e-05	0.000300472177032896	1.96976409001077e-06	1.53566106859282e-05	1.34996871265675e-07	0.000367576004575616	2721	0.104428371174144	0.135053581511202	0.817442306604877	0.00535879400584092	0.041778055408318	0.000367262469761962
5.52042581413283e-06	4.68763964081626e-05	2.39473998815741e-07	2.61550882293016e-06	4.67376933903208e-09	5.52564788133804e-05	18097	0.0164407526668831	0.0999054940286215	0.848342084309786	0.0043338628149746	0.0473339756549383	8.4583191679965e-05
1.79216652396363e-08	1.9259279541796e-06	6.40463487842672e-09	8.85094944590714e-07	4.83479981019173e-09	2.84018399869857e-06	352090	0.000851693512605389	0.00631003669052722	0.678099712927789	0.00225500702819306	0.311632959342171	0.00170228401132009
3.98377183808033e-05	0.00024969614748555	1.27436021418337e-06	1.0285628671421e-05	2.35489666051783e-08	0.000301117403718563	3321	0.0863875608125055	0.13229962097454	0.829231869038452	0.00423210415089273	0.034158200570281	7.82052658344123e-05
7.4392020826309e-07	3.7160638957151e-05	1.06028022594513e-07	6.82225716227598e-06	6.40064792574566e-07	4.54729091428591e-05	21991	0.0135495500592417	0.0163596352704413	0.817203905745417	0.00233167449791726	0.150029045664155	0.0140757388220692
1.59394561964383e-06	5.3310492131509e-05	2.30986816100169e-07	9.95045405050313e-06	4.8443859440995e-07	6.55703172121661e-05	15251	0.0194795139701538	0.0243089508700452	0.813027821094903	0.00352273446158213	0.151752415933972	0.00738807763949731
4.77818819459204e-05	0.00025596847594404	1.34653719477515e-06	9.2870508439862e-06	8.05836447745702e-08	0.000314464529573497	3180	0.0900395984274835	0.151946809424663	0.813982029360216	0.00428200025167046	0.0295329042565852	0.000256256706865682
2.67802152084964e-06	6.84771186745219e-05	2.64972137321229e-07	8.72639230856503e-06	6.17812532547123e-07	8.07643171738049e-05	12382	0.0239390772200785	0.0331584741202793	0.847863525263998	0.00328080700231773	0.108047620705885	0.0076495729075204
4.57749874262229e-06	6.63065838756808e-05	2.90077433731609e-07	5.4075640166537e-06	4.62421806945441e-08	7.66279662493829e-05	13050	0.022727030824787	0.0597366596906016	0.86530528110179	0.00378552959095329	0.0705690661168662	0.000603463499788715
4.85389563458579e-05	0.000222791206470516	9.04632570274458e-07	5.34400282963315e-06	1.2933966583222e-07	0.000277708137882114	3601	0.0799470090860449	0.174784061842878	0.802249470143688	0.00325749391851985	0.0192432345353224	0.000465739559591605
2.03211449156629e-05	0.000169252942441108	9.07726824891322e-07	9.73412606977967e-06	3.28055789981537e-07	0.000200543996041423	4986	0.0583948299117747	0.101330108688297	0.843969132868719	0.00452632261652863	0.0485386063004801	0.00163582952597482
5.48020967978446e-06	5.27666761708778e-05	1.56813925934094e-07	1.94227795708052e-06	5.93754438347511e-08	6.04053531775116e-05	16555	0.0179589345219746	0.0907239075927579	0.873543045362449	0.00259602696922024	0.03215407004364	0.000982950031932866
3.83334745071765e-05	0.000150542097084456	7.16784193746565e-07	3.62132822691388e-06	1.55956526790382e-07	0.000193369640539083	5171	0.0563656242230067	0.198239363740394	0.778519816579112	0.00370680832703773	0.0187274911243472	0.00080652022910939
1.33038168113713e-06	2.10567423365548e-05	7.25279236328924e-08	1.47641560942625e-06	1.65051663131758e-08	2.39525727170642e-05	41749	0.00716010132986145	0.0555423292876321	0.879101488816422	0.00302798052174255	0.0616391244007968	0.000689076973406585
8.52273481108163e-06	9.05986572782281e-05	5.1007439927551e-07	6.97808594756467e-06	4.79901705444704e-08	0.000106657542606694	9376	0.0314924196593188	0.0799074739843734	0.849435071013362	0.00478235656672157	0.0654251520991511	0.000449946336392137
8.09597833893573e-05	0.000377357032800699	1.06283648355653e-06	6.38053149785544e-06	2.98085801620774e-07	0.000466058269973089	2146	0.130511414266832	0.17371171933937	0.809677795916996	0.00228047982845127	0.0136904157890469	0.000639589126136495
2.15986773218511e-07	1.08659886440463e-05	4.4379778287587e-08	2.87215423238378e-06	1.29685664393604e-07	1.41281950923298e-05	70780	0.00422951875375288	0.015287640905792	0.769099561057553	0.00314122065823404	0.203292367752132	0.00917920962628909
1.57556763530344e-06	3.9351249110412e-05	1.89407686587037e-07	6.08819116475576e-06	4.99577843239475e-09	4.72094113754907e-05	21182	0.0140633320519611	0.0333740156760654	0.833546701047023	0.00401207473400887	0.128961386879662	0.000105821663241249
6.77987490736766e-06	9.87863829877372e-05	3.8173955219785e-07	7.16160020498139e-06	5.10757642489882e-08	0.000113160673416533	8837	0.0333802844448108	0.0599137023726575	0.872974506117637	0.00337342948457637	0.0632870058895838	0.000451356135545283
4.38622376684872e-05	0.000225025286090145	9.01196249154933e-07	5.95118708757173e-06	2.56658188954574e-07	0.000275996565284314	3623	0.0794743356371211	0.158923128711052	0.815319153911712	0.0032652444360189	0.021562540394085	0.000929932547132176
1.92978938562477e-07	5.20692090370332e-06	1.98305136660925e-08	6.88034366420801e-07	1.82741830602708e-10	6.1079474641833e-06	163721	0.00183071203401097	0.0315947279661614	0.852482922329711	0.00324667390844104	0.112645757098502	2.99186971849868e-05
6.0354002907808e-06	6.80764050978515e-05	3.58828354393975e-07	5.20778305544196e-06	1.5015363224163e-09	7.96799183347907e-05	12550	0.0236214682819477	0.0757455632098153	0.854373429598851	0.00450337251710384	0.0653587900725556	1.8844601673753e-05
3.66629054877604e-06	2.34428316527555e-05	1.3350088515004e-07	1.0976816061075e-06	2.14480317477168e-09	2.83424494959639e-05	35283	0.00846680831066293	0.129356869782837	0.82712793247083	0.00471028042826896	0.0387292427305486	7.56745875149962e-05
1.69941803201852e-05	6.00796342064824e-05	3.63128223669677e-07	1.6509083246901e-06	2.80621465051842e-09	7.90906572896779e-05	12644	0.0234488367690534	0.214869630656149	0.759629977361731	0.00459129100849019	0.0208736199857775	3.54809878522108e-05
6.64787731410638e-06	6.54575101006617e-05	2.79891141130298e-07	3.54558963420491e-06	3.99795981252978e-08	7.59708477882286e-05	13163	0.0225343418975477	0.0875056354858323	0.86161352685081	0.00368419136127722	0.0466703970987445	0.000526249203335763
8.30433139749379e-07	2.93856433051752e-05	1.0990776320637e-07	5.00556465879782e-06	2.55633413354921e-07	3.55871822802837e-05	28100	0.0106195547705903	0.0233351753788459	0.825736723793828	0.0030884086956011	0.14065639193837	0.00718330019335497
1.75159192456413e-05	9.57583076569117e-05	3.96209637561854e-07	2.78637163031571e-06	6.63539154338778e-08	0.000116523162085864	8582	0.034354979040358	0.150321351841912	0.821796335962361	0.00340026506721378	0.0239125988381818	0.000569448290332032
9.78174734644811e-05	0.000295623322796225	1.6060270136321e-06	6.24603485730029e-06	2.59648998601248e-07	0.00040155250713024	2490	0.113513999329353	0.243598213751794	0.736200914069607	0.00399954423173656	0.0155547151278885	0.00064661281897322
2.90540943476318e-05	9.49603412160734e-05	6.23556791324738e-07	2.62113147469196e-06	7.10937703077951e-08	0.00012733021760003	7854	0.0374810237538423	0.22817909915851	0.745780090585907	0.00489716269301807	0.0205853058613744	0.000558341701190798
6.50887324530911e-05	0.000363663985345267	1.13393672725125e-06	8.16224626995587e-06	1.23961623948521e-07	0.000438172862419514	2282	0.123203773451115	0.148545786458984	0.829955518781282	0.00258787529878014	0.0186279137071277	0.00028290575382516
1.58848285624522e-06	4.13574337582599e-05	1.41909405410589e-07	4.75546516739223e-06	1.3024614536057e-08	4.7856315801844e-05	20896	0.0142546646182367	0.0331927527146586	0.864200117900976	0.0029653224038011	0.0993696461525145	0.000272160828050101
1.26517646660934e-05	8.72789598369864e-05	3.87680032774026e-07	3.44061592164778e-06	1.00101955483059e-07	0.000103859122412985	9628	0.0306789052434606	0.121816595135332	0.84035911154661	0.00373274897540976	0.0331277199509403	0.000963824391708359
2.62853089035844e-05	0.000263260028897193	7.08147102283072e-07	9.14295720132358e-06	1.5145625479363e-07	0.000299547898359177	3338	0.0859571543406578	0.0877499359787416	0.878857873279173	0.00236405298171699	0.0305225216114205	0.000505616148947319
1.02146332704523e-06	2.66398918460854e-05	8.36228669242732e-08	2.8059485636971e-06	7.43881349566234e-08	3.06253147387086e-05	32653	0.00914565683935853	0.0333535617759436	0.869865079701993	0.00273051453144998	0.0916218686285219	0.00242897536209158
3.54615426616336e-05	0.000236724952117535	1.0011332234798e-06	8.60610260126399e-06	4.13451204441004e-07	0.000282207181808354	3543	0.0811883263488872	0.125657832073584	0.838833904228188	0.00354751150223977	0.0304956895360245	0.00146506265996369
5.49067989687987e-07	2.63702423491579e-05	1.10961687396968e-07	6.86045750269872e-06	1.28255888749359e-07	3.40189854176909e-05	29395	0.0101539660620057	0.0161400460050891	0.775162516617693	0.00326175769308113	0.201665552880689	0.00377012680344847
6.16715954609643e-06	4.5510108094984e-05	2.19802078820561e-07	2.08614209071547e-06	5.08282049194842e-08	5.40340400155359e-05	18507	0.0160799645041907	0.114134711088108	0.842248850574543	0.00406784461715917	0.0386079236369455	0.000940670083245117
2.69937626410875e-05	0.000150406401302919	8.23880181943895e-07	5.90708046112067e-06	1.36238844640099e-07	0.000184267363431711	5427	0.0537848484153299	0.146492369231143	0.816240046537916	0.00447111287967834	0.0320571171753364	0.00073935417592594
3.0673422449759e-06	7.16515476253011e-05	2.07973005877381e-07	6.25663712198296e-06	2.00148134240084e-07	8.13836481323774e-05	12287	0.0241204264990501	0.0376899084197677	0.880417003533115	0.00255546428121648	0.0768783074433578	0.0024593163225434
4.20611973800758e-05	0.000270214248363072	8.15644807565668e-07	6.74878501060444e-06	6.25301318487809e-07	0.000320465176879806	3120	0.0916767495579405	0.131250445959847	0.843193794077723	0.00254519013737204	0.0210593396646515	0.00195123016040627
4.29376275144324e-06	8.05694183584944e-05	4.14109076929251e-07	1.00056381475773e-05	2.8109831042531e-07	9.55640266448695e-05	10464	0.0282634768190988	0.0449307433162012	0.84309359062383	0.00433331548981442	0.104700884829391	0.00294146574076367
1.50138111955606e-06	1.49798713547556e-05	5.05964478296514e-08	6.49151675196971e-07	2.67991029074616e-08	1.72077997002457e-05	58113	0.005149082121086	0.0872500346185818	0.87052799403178	0.0029403205936276	0.0377242696047712	0.00155738115123916
3.83830954919116e-06	5.23234293068787e-05	2.49216933800821e-07	4.37105411989934e-06	2.58418354494787e-07	6.10404282642648e-05	16383	0.0181460290039234	0.0628814321644961	0.857193024274875	0.00408281758315776	0.0716091653383484	0.00423356063912274
2.16665100811866e-05	0.000143393332895359	6.85269229897206e-07	5.83653339192773e-06	2.30171008596315e-07	0.000171811816606966	5820	0.050241914240441	0.126106053175321	0.834595289935049	0.00398848719156969	0.0339705004416505	0.00133966925641005
8.38197274676437e-06	3.80101818880128e-05	2.06208443889086e-07	1.20248269995691e-06	5.99604499970611e-08	4.78608062286203e-05	20894	0.0142559926060929	0.175132293148711	0.794181813537507	0.00430850334831541	0.0251245809402566	0.00125280902521039
9.33030466726961e-06	4.09265504764269e-05	1.85529131419179e-07	1.04650959944488e-06	5.52528671890529e-10	5.14894464032324e-05	19421	0.0153285350903622	0.181208098339233	0.794853185173449	0.00360324579849303	0.0203247397777262	1.07309110990139e-05
0.000376127360075928	0.00117656544337144	4.916552242428e-06	1.98466224825685e-05	7.057146064647e-07	0.00157816169277883	634	0.377382236676084	0.238332587717069	0.745529085362439	0.00311536660972358	0.0125757852147726	0.000447175095995442
7.47138122106097e-06	6.08915735040587e-05	2.37489137813821e-07	2.48976861711632e-06	1.68946629643418e-08	7.11071071430141e-05	14063	0.021106953980275	0.105072214596414	0.856335969083801	0.00333987905507352	0.0350143426888226	0.000237594575889052
9.47713590533492e-07	1.55439137412197e-05	5.48131101483765e-08	1.15617143813343e-06	4.52866602863933e-08	1.77478985403214e-05	56345	0.00531026722756034	0.0533986369361074	0.875817140035229	0.00308842818905274	0.06514413159996	0.00255166323965098
6.78884326426996e-05	0.00044743087385046	1.37001079217249e-06	1.16434269618936e-05	1.04930899169676e-07	0.000528437675146395	1892	0.146639508121262	0.128470084241992	0.846705098622096	0.0025925683512118	0.0220336806202698	0.000198568164430378
4.46523036680976e-05	0.000244560762463894	1.09745325511126e-06	7.73842995508471e-06	9.2679564624072e-08	0.000298141628906812	3354	0.0855713405046166	0.14976876537444	0.820283847514414	0.00368097960400654	0.0259555499963524	0.000310857510787399
2.56225678795442e-05	0.000168771642202011	4.71843888788251e-07	4.00038178582294e-06	2.95747286383859e-08	0.000198896010484805	5028	0.0579290962604951	0.128823940797454	0.84854211902307	0.00237231449559064	0.0201129312552428	0.000148694428642878
1.2539567715582e-06	3.57558563648998e-05	1.51434371709776e-07	5.55743131259241e-06	2.16614663583313e-08	4.27403402871185e-05	23397	0.0127405196781392	0.0293389515182715	0.836583333794285	0.00354312508259128	0.130027774118293	0.000506815486559423
3.89289358222187e-05	0.000119284900397403	5.68849398256405e-07	2.24187979188921e-06	1.59965481954047e-07	0.000161184530891721	6204	0.047208571172304	0.241517815679037	0.740051788701329	0.00352918108896282	0.0139087775947633	0.000992436935908614
1.85540966474498e-05	7.79119588531631e-05	3.33937474428553e-07	1.80349581200128e-06	8.08938527117636e-08	9.86843826397545e-05	10133	0.0291727886280387	0.188014518114596	0.789506472747357	0.0033838938390848	0.0182753923544813	0.000819722944481145
1.91971409185089e-06	3.6005298275591e-05	1.59713754063586e-07	3.85397027801145e-06	2.16148345072808e-08	4.19603112340242e-05	23832	0.0125094555347448	0.0457507114555018	0.858079866824141	0.00380630527673684	0.0918479907481333	0.000515125695487074
3.50857872834106e-05	0.000327281287623033	1.20378378412871e-06	1.44813843126609e-05	1.15865989354438e-08	0.000378063829602169	2645	0.107242770139515	0.092803872087766	0.865677332759991	0.00318407551813522	0.038304072431101	3.0647203007059e-05
2.97970441308025e-06	2.95501566513556e-05	1.4481338582794e-07	1.8469964915758e-06	8.74791732220203e-08	3.46091501150617e-05	28894	0.0103292082170923	0.0860958562453546	0.853824972676681	0.00418425142907274	0.0533672882874982	0.00252763136139393
2.999294080749e-06	4.47802278306132e-05	1.90202658413926e-07	3.65356378842807e-06	2.10982215328699e-08	5.16443865797371e-05	19363	0.0153743059380537	0.0580758970990621	0.86708799922474	0.00368292995639052	0.0707446448761105	0.000408528843697175
3.37441039562616e-07	2.12197170417352e-05	9.56731816583101e-08	7.74557011781897e-06	1.06387655665751e-07	2.95047890364408e-05	33893	0.00881250750335294	0.0114368226509211	0.719195687707751	0.00324263229064766	0.26251908150411	0.00360577584657031
2.02671766351118e-06	6.40179821575525e-05	2.90921545266004e-07	1.18387361674411e-05	5.12803765299822e-07	7.86871612990706e-05	12709	0.0233306099430959	0.0257566498784741	0.813575951917186	0.00369719202552348	0.150453212086848	0.00651699409196858
5.49562730465658e-06	7.65513914346836e-05	3.05002642598463e-07	5.46820766456581e-06	1.32674644727215e-07	8.79529036912317e-05	11370	0.026041935828981	0.0624837506667157	0.870367983567952	0.00346779503345572	0.0621719970015151	0.00150847373036124
0.000151710804236395	0.000509147280089163	2.49292273583568e-06	1.0775044628044e-05	6.42356007898414e-07	0.000674768407697336	1482	0.183312578137082	0.224833887457939	0.754551153078788	0.00369448644512395	0.0159685078689651	0.000951965149184251
2.0636423797999e-06	5.51236117237212e-05	2.1392814407449e-07	7.35787898782056e-06	8.25761743185684e-07	6.55848229786019e-05	15247	0.0194837812010206	0.0314652428119414	0.840493413265844	0.00326185441019316	0.112188745103744	0.0125907444082772
3.91173218680679e-08	3.16888872107598e-06	9.57397085010651e-09	9.97436692154814e-07	6.1796176672715e-08	4.27681288262168e-06	233819	0.00128222385606935	0.00914637206294819	0.740946309330572	0.00223857604081983	0.233219623941879	0.0144491186237809
1.082931212759e-08	3.31947224785171e-06	8.48851442816039e-09	3.34876762913047e-06	2.26471022420548e-07	6.91402872595848e-06	144633	0.00207206608940724	0.00156628104348651	0.480106805947864	0.0012277233382457	0.484343898739912	0.0327552909304918
4.7041141828654e-07	1.70559155581827e-05	6.05323834820578e-08	2.82355798867085e-06	1.69585468038804e-09	2.04121132033026e-05	48991	0.00610498484504729	0.0230456990710021	0.835578138740832	0.00296551282462338	0.138327568564239	8.30807993027227e-05
2.76793315854923e-07	1.84733244377397e-05	8.76377655634281e-08	7.52936869199067e-06	9.98191158026602e-09	2.6377106122729e-05	37912	0.00788200897160285	0.0104936953495597	0.700354479819959	0.00332249357286056	0.285450900373891	0.000378430883730064
2.7821662804033e-08	5.00530735318159e-06	1.83790599428165e-08	4.25504839480488e-06	7.88737781764541e-08	9.38543024890978e-06	106548	0.00281168208464877	0.00296434601996694	0.533306116015621	0.00195825438529591	0.453367430363584	0.00840385321553225
0.000117322726369125	0.000518938144082516	1.95386088894399e-06	1.11369880010589e-05	4.11255062893714e-07	0.000649762974404538	1539	0.177158963762201	0.180562345025343	0.798657609812388	0.00300703635927326	0.0171400779049701	0.0006329308980257
2.56207516854013e-06	5.79970581476607e-05	2.70311471170921e-07	7.87754252622025e-06	2.31589236387185e-07	6.89385765499791e-05	14506	0.0204698743083234	0.0371646079272129	0.841285983118812	0.00392104805028793	0.114269004677072	0.00335935622661555
9.13272900713096e-06	8.68616231692839e-05	1.99920100229824e-07	2.44673125963659e-06	3.09277760004506e-07	9.89502812962858e-05	10106	0.0292502356875133	0.0922961399148015	0.877830987758338	0.00202040961997072	0.0247268752305046	0.00312558747638563
4.26712867400421e-06	7.0927612337826e-05	2.87998704762969e-07	6.16203869067555e-06	1.62410557157069e-07	8.18071889644258e-05	12224	0.0242444261928104	0.0521608030788075	0.867009528571739	0.00352045716774606	0.0753239265238063	0.00198528465790083
8.74950925268118e-06	0.000169354336293231	9.66583765590359e-07	2.41333908440841e-05	6.42685382632449e-08	0.00020326808869385	4920	0.0591641767565197	0.0430441851886508	0.833157518140008	0.00475521648184614	0.118726903958015	0.000316176231479414
2.49424384878847e-05	0.000149212163407741	5.16782595002694e-07	3.97835782021388e-06	8.90819519586579e-08	0.000178738824262801	5595	0.0522139046323973	0.139546842107519	0.834805555106222	0.00289127220755835	0.0222579388480505	0.000498391730649856
6.77227451964478e-07	2.72236602186888e-05	1.26023717301403e-07	6.52051496727969e-06	1.60132742483687e-07	3.47075590977181e-05	28812	0.010358426547181	0.0195123906598492	0.784372653289776	0.00363101642920457	0.187870168251284	0.00461377136988625
3.38488033365069e-05	0.000233044486505691	1.0298683755234e-06	9.13095548599514e-06	6.4539747139927e-07	0.000277699511175116	3601	0.079944627313257	0.121890035719804	0.839196603262058	0.00370857107801667	0.0328807042092242	0.0023240857308974
6.58655684118398e-05	0.000373138293687463	1.40190812222186e-06	1.02327552309482e-05	2.8508281285114e-07	0.000450923608265324	2218	0.126552794542568	0.146068130398452	0.827497799733537	0.00310897033671606	0.0226928797769383	0.000632219754356701
6.51412723734866e-06	8.65124525516217e-05	3.70119284394174e-07	6.32711157893785e-06	4.89285726234445e-08	9.97727392249258e-05	10023	0.0294897501883571	0.0652896501384344	0.867095092544163	0.00370962336274826	0.0634152337410936	0.000490400213560749
2.43698096731669e-06	3.21095933783315e-05	9.73295482721437e-08	1.64950976779462e-06	1.88394788715994e-08	3.63122531405865e-05	27539	0.0108347503803491	0.0671118081789547	0.884263316132325	0.0026803500156083	0.045425706893163	0.000518818779949029
4.59917544054228e-06	6.80985477229197e-05	1.69763396304593e-07	3.23506877551058e-06	1.95940840798612e-07	7.62984961760758e-05	13106	0.0226304240045843	0.0602787167643339	0.89252804623786	0.002224990069435	0.0424001643236184	0.00256808260475324
2.67048897005533e-06	1.79471297729899e-05	5.50283680025867e-08	4.75540368883684e-07	1.89682413475852e-08	2.11671557212791e-05	47243	0.00633009392745987	0.126161918267116	0.847876304653812	0.00259970535140285	0.0224659550458936	0.000896116681775844
5.55604153664501e-06	6.23549232658051e-05	3.22312824021224e-07	4.65403093504592e-06	9.18529221762373e-08	7.29791614836935e-05	13703	0.0216566015114239	0.0761318905792917	0.85442093329255	0.00441650489630854	0.0637720527398196	0.00125861849203023
2.94105151240693e-07	2.15199825932571e-05	6.31549493758238e-08	5.95077233235896e-06	5.97119570609474e-07	2.8425134596842e-05	35180	0.00849140421032946	0.010346658174606	0.75707583793281	0.0022217994838568	0.209348958826745	0.0210067455819827
3.47058209089769e-06	7.56191251412264e-05	3.56469879468141e-07	1.00025046235753e-05	8.40334053629338e-08	8.95327151405304e-05	11169	0.0265034684381489	0.0387632842972568	0.844597698422691	0.00398144833325591	0.111718991296928	0.000938577649868376
1.11907085518944e-05	0.000124180817828788	5.67263074125543e-07	8.10441165467683e-06	3.08663095809784e-07	0.000144351864205294	6928	0.0423842573509483	0.0775238242575044	0.860264732377687	0.0039297246159481	0.0561434498909615	0.00213826885789857
2.99139789076981e-06	4.64699559300696e-05	2.8997163336464e-07	5.7957405802508e-06	4.93327782023841e-09	5.55519993122751e-05	18001	0.0165279522085128	0.0538486090114278	0.836512753912735	0.00521982353388614	0.104330008856588	8.88046853634721e-05
1.13146714957937e-07	1.2833243667148e-05	5.99110086950227e-08	8.74933502277135e-06	5.36588881459461e-08	2.18092953017183e-05	45852	0.00652150203623802	0.00518800416944342	0.588430001502017	0.00274704009763683	0.401174586419673	0.00246036781122948
5.82362645814549e-05	0.000206764166700772	1.32333545974468e-06	6.04522350135971e-06	6.44414229049835e-08	0.000272433431666237	3671	0.0784895525692844	0.213763282374247	0.758952986922997	0.00485746353393926	0.0221897270991536	0.000236540069663447
2.66059558811504e-07	2.0786011781074e-05	1.15829873454803e-07	1.16535787177827e-05	1.05701777469834e-07	3.29271817085929e-05	30370	0.00982968683150243	0.0080802408528657	0.631272119339918	0.00351775850359447	0.353919713533866	0.00321016776975629
6.95369054182057e-06	5.73106986833846e-05	1.82206091419663e-07	1.93166588467333e-06	2.72942394327879e-08	6.64055554407309e-05	15059	0.0197251898589336	0.104715493992471	0.863040724575163	0.00274383807514851	0.0290889199232345	0.000411023433982853
0.000169655465592801	0.000611005577601906	2.93416789422941e-06	1.36163301508772e-05	3.84288344673124e-07	0.000797595829584486	1254	0.2128797316605	0.212708566544517	0.766059142912286	0.00367876534128568	0.0170717168342903	0.000481808367620631
5.96705475322593e-05	0.00029074446202047	8.04925958420836e-07	5.04971208039169e-06	7.78630298802705e-08	0.000356347510621422	2806	0.101405412160587	0.167450440240769	0.815901481992819	0.00225882301525596	0.0141707516676226	0.000218503083533508
1.2524221534331e-06	3.88969789401855e-05	1.6141031420537e-07	6.45302050151927e-06	2.94560192778631e-07	4.70583921021219e-05	21250	0.0140186603027368	0.0266142147550475	0.826568380317262	0.00343000062252641	0.13712794282294	0.00625946148222411
5.37357005870403e-06	0.000112740274519355	5.13011535420137e-07	1.38711816431043e-05	2.36864476565617e-08	0.00013252172420424	7546	0.0389791285670805	0.0405485975297331	0.850730513780532	0.00387115047363474	0.10467100187835	0.000178736337749851
0.000658039983219297	0.00143540746382607	6.54940757806128e-06	1.84259097579392e-05	9.26938289989273e-07	0.00211934970267136	472	0.470848030121843	0.310491459899168	0.677286746031952	0.00309029112553063	0.00869413374051205	0.000437369202836561
1.91055816920802e-05	0.000137699785787796	4.4865976136166e-07	4.16163662387299e-06	3.45142627685557e-07	0.000161760806492796	6182	0.0473733046680627	0.118110079359249	0.851255559200788	0.00277359992874195	0.0257271011075129	0.00213366040370804
7.90237818491833e-06	3.4019395281601e-05	1.5246381151851e-07	8.4400145218209e-07	2.40089708155044e-08	4.29422477010354e-05	23287	0.0128003209314876	0.184023394395533	0.792212729954066	0.00355043854667238	0.0196543380322809	0.000559099071447197
4.09071888658355e-08	6.27571543160135e-06	3.89006525522327e-08	7.68032699721747e-06	3.76312132466235e-08	1.40734814834835e-05	71056	0.00421317373017183	0.00290668580577192	0.445924872176544	0.00276411011716511	0.545730422584562	0.00267390931595619
3.84253414449795e-05	0.000251198444524862	1.13801993427827e-06	9.58085699056108e-06	1.35829740888349e-07	0.00030047849263557	3328	0.0862123761948901	0.127880505216668	0.835994757300398	0.00378735903623723	0.031885333644099	0.00045204480259786
1.00132466902813e-07	1.03225450729183e-05	2.80507098570304e-08	3.72186986315314e-06	8.74569334248338e-08	1.42600550462561e-05	70126	0.00426890920871137	0.00702188501923787	0.723878346853115	0.00196708285950095	0.260999684158323	0.00613300110982357
1.59325789035764e-06	5.15766167125628e-05	1.89295062180792e-07	7.89174859891395e-06	2.16430690479215e-08	6.12725613330631e-05	16321	0.0182144070373581	0.0260027956346899	0.841757151822078	0.00308939365455655	0.12879743276956	0.000353226119115127
2.75461077157771e-06	7.98102061569283e-05	3.44140448494908e-07	1.28493760336787e-05	1.09977801496908e-07	9.58683112121766e-05	10431	0.0283521865892972	0.0287332773128879	0.832498300510287	0.00358972056713561	0.134031525863018	0.00114717574667092
3.19757948348942e-05	0.000251199685803126	7.53555518325928e-07	7.62629972438943e-06	2.3218001268598e-08	0.000291578553882004	3430	0.0837685956280083	0.109664426306998	0.861516330535	0.00258439966963715	0.0261552148566991	7.96286316653929e-05
4.17283423033813e-07	8.88441050198146e-06	3.62714652343473e-08	9.93090184033416e-07	4.27927229146462e-08	1.03738482971977e-05	96396	0.00310733284872544	0.0402245541942748	0.856423792545861	0.00349643297214452	0.0957301625763779	0.00412505771134189
4.50600960462903e-05	0.000360154489917431	1.42653828537853e-06	1.47019327688908e-05	5.42756713457093e-08	0.000421397332689336	2373	0.118778127987676	0.106930188092836	0.854667227291031	0.00338525703585839	0.0348885283043055	0.00012879927596913
6.05518436855896e-06	9.48458728853496e-05	5.26356962929519e-07	1.06159170476606e-05	9.48072580510604e-07	0.000112991403845009	8850	0.0333311918556399	0.0535897790673074	0.839407863411008	0.00465838059372662	0.0939533157957975	0.0083906611321608
8.4169849588794e-05	0.000403240907368747	2.39128669800662e-06	1.47577260012882e-05	1.36162795565638e-07	0.000504695932452401	1981	0.140536567624688	0.16677338606594	0.798977922031851	0.00473807404467669	0.0292408261140088	0.00026979174352367
5.39193373565341e-06	5.4670220597371e-05	2.0605349928542e-07	2.68763438040039e-06	5.425407912725e-08	6.30100962918374e-05	15870	0.0187260715029882	0.0855725360374016	0.867642232193401	0.00327016639255815	0.0426540275062008	0.000861037870438523
1.01893110218315e-08	2.59612266941216e-06	1.250636252769e-08	4.09959911519412e-06	8.138561931504e-09	6.7265560200873e-06	148664	0.00201593885323581	0.00151478869593942	0.385951244836055	0.0018592519694094	0.609464799364135	0.00120991513446109
2.8482331525018e-07	2.55577269302244e-05	8.01207417425256e-08	9.26470737100285e-06	3.18877819632282e-07	3.55062561778523e-05	28164	0.0105955336141633	0.00802177829798468	0.719809117644078	0.00225652463445308	0.260931688336713	0.00898089108677103
2.85791932284502e-07	1.23695352916185e-05	3.51693151496284e-08	1.95813860312916e-06	7.37099252036776e-08	1.47223450673855e-05	67924	0.004406996598178	0.0194121202143006	0.840187839301554	0.00238883920928734	0.133004531150886	0.00500667012397147
2.18700846145227e-05	0.000110102947300041	4.41936414257738e-07	2.86214870153308e-06	7.90261838250169e-08	0.00013535614321418	7388	0.0397960713526626	0.161574377750382	0.81343147555424	0.00326498970614465	0.0211453180739952	0.000583838915238376
1.44391514523195e-05	9.65195379586616e-05	4.42669607478382e-07	3.80693867697787e-06	4.05033427694543e-08	0.000115248801038207	8677	0.0339856915385923	0.125286782354748	0.837488434492814	0.00384099099939122	0.0330323495141247	0.000351442638921916
8.13319010980275e-05	0.00040888139255576	2.30409792051059e-06	1.49235193025759e-05	2.93614629007267e-08	0.000507470272339775	1971	0.141251965025225	0.160269291682907	0.805724817476589	0.00454036038384509	0.0294076719681896	5.78584884693853e-05
6.11692085735505e-05	0.000183670685003058	7.63696985639883e-07	2.94992182149661e-06	1.77956566044717e-09	0.000248555291949406	4023	0.0718629334515986	0.246098999115262	0.738953025552339	0.00307254365678658	0.0118682720386299	7.1596369825407e-06
1.28316317967211e-06	3.22474859791614e-05	1.4765778153008e-07	4.77490493160521e-06	2.01306813730107e-07	3.86545186856989e-05	25870	0.0115295985739406	0.0331956837984596	0.834248803907422	0.0038199358458112	0.123527729589136	0.0052078468591716
1.85254821698926e-07	1.55054467044824e-05	7.7660234075142e-08	8.36794799263953e-06	3.27185952879531e-08	2.4169028348184e-05	41375	0.00722457252387598	0.00766496770288433	0.641541996687156	0.00321321291681042	0.346226082078649	0.00135374061450061
4.53410266224667e-09	6.89692638684327e-07	3.17850544729028e-09	6.21694347924916e-07	5.46078058269275e-09	1.32456037530147e-06	754967	0.000397289435392079	0.00342310003137055	0.520695508898454	0.00239966822695179	0.469359011123534	0.00412271171969029
2.98052997122124e-07	1.80554635821344e-05	1.00352003567689e-07	7.82452437616771e-06	1.24837747713557e-07	2.64032307067055e-05	37874	0.00788978474725777	0.0112885048209812	0.683835390551239	0.00380074713895535	0.296347233529287	0.004728123959537
1.17861269153079e-05	0.000145920902366144	6.27692253188076e-07	1.00096876462333e-05	1.19198342390213e-07	0.000168463607523263	5936	0.0492872758563937	0.0699624511702349	0.866186498742724	0.00372598131083829	0.0594175073975608	0.000707561378642282
8.94999090992625e-05	0.000449663927852571	1.5748473068339e-06	1.01959735045145e-05	6.49460804951332e-07	0.000551584118568133	1813	0.152547839505649	0.162259764352166	0.815222760618746	0.00285513533442926	0.0184848931673059	0.0011774465273534
7.89355085040497e-06	0.000167646766153256	5.32986597859407e-07	1.4606147032291e-05	1.23874693522083e-07	0.000190803325327333	5241	0.0556387058265795	0.0413700905729141	0.87863650104446	0.00279338212237675	0.0765507991395504	0.000649227120699123
1.09900864809498e-06	2.3220241941666e-05	1.30178738908787e-07	3.53803140765605e-06	5.75757049433508e-08	2.80450364412691e-05	35657	0.00837833339461869	0.0391872783048965	0.827962623271784	0.00464177463920942	0.12615535070048	0.0020529730836301
[truncated: 8,387 more rows]
