# Supplementary material for: Quantitative Risk Assessment for African Horse Sickness in Live Horses Exported from South Africa
Source: PLoS One. 2016 Mar 17;11(3):e0151757. doi: 10.1371/journal.pone.0151757 (PMC4795756; doi:10.1371/journal.pone.0151757)
Supplement: S4 Dataset — (ZIP) [file pone.0151757.s004.zip › simulation_results_7.xls]

Detailed Results
G
Thu Oct 01 14:16:51 2015
Pathway 1	Pathway 2	Pathway 3	Pathway 4	Pathway 5	Overall probability	Horses/case	Probability per year	Pathway 1 proportion	Pathway 2 proportion	Pathway 3 proportion	Pathway 4 proportion	Pathway 5 proportion
2.55853863055234e-05	0.000144986411623014	6.47893329195434e-07	4.72430669193276e-06	7.56818021974582e-07	0.00017670081597164	5659	0.0516341456065529	0.144794952784088	0.820519196958794	0.00366661198270539	0.0267361905826796	0.00428304769173251
5.86736062137616e-05	0.000372688662091302	2.10167520472681e-06	1.72043635512238e-05	2.04382065890653e-06	0.000452712127719921	2209	0.127021533759534	0.129604670653005	0.82323542770622	0.00464240977000521	0.0380028775413493	0.00451461432941991
0.000135436075601109	0.000485004102917449	1.79023019523735e-06	8.25691018867156e-06	5.88315705249088e-07	0.000631075634607716	1585	0.172530023029457	0.214611479470758	0.768535618110075	0.00283679181553283	0.0130838678216505	0.000932242781984115
1.62656064016874e-05	8.08484615287944e-05	3.98308769946651e-07	2.54647335465352e-06	1.54685070807272e-06	0.000101605700763155	9842	0.030023329584131	0.160085568816684	0.795707927031123	0.00392014195025453	0.0250623078776792	0.0152240543242595
2.62384535631319e-06	4.43389225780356e-05	2.42185947378625e-07	5.26578897292138e-06	2.71958944868878e-07	5.27427017995177e-05	18960	0.015698698239216	0.0497480270594933	0.84066460505899	0.00459183809542422	0.0998391965761894	0.00515633320990328
1.69712454255052e-05	9.29070881435342e-05	4.09630375185529e-07	2.88463797431471e-06	1.70661364276268e-07	0.000113343263282816	8823	0.0334332374809209	0.149733163965451	0.819696605273407	0.00361406900878981	0.0254504581107473	0.00150570364160446
2.81599431836364e-06	4.32960699215188e-05	1.4039474919413e-07	2.77715500408596e-06	1.95822984733027e-07	4.92254369778955e-05	20315	0.0146594825699163	0.057206080661674	0.879546685201813	0.0028520772554477	0.0564170716317467	0.00397808524931857
1.72917088268763e-07	2.21421951772034e-05	6.22796859395801e-08	1.02827106348552e-05	5.99673370063605e-08	3.27200699232733e-05	30562	0.00976816011817183	0.00528474079286027	0.676716010360785	0.00190340931683894	0.31426310087257	0.00183273865694604
2.06592000441131e-05	0.000190409531082802	1.08031060115822e-06	1.28240953286538e-05	2.46555890042928e-06	0.000227438695957157	4397	0.0659631328583782	0.090834147448703	0.83719056812861	0.00474989797409724	0.0563848437254033	0.010840542723186
2.89803910076766e-05	0.000164418435856993	9.20686374047312e-07	6.72209968429053e-06	3.16503826020196e-08	0.00020107326330561	4973	0.0585443563044498	0.144128515801872	0.817704120149952	0.00457886025676107	0.0334310965753495	0.000157407216064895
8.70580311241641e-07	1.81272694549262e-05	9.08013766786659e-08	2.43177442771924e-06	4.50644752959486e-08	2.15654900458617e-05	46370	0.00644883321891276	0.0403691411319772	0.84056839962256	0.00421049447453155	0.112762307860743	0.00208965691018907
1.59819786222446e-05	8.71374212345818e-05	3.53311974956572e-07	2.47789062884265e-06	3.69693009882919e-07	0.000106320295470508	9406	0.0313944163430825	0.150319170498145	0.819574671505238	0.00332309060460216	0.0233059042761029	0.00347716311591201
2.16850547899572e-06	1.86149857969934e-05	6.5282824990913e-08	7.20633790761293e-07	1.75965220870406e-07	2.17453731126118e-05	45987	0.00650244984252235	0.0997226153704411	0.856043522481443	0.00300214784326007	0.0331396378912139	0.00809207641364179
5.74335543060705e-06	9.05909660047146e-05	3.61187148301746e-07	7.33524382032854e-06	1.59227604099355e-06	0.000105623028444945	9468	0.0311917606520015	0.0543759776174255	0.857681959497439	0.00341958712621093	0.0694473916183149	0.0150750841406095
2.81459516412155e-05	0.000207175297423505	1.07558117344911e-06	1.01945663889712e-05	2.09069405359459e-06	0.000248682090680735	4021	0.0718982475404056	0.113180452859189	0.833092953563279	0.00432512518494938	0.0409943730208512	0.00840709537173175
1.91528820200137e-06	4.84362073535858e-05	2.09123726964223e-07	6.8079045748741e-06	3.82863393073241e-07	5.77513872504987e-05	17316	0.0171766858821261	0.0331643670080813	0.838702058246532	0.00362110309241822	0.117882961760634	0.00662950989233484
5.315134663711e-06	0.000113649916361008	5.09338221279714e-07	1.40365136611788e-05	2.61847448518062e-07	0.000133772750355695	7475	0.039339787577206	0.0397325662332449	0.849574491507561	0.00380748859484019	0.104928048678497	0.00195740498585715
1.20430235598184e-06	3.45261783490757e-05	1.36535623824719e-07	5.03769181388648e-06	7.76534382517792e-07	4.16812425252866e-05	23992	0.0124267753026642	0.0288931491246027	0.828338510497376	0.00327570906126149	0.120862323401954	0.0186303079148059
3.47088486044629e-05	0.000241511769056338	8.06616035001427e-07	7.22831936883332e-06	1.06007979330812e-06	0.000285315632857943	3505	0.0820449942729238	0.121650707522725	0.846472261744538	0.00282710073374436	0.0253344665920645	0.00371546340692776
6.48193774310598e-06	4.35060289485937e-05	2.0884075712634e-07	1.80272844359447e-06	5.70270459253503e-07	5.2569806351674e-05	19022	0.0156476398622004	0.123301533578877	0.827585870443449	0.00397263698727111	0.0342920883431609	0.0108478706472417
9.95335593138453e-06	0.000124283743293935	5.33736570079705e-07	8.58199233014965e-06	2.58480091012284e-07	0.000143611308216561	6963	0.0421714526508769	0.0693076057518756	0.865417527612235	0.00371653581258968	0.0597584719248451	0.0017998588984546
9.4255845563425e-06	0.000129782522773129	6.20490136085086e-07	1.10042692803547e-05	8.49844365375273e-07	0.000151682711111287	6593	0.044488294601671	0.0621401377077651	0.855618427586715	0.00409071100812435	0.0725479469593675	0.00560277673802757
9.85013954334312e-05	0.00040192653847439	1.7727301643794e-06	9.31538581162756e-06	4.45263051493176e-08	0.000511560576188978	1955	0.142305617399224	0.19255079460432	0.785687086109452	0.00346533772712879	0.0182097414171852	8.70401419144327e-05
1.91200600689888e-05	0.00020672346275955	1.07109666157794e-06	1.49224895985199e-05	1.51564443573683e-06	0.000243352753524374	4109	0.0704128448439041	0.0785693187855127	0.849480680886749	0.00440141582976032	0.061320405799416	0.00622817869856165
2.10549524967424e-05	0.000324160044954014	1.05362427019886e-06	2.09612187561469e-05	5.42926025692553e-06	0.000372659100734027	2683	0.105793518310137	0.0564992306783073	0.869856778797338	0.00282731393953222	0.0562477039064914	0.0145689726783312
8.16436722456172e-08	3.02143419031001e-06	1.19941978298928e-08	5.70761373022835e-07	1.71379559383883e-07	3.85721299279223e-06	259255	0.0011564968709985	0.0211664931125609	0.783320546714946	0.00310955030284969	0.147972480153257	0.0444309297163861
1.20705002757897e-05	0.000113904446992104	5.62283594417583e-07	6.8293502124095e-06	1.83919635264474e-06	0.000135205777427366	7396	0.0397527499692261	0.0892750332527328	0.842452513194528	0.00415872461307838	0.0505107869083354	0.0136029420313254
2.11696791722769e-05	9.31192441718941e-05	3.02993067502316e-07	1.71427023496132e-06	2.09490151709573e-07	0.000116515676798344	8583	0.0343528103460528	0.181689535296745	0.79919927284169	0.00260044893380924	0.0147127861423166	0.00179795678543877
3.9051626858496e-06	8.98239320449274e-05	4.69411089048879e-07	1.39105673117469e-05	9.04880549644603e-06	0.000117157878628019	8535	0.0345388562782207	0.0333324803383361	0.766691349287078	0.0040066540513189	0.118733519884851	0.077235996438416
0.00017045615670908	0.000551012876745626	1.91658406622117e-06	7.9798289111018e-06	1.04326548724244e-06	0.000732408711919272	1365	0.197323183582943	0.232733655314396	0.752329768581944	0.00261682314127418	0.0108953222172777	0.00142443074510756
7.05346858123577e-06	4.64096932350962e-05	2.0246872418651e-07	1.71332672387862e-06	1.51835272695099e-08	5.53941407916666e-05	18052	0.0164813736889996	0.12733239437296	0.837808702722545	0.00365505667734752	0.0309297463484868	0.000274099878660706
8.74920874308162e-06	8.07306943071584e-05	2.90613831625585e-07	3.45026787813575e-06	2.16671106549329e-06	9.53874958254947e-05	10484	0.0282120081088111	0.0917228056713821	0.846344624193197	0.00304666590846712	0.0361710709383523	0.0227148332886016
3.68512517941735e-08	5.85613270845958e-06	2.33358564208267e-08	4.77231316484959e-06	3.39000954554187e-08	1.07225330769796e-05	93262	0.00321160888467631	0.00343680467382191	0.546151983530106	0.00217633802136986	0.445073298500273	0.00316157527442833
5.4892725335991e-05	0.000144487928217832	7.49323971059641e-07	2.53684868850373e-06	2.23303016756939e-07	0.000202890129230143	4929	0.0590574696960495	0.270553947322518	0.712148633184297	0.00369325000631088	0.0125035589366998	0.00110061055017438
2.20103164189656e-08	3.01825761323965e-06	1.1774362800689e-08	2.07678078533633e-06	1.28248701572848e-07	5.25707177936848e-06	190220	0.00157588267018083	0.00418680157751426	0.574132851882465	0.00223971885772946	0.395045164398689	0.0243954632836028
2.42060693088367e-05	0.00020801631778972	7.7406257821044e-07	8.56778899775275e-06	1.30295816226959e-07	0.000241694534490747	4137	0.0699501798320313	0.100151496432632	0.860657930176256	0.00320264825119608	0.0354488322038609	0.000539092936054568
6.3998605908466e-05	0.000514415777406485	1.62984347386291e-06	1.69136714063367e-05	1.28703746520302e-06	0.000598244935660353	1672	0.164334768319884	0.106977263146947	0.859874855168917	0.00272437487843312	0.0282721514184941	0.00215135538720836
1.56133321352694e-05	7.74483246522072e-05	2.58628921661298e-07	1.6500761222624e-06	3.58092877675727e-08	9.50061711191679e-05	10526	0.0281008211333411	0.164340189182925	0.815192568439185	0.00272223286776703	0.0173680941229879	0.000376915387134763
1.2302530446221e-06	2.6007850962024e-05	1.2882423054893e-07	3.50339346566826e-06	2.45367953609558e-07	3.11156896564729e-05	32138	0.00929141765229358	0.0395380291487828	0.835843629023138	0.00414016954054982	0.112592505721289	0.00788566656624032
0.000108238224226895	0.000502278456470025	2.28579072163538e-06	1.36695759153356e-05	6.74016308241862e-07	0.000627146063642133	1595	0.171553352425166	0.172588541173813	0.800895494030621	0.00364475016929982	0.0217964788552605	0.00107473577100609
0.00012554144220944	0.000587709839875611	2.07716265578315e-06	1.2536781512686e-05	2.00708817764422e-06	0.000729872314431164	1370	0.196711731684167	0.172004664003843	0.80522281535456	0.00284592608147087	0.0171766777076024	0.00274991685252299
9.43623060281907e-05	0.000516966189026436	1.67007796947198e-06	1.17971614431435e-05	5.91919336127836e-07	0.00062538765380337	1599	0.171115938503749	0.150886103130299	0.82663318644435	0.00267046840358169	0.0188637581368894	0.000946483884880055
8.47541570573961e-07	2.80195156124701e-05	1.22858878260429e-07	5.22698077564394e-06	3.35097845955603e-07	3.4551994682904e-05	28942	0.0103122379662229	0.0245294541849798	0.810937714873343	0.00355576803562134	0.151278698194237	0.00969836471181808
1.95675798173271e-05	0.000154670006020385	5.67273161377618e-07	5.77211045196639e-06	1.46507961523237e-07	0.000180723477412579	5533	0.0527781460518133	0.108273590667225	0.855837925624261	0.00313890131763331	0.0319389076317354	0.000810674759144709
2.49425838482137e-06	2.59054478680507e-05	1.13786881752658e-07	1.51985618416458e-06	1.15635906128129e-07	3.01489852249175e-05	33169	0.00900405046861619	0.0827310891631578	0.859247754934068	0.00377415295751365	0.0504115204152362	0.00383548253002423
2.15827842643243e-06	2.05753939003836e-05	7.79277093996241e-08	9.55348376808008e-07	4.60482944436548e-08	2.38129967074673e-05	41994	0.00711852647716926	0.0906344738104983	0.864040513386185	0.00327248646430071	0.0401187800319322	0.00193374630708343
9.38053132925458e-07	1.27293238537079e-05	4.34445277730874e-08	7.58109709312224e-07	3.10410380253037e-08	1.4499972261744e-05	68966	0.00434057556935663	0.0646934432695691	0.877886083085299	0.00299618006082049	0.0522835282459391	0.00214076533837246
7.96383558629631e-05	0.000418612317414829	2.13805406643759e-06	1.44812633653886e-05	1.98106899213904e-06	0.000516851059701757	1935	0.14366652231893	0.154083762368442	0.809928333428172	0.00413669281760075	0.0280182522480362	0.00383295913774888
6.04126788122825e-05	0.000360171350708301	1.91346742584516e-06	1.4698595112897e-05	1.10878281031578e-06	0.000438304874869641	2282	0.123238512392592	0.137832550528328	0.821737040491328	0.00436560835973877	0.0335350938482456	0.00252970677235918
6.79953639590765e-07	1.56570923242715e-05	6.22638814621491e-08	1.84402995814821e-06	2.36505167665014e-07	1.84798449711376e-05	54113	0.0055286650842794	0.0367943367843581	0.847252363248999	0.00336928591984373	0.0997860080010557	0.012798006045743
2.83118054727819e-06	8.04191479864692e-05	4.17304939138877e-07	1.52749356794285e-05	5.93709351402905e-08	9.90019400874551e-05	10101	0.0292652813879212	0.0285972228905536	0.812298707635724	0.00421511880242189	0.154289256007864	0.000599694663436334
1.24429726665883e-05	0.000151431083001532	7.64739458813216e-07	1.19880017577634e-05	3.44296686737286e-06	0.00018006976375207	5553	0.0525923307518104	0.0691008440690826	0.840957859033074	0.00424690654820957	0.0665742071737774	0.019120183175857
4.05348135414133e-06	7.27710048862284e-05	3.50519698758727e-07	8.1012294838917e-06	3.0907945531193e-07	8.55853148783321e-05	11684	0.0253498503552774	0.0473618793119328	0.850274430720732	0.0040955589081728	0.0946567702112026	0.00361136084795991
1.65878514983202e-06	2.83213281901288e-05	1.06396392114099e-07	2.33670397174871e-06	6.14701363241265e-07	3.30379150670649e-05	30268	0.00986258083531699	0.0502085300015085	0.857237151092564	0.0032204330054763	0.0707279489945217	0.0186059369059294
1.35467380643068e-05	9.67847132854287e-05	4.94381161082427e-07	4.54440006609032e-06	9.46034865572561e-07	0.000116316267442481	8597	0.0342950341665925	0.116464690297991	0.832082351106129	0.00425031830845932	0.0390693422855711	0.00813329800184984
3.15787578131169e-05	0.000202632671744151	5.20512105054432e-07	4.29985133316155e-06	7.64242441230685e-07	0.000239796035436715	4170	0.0694201917157694	0.131690074673694	0.845020941964775	0.00217064516561535	0.0179312861671407	0.00318705202877459
2.46950333430497e-05	0.000235806969762569	1.1994434476599e-06	1.4758636168052e-05	7.53165124899944e-07	0.00027721324784623	3607	0.079810363511548	0.0890831644407844	0.850633840895549	0.0043267897799936	0.0532392888244598	0.00271691605921274
1.00376991908489e-05	0.00011324437677244	4.22043137106223e-07	6.12966917603396e-06	1.34798448060263e-08	0.000129847268121235	7701	0.0382076554779098	0.0773038919962259	0.87213522787947	0.00325030432455593	0.0472067627199584	0.000103813079790331
2.65285725683777e-06	3.67346668644448e-05	1.45401952398956e-07	2.5899802875021e-06	4.43231968143895e-07	4.25661383293275e-05	23493	0.0126889213687162	0.0623231836609896	0.863002102286904	0.00341590658927065	0.0608460243084263	0.0104127831544097
4.86994807334614e-05	0.000325221415570978	1.19304168160734e-06	1.0265898638065e-05	5.13904695905465e-06	0.000390518883583166	2561	0.110573625231537	0.124704547669051	0.83279305878103	0.0030550166247038	0.0262878418166909	0.013159535108525
6.83806876426283e-07	3.23261239542173e-05	1.02095665104339e-07	6.21490885144642e-06	2.3255577820502e-07	3.95594911253993e-05	25278	0.0117979341818749	0.0172855326742877	0.817152168407499	0.00258081340785469	0.157102851291636	0.00587863421872247
1.23207717296731e-07	1.33365216193234e-05	4.72506225200662e-08	6.58539479244722e-06	6.30649774923595e-07	2.0723024526511e-05	48256	0.00619768639263329	0.00594545053687077	0.64356057689658	0.00228010262013725	0.317781546994866	0.0304323229515461
0.000108650926394569	0.000509003915595907	3.88266099700724e-06	2.34418043365217e-05	1.46972619042059e-06	0.000646449033514426	1547	0.1763399719558	0.168073460956214	0.787384448281565	0.00600613628563898	0.0362624168669262	0.00227353760965564
1.96934835066281e-06	2.95391271462018e-05	8.7786270430831e-08	1.69370530324904e-06	2.97170347236074e-08	3.33196841052681e-05	30012	0.00994627709525409	0.0591046525063377	0.886536830687763	0.00263466694802642	0.050831973613497	0.000891876244376186
7.97861714589912e-07	2.19394992878315e-05	1.16861782699304e-07	4.13404916821953e-06	4.12961947811009e-07	2.74012339011513e-05	36495	0.00818678702288178	0.0291177294229947	0.800675596105536	0.00426483650776012	0.150870912716301	0.0150709252474086
4.59622142205121e-05	0.000149297300845226	5.67574135756993e-07	2.37152411266994e-06	9.04663303712023e-09	0.000198207659947202	5045	0.057734495025741	0.231889192540567	0.753236786534866	0.00286353280144764	0.0119648459262455	4.56421968733702e-05
4.02770868282396e-07	1.33032068565604e-05	5.73213663868152e-08	2.43528072573304e-06	2.01653925387584e-07	1.64002337423503e-05	60975	0.00490802655098954	0.0245588492584909	0.811159588671447	0.00349515545249788	0.148490610804188	0.0122957958133763
1.73500757104255e-06	2.81664202876403e-05	1.42230851826057e-07	2.9700635074121e-06	6.34112930707729e-08	3.30771335109917e-05	30232	0.0098742306465619	0.0524533835577378	0.851537521480825	0.00429997514079605	0.0897920464125202	0.00191707340812047
6.97668147145676e-06	7.85967286803464e-05	3.54818183878314e-07	5.14384948771092e-06	2.01273358143185e-07	9.12733511815356e-05	10956	0.0270117326143661	0.0764372227067754	0.861113651059263	0.00388742364869028	0.0563565314642628	0.00220517112100845
1.9525689012058e-07	1.61707203035339e-05	5.92112646936286e-08	6.31322960115232e-06	1.42696210909638e-06	2.41653801685968e-05	41382	0.00722348595008082	0.00808002558860291	0.669168876744921	0.00245025173535545	0.26125099448493	0.0590498514461911
2.28153779143543e-06	4.07140591803229e-05	2.24695812946352e-07	5.15904674739734e-06	3.69702332303108e-08	4.84163097653324e-05	20654	0.0144202621102822	0.0471233310116726	0.840916199058928	0.00464091158610443	0.106555967862949	0.000763590480346411
7.25491845372673e-05	0.000490328968873128	2.16609865838552e-06	1.88850605371525e-05	6.07458611355722e-06	0.00059000389871949	1695	0.162264956626558	0.122963907009299	0.83106055729006	0.00367132939813906	0.0320083656703617	0.0102958406321401
2.39587824161061e-07	2.31850056586959e-05	1.04702296656294e-07	1.30561744146421e-05	9.90918137857715e-07	3.7576388332013e-05	26612	0.0112098246916658	0.00637602054897184	0.617009954598098	0.00278638531545869	0.347456873696372	0.0263707658410989
3.58684734784323e-06	2.6673645512746e-05	9.61022436840535e-08	9.19037332187477e-07	3.95153961753939e-08	3.13151478326362e-05	31933	0.00935069920722531	0.114540329396276	0.851780922616215	0.00306887402217201	0.0293480119301774	0.00126186203515896
3.68493531690868e-06	5.17811598427863e-05	2.01600757405801e-07	3.64495917672353e-06	1.18062068780053e-06	6.04932757816248e-05	16531	0.0179848388285807	0.0609147920871562	0.855982076912342	0.00333261432450048	0.0602539559914311	0.0195165606845704
1.10106448698843e-06	2.68468697145668e-05	1.58173985867301e-07	4.96183954909098e-06	6.05210677229499e-08	3.31284688042365e-05	30186	0.0098894795529415	0.033236202176891	0.810386675979834	0.00477456373857744	0.149775698309862	0.00182685979483635
5.08921210657131e-06	2.65254952677245e-05	8.76820242325821e-08	5.87662090197496e-07	3.52568329344398e-08	3.23253083216604e-05	30936	0.00965087770704087	0.157437387941669	0.820579807121298	0.00271248841186856	0.0181796283070166	0.0010906882181481
2.20681677793493e-06	3.53374387208246e-05	1.41752149683362e-07	2.9200280987208e-06	3.76330891101629e-07	4.09823666382653e-05	24401	0.0122196877008335	0.0538479584991664	0.862259591612505	0.00345885709662771	0.0712508412336141	0.00918275155808714
6.56468972365649e-06	8.31326321891306e-05	3.45310728389289e-07	5.62816831201775e-06	4.84892671208238e-07	9.61556936244024e-05	10400	0.0284359613690566	0.0682714613790743	0.864562763322766	0.00359116257575054	0.0585318258324064	0.00504278689000255
9.22584891209558e-07	3.7194264228153e-05	1.79532581290311e-07	9.31978594063979e-06	4.88955120900324e-07	4.8105122762193e-05	20788	0.0143282434927214	0.0191785165120635	0.773187180334667	0.0037320886213684	0.193737909925145	0.0101643046067561
1.35040824845126e-07	3.73946759377868e-06	2.14470957744589e-08	7.63663844051673e-07	5.45435828391977e-08	4.71416294128914e-06	212127	0.00141325263252767	0.0286457694668053	0.793241056864294	0.00454950243374362	0.161993519011212	0.0115701522239454
2.97747103066529e-05	0.000180962345297866	5.88875090347474e-07	4.60663914551608e-06	3.48318429363018e-06	0.000219415754134012	4558	0.063711804562275	0.135699965684631	0.82474636341445	0.00268383231036276	0.0209950245537177	0.0158748140368387
0.00013008192610051	0.000395325315321713	1.97756180193752e-06	7.73625938069737e-06	1.2988847231377e-06	0.000536419947327996	1864	0.148681675997451	0.242500165678908	0.736969826142557	0.00368659258811703	0.0144220203205214	0.00242139526989567
2.0331362750362e-06	1.89660354670477e-05	8.98901658001157e-08	1.07830816701931e-06	2.93731469449293e-07	2.24611015443527e-05	44521	0.00671575398930224	0.0905181017512199	0.844394716331993	0.0040020372831054	0.048007804287338	0.013077340346344
0.000152411546964641	0.000651479188310418	2.04292901328338e-06	1.12587714273076e-05	1.99102934412871e-06	0.000819183465059779	1221	0.217964977595689	0.186053007006823	0.795278733150305	0.00249386016737325	0.0137438948752292	0.00243050480026891
1.04077905334099e-05	9.05403731688495e-05	4.27168999620964e-07	4.78154367782727e-06	2.87059660584299e-07	0.000106443936040292	9395	0.0314303471829737	0.0977772047951161	0.850592119541479	0.00401308910128304	0.044920771024639	0.00269681553748293
1.76996494890711e-06	5.65284542874678e-05	3.00415000050479e-07	1.23580309919148e-05	1.50713848366709e-06	7.24640037120073e-05	13800	0.0215053784674323	0.02442543688231	0.780090132917967	0.00414571352204626	0.170540273223505	0.020798443454172
1.20524397064868e-05	0.000152875935394689	5.93710676397018e-07	9.70117368424612e-06	9.86761921799203e-07	0.000176210021383618	5675	0.0514944748300458	0.0683981513188064	0.867577985600889	0.00336933547669506	0.0550546081776257	0.00559991942598415
3.47266606766413e-05	0.000187084681751269	7.3609142746733e-07	5.1037255570181e-06	1.01084045114324e-06	0.000228661999863539	4373	0.0663059314122852	0.151868962474593	0.818171282779463	0.00321912441904039	0.0223199550430937	0.00442067528380967
1.36634392106e-07	8.46906205021942e-06	2.57123425856947e-08	2.05016346415119e-06	2.17024914712582e-07	1.08985971637749e-05	91755	0.00326425765472083	0.0125368788342916	0.777078180150485	0.00235923414723119	0.188112601405765	0.0199131054622274
1.54422617299999e-06	4.59186889969276e-05	2.35833179011114e-07	9.02855505864508e-06	2.1680457576294e-06	5.88953491652132e-05	16979	0.0175139414096573	0.0262198322089598	0.779665791064699	0.00400427508035575	0.15329826865137	0.0368118329946155
6.76453524683531e-05	0.000532527898584707	1.78279158192864e-06	1.8120845774272e-05	8.36755365589534e-07	0.00062091364377485	1611	0.17000196622897	0.108944863986403	0.857652113017196	0.00287123918084671	0.0291841642649469	0.00134761955060686
5.81164381984016e-06	9.84500286880162e-05	3.39014008915258e-07	7.39609014268932e-06	1.68737671550282e-06	0.000113684153374964	8796	0.0335320915572074	0.0511209667073972	0.865996058072395	0.00298206917016033	0.0650582330353013	0.014842673014746
1.14811983350335e-05	5.35100881876796e-05	1.89836145117262e-07	1.13783552426277e-06	4.96716740758214e-09	6.63239253595006e-05	15078	0.0197011819980194	0.173107943668911	0.806799173867269	0.00286225738431914	0.0171557325368677	7.4892542633118e-05
5.91861674817822e-07	1.07119074820609e-05	5.7505465175358e-08	1.3383932678696e-06	2.84719708960368e-08	1.27281398608197e-05	78566	0.00381118518746615	0.0465002491557871	0.841592534273978	0.00451797873091996	0.105152306818178	0.00223693102113691
1.11039440382373e-05	0.000154605424659306	6.9997551135732e-07	1.25575802018238e-05	2.44846001127166e-06	0.000181415384421996	5512	0.052974778079534	0.0612072899639429	0.852217826795072	0.00385841318578078	0.0692200401957818	0.0134964298594226
5.02593787574531e-06	0.000129163195992781	6.73650427405908e-07	2.23326967677668e-05	9.21122480246968e-07	0.000158116603543946	6324	0.046331098877741	0.0317862752114354	0.816885722927145	0.00426046608836166	0.141241945926063	0.00582558984699513
1.10335398440116e-05	0.000172822235596102	9.3073430387604e-07	1.87944094677168e-05	2.55425264330355e-07	0.000203836344476037	4906	0.0593245863538039	0.0541294040195502	0.847847993155211	0.00456608612300471	0.0922034268031442	0.00125308989909002
4.26597931180915e-06	0.000112544189254485	5.61052229621105e-07	1.90870756755301e-05	2.72558582164634e-07	0.00013673085505361	7314	0.0401920446769679	0.0311998291105292	0.823107477901445	0.00410333299971778	0.139595965139298	0.00199339484901026
1.84679836258119e-07	1.35649302971644e-05	4.57463818634461e-08	4.32444468379185e-06	1.36240042249883e-07	1.82560412413277e-05	54776	0.00546189169798894	0.0101160943830497	0.74303788635492	0.00250582156661031	0.236877460267906	0.00746273742751332
2.44767261257286e-05	0.000304702836848481	1.20098733505561e-06	1.92955644415557e-05	1.12792700899156e-06	0.000350804041759813	2851	0.0999092400627405	0.0697732158470604	0.868584168300729	0.00342352764532257	0.0550038259102127	0.00321526229667509
1.76652749918966e-05	0.000214470952369024	9.08967198820442e-07	1.42255669569375e-05	1.43447141363077e-06	0.00024870523293031	4021	0.0719046926295978	0.0710289638209849	0.862349978896994	0.00365479723973137	0.0571985027790856	0.00576775726320455
8.53036737065083e-06	6.06198986619128e-05	1.62723535741536e-07	1.48740289877502e-06	3.6871545753773e-07	7.11691079246179e-05	14051	0.0211251627464518	0.119860535271654	0.851772636044858	0.00228643495031429	0.0208995579985417	0.00518083573463183
9.23611832290776e-05	0.00037932425904823	1.25568410239376e-06	6.64081706258524e-06	8.13164343017143e-07	0.000480395107785303	2082	0.134244861451554	0.192260873877082	0.789608913373356	0.00261385697323742	0.0138236567253993	0.00169269905092489
5.75392627292023e-06	5.16020357974997e-05	2.14274578784391e-07	2.47182285367487e-06	5.86899236314832e-08	6.01007494265107e-05	16639	0.0178691849960027	0.0957380120518457	0.858592218730934	0.00356525635418905	0.0411279872091668	0.000976525653864723
9.12204244953187e-07	1.43911410604427e-05	5.98120395221524e-08	1.21348451757862e-06	2.71433020295843e-07	1.68480748827925e-05	59354	0.00504171272993714	0.0541429362879227	0.854171242741855	0.00355008153383983	0.0720251142056583	0.0161106252307239
2.22713901289601e-05	0.000185712523343785	9.75391956408335e-07	1.04733756235652e-05	6.45617718550607e-07	0.000220078298771269	4544	0.0638979267811728	0.101197574923583	0.843847505095442	0.00443202242953575	0.0475893156301174	0.00293358192132159
1.23470463415959e-08	1.82639768298363e-06	5.94385235232678e-09	1.13073656954236e-06	4.63362144965266e-08	3.02176136571644e-06	330933	0.000906119005385175	0.00408604282312958	0.604414929552388	0.00196701580070586	0.374197837847554	0.0153341739762235
2.83294636384527e-05	0.000222767481672749	1.05980132253161e-06	1.07334826742603e-05	4.21802478915479e-07	0.000263312031786909	3798	0.0759637821913032	0.107588944744382	0.846020898327306	0.00402488756529468	0.0407633582158014	0.00160191114721576
7.70139068234827e-06	0.000144678647545681	7.94051810520171e-07	1.9231196286388e-05	1.08811921671671e-06	0.000173493405541654	5764	0.0507210069076304	0.0443901061155851	0.833914390544054	0.00457684145423917	0.110846843004478	0.0062718188816431
4.91115719012982e-06	0.00012952999296018	5.37652854802558e-07	1.82943353452058e-05	8.01746201171402e-06	0.000161290600362032	6200	0.0472388942037205	0.0304491221379688	0.803084573245046	0.00333344195877346	0.113424683795227	0.0497081788629845
1.69694202147185e-05	0.000115761102940934	3.89596688653134e-07	3.41976836453855e-06	3.78366079086024e-07	0.00013691825428793	7304	0.040246010726642	0.123938333153393	0.845476036361784	0.00284546929610888	0.0249767160874473	0.0027634451012671
8.94793459572874e-06	6.60946938838751e-05	3.47203970676324e-07	3.29900893717495e-06	9.36329862944295e-08	7.87824743737496e-05	12693	0.0233585385514994	0.113577729905754	0.83895173906721	0.00440712193208307	0.0418749088981925	0.00118850019675985
4.42328322382541e-05	0.000300692695831475	1.26339944402303e-06	1.10649575613735e-05	3.60464084349043e-06	0.000360858525918616	2771	0.102621097506665	0.122576658333493	0.833270310202647	0.00350109351249736	0.030662868594295	0.00998906935706814
7.83550153720266e-05	0.000254514584679198	1.07784232965181e-06	4.50508507464732e-06	1.50105485427675e-08	0.000338467538004067	2954	0.0965707235470075	0.231499350969029	0.751961580067806	0.00318447770798882	0.0133102426933279	4.4348561848159e-05
1.17693211603746e-05	0.000107505583763903	6.12129813847145e-07	7.19600637786302e-06	2.73471269299181e-07	0.000127356512385287	7852	0.0374886174598175	0.0924124015328661	0.844131028326768	0.00480642726769471	0.0565028536278787	0.00214728924479227
4.18921129933635e-07	1.26102700811837e-05	4.49487922337428e-08	1.74027856238112e-06	2.94171677222689e-07	1.51085902429548e-05	66188	0.00452235453352789	0.0277273473697507	0.834642403983644	0.00297504873128071	0.115184708460315	0.0194704914550093
3.03702490691949e-07	7.13933495982913e-06	2.6154165031625e-08	7.90618826286521e-07	6.13030802197315e-08	8.32111352205896e-06	120176	0.00249323116617839	0.0364978184574511	0.857978315150133	0.00314310878733853	0.0950135849235346	0.00736717268154308
1.57644175945376e-07	1.4164187941449e-05	6.75214702187563e-08	7.80998562924534e-06	6.96030238151106e-07	2.28953694550096e-05	43677	0.00684515393680751	0.00688541743146595	0.618648586094331	0.00294913215318228	0.341116383581069	0.0304004807399521
1.90081098001031e-07	4.9462056174609e-06	1.41677073130285e-08	4.74059523404214e-07	3.54901048127857e-08	5.66000405099195e-06	176678	0.00169656522405903	0.0335832088260993	0.87388729281811	0.00250312670898981	0.0837560395952599	0.00627033205154082
2.14321232607206e-06	2.73365295779797e-05	1.32963010280616e-07	2.18124193666454e-06	2.90915599590167e-07	3.20848624505871e-05	31167	0.00957943522233173	0.0667982394929308	0.852007067821464	0.00414410410782929	0.0679835215134179	0.00906706706435775
3.54979232909247e-06	2.24013364547078e-05	6.65786558655906e-08	5.40270880602649e-07	2.18278487729367e-08	2.65798061690415e-05	37623	0.00794233944350398	0.133552227827269	0.842795327860574	0.00250485859235262	0.0203263664590573	0.000821219260746922
3.4147440349041e-06	2.62419478896778e-05	1.03844892085051e-07	1.02625325175187e-06	2.96503243925259e-07	3.10832933123441e-05	32172	0.0092817887051958	0.10985785838684	0.844246059321403	0.00334085873853692	0.0330162329145579	0.00953899063866277
4.69667723579213e-05	0.000367902139787817	1.1745675424634e-06	1.18636197254118e-05	2.17300206310309e-06	0.000430080101476716	2325	0.121071549830644	0.109204709068513	0.855427020512211	0.00273104367867851	0.0275846747726228	0.00505255196797505
3.95076970799668e-05	0.000287348247570031	1.21901979179321e-06	1.14231794915488e-05	2.44176945303584e-07	0.000339742320878644	2943	0.0969162774969201	0.11628724080589	0.845782906371186	0.00358807165572006	0.0336230689835936	0.000718712183610484
0.000283529574329277	0.000641965686897201	2.97156502681074e-06	8.6630733195155e-06	3.03027333489869e-07	0.000937432926906294	1067	0.245244767442231	0.302453184853425	0.684812394008614	0.00316989615098914	0.00924127270428326	0.000323252282688551
7.75166257128121e-07	1.76659940404963e-05	8.98483193439797e-08	2.6337304807571e-06	1.23378202500218e-07	2.12881173002257e-05	46975	0.00636615280284836	0.0364130959161852	0.829852343979192	0.00422058550678068	0.123718337493808	0.00579563710403409
2.30802736139687e-06	4.28086116146878e-05	1.47259906715019e-07	3.51449164939072e-06	1.41135035407041e-07	4.89195255675974e-05	20442	0.0145690459099904	0.047180084733398	0.87508231361595	0.00301024805548316	0.0718423085386297	0.00288504505653922
7.48621306076655e-07	3.10683233865748e-05	1.22403051631649e-07	6.53957780236003e-06	6.65874481904166e-07	3.91448000285473e-05	25546	0.011674982115956	0.0191244125792111	0.793676896137353	0.00312693005309475	0.167061213688431	0.0170105475419101
2.26914983534752e-05	0.000299507360864284	1.13134219363956e-06	1.92755142500692e-05	1.2076660620341e-06	0.000343813381723502	2909	0.0980189335109539	0.0659994623819614	0.871133518314161	0.00329057056467161	0.0560638860344613	0.00351256270474462
3.30525732196387e-06	9.48246720705752e-05	2.51294028267724e-07	9.29451808010795e-06	4.99879092210675e-07	0.000108175620593125	9244	0.0319334476094179	0.0305545492028721	0.876580800282474	0.00232301905817487	0.0859206356214667	0.00462099583501204
2.29821827963819e-05	0.000121332185802626	6.48069967248741e-07	4.40176879157433e-06	1.42911999906946e-06	0.0001507933273569	6632	0.0442332770371929	0.152408486497465	0.8046256948456	0.00429773636942752	0.0291907398604989	0.00947734242700935
7.43315315116727e-06	0.000171281262203214	6.82131151955436e-07	2.02894177170199e-05	3.43111986568764e-07	0.000200029076209925	4999	0.0582493341807933	0.0371603633432091	0.85628182386574	0.00341015998713886	0.101432342244718	0.00171531055919429
3.46887202763007e-06	2.60358573564936e-05	9.96693323092386e-08	9.61997439471301e-07	1.25312373498791e-08	3.05789273932541e-05	32702	0.00913186739058802	0.113439951081977	0.851431347531087	0.00325941230794204	0.0314594893110451	0.000409799767948811
3.71272273715668e-06	5.34887075557747e-05	2.14107374209755e-07	3.96898023392425e-06	1.11160545483712e-08	6.13956339556138e-05	16288	0.0182506578698409	0.0604720970849622	0.871213539295719	0.0034873387636089	0.0646459687474461	0.000181056108263457
1.19069797501822e-05	0.000146355958352685	7.30628585920597e-07	1.15672017709941e-05	7.92082848357356e-07	0.000171352851308139	5836	0.0501111109908955	0.0694880748075222	0.854120355951924	0.00426388344484988	0.0675051607410553	0.00462252505464864
6.25092803342141e-06	3.42201921123486e-05	1.11709975903779e-07	7.86421380745004e-07	3.23419545574088e-08	4.14015934569762e-05	24154	0.0123439162052666	0.15098278861941	0.826542875648243	0.0026982047447006	0.0189949544227625	0.000781176564883137
4.43073195496663e-05	0.000355556987255581	1.09748930998242e-06	1.13558313861913e-05	1.9318237254121e-06	0.000414249451226833	2414	0.116885648062464	0.106958064563385	0.858316133437402	0.00264934402865741	0.0274130269878696	0.00466343098268651
3.42009288943766e-06	8.95317664912886e-05	3.57166192268863e-07	1.20495537460467e-05	2.60987233706215e-06	0.000107968451656104	9262	0.0318732732407108	0.0316767799943189	0.829240070761235	0.00330806070468151	0.11160254279117	0.0241725457485951
3.41419190222137e-06	5.08543382740239e-05	3.08303022885906e-07	5.90865888506891e-06	8.25277775749477e-08	6.05680198617751e-05	16510	0.0180068598606027	0.0563695479894018	0.839623589975054	0.00509019485182936	0.0975541036103428	0.00136256357337235
1.0016404783809e-05	8.26361114312182e-05	2.89903341241683e-07	3.07716390900705e-06	4.07364574859961e-07	9.64269480401359e-05	10371	0.0285150280760422	0.103875576147446	0.856981508912037	0.00300645563438362	0.0319118666674614	0.00422459263867195
7.21125686877334e-05	0.000239380701727325	1.09788888862651e-06	4.68947106148065e-06	3.11282678197117e-07	0.000317591913043363	3149	0.0908932062305995	0.227060468878776	0.753736766888775	0.00345691701689081	0.0147657130704092	0.000980134145149392
1.34898303413143e-08	2.30848358230973e-06	1.23495297205693e-08	2.71822509703351e-06	3.82569125258443e-07	5.43511716466356e-06	183989	0.00162921097304458	0.00248197599658358	0.424734833191517	0.00227217359744512	0.500122631156152	0.070388386058302
9.31762239248521e-06	6.56209691376698e-05	2.62063880248555e-07	2.37404235312514e-06	8.39549642730693e-08	7.76586527278018e-05	12877	0.0230291860280387	0.119981767197842	0.844992371522015	0.00337456125033619	0.0305702232750071	0.00108107675479945
4.48409797207129e-05	0.000433230487257937	1.79997669980789e-06	2.24531828319585e-05	8.54948772081554e-08	0.000502410121387624	1990	0.139946697059773	0.0892517443654699	0.862304457683659	0.0035826839929826	0.0446909444617562	0.000170169496132013
8.4242271621575e-08	1.41935149741094e-05	6.70246654839052e-08	1.45537122790374e-05	2.96517248617663e-07	2.91950114388699e-05	34252	0.00872038621503346	0.00288550226458948	0.48616233646041	0.00229575746610838	0.498499968376814	0.0101564354320781
2.37696527854199e-08	8.16901492486364e-06	4.0494599509805e-08	1.79434628924942e-05	1.54462065814474e-06	2.77213627277978e-05	36073	0.00828203747422551	0.000857448929146064	0.29468302136071	0.00146077232592894	0.647279250615673	0.0557195067685422
1.4269853463092e-05	0.000124823873214539	6.09044442282642e-07	6.85714692847106e-06	1.47450688634193e-06	0.000148034424934727	6755	0.0434417711291598	0.0963955071219683	0.843208417701343	0.00411420818199002	0.0463212994645981	0.00996056753010044
1.38939765907842e-06	3.05496824837823e-05	9.513126697125e-08	2.69115128259036e-06	6.78671019462134e-07	3.54040337118845e-05	28245	0.0105651902637699	0.03924404971437	0.862887057796676	0.00268701774903452	0.0760125612943078	0.0191693134456122
3.58972098127047e-05	0.000196644041063573	7.38769942129368e-07	5.20881954800139e-06	6.95287854709982e-07	0.000239184128221118	4181	0.0692493065562706	0.150081905850872	0.822145024948234	0.00308870804941705	0.0217774464666234	0.00290691468485405
1.51229468157171e-05	0.000166517830084011	6.14477367893495e-07	8.71502948579288e-06	2.01507013446611e-06	0.00019298535388788	5182	0.0562568091017971	0.0783631841020597	0.862852163282574	0.00318406218665946	0.0451590201547424	0.010441570273964
4.97728990311806e-06	6.99335130428998e-05	4.06530162343105e-07	7.35111439713846e-06	2.07532229740863e-07	8.28759797352403e-05	12066	0.0245572653614035	0.0600570867339216	0.84383331897026	0.00490528333591744	0.0887001809284511	0.00250413003145007
7.7172193825209e-06	9.59695619005256e-05	3.59674623813725e-07	5.75762481465327e-06	1.09849750817283e-06	0.000110902578229686	9017	0.0327251733830807	0.0695855723618801	0.86535014273308	0.00324315836074447	0.0519160591805978	0.00990506736369797
2.43289335402936e-07	1.57763353131562e-05	3.78214918338703e-08	3.15652763099162e-06	1.54687437333557e-06	2.07608481447202e-05	48168	0.00620896332235266	0.0117186607072606	0.759908034738377	0.00182177007269758	0.15204232548632	0.0745092089953448
7.24598799964269e-06	3.31689930192106e-05	1.17287199220323e-07	6.90391330161714e-07	2.38850849684081e-07	4.14615103979194e-05	24119	0.012361669980649	0.174764207335927	0.799994807253212	0.00282882119089923	0.0166513791595098	0.00576078506045131
0.000157538700878025	0.000578927099409068	2.93152709656686e-06	1.38802137250274e-05	2.15451455194183e-06	0.000755432055660629	1324	0.202852271350767	0.208541191358707	0.766352308021658	0.00388059663949953	0.0183738744219546	0.00285202955818138
2.17611778031047e-05	0.000105183252006595	4.76440041790579e-07	2.96234951981418e-06	2.40697938911569e-08	0.000130407289165196	7668	0.0383692501167963	0.166870870044222	0.806574944390972	0.00365347707816423	0.0227161344950708	0.00018457399157087
2.22020622211576e-05	0.000188082267793682	5.21333959616253e-07	5.68730396856196e-06	4.00626196453117e-07	0.000216893594139471	4611	0.0630029411852496	0.102363844857865	0.867163774660574	0.00240363926691636	0.0262216318150217	0.00184710939962338
8.36229272678128e-08	6.85140175364372e-06	1.92747875187693e-08	2.03156676890615e-06	6.25047253654873e-07	9.61091349099132e-06	104048	0.00287913522033589	0.00870083029528835	0.712877268125013	0.00200551045817199	0.211381235593309	0.0650351555282184
1.7880520814913e-05	0.000167400188383567	6.07961087716788e-07	7.32949988796353e-06	5.70110815182145e-09	0.000193223871282312	5175	0.056324349477764	0.0925378458481894	0.866353558039342	0.00314640775843125	0.0379326831582558	2.95051957813835e-05
4.27904623055465e-05	0.000489491883171635	1.82690163895018e-06	2.70214470309283e-05	8.78881537096469e-06	0.000569919509518025	1755	0.157199153457353	0.0750815888751273	0.858878973252896	0.00320554325380995	0.0474127426411146	0.0154211519770525
5.03652534344849e-05	0.000364297803717387	1.72145796588382e-06	1.60512521788652e-05	4.64656372882839e-06	0.000437082331025449	2288	0.12291674874895	0.115230586686773	0.833476390735583	0.003938521060426	0.0367236354331849	0.0106308660840327
1.39532972016856e-07	1.23822587710013e-05	5.36998819764171e-08	6.13360429083636e-06	4.68736272978536e-07	1.91778321888095e-05	52144	0.00573688568781872	0.00727574267222317	0.645654766873313	0.00280010177624517	0.319827821541551	0.0244415671366678
2.63240910735966e-05	9.27666432417438e-05	4.57328583144151e-07	2.07277545711879e-06	2.00556651581185e-07	0.000121821395007184	8209	0.0358888061931432	0.216087585206556	0.761497134688639	0.00375409084025987	0.0170148721166471	0.00164631714789801
3.62819469004133e-06	6.29637307875942e-05	4.27220472247934e-07	9.54259714602971e-06	5.56680994174905e-07	7.71184240900881e-05	12967	0.0228708246567559	0.0470470543563358	0.816455101754171	0.00553979774987186	0.123739524745504	0.00721852139411721
8.00246828964801e-06	9.8781132660523e-05	3.84170976193343e-07	6.10445359990194e-06	3.29498247900442e-06	0.000116567208005271	8579	0.0343677402601225	0.0686511106046752	0.847417848903583	0.00329570367831039	0.052368532320221	0.0282668044932108
9.39005169870639e-05	0.000255980022892888	1.220901388396e-06	4.28217187529896e-06	5.31036034102946e-08	0.000355436716747057	2813	0.101159760842267	0.264183503174455	0.720184524647895	0.00343493322684735	0.0120476351303524	0.000149403820450225
7.60481811977763e-10	8.26135864342094e-07	3.5094641580965e-09	4.90609345638266e-06	3.04307736380912e-07	6.04080700307575e-06	165541	0.00181060644553621	0.000125890764527083	0.136759188618583	0.000580959490397494	0.812158616205529	0.0503753449209634
1.27833234951187e-06	3.04165370376832e-05	1.26468470349795e-07	3.87173355141018e-06	1.30835218732983e-07	3.58239066276881e-05	27914	0.0106898179164707	0.0356837785112987	0.849056953888287	0.003530281375065	0.108076810037735	0.00365217618761492
1.91286681021923e-05	0.00024132248107804	1.14806623421293e-06	1.8678691950538e-05	3.56296071026223e-06	0.000283840868075246	3523	0.0816386584433756	0.0673922266088945	0.850203435165883	0.00404475311112907	0.065806915252198	0.0125526698618949
2.20565422679456e-06	7.60130651481268e-05	2.88587834112912e-07	1.28206881747148e-05	4.20002185458309e-06	9.55280172383322e-05	10468	0.0282529782626367	0.0230890820364427	0.795714883922298	0.00302097586086096	0.134208670349858	0.0439663878305407
1.01392619301433e-08	3.46778497736631e-06	1.60483947217378e-08	7.06535524315036e-06	2.90835352208951e-08	1.05884114123894e-05	94443	0.00317150037492986	0.000957581032248087	0.327507578078112	0.00151565651321025	0.667272451737493	0.00274673263893624
1.53079117884669e-05	0.000113832386007775	5.54652674588377e-07	5.30739039334249e-06	7.38020037727759e-07	0.0001357403609019	7367	0.0399067581767425	0.112773471992829	0.838603826094448	0.00408612936420012	0.0390995747917463	0.0054369977567772
6.28895306206874e-07	2.09609915836903e-05	7.03075748633808e-08	3.0149640409678e-06	2.19225175052987e-06	2.68674102562583e-05	37220	0.00802793398963264	0.0234073660322503	0.780164198326776	0.00261683482675834	0.112216399430069	0.0815952013841464
5.52859559553209e-07	2.14009124399695e-05	7.92480668302988e-08	3.94737866812836e-06	4.80479704244231e-07	2.64608784387256e-05	37792	0.00790694292354766	0.0208934696115038	0.808775585040638	0.00299491443618588	0.149177914757031	0.0181581161546416
1.05894328058859e-05	9.08501168261162e-05	4.95751514917387e-07	5.47264685481773e-06	4.23211004116111e-07	0.000107831159005853	9274	0.0318333931111443	0.0982038299830488	0.842521935808783	0.00459747923965536	0.0507519988217938	0.0039247561467195
1.65199525101178e-05	0.000155061597817194	4.9683380648041e-07	6.00456197925599e-06	2.53677552788241e-08	0.000178108313868327	5615	0.0520345789815472	0.0927522817510407	0.870602805952275	0.00278950373337268	0.0337129797528435	0.000142428810468545
4.96686502408561e-06	0.00015604518554386	6.31284053242898e-07	2.56257800460287e-05	8.33883890146822e-06	0.000195607953568686	5112	0.056999179439884	0.0253919379732253	0.797744583985265	0.00322729235558016	0.13100581841643	0.0426303672694992
1.08741605328734e-07	6.62348088174669e-06	3.28643802092293e-08	2.57474646005367e-06	1.5949357644964e-07	9.49932690378797e-06	105271	0.00284575474836668	0.0114472958379158	0.697257916148301	0.00345965356725688	0.271045147317434	0.0167899871290923
2.68278758500836e-05	0.000201951898283188	7.3511777477761e-07	7.12560853699877e-06	1.19364806880043e-06	0.000237834148513848	4205	0.068872191886971	0.112800773218324	0.84912910759503	0.00309088404407497	0.0299604097288993	0.00501882541367236
1.84078675229498e-06	7.47889325261187e-05	3.08939362140229e-07	1.61872101179766e-05	2.42806247251524e-06	9.55539312310457e-05	10465	0.0282605335086783	0.0192643748779318	0.78268817999002	0.00323314130732335	0.169403915772304	0.0254103880524212
7.87164892053587e-07	2.36538671452755e-05	1.01077511409903e-07	3.90789264037558e-06	4.40045835666153e-07	2.88900480247807e-05	34614	0.00862968822747134	0.0272469222404335	0.818754857208481	0.00349869655194767	0.135267779306685	0.0152317446924526
2.89641348085731e-06	2.71739171713595e-05	1.04836038048539e-07	1.26490171455116e-06	2.58455474250788e-07	3.16985238790673e-05	31547	0.00946463360854488	0.0913737652865915	0.857261280526198	0.00330728454260198	0.039904120437181	0.00815354920742739
3.15389216930007e-07	2.88102986147431e-05	1.19522575533346e-07	1.40746172404512e-05	5.56412859331056e-06	4.88839562409682e-05	20457	0.0145585300049854	0.00645179402778551	0.589361026196936	0.0024450266452284	0.287918947702838	0.113823205427212
8.97457073724168e-06	8.59697131668657e-05	3.29287579380618e-07	4.05889269594589e-06	9.86333422592857e-07	0.000100318797602027	9968	0.0296487396471731	0.0894605094136452	0.856965147328768	0.00328241154451363	0.0404599416357428	0.00983199007733054
1.9517760209323e-06	4.35468643730744e-05	1.37605953243925e-07	3.95119934791953e-06	6.81512606115704e-07	5.02689583012859e-05	19893	0.0149679167846951	0.0388266653395595	0.866277437301908	0.00273739416717543	0.0786011781711909	0.013557325020166
5.0954082204842e-05	0.000359481222572933	1.16868417345982e-06	1.06277238084496e-05	1.9368917508234e-06	0.000424168604510508	2358	0.119510764744122	0.120126953440232	0.847496063476399	0.00275523497267904	0.0250554229979232	0.00456632511276637
1.55516491799637e-07	1.32037859896555e-05	5.60955983299175e-08	6.13027981095436e-06	1.42686375055707e-07	1.96883642657952e-05	50791	0.00588915794949652	0.00789890362145611	0.670639054184641	0.002849175156078	0.311365623278546	0.00724724375927957
1.57004182335531e-06	5.1255479663426e-05	1.94774610334985e-07	8.18899790146702e-06	1.67675059829675e-07	6.1376969058413e-05	16293	0.0182451602418059	0.0255803088266071	0.835093039779232	0.00317341526183244	0.133421347243027	0.00273188888930141
2.90299087720147e-05	0.000270032314279852	1.67434461520817e-06	2.00746034332724e-05	1.61719022175453e-06	0.000322428361322102	3101	0.0922117257924613	0.0900352210115108	0.837495539079123	0.00519291978020359	0.0622606626506351	0.00501565747852738
7.41386885421563e-06	5.41297955830855e-05	2.63076870182664e-07	2.470524093912e-06	5.02856451770095e-07	6.47801218531659e-05	15437	0.0192470304417172	0.11444666422549	0.835592679275581	0.00406107402482151	0.0381370708056373	0.00776251166846979
6.9114819630801e-06	8.26871143708427e-05	3.50966951898386e-07	5.40387137633375e-06	7.29418267607358e-07	9.60828529297623e-05	10408	0.028414728276284	0.0719325223214643	0.860581382104546	0.00365275323532438	0.0562417872862709	0.00759155505239391
2.61389999942511e-05	9.04185586369893e-05	2.72084543934081e-07	1.21046513155801e-06	1.04292162354716e-07	0.000118144400469087	8464	0.0348245821623928	0.221246202870956	0.765322421358832	0.00230298298399061	0.0102456411539769	0.000882751632245192
5.08240441267182e-09	9.31695870396113e-07	3.81842670391015e-09	9.00134779959625e-07	5.25858495449339e-07	2.36658997692166e-06	422549	0.000709725858550114	0.00214756441218548	0.393687068517047	0.00161347201718354	0.380350964356941	0.222200930696643
1.00714691550453e-05	6.59097767414373e-05	1.90396207900035e-07	1.60267819781702e-06	6.75849783282024e-07	7.84501700854817e-05	12747	0.0232611633988461	0.1283804629623	0.840148296295852	0.00242696998225209	0.0204292507724419	0.00861501998715359
4.30470047805631e-06	8.70809989299648e-05	4.26982615229457e-07	1.11249404074686e-05	3.64106471010332e-06	0.000106578687140822	9383	0.0314695053102547	0.0403898808808604	0.817058281220003	0.00400626641858785	0.104382411774028	0.0341631597065216
3.90461303057359e-06	3.84938144683477e-05	1.03178462879674e-07	1.30830970942481e-06	2.88147027235001e-07	4.40980626984608e-05	22677	0.0131425825430131	0.0885438677266398	0.872913958410498	0.0023397504689764	0.0296681901509128	0.00653423324297324
2.0766680799754e-07	1.15531381894e-05	4.80427690668114e-08	3.43861034586041e-06	8.29661482828339e-07	1.60771195951531e-05	62200	0.00481156182091713	0.0129169162901635	0.718607467029295	0.00298826968241843	0.213882239633091	0.0516051073650321
8.91648164390541e-06	0.000117707197638349	5.36632118638911e-07	9.12227666260329e-06	1.59680773301498e-06	0.000137879395796512	7253	0.0405227466696643	0.0646687026179367	0.853696790288133	0.00389203996390364	0.066161275293564	0.0115811918364628
7.57666995826761e-06	9.81040583086766e-05	6.68425848247258e-07	1.11417649286819e-05	1.39622500421711e-06	0.00011888714404809	8411	0.0350396470426171	0.063729934964228	0.825186432849232	0.00562235600492578	0.0937171551885793	0.0117441209930346
1.04201531590807e-05	0.000155159170820262	6.87151774771095e-07	1.3185683200202e-05	3.66826203265688e-06	0.000183120420986973	5461	0.0534591562626218	0.0569032831123841	0.847306761222989	0.00375245847004676	0.0720055312735439	0.0200319659210364
7.89266932388216e-05	0.000411495406288651	1.85716022239124e-06	1.24757030832159e-05	2.19690787873867e-06	0.000506951870711819	1973	0.14111833394135	0.155688730624466	0.811705075100846	0.00366338567758626	0.0246092455792669	0.00433356301783434
4.76664085000435e-06	9.8635193268998e-05	4.51853270093949e-07	1.20460658598973e-05	2.3241563108876e-06	0.000118223909559881	8459	0.0348476066748903	0.0403187550449769	0.834308336073412	0.00382201258422335	0.101891959965982	0.019658936331406
1.12990128628797e-10	2.00376766931678e-07	8.60163362134126e-10	1.96193860175258e-06	2.17672170884652e-07	2.38096069305967e-06	419999	0.000714034014555387	4.74556883522502e-05	0.0841579483087483	0.00036126735088128	0.824011336042417	0.0914219926096008
2.30071386833141e-05	0.000123839692612488	6.38837556030975e-07	4.42404478374468e-06	1.96269612321358e-08	0.00015192934059681	6582	0.0445589999275204	0.15143315039042	0.815113737254569	0.00420483333582235	0.0291190942208142	0.000129184798374277
8.51803143151265e-06	0.000106337081215391	4.05876326710537e-07	6.52316868699278e-06	5.97813768860218e-07	0.000122381971429467	8171	0.036050949757808	0.0696020118978217	0.868894984884899	0.00331647155189404	0.0533017127506587	0.00488481891472681
3.07765393154219e-05	0.000292455673177763	1.9034655686357e-06	2.33201844980233e-05	1.43841048186549e-06	0.000349894273041709	2858	0.0996634580889812	0.0879595400286907	0.835840125748216	0.00544011638741168	0.0666492317673443	0.00411098606833734
2.15029071277761e-07	8.59264118321359e-06	3.81879510750182e-08	1.96267460879854e-06	4.22017079232112e-08	1.08507345222881e-05	92160	0.0032499454747007	0.0198170060133789	0.791894886522543	0.00351938857195129	0.180879423855323	0.00388929503680383
1.22467321526921e-05	0.0001081108273291	3.82577408205251e-07	4.34636161314517e-06	1.36446319368299e-07	0.000125222944822511	7986	0.036872267469179	0.0977994262157824	0.863346789059582	0.00305517019063488	0.0347089873928907	0.00108962714110977
5.35220517064148e-06	8.56432510378717e-05	2.57241487297164e-07	5.29955858989005e-06	1.20761928016631e-06	9.77598755658668e-05	10229	0.0289034638398749	0.054748485916754	0.876057283646691	0.0026313606252889	0.0542099563774447	0.0123529134338215
6.555258891276e-07	1.12939156278722e-05	3.84001804540442e-08	8.50778302919092e-07	4.36116008757085e-08	1.28822316012487e-05	77626	0.00385723605319699	0.0508860506019827	0.8767049046671	0.00298086400265635	0.0660427734303913	0.00338540729786921
4.81408222615642e-07	1.54492681989001e-05	8.38853828909652e-08	3.46289066805598e-06	2.09271653162465e-07	1.96867241256251e-05	50796	0.00588866879541627	0.0244534448465715	0.784755660734363	0.00426101276960428	0.175899791451262	0.0106300901981995
0.000226779083418716	0.000716736205980094	2.38214414417145e-06	9.70179126558764e-06	9.35323931062189e-07	0.000956534548739631	1045	0.249561589541579	0.237084048576739	0.749305089841757	0.00249039007248642	0.010142645948723	0.000977825560294303
3.99582275592377e-05	0.000307142072832466	8.93762236926625e-07	8.85372249600267e-06	1.31008107410403e-06	0.000358157866198737	2792	0.101893486693421	0.111565963867635	0.857560594975281	0.00249544215351866	0.0247201676455428	0.00365783135802211
1.16519984532823e-06	5.90837290837355e-05	2.34613982745592e-07	1.53415128778475e-05	1.06909971210606e-06	7.68941555017629e-05	13005	0.0228050755676312	0.0151532953021574	0.768377371442501	0.00305112893450287	0.199514680637799	0.0139035236830393
7.15843368164921e-07	1.80626122420249e-05	6.83420413917988e-08	2.21815426164315e-06	1.05177677234629e-07	2.11701295904594e-05	47236	0.0063309804591184	0.0338138396888947	0.853212171651753	0.00322822971393609	0.104777547636874	0.00496821130854243
0.0001584412639678	0.000788871327715591	3.10784983384355e-06	1.99735370400138e-05	1.05236179195495e-06	0.000971446340349203	1029	0.252914430878748	0.16309831782458	0.812058571791024	0.00319919866364043	0.020560617926497	0.00108329379425801
1.08792235102059e-05	4.34970167883911e-05	2.24248804046049e-07	1.15295151115194e-06	2.81796350803457e-07	5.60352369645984e-05	17846	0.0166705250454924	0.194149683298013	0.776244005461623	0.00400192479221108	0.0205754731059733	0.00502891334217946
1.17420582160048e-05	0.000108150600656703	4.27247924660832e-07	5.06453910759747e-06	1.63552594378521e-06	0.000127019971848751	7873	0.0373914229622822	0.0924426139063128	0.851445635537402	0.00336362792750087	0.039871990474286	0.0128761321544986
3.06108629940469e-06	6.11757609648051e-05	1.97371475041628e-07	5.07763677332513e-06	5.68059571285205e-07	7.00799150838618e-05	14269	0.0208052328452025	0.0436799373364196	0.872942852336487	0.00281637720030685	0.0724549504269365	0.00810588269984961
4.97691657901371e-08	4.96372910934307e-06	1.94600517324411e-08	2.49660703172398e-06	2.06437540994122e-07	7.73600289958375e-06	129266	0.00231811884977828	0.00643344714785656	0.641640026997683	0.00251551763682615	0.322725710438696	0.0266852977789382
9.00677410541963e-06	0.000202876487898947	6.64911851654662e-07	1.934496695898e-05	3.21157427705135e-06	0.000235104715092052	4253	0.0681092637583444	0.0383096276988453	0.862919690145359	0.0028281519211315	0.082282343641665	0.0136601865929992
0.000138078135492473	0.000429295150504826	2.17099661115842e-06	8.68983074024696e-06	2.50365617035139e-06	0.000580737769519055	1722	0.159931580691084	0.237763312013999	0.739223747854994	0.00373834237259332	0.0149634330610932	0.00431116469732083
3.52449257550391e-06	5.69996645860138e-05	2.08672327701008e-07	4.3429379619018e-06	2.84982597493536e-06	6.79255934260559e-05	14722	0.020172134448821	0.0518875492687552	0.839148569943138	0.00307207220689459	0.0639366951814642	0.0419551133997481
3.61137376332883e-06	2.23115047845097e-05	7.71856229317489e-08	6.13192550503694e-07	2.96443564146104e-08	2.66429010776885e-05	37533	0.00796111790173704	0.135547317193363	0.837427753060792	0.00289704273219654	0.0230152320393216	0.00111265497432768
7.56769713247787e-06	3.7924040697203e-05	1.75086068414163e-07	1.12831111006506e-06	3.67114841248104e-08	4.68318464922849e-05	21353	0.0139516439561447	0.161592969299739	0.80979170239317	0.00373861125554823	0.0240928170588136	0.000783899992729482
6.94107059513114e-06	7.25647303193591e-05	2.92383761608737e-07	3.93300311199559e-06	3.83512018041171e-07	8.41146998061357e-05	11889	0.0249197184217389	0.0825191151026949	0.862687859394415	0.00347601266226488	0.0467576193110149	0.00455939352960986
1.54550020420869e-06	4.69076753647708e-05	2.18947633126826e-07	8.55609303376526e-06	9.07739903124115e-07	5.81359561389957e-05	17201	0.0172900748921445	0.0265842398895719	0.806861682168269	0.00376613111175724	0.147173859380737	0.0156140874496641
0.00010439671463408	0.000403458415026116	1.83127401346821e-06	9.11348916139683e-06	5.88543216824629e-07	0.000519388436051886	1925	0.144318464032313	0.200999304928019	0.776795144098687	0.00352582746621889	0.0175465769524495	0.00113314655462571
4.72661187007601e-06	5.79296655723807e-05	2.16661673010795e-07	3.41652478637122e-06	2.72320052287527e-06	6.9012664424714e-05	14490	0.0204916469597192	0.0684890506615967	0.839406303977384	0.00313944802474843	0.0495057655700036	0.0394594317662668
5.35200917329119e-06	9.042254690234e-05	4.74304577738241e-07	1.0318617834288e-05	2.55957704807086e-07	0.000106823436192464	9361	0.031540624363779	0.0501014511801365	0.846467312092686	0.00444007976754917	0.0965950750329437	0.00239608192668438
0.000152586914562635	0.000480439618702562	1.73159260230068e-06	7.02047890506633e-06	8.95144621581851e-08	0.000641868119234722	1558	0.175206528390516	0.237723155255879	0.748502074344141	0.00269773891304213	0.0109375722125545	0.000139459274383202
1.6874529252172e-05	0.000145223079901992	5.47458134538264e-07	6.06513652211374e-06	3.68787851913716e-07	0.00016907899166273	5914	0.0494628053369984	0.09980263713562	0.858906706704732	0.00323788383852149	0.0358716151691522	0.002181157151974
1.51778430350614e-05	0.000210145741812276	1.16708754281031e-06	2.08362939097915e-05	3.59636651903138e-06	0.000250923332818971	3985	0.0725222238424208	0.0604879700287238	0.837489839830424	0.00465117185276792	0.0830384869980342	0.0143325312900494
2.23603696718465e-05	0.000199432962953202	1.52352379924747e-06	1.75016049782887e-05	2.75969209992379e-08	0.000240846058323584	4152	0.0697133550214617	0.0928409201607303	0.82805159586734	0.00632571614354829	0.0726671845913077	0.000114583237074034
1.70518529533269e-07	1.77839374581102e-05	9.54081543938107e-08	1.28170408440189e-05	8.38659419354348e-07	3.17055644054105e-05	31540	0.00946672583979769	0.0053781893724677	0.56090903258216	0.00300919274528132	0.404252095314591	0.0264514899855002
3.10890266812417e-05	0.000191756590920569	6.63357037129624e-07	5.26680632551794e-06	1.36166012179987e-06	0.000230137441086258	4345	0.0667192179618284	0.135088956123351	0.833226397301847	0.0028824385723529	0.0228854822607673	0.00591672574168194
7.47259922483083e-05	0.000163810314191156	5.91688349228662e-07	1.66825451359395e-06	1.69433327146535e-07	0.000240965682629434	4150	0.0697467479350684	0.310110516289677	0.679807648971618	0.00245548802954893	0.00692320373336919	0.000703142975786707
0.000123333416567765	0.000823379775145942	4.38213202622756e-06	3.78224918764467e-05	1.80715552334405e-06	0.000990724971139726	1009	0.25722701480984	0.124488046794544	0.831088141645132	0.00442315693444809	0.038176580764827	0.00182407386104855
9.84119919028426e-06	4.31752086212211e-05	2.62614744570688e-07	1.48160188046061e-06	8.73170718670115e-08	5.48479415084037e-05	18232	0.0163201924486845	0.179426956046772	0.787180109842516	0.00478805106168754	0.0270128985649098	0.00159198448411474
1.41416982310505e-08	2.0019754134972e-06	7.18212401981846e-09	1.30760609249363e-06	1.5440273079324e-07	3.48530805903495e-06	286919	0.00104504779662784	0.00405751743935262	0.574404150103029	0.00206068556872621	0.375176618636029	0.0443010282528635
7.87606837142521e-06	0.000170393962485511	7.46262416747292e-07	2.08344800393751e-05	3.50786812257688e-06	0.000203358641435636	4917	0.0591897401856716	0.03872994191849	0.837898804214042	0.00366968628172847	0.102451904144774	0.0172496634409664
1.84419093602892e-06	6.70558948025296e-05	2.7411377628367e-07	1.28458621821769e-05	6.91029067119789e-07	8.27110907641389e-05	12090	0.0245090082478358	0.0222967792951475	0.810724344015097	0.00331411149038452	0.155310032348726	0.00835473285064449
2.38885066356981e-06	4.27962852407785e-05	1.87793115884156e-07	4.32884794748402e-06	3.59225521548454e-07	5.00610024892649e-05	19976	0.0149064588405847	0.0477187939670619	0.854882705354447	0.00375128556253795	0.0864714594641268	0.00717575565182672
0.000106849119704913	0.00039182811042409	1.46167152629362e-06	6.9014641211648e-06	1.32279947627593e-08	0.000507053593771224	1972	0.141144557257744	0.210725495327269	0.772754823626943	0.00288267659326187	0.0136109164907697	2.60879617564205e-05
1.95390664844948e-05	0.000203155055664812	8.07843298263795e-07	1.08220999013961e-05	4.19304984241832e-06	0.000238517115191385	4193	0.0690629965639743	0.081918928412398	0.851742045856128	0.00338694058753639	0.045372424921006	0.0175796602229313
1.08579855081792e-06	5.48163222591921e-05	2.3020678600462e-07	1.49839303856645e-05	4.24161234726462e-07	7.15404192164056e-05	13978	0.0212342046378412	0.0151774138691226	0.766228697841089	0.00321785626260111	0.20944705873667	0.00592897329051706
2.24627805778485e-08	4.24201622313765e-06	2.12255901681023e-08	5.15773144663904e-06	7.72366451494293e-07	1.02158024920169e-05	97888	0.00306006483027776	0.00219882682690879	0.415240626123356	0.0020777212739468	0.50487775685459	0.0756050689211987
5.73264641270038e-06	0.000118230194178759	6.79158088073309e-07	1.80527835055945e-05	2.05430991219168e-06	0.000144749092097319	6909	0.0424983845526155	0.0396040232766791	0.816794029348864	0.00469196786130232	0.124717766750877	0.0141922127622777
2.0436775841186e-06	3.79018213916605e-05	2.047279267558e-07	4.88508994234416e-06	1.89954077800247e-07	4.52252709226793e-05	22112	0.0134762591630537	0.0451888411594622	0.838067315427705	0.00452684798960783	0.108016819859324	0.00420017556390115
2.64807926689661e-06	3.39081688019843e-05	1.50051732241559e-07	2.47141759945586e-06	4.4720194143724e-07	3.96249193420156e-05	25237	0.0118173316491469	0.0668286348809994	0.855728399326491	0.0037868022126787	0.0623702871953947	0.0112858763844361
1.73733311197439e-05	8.5273530840057e-05	4.2750768477223e-07	2.69898165746543e-06	2.93339157910245e-07	0.000106066690459949	9428	0.0313207127437435	0.163796296880821	0.803961455479339	0.00403055552047849	0.0254460815715238	0.00276561054783746
1.0412092199475e-06	1.14428835939784e-05	3.70317072090124e-08	5.23323219255901e-07	9.13178688002986e-08	1.31357656091911e-05	76128	0.00393300097770166	0.0792652100322926	0.871124221794259	0.00281915103472167	0.0398395673937523	0.00695184974497441
2.14063523281259e-06	4.71300161183956e-05	2.6359733428378e-07	7.46944198436909e-06	4.2978423798292e-07	5.7433474907844e-05	17411	0.0170829405140857	0.0372715604662157	0.820601856217459	0.00458961145406473	0.130053805665674	0.00748316619658724
1.39226860792935e-07	5.45526760688797e-06	2.6813447501218e-08	1.35108387863291e-06	3.78724732239213e-07	7.35111652605424e-06	136034	0.00220291308132292	0.0189395529644347	0.742100548610963	0.00364753400468953	0.183793016182551	0.0515193482373617
2.97690773030067e-05	0.000284158473693564	1.19219005787411e-06	1.46711096896908e-05	4.21792746551551e-06	0.000334008778209651	2994	0.0953610557077217	0.0891266315291906	0.850751513827589	0.00356933750144075	0.043924323690924	0.0126281934508559
8.13640101001889e-07	1.65383206104788e-05	5.56780512027662e-08	1.45556881353766e-06	3.84338749439644e-08	1.89016414511651e-05	52905	0.00565449882714808	0.0430460022799627	0.874967428263189	0.00294567280554009	0.0770075348904651	0.00203336176084302
3.41857216529941e-05	0.00018769951833988	9.35349318502574e-07	6.60970145622133e-06	2.55413205379072e-07	0.000229685703972977	4354	0.06659270103155	0.14883695877309	0.81720157194443	0.00407230098488246	0.0287771565312528	0.00111201176634451
8.06184476496995e-06	4.58553221843761e-05	1.92315236573286e-07	1.40677949868388e-06	1.34922835323867e-07	5.5651184519927e-05	17969	0.0165572171640533	0.144863848532878	0.823977469301783	0.00345572584361477	0.0252785185224611	0.00242443779926292
2.41358504603423e-05	0.000228867903443689	8.82983690718367e-07	1.07885036438128e-05	2.12429216874671e-07	0.000264887670455437	3775	0.0764005784647976	0.091117304247661	0.864018710460109	0.00333342691715398	0.0407285987500419	0.000801959625034374
2.87968466770053e-07	3.11514580466528e-05	1.53892266666463e-07	2.14762955634006e-05	7.33809355026916e-07	5.38034236985168e-05	18586	0.0160118860740632	0.00535223312894847	0.578986538499994	0.00286026903285535	0.399162248182221	0.0136387111559807
1.84067695871405e-05	0.000209576703197546	6.2372639515407e-07	9.15252999230877e-06	3.09413485663184e-07	0.000238069142657813	4200	0.0689378480702542	0.0773169062636454	0.88031863708931	0.00261993800704604	0.0384448395542975	0.00129967908570124
4.12090120685145e-06	5.49266754073781e-05	1.88423765333586e-07	3.23137649736185e-06	6.09885833166423e-07	6.30772627100914e-05	15854	0.0187458451468734	0.0653310088262941	0.870784067784074	0.00298718995146632	0.0512288637541793	0.00966886968398599
3.31267523735889e-06	5.86469399374918e-05	2.22632087891714e-07	5.0728040645047e-06	5.47089250459635e-07	6.78021405777068e-05	14749	0.0201358425516025	0.0488579742340478	0.864971805282131	0.00328355544522315	0.0748177568035755	0.00806890823502284
4.05915005588065e-06	4.18437606754248e-05	1.51325049667675e-07	2.00649043025926e-06	4.24945841268766e-07	4.84856720525012e-05	20625	0.0144407715100402	0.0837185478523495	0.863012904721948	0.00312102613538732	0.0413831621862762	0.00876435910403854
3.03354288762464e-05	0.000207941004054614	1.14328680035524e-06	1.00903076812723e-05	9.98608966889411e-07	0.000250508636379377	3992	0.0724068012050165	0.121095341520703	0.830075190460509	0.00456386181681901	0.0402792806951024	0.00398632550686632
1.93985590670082e-05	0.000194755785019166	1.05995494182123e-06	1.37087452418314e-05	6.52541493021417e-07	0.000229575585762848	4356	0.066561857897242	0.0844974826157995	0.848329687897862	0.00461701943740726	0.0597134281342639	0.00284238191466707
2.71663596152121e-06	3.37393850461221e-05	1.17898653205841e-07	1.8833893627631e-06	4.55184768381152e-07	3.89124937919934e-05	25699	0.0116060988076261	0.0698139773832789	0.86705789730352	0.00302984059145804	0.0484006338126452	0.0116976509090972
4.90128378210243e-06	0.000121100392955167	3.54790663088666e-07	1.13045825212683e-05	4.40281316509378e-07	0.000138101331238136	7241	0.0405866359612638	0.0354904890355537	0.876895188985158	0.00256906041316054	0.0818571582179402	0.00318810334818697
1.28055548785754e-05	5.01643912679732e-05	1.71014108604328e-07	8.61506239714325e-07	2.11643577821418e-08	6.40236308526493e-05	15619	0.0190244116056606	0.200012943783951	0.783529309411188	0.00267110918776097	0.0134560665841818	0.000330571032918325
1.08104704723627e-05	8.23289737454883e-05	3.81570172764596e-07	3.73850186276174e-06	4.57348586956106e-07	9.77168648403334e-05	10234	0.0288909322642323	0.110630549701187	0.842525738827289	0.00390485484146539	0.0382585121705485	0.00468034445950963
7.00146499417672e-05	0.000342201488747182	1.36043466711503e-06	8.56326391894177e-06	1.05577074746404e-06	0.000423195608022471	2363	0.119253604379177	0.165442761253916	0.808613043850428	0.00321467104413521	0.0202347655708352	0.00249475828068609
2.57347083584307e-05	0.000206815200278382	8.45745230798406e-07	8.7531973989654e-06	5.05473657505804e-07	0.000242654324924082	4121	0.0702180020078589	0.106055016190138	0.852303787880504	0.00348539112609268	0.0360727030177763	0.00208310178548826
9.00236395572698e-06	0.000161835002257885	1.07798130460638e-06	2.49879985121031e-05	5.54971369388046e-06	0.000202453059724202	4939	0.0589340594075963	0.0444664257877394	0.799370493478092	0.00532459872957662	0.123426134167317	0.0274123478372752
4.35961473468646e-06	7.93742460229157e-05	3.69930187700124e-07	8.67202915013823e-06	2.42126767461435e-07	9.3017946862902e-05	10751	0.0275208876175073	0.0468685332424294	0.853321844868329	0.00397697648869159	0.0932296340932985	0.0026030113072513
9.26841762813405e-06	5.75611727472163e-05	3.18938502136772e-07	2.54759020348002e-06	1.74911734893789e-07	6.9871030815861e-05	14312	0.0207438651135203	0.132650363389659	0.823820288252421	0.00456467434947836	0.0364613227217725	0.0025033512866692
2.37082450424193e-07	1.02292212735455e-05	2.67654969385336e-08	1.48543583524914e-06	1.2252925464766e-06	1.32037976026339e-05	75736	0.00395333036500589	0.0179556259160546	0.774718121361155	0.00202710596936099	0.112500651702872	0.0927984950505581
1.37865560589971e-06	4.17066877033822e-05	1.71742340590598e-07	6.68833560565247e-06	5.85276337969152e-07	5.05306975934941e-05	19790	0.0150452641263105	0.0272835260852844	0.825373281780142	0.00339877240508767	0.132361830019809	0.0115825897096759
4.97349196762083e-06	0.000109048952717944	5.93717439863748e-07	1.67772199370794e-05	2.20226328069073e-07	0.000131613608390577	7598	0.0387172428334993	0.0377885845425762	0.828553779897364	0.00451106422142786	0.127473292026849	0.00167327931178309
1.95710582405636e-06	9.27875816551195e-05	4.14819356899136e-07	2.53976352449255e-05	6.66893478386091e-07	0.000121224035559387	8249	0.0357159934291337	0.0161445361476816	0.765422312720019	0.00342192334205801	0.209509897337838	0.00550133045240344
5.68634451762959e-06	7.44723641085314e-05	3.74005793369987e-07	6.30384604949625e-06	1.06480444854328e-07	8.69430409138815e-05	11502	0.0257467961155553	0.0654031013622127	0.856564980080435	0.00430173351931003	0.072505470055278	0.00122471498276438
2.07054227530233e-07	7.65562123484709e-06	2.26868979183451e-08	1.07879323482618e-06	1.39805091337162e-07	9.10396068645901e-06	109842	0.00272747430308018	0.0227433130108085	0.840911060417238	0.00249198109478757	0.11849713239983	0.0153565130773362
3.1403334222765e-05	0.000207525640721456	1.32691849456046e-06	1.12895405659102e-05	1.07204703638155e-07	0.00025165263870833	3974	0.0727251771404035	0.124788416223054	0.824651161166572	0.00527281772752794	0.044861602182503	0.000426002700342863
5.83016507622196e-07	2.24217636760485e-05	1.19790089430817e-07	5.92824361562733e-06	4.66789883937406e-07	2.95196037726663e-05	33876	0.00881691287793662	0.0197501467876083	0.75955503497679	0.00405798432639318	0.20082395621843	0.0158128776907782
4.79990853695316e-06	8.82888437621054e-05	3.31802991126031e-07	7.85961120987291e-06	7.03694089639321e-07	0.000101983860589697	9805	0.0301333764067462	0.0470653739640651	0.865713881114097	0.00325348529862923	0.0770672061679821	0.00690005345522695
8.19249391779084e-06	0.000101074596414005	4.06341364941133e-07	6.45358485772886e-06	1.47111282412272e-06	0.000117598129378588	8504	0.0346663763229303	0.06966517206593	0.859491532289695	0.00345533867833036	0.0548782951891402	0.0125096617769039
2.27133261992186e-05	0.000236312169013751	8.0925699699791e-07	1.08518430219932e-05	1.44784665936666e-08	0.000270701073698555	3694	0.0780103821490891	0.0839055637603844	0.872963545304967	0.00298948573029702	0.0400879201317004	5.3485072651723e-05
5.42481685029238e-08	3.62555875939268e-06	1.30931344077046e-08	1.12533666633318e-06	3.10302469214275e-07	5.12853919785076e-06	194987	0.00153738271922399	0.0105777037885677	0.706937905614928	0.00255299489827271	0.219426355716415	0.0605050399818168
1.03072732663611e-07	1.29801870745593e-05	5.65249648201359e-08	9.16705007027078e-06	1.03076111889698e-07	2.24099109542036e-05	44623	0.00670049948793561	0.00459942624824564	0.579216361059416	0.00252231992066587	0.409062315731837	0.00459957703983482
1.60415363601103e-05	6.30329758521191e-05	2.55861016657024e-07	1.2929370755687e-06	2.90242711750738e-07	8.09135530162059e-05	12359	0.0239827787567798	0.198255246026551	0.779016289638084	0.00316215278058273	0.0159792399094097	0.00358707164537203
1.18186955989158e-06	1.97388294423646e-05	9.69027597158124e-08	2.08149126580828e-06	2.00180694282081e-07	2.32992737220623e-05	42920	0.00696549126944457	0.0507255965997108	0.847186469322161	0.00415904636649914	0.0893371737951337	0.0085917139164955
2.05419887122063e-08	1.7141045272196e-06	6.43922815393656e-09	6.90931337775497e-07	2.24507517710894e-08	2.45446783363233e-06	407420	0.000736070221062368	0.00836922302697546	0.698360965962599	0.0026234722108406	0.281499446970954	0.00914689182863109
2.19086767756253e-08	1.90672966541824e-06	8.39502684478317e-09	9.39530881215247e-07	2.67757347724618e-08	2.90333998502636e-06	344431	0.000870624046668711	0.00754602522908676	0.65673661205783	0.00289150663996623	0.323603465684615	0.0092223903885024
7.53269569078795e-05	0.000200656026636489	7.83531381764939e-07	2.68493390159982e-06	4.90044535999363e-07	0.000279941493363733	3572	0.0805634160513645	0.269081071200853	0.716778439042523	0.00279891120230213	0.00959105372104035	0.00175052483328236
7.13808201940628e-07	1.20494912186727e-05	4.34551069063381e-08	9.43322595185184e-07	2.83928527903488e-08	1.37784699754952e-05	72577	0.00412503803071806	0.0518060570738353	0.874515910699993	0.00315384124533584	0.0684635229356287	0.00206066804520713
1.80044844912259e-05	0.000122619528672184	4.77524582640793e-07	4.18485291060103e-06	1.49777758064082e-06	0.000146784168237293	6813	0.0430828679198965	0.122659580440035	0.835372984325914	0.00325324310091005	0.0285102471258055	0.0102039450073355
1.54460220802927e-07	2.06286917059477e-05	6.23250786835301e-08	1.07315211710828e-05	4.25110269045319e-07	3.20021084455622e-05	31248	0.00955484574866106	0.00482656388299146	0.644604143537558	0.00194753038817893	0.335337941540252	0.0132838206510193
8.37591615414101e-05	0.000537315831463768	1.52796161653217e-06	1.26460895091542e-05	1.6334928772021e-06	0.000636882537008067	1570	0.1739711922452	0.13151430079225	0.843665511678117	0.00239912625601291	0.0198562352935013	0.00256482598011855
6.97623056844806e-06	8.91336537381203e-05	3.66207887407078e-07	6.02262055363228e-06	9.75223552218586e-07	0.000103473936299826	9664	0.0305668764496964	0.067420171860803	0.861411645535997	0.00353913169347258	0.0582042277408016	0.0094248231689261
1.28452265186667e-06	4.03924171954618e-05	1.78728369734302e-07	7.23511179408092e-06	6.15565519950689e-07	4.97063455310944e-05	20118	0.0148016369517846	0.0258422267447347	0.812620939316367	0.00359568517509493	0.145557105773445	0.0123840429903586
2.13539514712793e-06	3.29725435322327e-05	1.45109177786896e-07	2.88226183242734e-06	8.69584383771756e-08	3.82222681279521e-05	26163	0.0114014052701447	0.0558678291926457	0.862652719138868	0.00379645648712242	0.075407922491118	0.00227507269024631
2.20334947492093e-06	7.17672521958203e-05	2.59989112577869e-07	1.09133451037443e-05	5.12825201247246e-07	8.56567610883107e-05	11675	0.0253707424379525	0.025723007114982	0.837846905299507	0.00303524332784221	0.127407865591518	0.00598697866615026
3.56339094365046e-07	2.11262382493237e-05	8.52619704277685e-08	6.50728699605884e-06	1.84983180138482e-06	2.99249581115602e-05	33417	0.00893744324112844	0.0119077558283161	0.705973862037338	0.0028491926408021	0.217453503921365	0.0618156855721786
3.16794067363385e-05	0.000134015886277683	5.96980042552462e-07	3.24884019714463e-06	2.16704319751432e-07	0.00016975781757347	5891	0.0496563932048524	0.186615304020552	0.789453400104427	0.00351665714772807	0.0191380888584913	0.00127654986880144
4.55559600252993e-05	0.000310670399631145	1.23959201254634e-06	1.08917202677603e-05	9.29949018188001e-07	0.000369287620954939	2708	0.104888285052157	0.123361730641001	0.841269465864531	0.00335671152296113	0.0294938677868363	0.00251822418467007
9.94720626019833e-06	0.000161230218518636	4.16043691385813e-07	8.69291968186915e-06	3.92631266310094e-07	0.0001806790194184	5535	0.0527655102091255	0.0550545729781913	0.892357170398818	0.00230266741941065	0.0481125019930449	0.0021730872105348
3.91670461620331e-06	7.51776461184904e-05	3.4003425329983e-07	8.4034814504523e-06	2.83967544786796e-07	8.81218339832327e-05	11348	0.0260912982299394	0.0444464718806074	0.853110321476001	0.00385868334701851	0.0953620807761589	0.00322244252021387
1.41990475214974e-06	4.66781785039803e-05	2.10469850058362e-07	8.90949960088078e-06	1.06752188587674e-06	5.8285574592946e-05	17157	0.0173341859318131	0.024361169329908	0.800853021180125	0.00361101098390534	0.152859428136427	0.0183153703696341
1.20634614136894e-06	4.16929482611841e-05	1.1853419463926e-07	5.27477538002033e-06	4.49462233180925e-07	4.87420662103936e-05	20516	0.0145165797683504	0.0247495897314198	0.855379172504051	0.00243186643191552	0.108218132511082	0.0092212388215312
3.28772628209003e-07	2.28230062213582e-05	8.60009965506962e-08	7.68795661783267e-06	2.86663232073872e-06	3.37923687846893e-05	29592	0.0100866668199031	0.00972919744998653	0.675389356892284	0.00254498277698904	0.227505703042515	0.0848307598382255
3.31708234167938e-06	4.60016135704657e-05	2.07893891689827e-07	3.70918588264207e-06	5.7400611218791e-09	5.32415157475989e-05	18782	0.0158459899890926	0.0623025527185328	0.864017729858495	0.00390473277799576	0.0696671728924125	0.000107811752563374
1.16614683053205e-05	0.000200581542789058	1.10312675592175e-06	2.44796882654404e-05	6.57792863122398e-06	0.000244403754746964	4092	0.0707059692880164	0.047713949065119	0.820697468403149	0.00451354258883558	0.100160851828094	0.026914188114803
5.70434610647112e-06	0.000130692111121089	5.98984720793824e-07	1.7697210487599e-05	1.53240268030626e-06	0.000156225055116259	6401	0.0457896869089227	0.0365136443845455	0.836563066172906	0.00383411431891045	0.113280231998824	0.0098089431248136
1.98539768358963e-06	4.87407040526121e-05	1.92290402598739e-07	6.07664894088228e-06	2.78360036521976e-06	5.97786414449025e-05	16728	0.0177742690685188	0.0332124925491918	0.815353157490807	0.00321670747194834	0.101652509893238	0.0465651325948145
0.000241226892448205	0.000634174464172398	3.10021203329053e-06	1.04963911210017e-05	2.98749223259894e-07	0.000889296708998155	1124	0.234256261590672	0.271255802486845	0.713119094848369	0.00348613910511723	0.0118030248114001	0.000335938748268227
8.68753944236611e-05	0.000392707214919548	1.25354398019862e-06	7.29836911688382e-06	2.52157509371323e-06	0.000490656097534005	2038	0.136907105727296	0.177059644953541	0.800371618519082	0.00255483216554084	0.0148747139871792	0.00513919037465639
1.92405105852544e-06	4.64598235481131e-05	2.039409002098e-07	6.33862305368713e-06	1.78658925882267e-08	5.49443044531237e-05	18200	0.0163486306836238	0.0350182075772197	0.845580338317883	0.00371177508278032	0.115364515335616	0.000325163686501286
7.79569387632818e-06	8.73572576302561e-05	4.0408018435365e-07	5.82745092671287e-06	1.91193859997604e-06	0.000103296421217627	9681	0.0305152430365435	0.0754691574445165	0.845694909857624	0.00391185076491978	0.0564148385589805	0.018509243373959
5.79375010591094e-06	5.4451459733764e-05	2.65772868666127e-07	3.21311103690601e-06	6.72785348233448e-08	6.37913722800705e-05	15676	0.0189560528585432	0.0908234123021211	0.853586586830264	0.00416628235397218	0.0503690534011266	0.00105466511251654
3.06224597162055e-06	2.69563286478214e-05	1.58979335755951e-07	1.79973228598042e-06	4.77813381850558e-07	3.24550996230288e-05	30812	0.00968943981573256	0.094353306789658	0.830572975000028	0.00489843930853769	0.055452989110636	0.0147222897911403
8.08434546232087e-07	2.48033561361744e-05	1.6918367167767e-07	6.67875707865227e-06	2.05497984614385e-07	3.26652294173508e-05	30614	0.00975186800698435	0.0247490852093226	0.759319820451027	0.00517931986688587	0.20446074305251	0.00629103142025478
4.64073063570967e-06	3.40402035385524e-05	1.30414867066286e-07	1.23022674622426e-06	1.40219668511537e-07	4.01817954560642e-05	24887	0.0119824130438686	0.11549336168375	0.847154865834028	0.00324562069927625	0.0306165200499669	0.0034896317329786
3.74389936033878e-07	1.00839226914019e-05	4.10047654790584e-08	1.42036952127915e-06	3.34088854266678e-07	1.22537757684606e-05	81607	0.00366940646763458	0.0305530265208134	0.82292371608075	0.00334629637867199	0.115912805009454	0.0272641560103109
5.49417368804716e-06	4.87632798467645e-05	2.36145484769786e-07	2.69588534985566e-06	2.23370758539621e-07	5.74128551279767e-05	17418	0.01707685988609	0.0956958798826556	0.849344275564561	0.00411311167583294	0.0469561275753727	0.00389060530157775
2.17466605624424e-06	3.65363475183297e-05	1.79680853580031e-07	3.88368302572847e-06	2.27248413136455e-07	4.30016258670189e-05	23255	0.0128179069624555	0.050571717054823	0.849650374414148	0.00417846651044515	0.09031479502051	0.00528464700007421
2.21048766205266e-05	0.00023374465371756	1.10489995207356e-06	1.50588739129435e-05	2.04494486988315e-07	0.000272217798690091	3674	0.0784299219895307	0.0812029071092889	0.85866778308522	0.00405888210613092	0.0553192112543948	0.000751216444965536
1.66201455026218e-05	0.000121605749817547	4.09663436353346e-07	3.8572355007059e-06	2.34205371921333e-07	0.00014272699962915	7006	0.0419172777440742	0.116447102130685	0.852016437909561	0.002870258867753	0.0270252685947875	0.00164093249721407
2.55675344872212e-07	1.71207218976767e-05	7.74251782881435e-08	6.67353076532355e-06	7.25022719585632e-07	2.48523759057462e-05	40238	0.00742807985040339	0.0102877626606757	0.688896786472561	0.003115403476182	0.268526872063791	0.0291731753267903
2.1493997639707e-06	6.01635170213722e-05	2.05404504544501e-07	7.40457239933909e-06	1.62585970543714e-06	7.15487533946636e-05	13976	0.0212366519724386	0.0300410511992374	0.840874427112792	0.00287083275108216	0.103489886937588	0.0227238019993009
1.7314120159874e-05	0.000127914827828859	4.92726035552703e-07	4.68466898702588e-06	3.16854945096672e-06	0.000153574892462278	6511	0.0450306238632416	0.112740565090265	0.832914975735881	0.00320837623684958	0.030504133272804	0.0206319496642004
3.27908073174813e-06	3.21243307736259e-05	1.35708141393601e-07	1.70989017500383e-06	7.59184493133256e-08	3.73249282710847e-05	26792	0.0111352267128898	0.0878522982799248	0.860666912480372	0.00363585806268602	0.0458109433616372	0.00203398781538018
6.00901212878036e-06	7.72537511550729e-05	2.30444376936941e-07	3.81291515710765e-06	6.55721081309216e-08	8.73716949260288e-05	11445	0.0258720842427967	0.0687752725166629	0.884196549242612	0.00263751752935595	0.0436401647047796	0.000750496006589281
1.22887269285089e-08	2.03242258141004e-06	1.49934241335903e-08	3.18931142623277e-06	5.30573320541767e-08	5.30207349075909e-06	188605	0.00158936188857195	0.00231772097273392	0.383325992171237	0.00282784162832186	0.601521542806108	0.0100069024215997
3.5761565574191e-08	7.10145920084794e-06	5.88711691486669e-08	1.50516668557069e-05	5.10465646875157e-07	2.27582244381528e-05	43940	0.00680429029197571	0.00157136887683728	0.312039246301779	0.00258680853195088	0.661372634610003	0.0224299416794304
4.35419934961561e-06	5.88311112136734e-05	2.55703059098469e-07	4.44551962797985e-06	6.14876172979053e-07	6.85014094233463e-05	14598	0.0203413915427657	0.0635636461537043	0.858830667995319	0.00373281456908712	0.0648967614740019	0.00897610980788804
1.13897045806533e-07	5.53162160762346e-06	1.7349870747183e-08	1.08366950066995e-06	8.60288278091148e-09	6.75514090762804e-06	148035	0.00202449705288821	0.0168607949654934	0.818875828537794	0.00256839509115068	0.160421450194511	0.00127353121105097
4.67077576358499e-06	7.16014043822105e-05	2.41531768986504e-07	4.7656932967607e-06	3.56568222637833e-07	8.16359734341805e-05	12250	0.0241943014568344	0.0572146759216491	0.877081528769171	0.00295864382852298	0.058377368411036	0.00436778306962088
1.86526306930799e-05	0.000118616221778593	5.3121174114071e-07	4.34652453213627e-06	1.29604447458412e-06	0.000143442633219534	6971	0.0421229759484181	0.130035473237114	0.826924458344647	0.00370330444455596	0.0303014831405393	0.00903528083314373
4.74143421188e-06	8.33533698434146e-05	3.39937983078762e-07	7.69470394582717e-06	2.40605829719314e-08	9.61535065671725e-05	10400	0.0284353238477001	0.0493110899555977	0.866878107926145	0.00353536750988153	0.0800252036617269	0.000250230946649073
8.02296058259654e-05	0.000336929731720811	1.19267372291404e-06	6.44886800978916e-06	2.26377463281244e-06	0.000427064653912292	2342	0.120275740068148	0.187862903405821	0.788943146275945	0.0027927240336752	0.0151004489617949	0.00530077732276425
2.40194355816293e-05	0.000183938333711503	8.83835019922767e-07	8.71433925224259e-06	3.18518145451626e-06	0.000220741125019814	4530	0.0640840912114362	0.10881268988492	0.833276235658365	0.00400394362329826	0.039477642652498	0.0144294881809194
1.56461165021532e-06	7.81377155888645e-05	3.43593305220672e-07	2.21483301958999e-05	5.5123047839952e-07	0.0001027454812186	9733	0.030354974901886	0.0152280336970389	0.760497830776808	0.0033441208425473	0.215565005226628	0.00536500945697777
6.93757860342558e-06	5.54564546997946e-05	2.32441781256218e-07	2.38998011060377e-06	8.69325269461983e-08	6.51033877220264e-05	15360	0.0193421451946926	0.106562482324993	0.851821335881605	0.00357034847785004	0.0367105337253468	0.0013352995902053
5.89296296473373e-07	2.09272480414936e-05	9.40742292426538e-08	4.29847523552128e-06	2.87768518654285e-07	2.61968623213852e-05	38173	0.00782835917539648	0.0224949190190733	0.798845593978258	0.00359104949625431	0.164083590728815	0.0109848467775995
2.72586545392086e-07	1.4558355426835e-05	5.5695413695139e-08	3.82743250552416e-06	3.83868409788508e-07	1.90979383012349e-05	52362	0.00571305428248492	0.0142730875496891	0.762299846046399	0.00291630503861968	0.200410769223015	0.0200999921422768
4.16452957101043e-06	3.17151380476674e-05	1.2689312473938e-07	1.24276029201821e-06	1.36527348743575e-07	3.7385848384179e-05	26748	0.0111532997490054	0.111393207617372	0.848319335213713	0.00339414859428678	0.033241462899211	0.00365184567541741
1.33629490499468e-06	4.96188555646069e-05	1.87325990303411e-07	8.95954440690081e-06	5.49640546731996e-07	6.06516614135378e-05	16488	0.0180315016740028	0.0220322885449665	0.818095570808744	0.00308855497009682	0.147721335213103	0.00906225046308975
9.91100952575035e-07	1.75878580422033e-05	6.71204584182326e-08	1.53189532118594e-06	3.00344737055739e-07	2.04783195114383e-05	48832	0.00612472568852473	0.0483975724678703	0.858852604208052	0.00327763508039525	0.0748057144205752	0.0146664738231074
3.57944721680175e-07	1.01632497661598e-05	5.24447290696079e-08	1.91508180081961e-06	2.82145197902041e-08	1.25169355375194e-05	79892	0.00374806257558691	0.02859683351466	0.811959903100528	0.00418990166661841	0.152999254096913	0.00225410762128088
2.87365021684245e-07	9.272292607456e-06	2.88693504734571e-08	1.19801959677472e-06	4.07544696377306e-07	1.11940912727657e-05	89333	0.00335261357643435	0.0256711344120786	0.828320261244849	0.00257898115800554	0.107022496742491	0.0364071264425748
2.16172039665781e-06	7.09073496650582e-05	2.75129344703282e-07	1.16300766324723e-05	5.07310541089585e-06	9.00473814497875e-05	11105	0.0266537780903459	0.0240064770552293	0.787444882054652	0.0030553841796799	0.129155078639989	0.0563381780704499
4.46647068913693e-05	0.000234273402622764	9.99932159074959e-07	6.75156816299345e-06	1.64536865343143e-06	0.000288334978489633	3468	0.0828763431795296	0.154905614037303	0.812504274888685	0.00346795301878683	0.0234157097358071	0.00570644831941745
1.29409336312677e-05	4.58277641104766e-05	2.04286283923904e-07	9.30286417971963e-07	1.38769363872091e-08	5.99171473800274e-05	16690	0.0178150838912406	0.215980469650687	0.764852235367812	0.00340947947051298	0.0155262134238731	0.000231602087115296
1.80127263939197e-05	0.000105044665230113	5.0293792409816e-07	3.77326686218295e-06	1.33959531654996e-07	0.000127467555941969	7845	0.037520685217677	0.141312244208402	0.824089427728072	0.00394561518326379	0.0296017824637727	0.00105093041648953
1.95002782266891e-06	7.15064723712408e-05	1.7858592532305e-07	8.44183852325584e-06	2.99821718193487e-06	8.50751418244234e-05	11754	0.0252006541342473	0.0229212409271482	0.840509587616257	0.00209915518791155	0.099228027626189	0.0352419886424936
0.000176152418133055	0.00065814984286755	3.12300548542796e-06	1.50390144097428e-05	9.42207810139922e-08	0.000852558501676789	1173	0.22576252786941	0.20661622373902	0.771970300657513	0.00366309816779225	0.0176398621093619	0.000110515326313304
2.37618607537474e-06	4.24969219415754e-05	2.38102015416514e-07	5.47913743495429e-06	4.0830296504972e-07	5.09986504323706e-05	19608	0.0151835351491544	0.0465931167830766	0.833295029991638	0.00466879051500121	0.107436910359426	0.00800615235085821
1.31714268021894e-05	0.0001704538846878	7.54286298170253e-07	1.25779901442101e-05	8.35436139240546e-07	0.000197793024071611	5056	0.0576172553958552	0.0665919683669971	0.861779051550816	0.00381351314946863	0.0635916772254628	0.00422378970725518
1.68618029123117e-05	9.37290204068975e-05	3.95259434657023e-07	2.82632335661015e-06	8.68720700741238e-07	0.000114681126811218	8720	0.0338211441826866	0.147032065180775	0.817301181223913	0.00344659531735923	0.0246450609197684	0.00757509735818417
3.43766642035945e-09	8.34315850151046e-07	3.9556868413019e-09	1.23458317465443e-06	2.0816206494722e-07	2.28445444301435e-06	437741	0.000685102325893028	0.00150480848102334	0.365214483791658	0.00173156740043471	0.540428012661695	0.0911211276651892
1.3617582382841e-07	4.55764692599689e-06	2.42148943528058e-08	1.04215760866566e-06	6.07650741844628e-08	5.82096032702822e-06	171793	0.0017447692978958	0.0233940477477764	0.782971652432427	0.00415994835772541	0.17903533955156	0.0104390119105116
9.99859372526841e-05	0.000493439758195638	1.84781219036859e-06	1.17531489065296e-05	4.62923204353349e-06	0.000611655888588754	1635	0.167692161094856	0.163467627988308	0.806727716353928	0.00302099959281348	0.0192152959299503	0.0075683601350006
2.61933318008393e-05	0.000237576751771447	9.64117063963818e-07	1.12673558701511e-05	5.51583542210908e-07	0.000276553140048612	3616	0.079628067680951	0.094713557749643	0.859063656734059	0.00348619098591448	0.0407421006616324	0.00199449386875141
1.20628777120584e-05	0.000113672730956528	4.64323419670398e-07	5.6316190695554e-06	1.45432956113167e-06	0.000133285880718944	7503	0.0391994437014598	0.0905037926522391	0.852849006536757	0.00348366546528289	0.0422521803448232	0.0109113550008975
1.20983806336494e-05	8.15956088027959e-05	2.84179387127031e-07	2.46555312468641e-06	2.78731348937038e-07	9.67224532971958e-05	10339	0.0286011562510018	0.125083475669037	0.843605657437988	0.002938091181929	0.0254910110386736	0.0028817646723723
2.24157881577203e-06	2.74044021593028e-05	1.24612419340318e-07	1.95937078328561e-06	1.51883304914591e-07	3.18818474826153e-05	31366	0.00951911039618292	0.0703089373034084	0.859561296573104	0.0039085695836249	0.0614572535156258	0.00476394302423694
0.000308283261417267	0.000694245081837448	2.82717729988038e-06	8.19855304656153e-06	1.43744167591615e-07	0.00101369781776875	986	0.262333598499696	0.304117515114938	0.684863940385658	0.00278897443629038	0.00808776827063451	0.000141801792478956
8.08604839321537e-05	0.000551397861706363	2.80390603165962e-06	2.46757016578093e-05	4.01746417943617e-07	0.00066013969974593	1515	0.179718173049657	0.122489957751783	0.835274506166773	0.00424744343165359	0.0373795147713526	0.000608577878437304
6.36200547956941e-05	0.000372990502451662	1.68569526468175e-06	1.27342969365121e-05	1.38085010789176e-06	0.000452411399556442	2210	0.12694273578085	0.140624340717474	0.824449832204391	0.00372602296567784	0.028147604036939	0.00305220007551886
2.17721489245103e-06	5.63736850682193e-05	1.3858422744168e-07	4.62026030013941e-06	1.52725808779185e-06	6.48370025760433e-05	15423	0.0192637671649638	0.0335798202561495	0.86946778580799	0.00213742495697797	0.0712596220764616	0.0235553469024209
7.70754101478135e-06	6.59874386679628e-05	2.14325414257933e-07	2.36052174899683e-06	6.6854176896407e-07	7.69383686149629e-05	12997	0.0228180379276494	0.100178118584157	0.857666205507892	0.00278567661514272	0.0306806836626602	0.00868931563014779
3.00159063358014e-07	1.85027755478018e-05	1.10018913988108e-07	8.72950063052198e-06	5.09822350688617e-07	2.81522765063585e-05	35521	0.00841023624946213	0.0106619819285385	0.65723905289232	0.00390799351389075	0.31008151786767	0.0181094537975807
5.73127181324161e-05	0.00038370656948091	2.22204443613039e-06	1.91760148374386e-05	2.25233736724743e-06	0.000464669684254143	2152	0.130148962275771	0.123340773186894	0.825762003597913	0.00478198710057247	0.0412680566157842	0.00484717949883633
2.45833383084023e-05	0.000159019949114348	6.30295345664506e-07	5.24739874983544e-06	8.0670515877976e-07	0.00019028768667703	5255	0.0554925819266392	0.129190378724436	0.835681761081305	0.00331232859398984	0.0275761340182862	0.00423939758198311
3.60259428438893e-05	0.000188286189916314	6.06169600741616e-07	4.07725132777839e-06	6.87079306663965e-07	0.000229682632995388	4354	0.0665918408917326	0.156850965935299	0.819766768870572	0.00263916166771646	0.0177516744501108	0.00299142907630183
2.98612649051094e-05	0.000213402786605958	9.34894925110832e-07	8.60318706163647e-06	7.59055673381372e-07	0.000253561189171196	3944	0.0732560844849498	0.117767490374673	0.84162243955196	0.00368705844994134	0.0339294317468589	0.00299357987656732
8.38944974088616e-05	0.00022580873416167	7.65847140939669e-07	2.65189688558682e-06	4.8362745050328e-07	0.000313604603047562	3189	0.089804744656956	0.267516792143953	0.720042792635362	0.00244207876254775	0.0084561797238181	0.00154215673431915
3.43835521753446e-05	0.000248817571316768	1.07654348433974e-06	1.0034269919814e-05	4.57414703609807e-07	0.000294769351599876	3392	0.0846454856677772	0.116645614575349	0.844109368787147	0.00365215541743653	0.0340410896361935	0.00155177158387453
3.40778161898522e-07	8.4920330067233e-06	3.80473923412826e-08	1.21927145921361e-06	2.77095519240076e-08	1.01178395721007e-05	98835	0.0030307651577216	0.0336809216503289	0.839312873682987	0.00376042652882101	0.120507095464892	0.00273868267297051
2.81784899363459e-05	0.000178372108595229	9.71653894917302e-07	7.9168565264943e-06	3.31866796147187e-07	0.000215770975749134	4635	0.0626872526959903	0.130594440881185	0.826673318670133	0.00450317236386322	0.0366910169405677	0.00153805114425135
1.68883568461829e-05	0.000148863563432418	6.34825659688654e-07	7.20389817193987e-06	1.47320996497063e-07	0.000173737965106726	5756	0.0507906630230621	0.0972059091161133	0.856828059088707	0.00365392595279151	0.0414641564813686	0.000847949361019423
1.80392063528198e-07	1.17870133590502e-05	6.00556095646561e-08	5.04912967578971e-06	4.37848523696711e-07	1.75144392316295e-05	57096	0.00524059768624241	0.0102996197104859	0.672988338545487	0.00342891991975404	0.288283833071368	0.0249992887529049
2.34981825858796e-07	6.08289023047642e-06	1.99216442721208e-08	6.63152389378967e-07	1.08154951591816e-07	7.10910104157812e-06	140665	0.0021304652239108	0.0330536624088597	0.855648301367525	0.00280227333323968	0.0932821724575961	0.0152135904327795
3.77479511600645e-05	0.000319487919233487	1.12446202521199e-06	1.22694651283235e-05	2.99809185442654e-06	0.000373627889401513	2676	0.106053466662844	0.101030871171127	0.855096550060143	0.00300957732843012	0.0328387293249898	0.0080242721153096
8.54036137354452e-06	0.000118187237701392	5.71501974440631e-07	1.01850629228241e-05	7.59793493396021e-07	0.000138243957465597	7234	0.0406276920083355	0.0617774659385735	0.854917928190847	0.0041340105196486	0.0736745613301665	0.00549603402076435
6.43597554116043e-05	0.000287865581828319	1.3346225395001e-06	7.68483713906165e-06	2.96268674599483e-07	0.000361541065593085	2766	0.102804894087216	0.178015062565649	0.796218214813563	0.00369148256315153	0.0212557794132049	0.000819460644431838
1.12582964338579e-05	6.2462640204202e-05	2.76262767051644e-07	1.97135116575392e-06	1.7084768905538e-07	7.61393982599208e-05	13134	0.0225837700964484	0.147864268580439	0.820372128381816	0.00362838127651801	0.0258913415499322	0.00224388021129546
8.41497225825292e-05	0.000455382624020111	1.3300999354235e-06	9.2773471783267e-06	1.16397109989616e-06	0.000551303764816286	1814	0.152476521260707	0.152637670832106	0.826010365033259	0.00241264439009723	0.0168280134662571	0.00211130627828024
7.90500970787881e-05	0.000494991229249545	2.12063104341689e-06	1.71258102877769e-05	2.6901482790456e-06	0.000595977915938572	1678	0.163765894345071	0.132639305861353	0.830552971866434	0.00355823762375025	0.028735645784469	0.00451383886399388
8.98045133214972e-07	5.05420137576971e-05	1.94645072556197e-07	1.41246485409861e-05	3.56228344102468e-06	6.9321635945479e-05	14426	0.0205824410873509	0.0129547596643749	0.729094359478879	0.00280785457384883	0.203755268443102	0.0513877578397946
2.1275142648838e-06	4.58908111780437e-05	1.49874924933197e-07	4.16059057278485e-06	1.07098751831659e-06	5.33997784589621e-05	18727	0.0158927178359509	0.0398412563924548	0.859382051805906	0.00280665817833639	0.0779140043807911	0.0200560292425117
4.89546807178022e-06	0.000120972983247725	4.89931185255815e-07	1.56125319643795e-05	2.49777690868937e-08	0.000141995892238227	7042	0.0417070863630892	0.0344761245879358	0.851947062276758	0.00345031942497221	0.109950588839474	0.000175904870860549
2.0550367006937e-05	0.000242394188013528	1.17557181742856e-06	1.78786979763777e-05	1.92232511380384e-06	0.000283921149928075	3522	0.0816607827826481	0.0723805430209866	0.853737694690702	0.00414048695465754	0.0629706451277296	0.00677063020592447
1.21523719048944e-05	0.000115656360069561	5.1438324094881e-07	6.30109246301645e-06	3.37163559059943e-08	0.000134657924034326	7426	0.0395948932831326	0.0902462442670406	0.858890116559929	0.00381992552341506	0.046793328414971	0.000250385234643893
8.66170978982018e-06	5.55129432991003e-05	1.710658644543e-07	1.41010771169938e-06	4.27879480531418e-08	6.57986146131273e-05	15198	0.0195466711650701	0.131639698506541	0.843679515526229	0.00259983991243747	0.0214306595965633	0.000650286458228945
2.59913877136413e-05	0.000220355769325258	6.32232050116052e-07	6.90440760816183e-06	6.14014953587041e-09	0.000253889936846713	3939	0.0733475026443907	0.102372658154363	0.867918484923247	0.00249018160376228	0.0271944910220305	2.41842965976928e-05
1.17663054367571e-05	0.000120199600444586	5.72779417884091e-07	7.53225553886526e-06	2.0191754045e-06	0.000142090116242593	7038	0.0417341780870869	0.0828087536832493	0.845939208321623	0.00403109965021195	0.0530104115475936	0.0142105267973222
1.40674635202045e-05	0.000101992888506006	3.47876149959232e-07	3.24521206697095e-06	3.28740672645298e-07	0.000119982180915786	8335	0.0353566329809094	0.117246272845118	0.850066966007174	0.00289939845487059	0.02704745023137	0.00273991246146824
1.43029914066879e-05	0.000101856019081362	3.47478461528475e-07	3.18380117634799e-06	3.87822217828777e-07	0.000120078112343755	8328	0.0353843977986722	0.119114059402781	0.848248003680907	0.00289377018630778	0.0265144172755941	0.00322974945440959
2.95100395077021e-05	0.000177382543238221	9.17607819844721e-07	7.09908952472161e-06	2.38150850029545e-07	0.000215147430940519	4648	0.0625118615529607	0.137161942295563	0.824469725075459	0.00426501871685564	0.0329963945824864	0.0011069193296358
0.0003917081253956	0.000931588165620803	4.96006887059524e-06	1.52003042107782e-05	1.59324524608232e-06	0.00134504990934386	743	0.332213381780603	0.291222000517946	0.692604905698443	0.00368764670822874	0.0113009220737342	0.00118452500164811
2.02316116357119e-05	0.000222862648605807	1.08026001797878e-06	1.53370511548449e-05	2.50926163615771e-06	0.0002620208330505	3816	0.0756056844601792	0.0772137520523513	0.850553164079338	0.00412280201311543	0.0585337088516504	0.00957657300354469
0.00018656537279527	0.000679802990187059	3.39253227896284e-06	1.59328232045152e-05	2.05524883336865e-06	0.000887748967299176	1126	0.23390031063409	0.210155550349851	0.765760384104127	0.00382149954990546	0.0179474421164218	0.00231512387969472
7.01985942181408e-05	0.000320879794207771	1.28321950162752e-06	7.55256675958212e-06	9.44432211706703e-07	0.000400858606898829	2495	0.113329366184319	0.175120586186785	0.800481238734528	0.00320117737162966	0.018840974422406	0.00235602328465175
1.60168639435966e-06	1.27077838690945e-05	7.21443559885929e-08	7.36008010085808e-07	4.20864914450075e-08	1.51597091209736e-05	65964	0.00453762095760046	0.105654164046177	0.838260402471258	0.00475895384356554	0.0485502725819148	0.00277620705708532
6.3305339692943e-07	3.57548844761814e-05	1.04711392759777e-07	7.6192015213985e-06	1.17171906747342e-07	4.42290226940164e-05	22610	0.0131813551465814	0.0143130767620392	0.808403222552293	0.00236748149476843	0.172267010603182	0.00264920858771754
1.03529705381446e-05	0.000121593217246492	5.12610166808915e-07	7.75165908763723e-06	3.79990911770655e-07	0.000140590447950853	7113	0.0413028958593225	0.0736392172373173	0.864875381071391	0.0036461237180787	0.0551364562857571	0.00270282168745554
5.13857704065969e-06	9.48521816945773e-05	4.27448647761802e-07	1.01622646602066e-05	1.61392506998955e-06	0.000112194397113195	8913	0.0331000057240176	0.0458006564755216	0.845427081344171	0.00380989299608732	0.0905772919297721	0.0143850772544482
1.84618201953074e-05	0.000175603082757588	6.59403794801006e-07	8.07751565717988e-06	3.87843786665882e-07	0.000203189666191542	4922	0.0591420371868404	0.0908600350664679	0.864232350241921	0.00324526245433861	0.0397535751132413	0.00190877712403086
1.25175400214723e-08	8.02022069447122e-06	3.45267553848393e-08	2.85897041230412e-05	1.00112374519421e-06	3.7658092858113e-05	26555	0.011234061896182	0.000332399733269434	0.212974691115919	0.000916848219449886	0.759191503158714	0.026584557772647
1.95580392073111e-05	0.000205385123789848	6.23648775511047e-07	8.438489397321e-06	1.16004579768323e-06	0.000235165346967674	4252	0.0681262182757209	0.0831671819828096	0.873364747137171	0.00265195864761816	0.0358832179406134	0.00493289429178821
0.000201060982538066	0.000490550200734433	1.40294367200047e-06	4.40614210133835e-06	1.03451153625888e-06	0.000698454780582096	1432	0.189099275944056	0.287865425404491	0.702336377919277	0.00200863922905824	0.00630841426508134	0.00148114318209221
1.03522453399227e-05	0.000101332609889156	5.11206482848928e-07	6.43996360255353e-06	2.04732218465497e-07	0.000118840757532947	8415	0.0350262170084391	0.0871102267843813	0.852675563440962	0.00430160908985458	0.0541898565462118	0.00172274413859015
9.99043522054982e-07	2.20806171094375e-05	1.39837944002675e-07	3.97563415628044e-06	2.63421846137055e-07	2.74585545779127e-05	36419	0.0082038427654535	0.0363836894334781	0.804143460894292	0.00509269137258808	0.144786723751235	0.00959343454840657
1.48495493379306e-05	0.000137539961526059	7.00631953093488e-07	8.35411565280658e-06	3.59874122197444e-06	0.000165042999691864	6059	0.0483110076145999	0.0899738211596657	0.833358347720574	0.00424514795781444	0.0506178127421564	0.0218048704197894
2.94213051584012e-07	2.81755665548769e-05	9.2777290738418e-08	1.14543251099045e-05	3.97802931941285e-06	4.39949113265167e-05	22730	0.0131120420163154	0.00668743367614616	0.640427851888746	0.00210881867791148	0.260355681248998	0.0904202145081994
1.00730066219667e-06	5.52422122359995e-05	2.26670685025033e-07	1.60313002873848e-05	2.501239757315e-06	7.5008723627921e-05	13332	0.0222521468729805	0.0134291134880972	0.736477166443028	0.00302192430509053	0.213725810972437	0.0333459847913469
3.44932231225821e-06	4.30817804653961e-05	2.26443125439237e-07	3.6382736568198e-06	8.6456754916603e-07	5.12603871090794e-05	19508	0.0152608648435582	0.0672902119314518	0.840449768233712	0.00441750712801638	0.0709763203519658	0.0168661923548544
3.98085897407935e-05	0.000264795790294805	1.16567488030839e-06	9.98664290942544e-06	2.51299137954904e-06	0.000318269689204881	3142	0.0910780974892929	0.125078168267439	0.831985574737991	0.00366253815504875	0.0313779264823321	0.00789579235718969
3.49137826298358e-08	4.77900863935943e-06	2.4439962480748e-08	4.30395911890362e-06	1.92204314651694e-07	9.33452581802532e-06	107129	0.00279645343468171	0.00374028454261876	0.511971227304442	0.00261823288694039	0.461079566633424	0.0205906886325752
6.69444070331653e-05	0.000412018400235144	1.68643832779288e-06	1.33788427175339e-05	5.49180915093075e-07	0.000494577269228729	2022	0.137922309226375	0.135356821265891	0.833071849172664	0.00340985814091861	0.0270510667390712	0.00111040468145553
1.67962026563881e-05	0.000116673899834386	6.69462424465552e-07	5.98387738929713e-06	3.02919964737733e-08	0.000140153734301011	7135	0.0411772671617227	0.119841278151851	0.832470860774951	0.00477662923363664	0.0426950977734595	0.000216134066101404
1.70660803942632e-07	1.23581905088099e-05	4.94562676519905e-08	4.60864759996956e-06	5.40731275814784e-08	1.72410283079555e-05	58001	0.00515899949571375	0.00989852814428036	0.716789642013837	0.00286852192158224	0.267307002671238	0.00313630524906263
2.70821404931719e-05	0.0001443819321325	6.46407847272787e-07	4.43418176279003e-06	1.97184075728574e-07	0.000176741846311463	5658	0.0516458211299921	0.153229928612641	0.816908588122718	0.00365735597292367	0.0250884657783641	0.00111566151335257
1.81254968858736e-06	5.02150254135226e-05	2.16076927892376e-07	7.70723366624683e-06	2.15295379538e-06	6.21038394916291e-05	16102	0.018459232687162	0.029185791143101	0.808565554474148	0.0034792845283181	0.124102369987699	0.0346669998667344
2.98489798674214e-05	0.000171173006979617	8.46677663152211e-07	6.24873597120753e-06	1.12546177855318e-06	0.000209242862259951	4779	0.0608493978711585	0.142652320585917	0.818059001539376	0.00404638731284582	0.0298635561744728	0.00537873438738844
6.13820693081088e-07	2.03086941467554e-05	7.46971568304703e-08	3.17965086120411e-06	3.17098630479163e-07	2.44939614883503e-05	40826	0.00732134585284228	0.0250600823951255	0.829130647421593	0.0030496151823378	0.129813662960008	0.0129459920409355
1.56822601198711e-06	2.86010593642619e-05	1.12097742455711e-07	2.62990501619067e-06	2.26439278779161e-07	3.31377274136745e-05	30177	0.0098922297542362	0.0473244888646157	0.863096584965553	0.00338278304532897	0.0793628658767173	0.00683327724778493
5.72705371760483e-05	0.000293991400962629	1.2612819593696e-06	8.33706844098395e-06	1.9823203562707e-06	0.000362842608895301	2756	0.103155274066598	0.157838511167176	0.810244976072974	0.00347611313679411	0.0229770931985268	0.00546330642452938
9.85430567091997e-06	9.96741947468375e-05	3.06960293711027e-07	3.9959476480489e-06	7.03819473640626e-07	0.000114535227833158	8731	0.0337788490573744	0.0860373341665204	0.870249238007643	0.00268005136514132	0.0348883721073987	0.00614500435329706
1.40973618553643e-05	8.97295409671528e-05	2.29690875194833e-07	1.88075880656708e-06	1.17667579694366e-06	0.000107114028301223	9336	0.0316250577107466	0.131610789725134	0.837701115252787	0.0021443584826154	0.0175584733054578	0.0109852632340057
1.16671648128374e-05	0.000109615799489518	5.22152044360538e-07	6.31384330042095e-06	1.76253347427189e-06	0.000129881493121409	7699	0.0382175319127438	0.0898293092606453	0.843967811388285	0.00402021898433556	0.0486123399776361	0.0135703203890975
2.78745293344155e-06	4.7595791955808e-05	1.83567172763398e-07	4.03322179584138e-06	6.47732271293955e-07	5.52477661291483e-05	18100	0.0164381816891553	0.0504536767500344	0.861497129939102	0.00332261710517467	0.0730024411559599	0.0117241350497286
3.73953331252014e-05	0.000358180477446068	1.20608200474961e-06	1.49038940766733e-05	2.64715857547243e-06	0.000414332945228165	2414	0.116907777378572	0.0902543076911457	0.864475011150333	0.00291090056593361	0.0359708158579232	0.0063889647346645
3.42732073625835e-06	8.61469828707595e-05	3.11881848404968e-07	1.01008809397666e-05	7.39981771566685e-07	0.000100727048166756	9928	0.0297675882510666	0.0340258232385043	0.855251736635239	0.00309630684191837	0.100279727477414	0.00734640580692514
8.44120150672525e-05	0.000492281672053517	9.82468639221063e-07	7.38794697677509e-06	3.50750800111636e-06	0.000588571610737882	1699	0.161904703591171	0.143418427812763	0.836400640248945	0.00166924231698732	0.0125523332114387	0.00595935640986669
3.17700318026812e-05	0.000285325240716931	1.90844498846106e-06	2.20929321415664e-05	1.25701701441589e-06	0.000342353666664056	2921	0.097623720787761	0.0927988653144947	0.833422476520209	0.00557448385775221	0.0645324829053042	0.0036716914022404
3.14174108361412e-06	5.23932514315533e-05	2.9096942417498e-07	6.24415172626206e-06	7.84689124024727e-07	6.28548027896292e-05	15910	0.0186803519212785	0.0499841053376513	0.8335600321094	0.00462923135959611	0.0993424758194026	0.0124841553739502
2.43402330056499e-06	5.94106326980033e-05	1.98484564208901e-07	6.23789822403263e-06	1.80605056547961e-07	6.84616438433578e-05	14607	0.0203297036648076	0.03555309460775	0.867794422727222	0.00289920827292782	0.0911152270650281	0.00263804732707253
1.29703295638955e-07	1.84403410181565e-05	8.6330978857496e-08	1.58221434592536e-05	3.08173900788405e-06	3.75602577597906e-05	26624	0.011205039574921	0.00345320568534028	0.49095352689239	0.00229846609172943	0.421246935003511	0.082047866327029
0.000153566146767394	0.000564351618675516	2.09802812746409e-06	9.93367802754951e-06	7.71224970846261e-07	0.00073072069656877	1369	0.196916303673458	0.210157105838785	0.772321930014478	0.00287117654846203	0.0135943570151973	0.00105543058307735
2.24828635888416e-06	5.88969481697148e-05	2.07157155449853e-07	6.98800832300479e-06	2.35595697101172e-07	6.85759957041548e-05	14582	0.0203633135276401	0.0327853257659363	0.858856624172158	0.00302084065018252	0.101901667649886	0.0034355417618369
1.14975232624633e-05	0.000114908777749629	4.32076101941194e-07	5.55840587244592e-06	2.42613547089761e-07	0.000132639396533569	7539	0.0390130581359348	0.0866825661375313	0.866324642245693	0.00325752463621804	0.0419061456679591	0.00182912131259855
7.21436679340591e-07	3.49751487843459e-05	1.63486849008532e-07	1.02075700553849e-05	8.30243439851266e-07	4.68978858079312e-05	21323	0.0139711800657799	0.0153831386407313	0.745772398516758	0.00348601746522408	0.21765522857874	0.0177032167985461
2.21638319565716e-05	0.000164098537484953	8.10803032865754e-07	7.72759386737905e-06	5.4708960355547e-08	0.000194855475302125	5132	0.056786237545845	0.113744979052841	0.842155126667685	0.00416104824156774	0.0396580791758474	0.000280766862058766
3.97874843079946e-06	6.82977659755509e-05	2.91940329627527e-07	6.45068329276513e-06	1.74841614722338e-07	7.91939796434654e-05	12627	0.0234791085651	0.0502405416259159	0.862411085830392	0.00368639549296366	0.0814542130829437	0.00220776396778495
8.34205569511131e-05	0.000224655334997617	1.04699972372611e-06	3.62740307578683e-06	7.43457695883481e-07	0.000313493752444127	3190	0.089774465951679	0.266099583486854	0.716618220446537	0.00333977859387394	0.0115708943081197	0.00237152316461549
2.14550269493461e-05	0.000133361169748661	6.19114668451548e-07	4.95191875567329e-06	4.74368541977019e-08	0.00016043466697633	6233	0.046994173407203	0.133730616665983	0.831249082645816	0.00385898309959961	0.0308656405065115	0.000295677082090373
6.71711192522711e-07	1.86321580771879e-05	9.74812324872897e-08	3.47831444219306e-06	2.76583707151931e-07	2.31562486515429e-05	43185	0.00692288071638036	0.0290077724864108	0.804627656127127	0.00420971608805016	0.150210618936384	0.0119442363620285
3.29502089613878e-05	0.00018773011246184	1.00475882757122e-06	7.36790283674454e-06	1.69058417426937e-07	0.00022922204150497	4363	0.0664628264192744	0.143747995371873	0.818988048571975	0.00438334298470783	0.0321430818274288	0.000737531244015515
1.53204495148299e-05	0.000133011627064585	5.58115001138821e-07	6.23714476404145e-06	3.07833989282647e-06	0.000158205676237422	6321	0.0463565863256619	0.0968388105862791	0.840751294314955	0.00352778114169082	0.0394242792823771	0.0194578346746975
2.30638235932893e-05	0.000172553728022894	8.95952060132324e-07	8.6293789195344e-06	2.73200139833307e-07	0.000205416082735683	4868	0.0597703782132526	0.112278567900481	0.840020536488009	0.00436164514579504	0.0420092662882592	0.0013299841774553
0.000181651625493484	0.000719245160110958	3.17357145606382e-06	1.62018974238461e-05	3.0026706342406e-07	0.000920572521547776	1086	0.241413884430331	0.197324622712038	0.781302008560583	0.00344738886049741	0.0175998056042402	0.000326174262641704
2.07179879701386e-07	1.03483119996414e-05	5.75160670914564e-08	3.69554245621506e-06	6.6315573084292e-07	1.49717061334922e-05	66793	0.00448147355797579	0.0138380941927465	0.691191231471734	0.00384165081645511	0.246835091689918	0.0442939318291465
1.15266520229664e-05	8.95465821753818e-05	2.74697953547416e-07	2.74566154834502e-06	3.12280746443655e-07	0.000104405874446684	9578	0.0308379022440387	0.110402332091501	0.857677622547086	0.00263105840550852	0.0262979603676143	0.00299102658828956
1.0902836774787e-05	8.87885883894194e-05	4.17047547391995e-07	4.36978189630754e-06	5.66286460190514e-07	0.000105044541068096	9520	0.0310235953455767	0.103792511861413	0.845247049362242	0.00397019724348777	0.0415993239808128	0.00539091755204501
1.25342459780852e-06	2.26029499818249e-05	5.39818295669238e-08	1.25208963508068e-06	5.99411649573878e-08	2.52223872092384e-05	39647	0.00753825534286479	0.0496949233001	0.896146339928757	0.00214023474935598	0.0496419956086499	0.00237650641313732
1.42114381458587e-07	1.01643432769788e-05	5.92369520360004e-08	5.4511970277685e-06	4.84402582779771e-07	1.63012942210217e-05	61345	0.00487848945261249	0.0087179815008382	0.62352983383805	0.00363388030624036	0.334402713910825	0.0297155904440459
3.13503442526123e-05	0.000194010914642923	6.76324982720796e-07	5.38769939091288e-06	8.98006735714773e-07	0.000232323290004884	4304	0.0673311620338098	0.134942752626967	0.835090251342621	0.00291113724631989	0.0231905264030981	0.00386533238099329
7.31043784518024e-05	0.000362357285205589	1.63818495270484e-06	1.04587069798493e-05	8.01231536212678e-07	0.000448359787126158	2230	0.125880424952232	0.16304847256793	0.808184176212997	0.0036537285451157	0.0233265945790683	0.00178702809488852
3.08555495256948e-06	6.22494611515946e-05	3.14434644770444e-07	8.16618294845717e-06	2.01079748684064e-06	7.58264311842323e-05	13188	0.0224919890842973	0.0406923404462045	0.820946735582869	0.00414676834791915	0.107695731170786	0.0265184244522216
0.000117232489758693	0.000560059593285737	1.74762074363517e-06	1.07632198169339e-05	2.25957716108563e-06	0.000692062500766085	1445	0.187541648650117	0.169395812703219	0.809261580660379	0.00252523542555857	0.0155523811866984	0.0032649900241443
1.24454680408697e-05	0.000127077025649756	4.9734204520363e-07	6.53757594181964e-06	7.94679683937945e-07	0.000147352091361587	6786	0.0432459146189924	0.0844607492562138	0.862403950127332	0.00337519502171981	0.0443670387125834	0.00539306688215156
1.70826818676584e-05	0.000127476091776214	5.16588545674766e-07	4.96104609355727e-06	5.33040732166327e-07	0.000150569449015271	6641	0.0441690725660147	0.113453837942423	0.846626540841531	0.00343089882478333	0.0329485571342837	0.00354016525697896
2.52044315623607e-06	5.671675721002e-05	2.51004686549779e-07	7.2713051954521e-06	1.34648994468186e-07	6.68941592427261e-05	14949	0.0198688787042863	0.0376780751080317	0.84785813667562	0.00375226610800213	0.1086986558732	0.00201286623514634
3.59098237973631e-05	0.000129679637318101	7.73050172309235e-07	3.59097398837726e-06	4.40256989264737e-07	0.000170393742265415	5869	0.0498377108360295	0.210746141964696	0.761058684397602	0.00453684602516146	0.0210745649495963	0.00258376266294432
3.16267452795627e-06	5.8185952319708e-05	3.50235372793461e-07	8.29334453235337e-06	2.76190134342426e-07	7.02683968871535e-05	14231	0.0208606032839482	0.045008491271479	0.828052935562922	0.0049842516452441	0.118023818668753	0.00393050285160155
8.83205890076109e-06	9.65148382534865e-05	3.66181349923194e-07	5.15026037210508e-06	2.51280297601304e-07	0.000111114619173877	9000	0.0327867088170833	0.0794860205293084	0.868606120158282	0.00329552810103391	0.0463508799327811	0.00226145127859449
4.71501201372993e-06	3.60615653714332e-05	1.71370059665073e-07	1.68562185303823e-06	6.76792718009937e-08	4.27012485696674e-05	23419	0.0127289410149622	0.110418598323591	0.844508453016273	0.00401323299447513	0.0394747673545922	0.0015849483110681
0.000192616230393936	0.000826261322596099	3.66123524230992e-06	2.02645855005405e-05	1.42939834363635e-06	0.00104423277207652	958	0.269067022067078	0.184457178078128	0.791261627379332	0.0035061485716727	0.0194061956705717	0.00136885030029646
6.31674898463177e-05	0.000457006498987461	2.01124400610491e-06	1.87704666275083e-05	4.10463721385588e-06	0.000545060336681248	1835	0.150886725782628	0.11589082087853	0.838451210319343	0.00368994746224048	0.0344374106209921	0.00753061071889419
1.36866542440605e-05	0.000113992938916965	4.49592105877427e-07	4.81897326812207e-06	1.00094365008743e-06	0.000133949102185113	7466	0.0393906172925159	0.102178021508095	0.851016819503809	0.00335643986068759	0.0359761520570883	0.00747256707032022
1.93136783499124e-05	0.000162794329977919	6.55545926102698e-07	7.11403385252472e-06	1.59906642673676e-06	0.000191476654533195	5223	0.0558294828347825	0.100867013772502	0.850204586949768	0.0034236336941486	0.0371535311699912	0.00835123441359029
2.27574897935119e-07	2.687367657679e-05	1.41567106231447e-07	2.15618611046842e-05	6.10741882426651e-07	4.94154215680674e-05	20237	0.0147156435936422	0.00460534162643224	0.543831778097304	0.00286483655788395	0.436338706024875	0.0123593376935049
1.66505436292556e-05	7.15359480796941e-05	3.28040472216337e-07	1.81259297216772e-06	8.6201492208837e-08	9.04133266455426e-05	11060	0.0267606392786598	0.184160280868025	0.791210220149784	0.00362823141661838	0.0200478517870914	0.000953415778481223
7.5871977102011e-07	3.41137655339842e-05	1.18690601434247e-07	6.87184542183586e-06	9.12795218624185e-08	4.19543008501369e-05	23835	0.0125076748992602	0.0180844336729696	0.813117245257894	0.00282904491385084	0.163793586893093	0.00217568926219207
2.61146464646381e-07	5.43883259817682e-06	1.64720696175568e-08	4.41126476855582e-07	2.93979411720622e-08	6.18697555046841e-06	161630	0.00185437692154378	0.0422090668560361	0.879077758399265	0.00266237832737349	0.0712992112636012	0.00475158515372451
1.91609977229196e-05	0.000129034648539639	5.10182615987903e-07	4.42113932508658e-06	1.4342266924773e-07	0.000153270390872881	6524	0.0449433695833075	0.125014346305225	0.841875901828016	0.00332864431990023	0.0288453581928513	0.000935749354007204
5.05025996471504e-05	0.000287555031952902	1.3996358851685e-06	1.02630027604747e-05	5.83894559024362e-07	0.00035030416480472	2855	0.0997742022110707	0.14416785388579	0.820872432713445	0.00399548742433233	0.0292974043462939	0.00166682163013922
2.10490141707841e-05	0.000190567097696011	6.20538219520371e-07	7.23565139894619e-06	3.14198136105553e-07	0.000219786499621367	4550	0.0638159590293961	0.0957702780063646	0.867055519899114	0.00282336822593467	0.0329212731965396	0.00142956067204688
1.91562116546351e-05	0.000173273582613392	9.56320517732382e-07	1.11390424669035e-05	7.09560970567453e-08	0.00020459611334972	4888	0.0595390144750377	0.0936294015609724	0.846905543690424	0.0046741871195653	0.0544440570474735	0.000346810581564953
4.30925567922563e-05	0.000193779653480663	6.21085165101078e-07	3.59400459496455e-06	1.21039701155655e-07	0.000241208339734141	4146	0.0698144815675752	0.178652847740475	0.803370454331084	0.00257489092535372	0.0149000013802419	0.00050180562284482
5.9473979705278e-05	0.000253988752664457	8.7229902983725e-07	4.79476234542298e-06	2.81879515243484e-06	0.00032194858889743	3106	0.0920810147379492	0.184731294859708	0.788910905105335	0.00270943579167281	0.0148929441245371	0.00875542011874724
5.29116008169439e-07	3.11526433705751e-05	1.63237831118582e-07	1.23794972276842e-05	2.44710760278589e-07	4.44692051978259e-05	22487	0.0132524607101762	0.0118984813381667	0.700544190794266	0.0036708061318479	0.278383595402992	0.00550292633272774
5.41219697348329e-07	1.36981293813454e-05	6.18463789625679e-08	2.01324252458622e-06	4.9267798196374e-07	1.68071159642063e-05	59499	0.00502948672443992	0.0322018184738507	0.815019626836514	0.00367977344205161	0.119785127256441	0.0293136539911418
1.27507272659249e-07	9.68872935956391e-06	4.27140317960855e-08	4.17603706791495e-06	2.46704094591624e-07	1.42816918265258e-05	70020	0.00427537260439725	0.00892802296870921	0.678402074295479	0.00299082435855053	0.292404927836257	0.0172741505410034
1.30974310046735e-05	0.000133009045905408	6.64143129937992e-07	8.68329847681334e-06	9.38058485483146e-07	0.000156391977002316	6394	0.0458374767578524	0.0837474610636805	0.850485098116244	0.00424665729449892	0.0555226594308272	0.00599812409474979
3.3137445219967e-07	1.54248336937744e-05	5.91513834101254e-08	3.54259158136765e-06	2.14356893255731e-07	1.95723080040075e-05	51093	0.00585454483101933	0.0169307805769161	0.788094776079349	0.00302219765793661	0.181000195819639	0.0109520498661599
7.75637755060649e-06	0.000116711189584615	4.54663123838851e-07	8.81146225607957e-06	3.64149982239087e-07	0.000134097842497379	7457	0.0394334864833842	0.0578411807837856	0.870343529851318	0.00339053272872559	0.0657092022658889	0.00271555437028158
5.08015152683966e-06	0.000100099367750467	3.65288604025592e-07	9.27236906434729e-06	5.15342640506594e-07	0.000115332519586186	8671	0.0340099560259297	0.0440478673757175	0.867919716916133	0.00316726457842289	0.0803968308124769	0.00446832031725004
2.07078430238829e-05	0.000176080305610565	6.95384952151722e-07	7.61366767018232e-06	5.35600714956867e-07	0.000205632801971739	4863	0.0598315185450986	0.100703014428257	0.856285105888722	0.00338168300720472	0.0370255503848491	0.00260464629096712
3.23655557403447e-08	5.11851513573526e-06	2.34183999431622e-08	4.76553604404333e-06	6.51529790781325e-07	1.05913649262434e-05	94417	0.00317238362789307	0.00305584369585349	0.483272474452517	0.00221108422816551	0.449945410929542	0.0615151866939223
2.19720557373246e-08	6.27310837544731e-06	2.8489490237698e-08	1.04765045170142e-05	3.62907688571876e-07	1.71629821270084e-05	58265	0.00513570576013345	0.0012802003506575	0.365502237841038	0.00165993823374469	0.61041283149319	0.0211447920813708
7.44380450285481e-07	9.20716105897971e-06	3.71533719566185e-08	5.90911739278955e-07	6.74644978157829e-08	1.06470711183166e-05	93923	0.00318904250681296	0.0699141052044722	0.864759984850697	0.003489539192868	0.0554999335227871	0.00633643722917576
9.19549611270374e-06	0.000160369490999282	4.57790410019055e-07	1.02937698818278e-05	7.46747352287392e-07	0.00018106329475612	5523	0.0528747233233513	0.0507860862970015	0.885709559274777	0.00252834463570138	0.0568517760360693	0.0041242337564508
4.5160731726869e-06	5.40164705818165e-05	3.20851212875492e-07	4.93732147106149e-06	9.36336629986258e-08	6.3884350101439e-05	15653	0.0189834188225222	0.0706913847525417	0.84553526013877	0.00502237578320868	0.0772853048238222	0.00146567450165728
1.5015369053414e-07	7.26426581074896e-06	3.33939876117006e-08	2.07787685461011e-06	2.49780444407656e-07	9.77547078791257e-06	102297	0.00292835953673409	0.0153602515716999	0.743111607446187	0.00341610018956759	0.212560284787452	0.025551756005093
1.4927193403143e-06	4.57028157528216e-05	1.90986656427578e-07	7.52865834215711e-06	5.90275186659958e-07	5.55054552783805e-05	18016	0.0165142189231205	0.026893200548086	0.823393223667925	0.00344086280293907	0.135638169336655	0.0106345436443951
0.000133225647338037	0.000649289382781821	3.19424638073576e-06	2.00787661187525e-05	3.95235303212115e-06	0.000809740395651468	1235	0.215744582253391	0.164528839185369	0.80184882249754	0.00394477834857907	0.0247965474201128	0.00488101254839995
1.87252178981847e-06	3.10086514819663e-05	1.32182227055969e-07	2.81575672292185e-06	1.47554865941725e-08	3.58438677083568e-05	27899	0.0106957424211508	0.0522410640797535	0.865103390467453	0.00368772221043411	0.0785561632419867	0.000411660000372458
6.15735755011014e-05	0.000292673227061701	1.46403895711251e-06	8.95955238506463e-06	5.04913632685008e-07	0.000365175307537665	2738	0.103782903435553	0.168613743125966	0.801459521004208	0.00400914006750444	0.0245349348658809	0.00138266093644059
5.50698358564092e-06	7.26959292075921e-05	3.5670188378213e-07	6.059824685134e-06	9.05862238648174e-07	8.55253016007973e-05	11692	0.0253323011108937	0.0643901100909953	0.849993251668514	0.00417071763683561	0.0708541749834356	0.0105917456202192
4.3615507061076e-07	2.94683315143567e-05	1.10084730416315e-07	9.58187005632732e-06	1.25534376272981e-08	3.96089948093384e-05	25247	0.0118126105466722	0.0110115157607567	0.74398079669038	0.00277928614311516	0.241911467393973	0.000316934011774984
1.98659052811181e-07	7.9025154249704e-06	3.13890503868517e-08	1.60588810533344e-06	1.0171886814755e-07	9.84017050164943e-06	101624	0.00294771261362037	0.0201885783155771	0.803087245657559	0.00318988887251397	0.163197182921197	0.0103371042331532
1.47016493483361e-05	0.000168440560828992	8.96152201710846e-07	1.32264168722262e-05	8.01868511322696e-07	0.000198066647762588	5049	0.0576946250074956	0.0742257695296493	0.850423646442954	0.00452449825265391	0.0667776075459207	0.00404847822882252
0.000259159828781808	0.000595699731542461	2.76427269468678e-06	8.18044995078412e-06	1.10440390910692e-06	0.000866908686878848	1154	0.229091354570661	0.298947089473596	0.687153953534799	0.00318865497200064	0.0094363455743377	0.00127395644526661
4.90814956262776e-07	2.41718810493237e-05	1.9253973441916e-07	1.22058845464599e-05	2.98505242558145e-07	3.73596255290236e-05	26767	0.0111455203125035	0.0131375769781599	0.647005442561121	0.00515368480526073	0.326713246549473	0.00799004910598593
8.59662744355381e-06	7.72704818625982e-05	2.39604854193888e-07	2.77093428847882e-06	5.53304882083173e-07	8.94309533309079e-05	11182	0.0264737458942049	0.0961258616101855	0.864023908776706	0.00267921614686712	0.0309840629588947	0.00618695050734685
2.56492748245638e-06	5.05106252391584e-05	2.07432245946768e-07	5.25724651222265e-06	8.10547381101722e-07	5.93507788608859e-05	16849	0.0176481761736343	0.0432164081362503	0.851052441241787	0.00349502146270017	0.0885792337206774	0.0136568954385854
8.94595054282664e-07	4.12681398146599e-05	1.59356552377741e-07	9.46953517945744e-06	4.05186334976512e-06	5.58434899505429e-05	17907	0.0166139551067607	0.0160196838534796	0.738996431834911	0.00285362810452702	0.169572768246469	0.0725574879606129
4.34632873861316e-06	7.31228235265473e-05	3.67520264878567e-07	7.95954009812261e-06	6.21005289758138e-07	8.64172179179198e-05	11572	0.025593085246946	0.050294707968282	0.846160351933573	0.00425285925343769	0.0921059516829469	0.00718612916176007
5.78140142314163e-06	0.00013258776814818	7.77078471362472e-07	2.29825291855717e-05	8.45899604767395e-06	0.000170587773275929	5862	0.0498930269416682	0.0338910656497643	0.777240745933861	0.00455529992824005	0.134725535976115	0.0495873525120194
0.000181839754775312	0.00100091400307708	5.12391227221997e-06	3.64636131959204e-05	5.20031160133118e-07	0.00122486131448067	816	0.30766381237062	0.148457423404225	0.817165169022798	0.00418325912627299	0.0297695851479975	0.000424563298705869
7.20678183110547e-06	0.000152668403691077	5.30424284810781e-07	1.4493798643027e-05	6.78001118408454e-06	0.000181679419634104	5504	0.0530498031303362	0.0396675740467448	0.840317543938356	0.00291956175266872	0.0797767775360412	0.037318542726189
0.000284445811589911	0.00103705738215738	3.89581163519218e-06	1.8331284890474e-05	1.35058995254544e-06	0.0013450808802255	743	0.332219594690625	0.211471158182119	0.771000017473684	0.00289634005840529	0.0136283885675341	0.00100409571825823
6.58853638664388e-06	0.000150046506694887	6.54106356903264e-07	1.92183531342003e-05	1.03428183609742e-06	0.000177541784408732	5632	0.0518734215277382	0.037109779022362	0.845133483335134	0.00368423894736463	0.108246930142126	0.00582556855301353
9.89655818272446e-08	7.19260884363452e-06	3.42683771049738e-08	3.20380419105267e-06	3.37712892222257e-07	1.08673598858417e-05	92019	0.0032549169158943	0.0091066811872293	0.661854297565435	0.00315333047446231	0.294809799685265	0.0310758910876081
7.39062170200179e-08	1.21686555825168e-05	5.54328841917891e-08	1.17582164561614e-05	6.03320756661306e-07	2.46595318965513e-05	40552	0.00737065330307352	0.0029970648806336	0.493466608918827	0.00224792929664417	0.476822370574106	0.0244660263297894
6.04984672736601e-07	3.24593311490823e-05	1.68009986338814e-07	1.16098880542984e-05	1.29977308487823e-06	4.61419869473343e-05	21672	0.0137475428876331	0.0131113702023088	0.703466263516802	0.00364115196275742	0.251612226139063	0.0281689881790693
3.65292776844405e-06	5.00243000422664e-05	2.18629430825027e-07	3.85202396181505e-06	9.54621502607661e-08	5.78433433536113e-05	17288	0.0172038000558519	0.0631520855582769	0.864823800665445	0.00377968177752951	0.0665940752813446	0.00165035671740448
8.7354784482514e-08	6.66618868780201e-06	3.81317800684199e-08	3.74318741231141e-06	8.96178674181832e-08	1.06244805320825e-05	94122	0.00318228684890831	0.00822202875883959	0.627436670213875	0.00358904889074568	0.352317216922576	0.00843503521396324
7.41477230268712e-06	6.67054591492587e-05	3.21959205177757e-07	3.72621450914929e-06	1.87461226560762e-07	7.83558663928337e-05	12762	0.0232335278175072	0.094629446958234	0.851314167274137	0.00410893555261872	0.0475550163719469	0.00239243384306331
8.16052835285583e-06	3.32711792651038e-05	1.47980635186269e-07	7.75814344440768e-07	1.15084183607791e-07	4.24705867811945e-05	23546	0.0126606180290347	0.19214541100876	0.783393444421068	0.00348430870401333	0.0182670973781858	0.00270973848797279
1.26705585005812e-08	1.18356992489834e-06	4.21029716997351e-09	5.05711828412054e-07	8.91710859599462e-08	1.79533369494089e-06	557000	0.000538455572702712	0.00705749495833885	0.659247875887109	0.00234513348790689	0.281681243903074	0.0496682517635708
6.27059372146307e-06	8.27112020659938e-05	2.90102054795286e-07	4.9251909697115e-06	4.18761125341465e-07	9.46158499373051e-05	10569	0.027986997826801	0.0662742418486768	0.874179137224898	0.00306610419911162	0.0520546079010552	0.00442590882625847
3.7098185405897e-05	0.000171546466872353	6.32190561839325e-07	3.76152934700029e-06	3.20726958669377e-07	0.000213359099145759	4687	0.0620086568136462	0.173876743735935	0.804026955302988	0.00296303539136822	0.0176300395064499	0.00150322606325905
4.34963608126994e-07	9.56478911230176e-06	4.22990478986034e-08	1.19615721458744e-06	8.50826902035874e-09	1.12467172519352e-05	88915	0.00336834849213941	0.0386747171093105	0.850451638290809	0.00376101283166208	0.106356120438755	0.00075651132946325
6.45601162186112e-06	9.95337586776621e-05	4.57407477623361e-07	9.08067189523117e-06	2.46287445591067e-07	0.000115774137117969	8638	0.0341379417784833	0.0557638500495385	0.859723606285586	0.00395086060678027	0.0784343733521275	0.0021273097059675
2.58955272172985e-05	0.000299819093446763	1.39098657073649e-06	2.07782881249667e-05	1.62764674227225e-06	0.000349511542102036	2861	0.099560039991108	0.0740906210466105	0.857823154118422	0.00397980153207761	0.059449504871861	0.00465691843102875
8.49919501275063e-07	1.48352271198998e-05	5.92461650590531e-08	1.32994240995866e-06	1.55030340460197e-08	1.70898382302386e-05	58514	0.00511387467133362	0.0497324485945819	0.868072998704604	0.00346674814944844	0.0778206552947629	0.0009071492566026
2.66119508993264e-06	6.35793752619304e-05	2.49492062085703e-07	7.67536681913358e-06	1.71605852007388e-06	7.58814877531562e-05	13178	0.0225081356468928	0.0350704126754809	0.837877289237597	0.00328791737580719	0.101149398178666	0.0226149825324491
2.06336918171785e-05	0.000134652016870824	4.22557020698854e-07	3.54850996710217e-06	1.84288073025475e-07	0.000159441063748829	6272	0.0467100127102752	0.129412657768536	0.844525329327608	0.00265023959802801	0.0222559351002087	0.00115583820561928
2.93278596987378e-06	2.7741955116585e-05	1.39082766000277e-07	1.69195042683852e-06	2.60287946182971e-07	3.27660622254805e-05	30519	0.00978182338387779	0.0895068180513038	0.846667351287987	0.00424472019381443	0.0516372829666049	0.00794382750028957
0.000240291499233393	0.000696208513970527	3.49732516247542e-06	1.30543413088832e-05	1.04230828176015e-06	0.000954093987957039	1048	0.249011415400668	0.251853069264087	0.729706425947919	0.0036655981555487	0.0136824479282548	0.00109245870419118
1.84471201370002e-06	3.37375694086676e-05	1.4643191622672e-07	3.44533770195381e-06	1.49519886524371e-06	4.06692499057919e-05	24589	0.0121268923909492	0.0453588895288994	0.82955966699211	0.00360055610973699	0.0847160375451908	0.0367648498240626
2.61331752235855e-07	7.12045073457407e-06	3.48105253875796e-08	1.21970253658909e-06	7.77583213898362e-09	8.64407138092557e-06	115686	0.00258987309924819	0.0302324842912013	0.823738076745456	0.00402709832595717	0.14110278395902	0.000899556678365955
2.14486698332327e-06	4.11348608764254e-05	1.27288026289436e-07	3.14110943920821e-06	1.23500630434624e-07	4.6671625955681e-05	21426	0.0139042450420306	0.0459565515321884	0.88136764113354	0.00272731073072764	0.0673023357315854	0.00264616087195889
5.7188283034714e-05	0.000202505598732394	1.05409399870654e-06	4.80245171223393e-06	1.05670185862099e-07	0.000265656097663911	3764	0.0766135260852514	0.215271862899472	0.762284775366195	0.00396788934255938	0.0180777017898895	0.000397770601884642
7.34100728469817e-05	0.000350057215995962	1.81061211764087e-06	1.11192446347521e-05	6.68652746683994e-07	0.00043706579834202	2288	0.12291239667405	0.16796114709835	0.80092566685355	0.00414265340484042	0.0254406651742878	0.0015298674689726
1.95575631520036e-08	2.74705736345724e-06	8.31333836620586e-09	1.50189554689913e-06	5.04342450989942e-07	4.78116626286452e-06	209154	0.00143332511475913	0.00409054236492627	0.57455800790567	0.00173876788824012	0.3141274459674	0.105485235873763
1.28382783226647e-05	0.000227574804848083	1.07592288919348e-06	2.46205749699359e-05	7.79230919936079e-06	0.000273901890229238	3651	0.0788955340109132	0.0468718135238858	0.830862483853682	0.00392813239913389	0.0898882988698257	0.0284492713534731
4.63827475004185e-06	5.55528842327741e-05	3.07998033189548e-07	4.74601596385821e-06	1.36530881365315e-08	6.52588260680002e-05	15324	0.019387876659734	0.0710750565020696	0.8512700515772	0.00471963796695656	0.0727260395231876	0.000209214430586061
7.32464571369618e-07	3.48112395564274e-05	1.30417279978562e-07	7.98231949006808e-06	1.43433231752682e-06	4.50907732153705e-05	22177	0.0134364510078815	0.0162442229116607	0.772025784303051	0.00289232742485119	0.177027780205532	0.0318098851549054
2.27274077006588e-06	4.39999799916255e-05	2.39497867149139e-07	5.96645150376219e-06	6.09550143822807e-08	5.2539625146985e-05	19033	0.0156387266713801	0.0432576510340082	0.837462769643503	0.00455842359893355	0.113560983487614	0.00116017223594102
0.000221393125356466	0.000758644407833796	3.47564132577567e-06	1.535258953071e-05	4.71257562650771e-07	0.000999337021609398	1001	0.259145483915716	0.221540001590174	0.759147706358387	0.00347794712956623	0.015362774718368	0.000471570203505347
1.11877653033831e-05	0.000147213234403527	7.64826035084042e-07	1.2964308541123e-05	1.60788358794723e-07	0.000172290922641912	5804	0.0503784383671315	0.0649353148258174	0.854445679123176	0.00443915456111201	0.0752466139383784	0.000933237551515723
4.78762875858813e-06	7.68004164795894e-05	4.16757953018443e-07	8.60604759776385e-06	5.6002222584911e-07	9.11708730148089e-05	10968	0.0269818164093082	0.0525127006057129	0.842378864433103	0.0045711743151867	0.0943947042863784	0.00614255635961877
6.92453022571014e-05	0.000286957409257707	1.26326852830866e-06	6.7387742554144e-06	6.17252534197907e-07	0.000364822006832729	2741	0.103687873474104	0.189805716103224	0.786568254884023	0.00346269826010762	0.0184714028463314	0.00169192790631437
0.000143912618892655	0.000738218274197774	3.06953544947057e-06	2.03213412474071e-05	5.07020071838001e-06	0.000910591970505686	1098	0.239137060686239	0.158042925430953	0.810701497606896	0.00337092303566651	0.0223166268818754	0.0055680270446096
4.40558036124253e-06	6.98065387657562e-05	3.19020411934892e-07	6.50629977284484e-06	2.914225848222e-07	8.13288618966007e-05	12296	0.0241043856316685	0.0541699497386754	0.858324303793976	0.00392259776536017	0.0799998871386738	0.00358326156331447
7.34874865178884e-05	0.000207517355854262	1.0833196890637e-06	3.93545392149133e-06	3.09628680822188e-08	0.000286054578850788	3496	0.0822485256100923	0.256900227967408	0.725446719601394	0.00378710836727695	0.0137577029436195	0.000108241120301625
5.51880977787988e-06	3.41327997226439e-05	1.52663930805219e-07	1.21422318510488e-06	8.43288926889765e-08	4.11028255091229e-05	24329	0.0122553845912498	0.134268379594852	0.830424655722709	0.00371419553070226	0.0295411123217157	0.00205165683002156
3.69552845966302e-05	0.000218727005551509	9.20037640171727e-07	7.01029030731452e-06	1.78883944224848e-06	0.000265401457537874	3768	0.0765429652797635	0.13924296022887	0.824136414248198	0.00346658849844649	0.0264139103543323	0.00674012667015293
4.77307297986461e-06	0.000125346511859131	4.0618332337903e-07	1.37598906896601e-05	1.63344632634366e-06	0.000145919105178379	6853	0.0428344612350173	0.0327104046727108	0.859013709725683	0.00278361988913304	0.094298074764366	0.0111941909481069
2.83378047610082e-06	6.42314877387483e-05	2.86255201460615e-07	8.35429179384419e-06	3.5489225605118e-06	7.92547377706657e-05	12618	0.0234969092872718	0.0357553448009726	0.810443508432402	0.00361183709028138	0.105410629431624	0.0447786802447203
4.74728769879405e-05	0.000375477865621552	1.94419616952271e-06	1.98294665253644e-05	4.21192550205923e-06	0.000448936330806439	2227	0.126031670162835	0.105745233188554	0.836372197694646	0.0043306723829419	0.0441698859384895	0.00938201079536871
0.000169841632698127	0.000703133037987306	2.6287670543863e-06	1.40331476114686e-05	1.22517748648313e-06	0.000890861762837771	1123	0.23461602639894	0.190648695210702	0.789272889822468	0.00295081365487342	0.01575232903337	0.00137527227858609
6.97067632739925e-05	0.00029941912903698	8.86791339372218e-07	4.90374545477577e-06	6.49960737379898e-07	0.000375566389842501	2663	0.106573384953546	0.185604370250557	0.797246870686554	0.002361210596465	0.0130569337070663	0.00173061475935711
2.96953044537331e-05	0.000116762617457056	4.03272847067077e-07	2.03966074729572e-06	3.37779617438165e-07	0.00014923863512259	6701	0.0437873292186357	0.198978665473189	0.782388671413021	0.00270220138864051	0.0136671093622658	0.00226335236288312
4.49144426742982e-05	0.000203040027027321	6.1726428134128e-07	3.5909434797623e-06	9.82221062764574e-07	0.000253144898525488	3950	0.0731403094768436	0.17742582582511	0.802070388184727	0.00243838325376773	0.0141853282474928	0.00388007448890257
3.04276669930635e-06	5.74728319327375e-05	2.05213850632018e-07	4.98902059989684e-06	7.75054712905937e-07	6.64848877954786e-05	15041	0.0197485213842776	0.0457662906594132	0.864449558966481	0.00308662400489113	0.0750399190752056	0.0116576072940089
8.76083689994367e-06	5.01624835991876e-05	2.11581517883334e-07	1.55804322337344e-06	2.35070140170846e-07	6.09280153805589e-05	16413	0.0181129145152275	0.143789960090167	0.823307361742717	0.00347264746047918	0.0255718689283056	0.00385816177833117
6.33257868407063e-06	6.58673874375018e-05	3.04442785796298e-07	4.07413973422743e-06	6.56514112906811e-07	7.72350627545029e-05	12947	0.0229050180100225	0.0819909825696545	0.852817167338439	0.00394176912581777	0.052749872777049	0.00850020818903957
1.16343388888008e-06	3.15758806060966e-05	1.35285350990252e-07	4.72475600556896e-06	1.86343160168224e-07	3.77856990117041e-05	26465	0.0112719143849461	0.0307903233051137	0.835656913381858	0.00358033209729286	0.125040852204573	0.00493157901116251
5.81245485458043e-05	0.000414013332888338	1.73959889934584e-06	1.59782724174502e-05	1.75456675255056e-07	0.000490031209426193	2041	0.136745210222695	0.11861397279954	0.844871357016486	0.00354997572783751	0.0326066424139804	0.00035805204215566
1.47406394353206e-06	2.54721761610047e-05	9.29629293470973e-08	2.06630374208995e-06	6.47833658250587e-07	2.97533404342244e-05	33610	0.00888641524866074	0.0495428050101053	0.856111474854931	0.00312445352321398	0.0694477901282353	0.0217734764835145
0.000112243043839856	0.000508388537950487	2.2131801291941e-06	1.29180253276751e-05	5.09384851085071e-07	0.000636272172098297	1572	0.17381982833307	0.176407280974903	0.799011115438106	0.00347835443108486	0.0203026721804822	0.000800576975424247
2.66803670593468e-06	7.03624965206572e-05	4.02453244563615e-07	1.36713721468729e-05	6.91869661696801e-07	8.77962282797252e-05	11390	0.0259961521456434	0.0303889672507812	0.801429604657698	0.00458394685568234	0.15571707822476	0.00788040301107758
6.0101360438944e-06	2.96820718552069e-05	1.0887771558783e-07	6.91443493510232e-07	4.08306977053388e-07	3.69008360852527e-05	27100	0.0110094030922809	0.162872625162451	0.804373965582563	0.00295054874464871	0.0187378814917032	0.0110649790186344
1.27473329759738e-05	5.76594654923955e-05	1.9595417345306e-07	1.13989022072864e-06	1.53987551642143e-07	7.18966304141932e-05	13909	0.0213388007513513	0.177300840144205	0.801977299356339	0.00272549871008108	0.0158545708493122	0.00214179094006252
3.79552948194943e-06	4.43477699398701e-05	1.80838994127783e-07	2.71806327753156e-06	9.87654957478074e-08	5.11409671892267e-05	19554	0.0152255831645346	0.0742170062585167	0.867167212066579	0.00353608865977566	0.0531484527360316	0.0019312402790969
7.55925963577808e-07	1.20591083303551e-05	4.57113347021131e-08	9.37750519128829e-07	2.7900426350342e-07	1.40775004112672e-05	71035	0.00421437434493954	0.0536974563305845	0.856622836302906	0.00324712011128957	0.0666134250920199	0.0198191621632
8.05276606165703e-08	4.08376072914447e-06	2.11260312721574e-08	1.37773858046238e-06	5.42709894081849e-08	5.61742399090376e-06	178018	0.00168381272460827	0.0143353360449501	0.726981038952599	0.0037608041170413	0.245261632857576	0.00966118802783365
1.92526601592426e-07	1.07448037159413e-05	4.19693823299182e-08	3.01330914083927e-06	2.06710527745375e-07	1.41993193684483e-05	70426	0.00425076586440876	0.0135588612803675	0.75671258862005	0.00295573197847613	0.212215040921962	0.014557777199145
4.60724528827138e-06	9.67219015089196e-05	3.81883833596535e-07	1.032856726258e-05	6.16963640775493e-07	0.000112656561534143	8877	0.0332340715349458	0.0408963776768125	0.858555420046314	0.00338980551506355	0.0916818969257262	0.00547649983608375
7.37894731006069e-06	8.63044421734466e-05	4.90730529543908e-07	7.38688960158499e-06	7.47257722935653e-07	0.000102308267337572	9774	0.0302277708385419	0.0721246435120775	0.843572512949323	0.00479658723888575	0.0722022744966596	0.00730398180305443
2.80400474702473e-05	0.000101677903479057	5.68379581703391e-07	2.6508770136944e-06	4.86167647536156e-07	0.000133423375192239	7495	0.039239079599577	0.210158433106993	0.762069639840531	0.00425997004561202	0.0198681603570212	0.00364379664984248
0.000408049714460883	0.000646973216066747	3.08077687966526e-06	6.28666838704614e-06	1.02373985600013e-07	0.00106449274977994	939	0.273500814698938	0.383327847507874	0.607776066300586	0.00289412669114199	0.00590578788662089	9.61716137767741e-05
5.96715625279262e-06	0.000107283702394439	4.787330863486e-07	1.10876352442019e-05	9.85028330280254e-07	0.000125802255308062	7949	0.0370396589310735	0.0474328241427815	0.852796336057128	0.00380544120752277	0.0881354250529987	0.00782997353956918
1.69639295892188e-06	7.11403159429649e-05	1.74509366696196e-07	9.43740681736084e-06	7.46062004052455e-06	8.99092451264684e-05	11122	0.0266134372841308	0.0188678367451055	0.791245837320704	0.00194095019317232	0.104965922070483	0.0829794536705349
2.31857387797309e-05	0.00026778874980763	1.11084624141236e-06	1.65467866183609e-05	1.05961183506779e-06	0.000309691733282202	3229	0.0887353411881481	0.0748671542956661	0.864694536626884	0.00358694185872929	0.0534298621503173	0.00342150506840373
1.18782832793045e-05	0.000119808325720723	6.26091442224858e-07	8.12900652609953e-06	1.63368372082986e-07	0.000140605075340435	7112	0.0413071034124532	0.0844797618474628	0.852091046006991	0.00445283671808402	0.0578144601567011	0.00116189527076058
8.18319288532394e-05	0.00041829974258844	2.15697073395726e-06	1.42062558823268e-05	1.48275335351144e-06	0.000517977651411475	1931	0.143956044652172	0.157983512667486	0.807563302101132	0.00416421582684035	0.0274263876899228	0.00286258171461834
7.26509380955701e-06	0.000121588468172451	5.34443560319787e-07	1.1523365058112e-05	2.41167820815319e-07	0.000141152538421256	7085	0.0414645673546227	0.0514698062876848	0.861397673271613	0.00378628373458502	0.0816376750074566	0.00170856169866091
2.17530011765553e-06	2.69295271925611e-05	1.22793068847665e-07	1.95511197919192e-06	2.47564636163692e-07	3.143029699442e-05	31816	0.00938492142073699	0.0692102947051926	0.856801550343038	0.00390683768815374	0.0622046931194772	0.00787662414413848
1.11616243537249e-05	8.45147853147746e-05	3.14468302066061e-07	3.06339782238556e-06	9.62027814282968e-08	9.91504785743794e-05	10086	0.0293085421500202	0.112572571652812	0.852389081020667	0.00317162666875235	0.0308964501879585	0.000970270469810478
3.03867480807383e-07	6.4710890649758e-06	2.78338574595009e-08	7.62202738882411e-07	1.27421832631527e-08	7.57773532538824e-06	131966	0.00227074715509235	0.0401000388320919	0.853960819045135	0.00367311027164634	0.100584502645368	0.00168152920575909
5.23597209348585e-07	2.25859747956122e-05	8.75782236267148e-08	4.86187459076809e-06	3.57127872164341e-07	2.841615269152e-05	35191	0.00848873243987736	0.0184260415205623	0.79482873845735	0.00308198736744718	0.171095455586392	0.0125677770682488
9.29689495738867e-07	1.72793494851822e-05	9.07592665526402e-08	2.16951871041632e-06	1.44912404292211e-07	2.06142293621822e-05	48510	0.00616524892703674	0.0450994058232624	0.838224373154689	0.00440274845874872	0.105243745584611	0.00702972697868881
6.53196759054217e-06	6.75600774313353e-05	2.248821218708e-07	2.99259467210595e-06	6.85857781977155e-07	7.79953795978314e-05	12821	0.0231278804213915	0.083748135135992	0.866206149385979	0.00288327492000632	0.0383688711759172	0.0087935693821051
2.00855454176865e-05	0.000165715388492001	7.80329252850456e-07	8.28881104543237e-06	2.12588221671274e-08	0.000194891333030138	5131	0.0567963859196658	0.103060229028145	0.850296346766612	0.00400391972653697	0.0425304240910015	0.00010908038770426
3.68022287248519e-06	3.56421797470204e-05	1.57637885326901e-07	1.96355925208059e-06	5.82337015114422e-07	4.20259367720275e-05	23795	0.0125288975392757	0.0875702757668152	0.848099590030885	0.00375096660383845	0.0467225576132199	0.0138566099852419
0.000196046999576589	0.000795892650574952	3.80833199904292e-06	1.99423678999408e-05	1.6470827435558e-06	0.00101733743279408	983	0.263139423330635	0.192705972725444	0.782329072851533	0.00374343052391523	0.0196025106882874	0.00161901321082047
1.23872447062887e-06	4.26121972896844e-05	2.39346741963295e-07	1.06014428749121e-05	1.07508460322831e-06	5.5766795980417e-05	17932	0.016591327649718	0.0222125809606107	0.764114138898138	0.00429192206142423	0.190103137333456	0.019278220746371
1.45856930734004e-05	9.97794850943334e-05	5.45359383701578e-07	4.79994126229017e-06	3.91655635544558e-07	0.00012010213444927	8326	0.0353913502378841	0.121444078744173	0.830788607978314	0.0045407967660386	0.0399654950705112	0.00326102144096356
3.20754360922705e-05	0.000331583226575005	1.59049600680739e-06	2.12122453603498e-05	2.53357514782106e-06	0.000388994979182253	2571	0.11016675342239	0.0824571981872351	0.852410042083474	0.00408873145394045	0.0545308975579641	0.00651313071738652
1.94148181266778e-05	0.000209967250772554	7.19881754172934e-07	1.00325207430417e-05	2.26827033696218e-06	0.000242402741733408	4125	0.0701478070781276	0.080093228268969	0.866191732284419	0.00296977562640216	0.0413878187651662	0.00935744505504316
9.95723000383933e-08	1.21330602303773e-05	3.96244946158058e-08	6.21699437299943e-06	1.5580145938067e-06	2.00472659918376e-05	49882	0.00599619074288193	0.00496687678404302	0.605222688984989	0.00197655354260971	0.310116819696548	0.0777170609918108
1.40652969666075e-05	0.000119867097090573	3.89546866579601e-07	4.27264812912042e-06	6.71820599464481e-07	0.000139266409652345	7180	0.0409219614002331	0.100995616974109	0.86070357805447	0.00279713440988419	0.0306796745876222	0.00482399597391481
4.04220320756978e-07	2.34647843450914e-05	1.1187987465964e-07	8.36149199722251e-06	8.39571144419129e-07	3.31819476821496e-05	30137	0.00990536495210226	0.0121819347263461	0.707155124523156	0.00337170909107985	0.251989186328583	0.0253020453308345
9.08127556318798e-05	0.000356829571790441	1.06148571399262e-06	5.37007242900243e-06	1.88868460421306e-06	0.000455962570169529	2193	0.127872775285414	0.199167128122195	0.782585227681671	0.00232801063823716	0.0117774413522711	0.00414219220562522
2.30675546101162e-07	1.13056714178589e-05	5.46255520096491e-08	3.44408458952979e-06	3.10005711856739e-07	1.53450628173562e-05	65168	0.00459297405231562	0.0150325579534451	0.736762798068931	0.00355981286357878	0.224442521384423	0.0202023097296222
0.000113844282240663	0.000581187446565798	1.86111264170867e-06	1.22521499025439e-05	8.51050959753645e-08	0.000709230096446689	1410	0.191718197444995	0.160518120721376	0.819462469905892	0.00262413094288162	0.0172752819767919	0.000119996453057688
2.35738027543479e-06	4.30280286681816e-05	1.70677364538919e-07	4.00849572819232e-06	4.82508308537715e-08	4.96128328672014e-05	20156	0.014773996634431	0.0475155345743869	0.867276190080794	0.00344018582844827	0.0807955421316467	0.000972547384724521
9.51830826708597e-05	0.000618547888965064	2.93833528207593e-06	2.46496134202913e-05	9.4816432758736e-07	0.000742267084665879	1347	0.199695349261621	0.128232929409372	0.833322535436817	0.00395859568985008	0.0332085497653273	0.0012773896986341
1.21433536673762e-06	1.8181978020406e-05	8.71893210123822e-08	1.67891057444589e-06	1.72546554886431e-07	2.13349598374883e-05	46871	0.00638011630148361	0.0569176307800625	0.852215244786066	0.00408668784363865	0.0786929334404383	0.00808750314979477
6.18686994342154e-07	1.00355579738191e-05	4.52737426058707e-08	9.44347067028946e-07	5.58375706458465e-08	1.1699703348442e-05	85472	0.00350377892798104	0.0528805710637564	0.857761746169023	0.00386964876437655	0.0807154710597601	0.00477256294308371
1.66275310634806e-06	8.3086751746742e-05	4.84381825641102e-07	3.12492736334464e-05	1.85714609060895e-06	0.000118340306402786	8450	0.0348813122806204	0.0140506067365472	0.702100191155037	0.00409312634355066	0.264062808212491	0.0156932675523749
3.24045793720082e-05	0.000259790083428664	7.58325684623148e-07	7.83286379647829e-06	4.59915510838842e-07	0.000301245767792612	3320	0.0864227532386218	0.107568579666542	0.86238583642945	0.00251729904848059	0.0260015729146133	0.00152671194091418
8.36390048240727e-07	4.36549484404819e-05	1.49959045520155e-07	1.00862820463757e-05	9.22089856790549e-07	5.56496694374089e-05	17970	0.0165567701399939	0.0150295600440438	0.784460157298545	0.00269469786678283	0.18124603700872	0.0165695477819083
1.73617775748735e-06	5.56778719753517e-05	2.05268378629465e-07	8.47868756155656e-06	1.17279988881108e-06	6.72708055618361e-05	14865	0.0199796287102121	0.0258087849994814	0.827667686009378	0.00305137387481973	0.126038145236166	0.0174340098801556
8.88132132515799e-06	4.68056953181686e-05	2.29535174979205e-07	1.55568345647118e-06	5.42327460967843e-08	5.75264680208737e-05	17383	0.0171103630629691	0.154386695910748	0.81363756421105	0.00399007939955426	0.0270429162434706	0.0009427442351772
3.52573151979352e-05	0.000171947005416806	8.49439928304135e-07	5.33069840323282e-06	2.54492155642043e-07	0.00021363895110192	4681	0.062087419936834	0.165032242557281	0.804848575271163	0.00397605363592566	0.0249519030857332	0.00119122544989763
2.18106093622943e-05	0.000253281416013205	8.07379412718961e-07	1.20903170620421e-05	1.11452032645979e-06	0.00028910424217672	3459	0.0830880328484966	0.0754420246416245	0.876090278393017	0.00279269306683309	0.0418199227068126	0.00385508119171258
2.50854534295856e-06	5.57083964405598e-05	2.0970237167435e-07	5.99489733509116e-06	3.80479229958225e-07	6.48020207202421e-05	15432	0.0192534740517009	0.0387109123307781	0.859670668003695	0.00323604679828828	0.0925109629061079	0.00587140996113067
1.12953501855054e-05	0.000118134299557612	6.90164463734051e-07	9.29194924097559e-06	1.4212871440178e-06	0.000140833050591845	7101	0.0413726778738576	0.0802038309760187	0.838825112863477	0.00490058591242371	0.0659784702662234	0.0100919999818572
3.6496434315904e-06	4.41207095159347e-05	2.3633628134428e-07	3.67533489650336e-06	7.37967020713202e-07	5.2419991146086e-05	19077	0.0156033952599592	0.0696231218624101	0.84167716459504	0.00450851433159631	0.0701132300129697	0.0140779691979842
4.80330816385113e-07	1.89955640760768e-05	1.04036163533704e-07	5.29376310568573e-06	4.0031165396654e-06	2.88768107013467e-05	34630	0.00862575117910325	0.0166337903916346	0.657813782572287	0.00360275809574956	0.18332229138583	0.138627377554499
1.42456729201932e-06	3.53695324525248e-05	1.42753333328035e-07	4.56096399332442e-06	3.89806098849217e-07	4.18876231700458e-05	23873	0.0124879207643548	0.0340092653678674	0.844391010417079	0.00340800748585132	0.10888571965062	0.00930599707858266
5.76774871121088e-08	2.92904865681575e-06	1.3170183102798e-08	8.60043956507236e-07	1.84693925755646e-08	3.87840967611346e-06	257838	0.00116284852619442	0.0148714271902053	0.755218994748111	0.00339576893692049	0.221751704520571	0.00476210460419249
5.58864667995682e-07	1.30813444515238e-05	3.56649765854691e-08	1.07365453338013e-06	4.91888036066765e-07	1.52414166655518e-05	65611	0.00456202206545997	0.0366675014704382	0.858276152313966	0.00234000404083683	0.0704432243366703	0.0322731178380889
0.000420025777082435	0.00127772599549182	5.18517077904855e-06	2.03592342749787e-05	4.57323499836118e-07	0.00172375350112812	580	0.404034358521641	0.243669281488071	0.74124635259949	0.00300806975919417	0.011810989368059	0.000265306785185249
4.81854363128032e-05	0.000280277509865204	1.38622125163183e-06	1.03837623396317e-05	1.60848491355351e-07	0.000340393778260626	2938	0.0970928164477617	0.141557923176579	0.823391988236068	0.00407240478576095	0.0305051472817498	0.000472536519842604
4.18004951472078e-06	8.1032481832935e-05	3.66804160702515e-07	9.15665018388519e-06	8.86030762819036e-08	9.48245887685254e-05	10546	0.0280478707440979	0.0440819155559391	0.85455136568788	0.00386823887628888	0.0965640906309367	0.000934389248955153
7.22272867183929e-05	0.000293555190064019	1.55213324541572e-06	8.12039504017301e-06	5.25082920821146e-08	0.000375507513360083	2663	0.106557598340754	0.192345783103233	0.781755836087685	0.0041334279347091	0.0216251200076153	0.000139832866757484
5.16726108441547e-06	0.000118631658253672	3.25062796318692e-07	9.62135375205835e-06	4.54219898486905e-06	0.000138287534871333	7231	0.040640235747601	0.0373660654897294	0.857862267658831	0.00235062977021856	0.069574989249829	0.0328460478313917
1.45617663593986e-05	0.000168024785764342	7.51207699580825e-07	1.11661603662931e-05	1.02245241667862e-06	0.000195526372606293	5114	0.0569760953686023	0.0744746919062414	0.859345895515959	0.00384197635115668	0.0571082060054219	0.00522923022122138
3.74809021975239e-05	0.000163215855727429	7.05866000558565e-07	3.95481495880447e-06	2.14657725966391e-07	0.000205572096610282	4864	0.0598143928878473	0.182324852524023	0.793959192024241	0.00343366639829882	0.019238092250924	0.0010441968025132
2.78548216458158e-06	9.30389751762216e-05	4.2219542497955e-07	1.81874939805622e-05	5.25118106835511e-06	0.0001196853278147	8355	0.0352707116462853	0.0232733804171397	0.777363248068861	0.00352754537827062	0.151960932159709	0.0438748939760196
8.53982859918345e-07	2.72801408317329e-05	1.56603754227618e-07	6.43753914670845e-06	7.67578779875498e-07	3.54958453724629e-05	28172	0.0105924433504154	0.0240586708375976	0.768544615446642	0.00441188968974686	0.181360355815123	0.0216244682108902
0.000137407709722261	0.000596346652865505	2.32273090940856e-06	1.29943730452387e-05	1.99369767731051e-06	0.000751065164219724	1331	0.201806481455009	0.182950449932015	0.794001214907957	0.00309258240171694	0.0173012591507136	0.00265449360759762
6.23449119774163e-05	0.000301730368596117	1.63329513396543e-06	1.01778861689986e-05	2.33194740864147e-07	0.000376119656617361	2659	0.106721719371929	0.16575818594039	0.802219089822995	0.00434248810246851	0.0270602346618456	0.000620001472301096
2.27190260878164e-05	0.000141779472345906	4.99828718213298e-07	4.01394998599588e-06	1.44673565283058e-06	0.000170459012790762	5867	0.0498563191027068	0.133281459958377	0.831751105586536	0.00293225163064177	0.023547889432652	0.00848729339179293
2.31797791892317e-06	5.27327722241292e-05	2.18382736363869e-07	6.39518437339462e-06	2.48545378693199e-06	6.41497710397428e-05	15589	0.01906153541566	0.0361338455516405	0.822025883638143	0.00340426369142572	0.0996914606200636	0.0387445464987267
7.61859080439973e-05	0.000334504180880708	1.58198294372889e-06	8.94352385314791e-06	4.29024590863661e-07	0.000421644620312445	2372	0.118843527707789	0.18068748982862	0.79333202599107	0.00375193437202309	0.0212110469867269	0.00101750282156036
1.54379905042914e-05	0.00017017500202558	7.49865610967739e-07	1.06474523442645e-05	1.41583218294604e-06	0.00019842614266805	5040	0.057796265870945	0.0778022003386811	0.857623898430907	0.00377906661332524	0.053659523896893	0.00713531072019379
2.21039987077832e-07	1.3401962347195e-05	7.29220221511146e-08	5.68920074377263e-06	4.05664234829705e-07	1.97907893350263e-05	50529	0.00591970464469604	0.0111688312848962	0.677181800095049	0.00368464445336979	0.287467096307459	0.0204976278592259
3.40785606312325e-05	0.000375024683042566	1.01086791700989e-06	1.43621057642036e-05	1.17786540842397e-06	0.000425654082763436	2349	0.119903228333678	0.0800616322295966	0.881055059093588	0.00237485779637569	0.0337412616154454	0.00276718926499429
1.33035569540288e-05	0.000129750245277182	5.98715648103348e-07	7.51713787588734e-06	2.47370020589223e-07	0.000151417025775791	6604	0.0444121203873655	0.0878603769019202	0.856906577132934	0.00395408406046682	0.0496452617357459	0.00163370016893287
5.50309900857969e-06	9.9434291041444e-05	4.31709278184921e-07	1.00471460770516e-05	1.16469394446395e-06	0.000116580939349724	8578	0.034371718544457	0.0472041059136714	0.852920654062986	0.00370308629003119	0.0861817217556618	0.00999043197764994
2.56267160988279e-05	0.000183762309570392	8.56009843994857e-07	7.90233110185066e-06	2.35803946234257e-07	0.000218383170561299	4579	0.0634216573683862	0.117347486223232	0.841467358029818	0.00391976104108525	0.0361856231024566	0.00107977160340782
1.70987242316332e-05	0.000258973669034947	9.94038390359057e-07	1.94333828626566e-05	3.00696812169157e-06	0.000299506782641287	3339	0.0859458764347064	0.057089606054471	0.864667126237051	0.00331891779409081	0.0648846169401496	0.0100397329742377
2.7245800573062e-05	0.00019974276003058	1.0777197177908e-06	1.01731164674817e-05	1.27957485470363e-06	0.000239518971643618	4175	0.0693428209664358	0.113752160783327	0.833932939257015	0.00449951713801754	0.0424731134977416	0.0053422693238994
2.40608971859974e-05	0.000144161525818402	4.63289617279171e-07	3.57197246359413e-06	2.73022293783494e-07	0.000172530707379056	5796	0.0504467591159692	0.139458636387173	0.835570247223724	0.00268525889864526	0.0207034012545163	0.00158245623594213
6.49539740589481e-06	6.45236151611175e-05	3.66135042164098e-07	4.67923780032414e-06	2.45282981591405e-07	7.6309668391092e-05	13104	0.0226337000639946	0.0851189310980291	0.845549673082444	0.00479801642286836	0.0613190687232809	0.00321431067337777
1.37228298445681e-07	3.91292010371644e-06	2.16222564705845e-08	7.92776606272826e-07	1.18421668476613e-07	4.98296893338214e-06	200684	0.0014937776064371	0.0275394649816809	0.78525877966102	0.00433923164275251	0.159097240394541	0.0237652833200056
1.8002698481104e-06	6.37811614484399e-05	2.53916523230997e-07	1.15923354190851e-05	1.52308973781009e-06	7.89507729766765e-05	12666	0.0234078514137938	0.0228024347354045	0.807859873231159	0.00321613726702851	0.146829916693909	0.0192916380724992
4.55832848408394e-05	0.000340440337197546	9.83975467218113e-07	9.47262883442802e-06	8.95290355851093e-07	0.000397375516695883	2517	0.112402005491737	0.114710853904281	0.856721974288341	0.00247618543638451	0.0238379780243924	0.00225300834660197
2.40839917897879e-07	9.34913430160437e-06	4.83514430904757e-08	2.41408932384276e-06	1.05354132326423e-07	1.21577691187619e-05	82252	0.0036407093954387	0.0198095485730366	0.7689843597356	0.00397699961384031	0.198563511139336	0.00866558093818707
2.4124125803068e-07	1.63529698640004e-05	4.46193018357931e-08	3.89307174065139e-06	1.81984806934536e-06	2.23517502338636e-05	44739	0.00668316764448396	0.0107929471073452	0.731619210706154	0.00199623301839663	0.174173015532057	0.0814185936360472
3.18306122756587e-05	0.000161269716517732	6.27843652976624e-07	4.0931393231172e-06	2.44722090885085e-06	0.000200268532678335	4993	0.0583169977797193	0.158939658916781	0.805267379557616	0.00313500900306214	0.0204382549189167	0.0122196976036245
1.74423155072406e-06	3.24568472815603e-05	1.60205561700006e-07	3.83517226591316e-06	2.00872256025408e-08	3.82165438855e-05	26167	0.0113997075103638	0.0456407454308249	0.849287873304391	0.00419204735467434	0.100353717944869	0.000525615965240704
2.49701275163482e-06	6.53476260907799e-05	3.66372741777014e-07	1.2348541404803e-05	2.22974279159312e-07	8.07825272681541e-05	12379	0.0239444098846959	0.0309103074151925	0.808932677655173	0.00453529685399488	0.152861538533111	0.00276017954252853
2.79794902866717e-07	1.48969543635186e-05	5.79944152502302e-08	3.97311455661604e-06	3.69391662368822e-07	1.95772499006204e-05	51080	0.00585601874800923	0.0142918389603767	0.760931920424967	0.00296233717936003	0.202945489115411	0.0188684143198844
5.44875010075629e-06	7.92188418291246e-05	3.60175690418596e-07	6.74044600177938e-06	2.70766713974411e-08	9.17952902934763e-05	10894	0.0271640868213981	0.0593576215439402	0.862994621792209	0.00392368376707659	0.0734291049162727	0.000294967980501777
4.23453694232128e-08	4.6335805766649e-06	1.90143802570882e-08	2.6764321453181e-06	2.37344919305506e-07	7.60871739096881e-06	131428	0.00228002069635846	0.00556537550908051	0.608983135865283	0.00249902569382553	0.351758648375467	0.0311938145563434
9.30321535934435e-08	6.9252902633665e-06	3.42118201164147e-08	3.27603021946527e-06	4.58983114540174e-07	1.07875475710818e-05	92699	0.00323105061208162	0.0086240318274781	0.641970773962669	0.00317141777507673	0.303686282528879	0.0425474939058968
3.54907103170991e-05	0.000155495292046633	7.7226975457509e-07	4.35321269740075e-06	2.52892307536628e-08	0.000196136774046462	5098	0.0571488003211518	0.18094878173479	0.792790096617979	0.00393740418302256	0.0221947807521783	0.000128936712029699
6.14197467243171e-06	7.49055371898757e-05	3.10105419628884e-07	4.86692865770987e-06	1.59590403613892e-06	8.78204499757851e-05	11387	0.0260032303489974	0.0699378638361025	0.852939573989083	0.00353112993288454	0.0554190813079623	0.0181723509339677
6.31166012159046e-07	3.10465929284387e-05	1.20561681498521e-07	7.63633320840449e-06	9.61334891424307e-07	4.03959887219251e-05	24755	0.0120459015760193	0.0156244724322462	0.768556332217908	0.00298449636493452	0.189036918021017	0.0237977809638941
5.74477702889929e-06	4.31970170683394e-05	2.40108339375268e-07	2.32205301380398e-06	2.97561457121988e-08	5.15337115961302e-05	19405	0.0153416116788456	0.11147609692702	0.838228331133503	0.00465924793573957	0.0450589127366163	0.000577411267121566
2.49920854682996e-06	5.3677376464846e-05	3.13263705743412e-07	8.66045965796297e-06	6.29055331649448e-08	6.52132139085473e-05	15334	0.0193744573415273	0.0383236524783883	0.823105828523055	0.00480368451373554	0.132802221189529	0.000964613295292596
1.48282200266178e-09	8.47057692202566e-07	3.92441467479016e-09	2.88371343804932e-06	5.06664514380678e-07	4.24284288131002e-06	235691	0.00127204582762852	0.000349487842030093	0.199643898182963	0.00092494932868654	0.679665384441233	0.119416280205088
3.47421085789514e-06	5.52493135024237e-05	2.50963509268052e-07	5.13576243370219e-06	8.74123957582304e-08	6.41976626990473e-05	15577	0.019075629850118	0.0541174041519535	0.860612539142233	0.00390923125105887	0.0799992120862432	0.00136161336851174
1.85128292219503e-09	1.06427945576268e-06	5.26797029533986e-09	3.89614144109787e-06	3.42197514100024e-07	5.30973766417811e-06	188333	0.00159165749578549	0.000348658076779314	0.200439178557312	0.000992133816870082	0.733772869304448	0.0644471602445904
3.83768680014937e-06	4.16873548293306e-05	1.67760416953369e-07	2.34403525777291e-06	1.75710527456906e-07	4.82125478316632e-05	20741	0.0143600102677771	0.0795993361219754	0.86465778524886	0.00347960073670268	0.0486187800312326	0.00364449786122917
2.66058910998616e-08	6.99933393119452e-06	1.78482052438148e-08	6.04807381583858e-06	7.9593185416985e-07	1.38877936975466e-05	72006	0.00415769977419	0.00191577522530175	0.503991784701626	0.00128517211822983	0.435495655217503	0.057311612737339
6.75230886054612e-06	7.9668304212477e-05	3.79853912220721e-07	5.7676632994622e-06	5.57501125141998e-07	9.3125631409848e-05	10738	0.0275523063259839	0.0725075229914851	0.855492768278316	0.00407894052872485	0.0619342195284409	0.00598654867303312
1.68027614499884e-06	5.66804043005206e-05	3.8331725932899e-07	1.665639957295e-05	1.30009728883896e-06	7.67004945666375e-05	13038	0.0227482962129057	0.0219069792768938	0.738983557026176	0.00499758523715859	0.217161566780758	0.0169503116790132
4.31331472287272e-06	9.35374071703156e-05	4.34022435079794e-07	1.21257764873536e-05	8.41865719869819e-07	0.000111252386535492	8989	0.0328266875628825	0.0387705365897629	0.840767646278541	0.00390124156969283	0.108993405579531	0.00756716998247268
2.65284081752292e-05	0.000134192945187947	5.45537902499817e-07	3.55043100264566e-06	9.21957920489771e-07	0.000165739280188812	6034	0.0485098124762136	0.160061079938369	0.809662893642795	0.00329154260763252	0.0214217836508097	0.00556270016039329
3.82841509869112e-07	8.57031197397914e-06	4.08106874521851e-08	1.17484002155372e-06	3.66669228792417e-08	1.02054711157334e-05	97987	0.00305697486544398	0.0375133597976579	0.839776221674529	0.00399890284234588	0.115118646481936	0.0035928692035308
4.93058997584697e-06	4.04155257092129e-05	1.80187965074095e-07	1.89960197385844e-06	2.70239619568474e-07	4.76961452435609e-05	20966	0.014207295002841	0.10337502015454	0.847354131090271	0.00377783076921549	0.0398271592842167	0.00566585870175656
4.52255726424069e-05	0.000336979853102561	1.78799774887886e-06	1.71719371593019e-05	1.3213894259557e-06	0.000402486750079104	2485	0.11376252240036	0.11236537012341	0.837244587645012	0.00444237667085302	0.042664602389835	0.00328306317088946
1.04273455088729e-05	7.19183368189666e-05	2.60909440286993e-07	2.3148057097971e-06	5.40346162677893e-07	8.54617436406015e-05	11701	0.0253137149774457	0.122011850737844	0.841526673284482	0.00305293841633063	0.027085870369457	0.00632266719188705
4.79312816008078e-06	9.60257998767234e-05	2.2017613851322e-07	5.68224245490374e-06	3.76041501857089e-07	0.000107097388132078	9337	0.0316202230040141	0.044754855778272	0.896621304697919	0.00205584974903111	0.0530567790121651	0.00351121076261294
0.000385389998736041	0.000925905816789035	3.94123962680601e-06	1.22013317518342e-05	6.7754137695392e-07	0.00132811592828067	753	0.32880770059435	0.290177981100605	0.69715737690736	0.00296754187106859	0.00918694783491499	0.000510152286051595
0.000485269612933431	0.00110841665503407	3.65046290141367e-06	1.07476041073404e-05	1.36685486563438e-05	0.0016217528836326	617	0.38548430210814	0.299225373872292	0.683468280661418	0.00225093658735289	0.00662715276526385	0.00842825611367335
8.31273949694798e-05	0.00017141678682346	6.71621753211616e-07	1.78127448842077e-06	3.08297801742849e-07	0.000257305375836315	3886	0.0742967363965457	0.323069017502227	0.666199787961317	0.00261021267444823	0.00692280323577042	0.0011981786262366
1.39631732033839e-08	1.6173973488854e-06	5.63683351757183e-09	8.39640068246902e-07	9.310537349083e-09	2.48594796120234e-06	402261	0.000745507286591063	0.00561684050563573	0.650615931679896	0.00226747848528798	0.337754482938093	0.00374526639108726
6.4185692196715e-05	0.000383206649576956	1.50709606532878e-06	1.15950641594247e-05	9.75464070422075e-07	0.000461469966068847	2167	0.129313190729202	0.139089641615245	0.830404311772233	0.00326585948413365	0.0251263679372252	0.00211381919116389
5.58609998476131e-06	9.56934153956275e-05	3.82576235967796e-07	8.4400656191823e-06	2.30620257237345e-07	0.000110332777492776	9063	0.0325597947820505	0.0506295600609442	0.867316291406629	0.00346747580058741	0.0764964483898259	0.00209022434201336
3.02766691865653e-06	7.77777490382578e-05	4.30683653435089e-07	1.42532264077342e-05	2.32037605638634e-06	9.78097020744699e-05	10224	0.0289179810559379	0.0309546686519026	0.795194621685277	0.00440328151809701	0.145724055031699	0.0237233731130237
7.27941603991154e-05	0.000501308828616374	1.79625369357122e-06	1.59596474702602e-05	3.09715840160981e-06	0.000594956048580931	1681	0.163509346156614	0.122352164622482	0.84259808739163	0.0030191367880965	0.0268249184260361	0.00520569277175524
8.3220205148498e-07	2.69174694497473e-05	9.93833444382479e-08	4.13656899702166e-06	3.30809793439116e-07	3.23164336361313e-05	30944	0.00964824090719274	0.0257516674288755	0.832934405845214	0.00307531906389363	0.128002026572535	0.0102365810894818
0.000227452887190283	0.000712776231729331	2.94478516359847e-06	1.18912781579196e-05	5.06474704489464e-07	0.000955571656945622	1046	0.249344573423489	0.238028080403003	0.745916045697338	0.00308169998784931	0.012444151175359	0.000530022736451135
2.19818413737795e-07	1.82128321300329e-05	7.63508692152847e-08	8.1456331970626e-06	3.38432903933129e-07	2.69930675139817e-05	37047	0.00806532883868749	0.00814351364934475	0.674722579069575	0.00282853622233697	0.301767599878871	0.0125377711798716
4.29410100570466e-06	7.25558968754478e-05	2.88499339764361e-07	6.27509483071254e-06	4.41204913866543e-07	8.38547969654959e-05	11925	0.0248436812309439	0.0512087699344329	0.865256365778367	0.00344046316018238	0.0748328665478087	0.00526153457920943
4.79574789062656e-05	0.000299868611393308	1.14175285257741e-06	9.19609145193401e-06	1.76822435509029e-06	0.000359932158959175	2778	0.102371582263117	0.133240327968875	0.833125365236731	0.00317213348170678	0.0255495132152864	0.00491266009740143
1.43519835475687e-05	0.000182654753624026	7.76437437886636e-07	1.2734394474006e-05	1.10772256723142e-06	0.000211625291650719	4725	0.0615205372309218	0.0678179032176182	0.863104557112636	0.00366892554207614	0.0601742559912157	0.00523435813645412
1.46819471918357e-05	0.000116231476914667	4.11727269489158e-07	4.19461507857889e-06	8.96185179110854e-07	0.000136415951633681	7331	0.0401013539650004	0.107626322405911	0.852037283929843	0.00301817540073886	0.0307487139762271	0.00656950428728004
1.42970026144695e-06	2.02881227581765e-05	9.20084018196375e-08	1.67916327056813e-06	1.88888895173598e-07	2.36778835871848e-05	42234	0.00707827931158156	0.0603812522425248	0.856838521207911	0.00388583724051398	0.0709169493289064	0.00797743998014376
1.93415525058757e-07	1.39917028026452e-05	6.56763111698726e-08	6.11461896120413e-06	6.18629252814843e-07	2.09840428528928e-05	47655	0.00627550515356079	0.00921726696874778	0.666778222896945	0.0031298216282864	0.29139375115035	0.0294809373556707
8.31797000636724e-07	1.85027169128745e-05	6.63587227628754e-08	1.89862212144622e-06	2.64087531608461e-08	2.13259035108812e-05	46891	0.00637741667637992	0.0390040684659533	0.867617022811428	0.00311164883255787	0.0890289183047968	0.00123834158526374
5.89012459636819e-05	0.000222241308705738	1.15188806679356e-06	5.59263718573902e-06	1.83342637998381e-08	0.000287905414185752	3473	0.0827581124212979	0.204585405697441	0.771924728592812	0.00400092533880027	0.0194252588182685	6.36815526783013e-05
5.5357057132203e-07	2.36523330016499e-05	1.62285634905869e-07	8.92402229314509e-06	6.21339002283598e-08	3.33543454012513e-05	29981	0.00995657234851133	0.0165966552382486	0.709122985839279	0.00486550201940947	0.267552014161558	0.00186284274150465
8.65038408450184e-06	6.71081185739084e-05	1.95442461153384e-07	1.9504205672118e-06	3.18999965454441e-07	7.82233656522298e-05	12784	0.0231946973214388	0.110585680025074	0.857903747995985	0.00249851766826672	0.0249339893642917	0.00407806494638278
1.30420635762453e-05	0.000129833731365553	5.64480329150467e-07	7.23424045795268e-06	1.37464067739341e-06	0.000152049156406295	6577	0.0445933476117437	0.0857753103305303	0.853893138470434	0.00371248576770859	0.047578300524219	0.009040764907108
3.05690334868431e-05	0.000260846671181864	1.03752840758674e-06	1.14081246345735e-05	1.19100148228845e-06	0.000305052359193156	3278	0.0874657583545334	0.100209136450202	0.855088194930821	0.003401148610458	0.0373972673568148	0.00390425265170403
4.60525485972128e-07	9.49846620167579e-06	4.22255574129941e-08	1.119964240453e-06	2.9863441720836e-07	1.14198159027223e-05	87567	0.00342010241312685	0.040326874784588	0.831753005704018	0.00369756901273061	0.0980720048373127	0.026150545661351
5.67030488373666e-07	1.16039804609436e-05	4.54665927397541e-08	1.19657513991759e-06	6.48072678881591e-08	1.34778599498627e-05	74196	0.00403522175744542	0.0420712554131742	0.860966095812692	0.00337342819326574	0.0887807963852431	0.00480842419562455
2.97857426121881e-07	6.53268465670699e-06	3.81965482871156e-08	1.07724255215624e-06	4.28567423860616e-08	7.98883792565829e-06	125175	0.00239379125213546	0.0372841993909067	0.817726522617955	0.00478123960487885	0.134843460611009	0.00536457777525011
1.07258823078809e-05	0.000142529989214317	7.87026799829325e-07	1.34717822389842e-05	7.77364670214587e-07	0.000168292045231226	5942	0.0492383344200726	0.0637337450688415	0.846920536371681	0.00467655377738137	0.0800500238764971	0.00461914090559968
1.4213019318105e-06	2.03243753365817e-05	1.06845143431747e-07	1.96496743735637e-06	3.9543898740565e-08	2.38570337479209e-05	41916	0.00713164377166042	0.0595758025422742	0.85192382051071	0.00447855942866569	0.0823642812479828	0.0016575362703677
2.60997119261225e-06	2.34239393509296e-05	8.80346483218282e-08	1.01604533073925e-06	6.81405639393081e-08	2.72061310865423e-05	36756	0.00812873207396803	0.0959331991862411	0.860980169375001	0.00323583857042339	0.0373461896330364	0.00250460323529847
5.26386517505198e-06	5.59806294855333e-05	2.0633903853434e-07	2.82303294342579e-06	1.35147690553641e-07	6.44090143330991e-05	15526	0.0191378278683594	0.0817255974114005	0.869142775513108	0.00320357392006082	0.0438297802358243	0.00209827291960576
8.33502442318395e-06	0.000116527441907267	4.072957441162e-07	7.33300195780864e-06	4.49635579542719e-07	0.000133052399611919	7516	0.0391321337473016	0.0626446756878883	0.87580112983418	0.00306116797069563	0.0551136392819462	0.00337938722529016
5.15761326155087e-06	9.27900565788516e-05	5.96353911286122e-07	1.38172604759338e-05	1.34239188742425e-06	0.000113703676115047	8795	0.0335377526147935	0.04536012763855	0.816069099515882	0.00524480765848523	0.121519909892389	0.0118060552946943
3.4186354389269e-05	0.000272084597621381	1.35207547221426e-06	1.38654696042029e-05	1.76660810637319e-06	0.00032325510519344	3094	0.0924369230849911	0.105756579989081	0.841702399281712	0.00418268868918609	0.0428932733975094	0.00546505864251094
9.24689413776892e-07	2.85291525181425e-05	1.06029069052277e-07	4.20962000799259e-06	1.60978517956448e-07	3.39304695269207e-05	29472	0.0101276796889128	0.0272524791631084	0.840812193757214	0.00312489247955005	0.124066070015702	0.00474436458442539
7.8918374571874e-06	0.000176166974493663	7.61092255370403e-07	2.19300246426212e-05	8.71173257443687e-07	0.000207621102106285	4816	0.0603922682891219	0.0380107675815506	0.848502260639573	0.00366577504718564	0.105625220269733	0.00419597646195769
1.73947050276914e-05	0.000125736247060874	3.80345822964721e-07	3.53801862053768e-06	2.38045524024918e-06	0.000149429771772317	6692	0.04384216602133	0.116407224754351	0.841440400862391	0.00254531488908546	0.0236767986631773	0.0159302608309958
9.09440148783882e-08	4.48669157268876e-06	2.33698686903524e-08	1.48268233320341e-06	1.07343494426292e-07	6.19103128388721e-06	161524	0.00185559139209956	0.0146896390452879	0.724708270230492	0.00377479415282149	0.239488748354777	0.0173385482166217
8.87064609430667e-06	7.7951359407319e-05	3.16922577862258e-07	3.58312453835368e-06	1.12847125857499e-06	9.18505238764166e-05	10887	0.0271802081320749	0.0965769787687001	0.848676263536627	0.0034504166605372	0.039010387607312	0.0122859534268235
0.00010539365535484	0.00052054838103478	2.49874128670632e-06	1.59084235322008e-05	8.5166413976348e-07	0.000645200865348291	1550	0.176031294947946	0.163350145691368	0.806800500420561	0.00387281143114626	0.0246565440106983	0.0013199984462261
5.46911020891845e-06	4.55857805256358e-05	1.90737085774695e-07	2.04482636247885e-06	1.91007346543018e-07	5.34814615293508e-05	18698	0.0159168343005979	0.102261794134347	0.85236602033806	0.00356641498419069	0.0382343022050106	0.00357146833839222
5.80825228164664e-06	4.37402282515793e-05	1.53861390918297e-07	1.49022537503578e-06	3.02275793656607e-07	5.14948430928367e-05	19419	0.0153301293610576	0.112792892118835	0.849409875329127	0.00298789901429374	0.0289393128618559	0.00587002067588893
5.49976264500371e-07	3.16121693296402e-05	1.57254818672108e-07	1.16424522441669e-05	9.66054109941679e-07	4.49279067669213e-05	22258	0.0133882442300312	0.0122413062187286	0.703619901404243	0.00350015903228968	0.259136315977642	0.0215023173670968
1.42282935213702e-05	7.81440876771374e-05	2.21007472992159e-07	1.56127860614705e-06	2.37926591332997e-07	9.43925938689798e-05	10594	0.0279218871527693	0.150735274222038	0.827862488720292	0.00234136454920314	0.016540265948345	0.0025206065601211
7.47281981533808e-06	7.79453793856055e-05	2.93977227007039e-07	3.94562315344521e-06	7.44946771658172e-07	9.0402746353054e-05	11062	0.0267575498473468	0.0826614247553291	0.862201454380621	0.0032518616841457	0.0436449478872708	0.00824031129263371
9.97500430714269e-05	0.000579854384533765	2.48300000742416e-06	1.86205026861886e-05	3.14485524808113e-06	0.000703852785546886	1421	0.190412306971702	0.141720037371057	0.823829068294764	0.00352772633483989	0.0264551097453151	0.00446805825402482
2.40850200906807e-06	6.04617876451087e-05	2.12308640484163e-07	6.86284312904991e-06	3.0841730821732e-06	7.3029614505884e-05	13693	0.0216714105948131	0.0329797990221352	0.82790780225517	0.00290715817029346	0.0939734267458987	0.0422318138065032
4.37880557171063e-06	4.24938664228491e-05	9.06261568938696e-08	1.13122009629648e-06	4.73226065120387e-07	4.85677443128705e-05	20590	0.0144650385109517	0.0901587181711102	0.87494008676018	0.0018659741805191	0.0232915922347397	0.00974362865345143
2.10378327486337e-06	2.74833881769193e-05	9.23743839971029e-08	1.55210225623062e-06	3.11792118035841e-07	3.15434402100463e-05	31702	0.00941854632145833	0.0666947948877605	0.871286961533325	0.00292848159179805	0.0492052308148777	0.00988453117223841
1.5498171332395e-07	1.35069546630396e-05	4.93299289474311e-08	5.53403019267686e-06	8.24603242585198e-08	1.93277568222464e-05	51739	0.00578160490296864	0.00801860840599799	0.698837158769145	0.00255228423045203	0.286325528801519	0.00426641979288602
2.82425625914948e-06	3.89380801167941e-05	1.180074152879e-07	2.09293804319682e-06	2.88496950301758e-07	4.42617787847301e-05	22593	0.0131910528243236	0.0638080153282005	0.879722441932844	0.00266612455549599	0.0472854480922684	0.00651797009119045
4.8882691946872e-06	5.88279172824888e-05	4.21250042474209e-07	6.52254498016559e-06	9.15462796079506e-07	7.15754442958953e-05	13971	0.0212444897247139	0.0682953384750073	0.821900832907054	0.00588539891883517	0.0911282499791572	0.0127901797199463
4.25937259403842e-06	6.57330868237142e-05	2.07140476407788e-07	4.11421336988478e-06	1.82593654066706e-06	7.61397498047122e-05	13134	0.0225838731859684	0.0559415102487611	0.863321550074834	0.00272053003771453	0.0540350261254753	0.0239813835132153
1.90144080675293e-05	9.94418878785083e-05	4.07933727910926e-07	2.74438502456802e-06	1.77838942301865e-07	0.000121786453640818	8211	0.0358786987003061	0.156129089066079	0.816526673580542	0.00334958212277069	0.022534402985918	0.00146025224469021
3.761526016116e-07	1.3051763315489e-05	3.27517126854552e-08	1.46177155642148e-06	1.02996060744069e-07	1.50254352469516e-05	66554	0.00449752016769678	0.0250343897151274	0.868644608357483	0.0021797513447805	0.0972864700686821	0.00685478051392654
4.06993752092575e-05	0.000214506538390417	1.16507384168059e-06	7.90384544062354e-06	6.01115564119685e-07	0.000264875948446099	3775	0.0763973296662517	0.15365447655033	0.809837735924403	0.00439856411469416	0.0298398004310759	0.00226942297949717
4.58119920528116e-06	8.60090350138632e-05	3.4540733104769e-07	8.35102838546586e-06	2.454140718038e-08	9.93112113428383e-05	10069	0.0293553522440634	0.0461297283895382	0.86605564317352	0.00347802958374245	0.0840894826731774	0.000247116180021801
4.91415856448236e-05	0.000219492687109233	8.75879725566148e-07	5.03482016434126e-06	9.54954559998187e-07	0.000275499927203962	3630	0.0793371371547826	0.178372408818977	0.796706878788882	0.00317923759347386	0.0182752141368582	0.00346626066180846
3.16590334658241e-06	8.9947151698578e-05	5.10023668539218e-07	1.86780589596027e-05	3.57897044907267e-06	0.000115880108122375	8630	0.034168650859019	0.0273205073578207	0.776208731213725	0.00440130473472297	0.161184341836114	0.0308851148576173
4.418277180959e-05	0.000160985605105846	7.43958406543414e-07	3.48722815482689e-06	4.7700420044704e-07	0.000209876567677254	4765	0.0610279617641447	0.210517888197666	0.767048970199515	0.00354474258263775	0.0166156145653645	0.00227278445481619
5.52614152420385e-06	8.70944767477243e-05	2.15541145816457e-07	4.37359490706744e-06	5.20039342397907e-07	9.772979366721e-05	10232	0.028894699215359	0.0565451058151365	0.891176308468418	0.00220548041419609	0.0447519097600925	0.00532119554215726
3.17663718702232e-06	3.97429445091639e-05	1.83730433554357e-07	2.95687221805296e-06	5.08205541611519e-07	4.65683898894051e-05	21474	0.0138737029511676	0.0682144517894326	0.853431793616854	0.00394538943671225	0.0634952641711515	0.0109131009858501
2.53464998213683e-07	8.59049638472368e-06	3.27825998376695e-08	1.42893960308866e-06	1.80184184789561e-07	1.04858677706533e-05	95366	0.00314083405272125	0.0241720574546109	0.819245156682775	0.00312636021688334	0.136272899329116	0.0171835263166146
2.92628946051206e-06	6.0644345665362e-05	2.12573099966336e-07	5.67113922602526e-06	9.97474159389218e-07	7.04518216112549e-05	14194	0.0209144851046829	0.041536036877215	0.860791733675683	0.00301728323135902	0.0804967010976374	0.0141582451181059
1.40101859103485e-06	2.25333538825315e-05	6.88992371358064e-08	1.42527154237498e-06	1.32978736685556e-08	2.54418411267457e-05	39305	0.00760359473251049	0.0550675001881853	0.885680944640573	0.00270810735719028	0.0560207704809801	0.000522677333071474
1.78270339607663e-06	1.63055277319857e-05	7.62523042933278e-08	8.96845118439279e-07	2.91217521783326e-08	1.90904503029733e-05	52382	0.00571082067166528	0.093381945830737	0.854119597663245	0.00399426430928408	0.0469787304231161	0.00152546177361762
1.36357888125437e-05	0.000127674013868736	7.16339414971134e-07	8.63379774107503e-06	1.1175370167954e-07	0.000150771693539005	6633	0.0442270730166391	0.0904399791000295	0.846803606644546	0.00475115320493375	0.0572640496264071	0.000741211424083588
9.30757567941754e-07	3.8448561534612e-05	1.51311594114875e-07	8.04911243457739e-06	1.65512671024742e-06	4.92348698414935e-05	20311	0.0146622710780686	0.0189044384790339	0.780921360377171	0.00307326077233487	0.163483979149141	0.0336169612223192
0.000115220712983029	0.00057343336842065	1.97101923910497e-06	1.26482135581711e-05	1.64292378744993e-06	0.000704916237988405	1419	0.190670735181054	0.16345305551739	0.813477314775777	0.00279610417931299	0.0179428602670082	0.00233066526051136
8.64135443608e-06	6.51703180207654e-05	2.61984407648548e-07	2.54155912809041e-06	1.12408088433613e-08	7.66264568014277e-05	13050	0.0227265882479502	0.112772465239695	0.850493690314428	0.00341898110110276	0.0331681671602889	0.000146696184484833
2.99430505285408e-06	6.86461127228191e-05	3.57198507251799e-07	1.05451944792782e-05	2.84188817249702e-08	8.25712296439281e-05	12111	0.0244680740273672	0.0362632973466232	0.831356309199241	0.00432594390070423	0.127710275416174	0.000344174137257262
2.26724084225464e-05	0.000267866572862843	1.1609193078569e-06	1.76905435910731e-05	1.29993706891659e-05	0.000322389814873485	3102	0.0922012247419018	0.0703260691763593	0.830877901548972	0.00360098010016996	0.0548731466532692	0.0403219025212294
3.95306971336095e-05	0.000138893414625162	5.31254931046155e-07	2.40107314140175e-06	3.33588756201462e-08	0.00018138979870684	5513	0.0529675076375093	0.217932306091252	0.765717893814085	0.00292880269361103	0.0132370902802662	0.000183907120786106
2.6373104285878e-07	1.60644982507925e-05	5.9623610065639e-08	4.67403254717283e-06	8.49772201872608e-08	2.1146862671077e-05	47288	0.00632404440305046	0.0124714028251335	0.759663430961995	0.00281950145480386	0.221027233205879	0.00401843155218887
1.0339381754361e-05	0.000160000227586721	8.39923390042859e-07	1.67526184490715e-05	1.16446067082449e-06	0.00018909661185102	5288	0.0551549638648832	0.0546777737218628	0.846129531462873	0.00444176858496329	0.0885929064782505	0.00615801975205092
6.28411009246973e-06	8.50395524901544e-05	4.53042571833077e-07	7.89146935457367e-06	2.22576446435301e-07	9.98907509554662e-05	10011	0.0295241124887826	0.0629098293121387	0.851325589974463	0.00453538057827851	0.0790010013849219	0.00222819875019792
2.13341395586892e-05	0.000140072323437565	5.7344890852327e-07	4.84522838827578e-06	7.60075859968952e-07	0.000167585216153022	5967	0.0490366713750842	0.127303231445004	0.835827447390496	0.00342183470408066	0.0289120275612593	0.00453545889916044
1.40655260437102e-06	4.40843731335917e-05	1.4440632945082e-07	5.82717609947174e-06	5.73379057745429e-07	5.20358872246307e-05	19218	0.0154899496199435	0.0270304337908019	0.847191726419239	0.00277512957216317	0.111983794459327	0.0110189157584696
5.87710831496738e-06	3.17209468904801e-05	8.6065036133655e-08	5.97348342253066e-07	1.45200231534484e-07	3.84266688153687e-05	26024	0.0114620268044544	0.152943476396706	0.825493020040117	0.00223972149517247	0.0155451502997355	0.00377863176826849
2.41536607491366e-05	0.000164613521912543	7.89128633727772e-07	6.92244647061603e-06	1.19236352452862e-06	0.000197671121290552	5059	0.0575827842262683	0.122191145532249	0.832764648866343	0.00399212909086428	0.0350200192391326	0.00603205727141092
1.96675070838305e-05	0.000173778083363461	9.27934376541636e-07	1.05577247476679e-05	1.41061329717999e-06	0.000206341862868681	4846	0.06003152948311	0.0953151571397182	0.842185298453256	0.00449707278804683	0.0511661792759279	0.00683629234305074
3.58092312242726e-05	0.000282313275762881	1.24301465314494e-06	1.2627632431764e-05	2.66742620320071e-06	0.000334660580275263	2988	0.0955379912235682	0.107001640870935	0.84358090675237	0.00371425475962106	0.0377326556398654	0.00797054197720781
3.71822588089206e-06	6.60445384978069e-05	3.1978974868825e-07	7.31168107128758e-06	1.17343857508449e-06	7.85676737737593e-05	12728	0.0232955966200149	0.0473251364371425	0.840607024817693	0.00407024585720974	0.0930622063769132	0.0149353865110412
8.24682985606015e-05	0.000438938895142773	2.00798423816775e-06	1.37731583730107e-05	2.21564622544635e-06	0.000539403982539999	1854	0.149443853932907	0.152887819204201	0.813747968778157	0.00372259809560981	0.0255340316698336	0.00410758225219825
4.12035946167336e-06	3.89169328396762e-05	1.47709523488046e-07	1.79438356991494e-06	8.73076878482403e-08	4.50666930826008e-05	22189	0.0134293236864724	0.0914280409729937	0.863540902997854	0.0032775762627472	0.039816180136095	0.00193729963031052
1.39659771239357e-05	0.000306936575597579	9.283186853303e-07	2.64108842494249e-05	9.32285597907263e-06	0.000357564611635343	2797	0.101733573500497	0.0390586111418059	0.858408706034377	0.00259622640250829	0.0738632498575102	0.0260732065637983
6.85169836955208e-08	3.17584557701995e-06	1.30296449899979e-08	7.76607715294685e-07	1.05755234459316e-08	4.04457544444609e-06	247245	0.00121263924522796	0.0169404637486999	0.785211110694188	0.00322151117440273	0.192012171848866	0.00261474253384336
2.1670898088521e-06	5.42824953235691e-05	2.65747650756355e-07	8.57007079431415e-06	1.32780327851588e-07	6.54181839053433e-05	15286	0.019434759070462	0.0331267192007006	0.829776861462756	0.00406229025160463	0.131004413187541	0.0020297158973981
1.09279798674319e-06	4.09812101004741e-05	1.54923108208957e-07	7.48119239643931e-06	3.06913775401363e-07	5.00170373672669e-05	19993	0.0148934651773922	0.0218485149114082	0.8193450123716	0.0030974067310581	0.149572881366526	0.00613618461940768
1.22924208968167e-05	8.02252793839805e-05	4.28887321576823e-07	3.60070135685597e-06	8.15575179551036e-08	9.66288464771851e-05	10349	0.0285738743634376	0.127212745934197	0.830241509743391	0.0044385019299396	0.0372632137102674	0.000844028682204749
3.44820800131756e-05	0.000174563715621911	9.01402645050772e-07	5.87225533094867e-06	8.80216719845219e-07	0.000216699670330932	4615	0.0629484159668441	0.15912382312588	0.805555981489623	0.00415968627766808	0.0270985891302045	0.0040619199766248
4.4737268178597e-05	0.000402915074961706	1.84468404139258e-06	2.14382805942134e-05	1.80789426036551e-06	0.000472743202036275	2115	0.132254225810558	0.0946333400160965	0.852291631537389	0.00390208475435896	0.0453486808522492	0.00382426283990603
2.24023229484197e-05	0.000278877793116179	1.31161822856264e-06	2.10659803473607e-05	1.98184643335337e-06	0.000325639561073875	3071	0.0930861147251387	0.0687948444425567	0.85640022421266	0.00402782212406029	0.0646910967386471	0.00608601248207604
2.18521783501437e-05	0.000203896014483669	7.39438880686128e-07	8.88761027136921e-06	2.21909353364444e-06	0.000237594335519512	4209	0.0688051845836866	0.0919726402667082	0.858168668195897	0.0031121906970943	0.0374066589253316	0.00933984191496939
3.78875133681542e-06	3.80954515670149e-05	1.6003438783448e-07	2.06966528174621e-06	7.64774518337171e-08	4.41903800252447e-05	22629	0.013169914582684	0.0857370163970305	0.862075672244775	0.0036214757090357	0.0468351998911045	0.00173063575805476
9.66926616993834e-07	1.15860850029451e-05	4.68607637175973e-08	7.22032824142545e-07	3.02835038520851e-08	1.33521887116512e-05	74894	0.00399767130778761	0.0724170874060586	0.867729272941975	0.00350959417437729	0.054075990066894	0.00226805541069529
6.81622643625963e-07	3.15098858826579e-05	1.10092086177042e-07	6.5529128011724e-06	7.12941848715832e-07	3.95674552623491e-05	25273	0.0118002953254361	0.0172268506808566	0.796358665821036	0.00278238985669119	0.165613703426814	0.0180183902146025
4.0766556536665e-07	1.65967408106734e-05	6.20455354733304e-08	3.24986601128953e-06	6.28364625127741e-07	2.09446825479306e-05	47745	0.0062637708485459	0.0194639171271148	0.792408324771347	0.00296235263205078	0.155164252494752	0.0300011529747355
1.67058116715791e-05	0.000217705879434836	1.39717327264653e-06	2.34759272823257e-05	1.79384091095317e-06	0.00026107863257234	3830	0.0753442897214205	0.063987663436801	0.833870919614662	0.00535154201966106	0.0899189912672034	0.00687088366167279
1.79035673522062e-06	4.69695576338587e-05	1.39995832344288e-07	4.72792019265821e-06	2.26079237486701e-06	5.58886227689488e-05	17893	0.0166272706556129	0.03203436847285	0.840413581634266	0.00250490753588705	0.0845953963153481	0.0404517460416485
1.48897773307154e-05	0.000161027390291394	8.35681166696278e-07	1.16398993777712e-05	9.87262184879661e-08	0.000188491474385065	5305	0.0549833875593969	0.0789944339885499	0.854295351111928	0.00443352236180764	0.0617529223310775	0.000523770206636936
1.52073932841653e-05	0.000117291516032981	4.15177335914094e-07	4.12079351523695e-06	6.38535339029297e-08	0.000137098733702201	7294	0.0402979811914023	0.110922930310925	0.855525889011903	0.00302830904927191	0.0300571230963223	0.000465748531577464
8.53334218465814e-07	2.27789209699931e-05	1.41689413971341e-07	4.8658373348682e-06	3.83155491517401e-08	2.86780974864502e-05	34870	0.00856664796735274	0.0297556077026727	0.794296796736801	0.00494068388038245	0.169670855508013	0.00133605617213079
2.62698255605616e-06	5.40937747714277e-05	1.39143115004869e-07	3.68790031926668e-06	8.49169489238676e-08	6.06327177106793e-05	16493	0.0180259206838772	0.0433261555022376	0.892154876341625	0.00229485202475695	0.0608236024791797	0.0014005136522012
6.00579243246599e-07	2.46464778572039e-05	9.76852300074655e-08	5.15935580373401e-06	2.63370203546458e-07	3.07674683377385e-05	32502	0.0091879132887257	0.0195199434888163	0.801056414088295	0.0031749518333833	0.167688668664548	0.0085600219249569
9.66326300773721e-05	0.000688660628784118	2.47054780917887e-06	2.27491039909502e-05	6.31681100130451e-08	0.000810576078771632	1234	0.215941333693231	0.11921475677374	0.849594068736561	0.00304789133787763	0.0280653532552118	7.79298966097936e-05
1.12766859525941e-07	8.58998704418645e-06	2.84985577282329e-08	2.79293731817527e-06	1.75721200663184e-07	1.16999109802791e-05	85471	0.00350384099999468	0.00963826645484881	0.734192512974279	0.00243579269759137	0.238714407561129	0.0150190203121522
1.11393403888212e-05	7.54266058780843e-05	2.20135191383787e-07	1.91743243354063e-06	3.38334119219804e-07	8.90418480110497e-05	11231	0.0263600878448207	0.125102304564016	0.847091649184148	0.00247226665102985	0.0215340592807854	0.00379972032002097
3.51176788359074e-05	0.000133638583575954	4.88216660234563e-07	2.38991775261948e-06	2.21390448778805e-07	0.000171855787273494	5819	0.0502544447597987	0.204343882699862	0.777620502027547	0.00284085085512777	0.0139065305308347	0.00128823388662775
8.02553218585131e-07	3.28946707797747e-05	1.28579897103752e-07	6.78505061605919e-06	2.55611870011235e-06	4.31669732116351e-05	23166	0.0128668762390326	0.018591834425139	0.762033293798518	0.0029786637222249	0.15718152354102	0.0592146845130986
9.06609791166154e-06	0.000101157746601644	3.17583457957479e-07	4.56109891242206e-06	1.58393515329402e-06	0.00011668646203698	8570	0.0344022903336005	0.0776962275948376	0.866919305253991	0.00272168212501663	0.0390885012091341	0.0135742838170211
7.61737652190943e-07	3.04252462216365e-05	1.34793001241458e-07	6.93052471012096e-06	3.44350069211752e-07	3.85966516544016e-05	25909	0.0115124378078526	0.0197358480474322	0.788287193771814	0.0034923496071216	0.179562848409173	0.0089217601644593
0.000182538207000602	0.000519207225592273	1.37020823815877e-06	5.0183248309391e-06	1.64809113919903e-07	0.000708298774775893	1412	0.191492174566835	0.257713571590403	0.733034199807209	0.00193450601208835	0.00708503954779098	0.000232683042508508
4.24906308043715e-06	8.26095745010087e-05	2.48850637465e-07	6.23041170091693e-06	2.91608885008252e-07	9.36295088048361e-05	10680	0.0276993072649453	0.0453816658303102	0.882302764966998	0.00265782273816806	0.0665432488159665	0.00311449764855746
1.83504862803348e-07	1.52149046307523e-05	5.71085465393058e-08	6.09555963304717e-06	1.14876208989963e-06	2.26998397630417e-05	44053	0.00678689352153472	0.00808397172486291	0.670264847222582	0.00251581276059428	0.268528751598129	0.0506066166938309
8.28889399760407e-09	1.45720658174425e-06	7.36148217658254e-09	1.66435018197251e-06	3.12432278233294e-07	3.44963941812424e-06	289885	0.00103435829272336	0.00240282910557394	0.422422869499971	0.00213398598644996	0.482470768749942	0.0905695466580622
1.4885688572477e-05	0.000103530120804679	4.28447771530642e-07	3.8339924542081e-06	1.9696395100656e-07	0.000122875213553902	8138	0.0361935947793449	0.121144762576116	0.842563099670739	0.00348685271128904	0.0312023258663656	0.00160295917549032
1.1662102109249e-07	1.01139373692026e-05	4.60304325416972e-08	5.13702626095396e-06	5.39751689860487e-07	1.59533667736512e-05	62683	0.00477461333015761	0.00731011972250916	0.633968836340358	0.00288531149535918	0.32200264269222	0.0338330897495535
5.10617362371155e-05	0.000196097124748205	7.21993632445041e-07	3.56762448497125e-06	5.02708259378307e-07	0.000251951187362115	3969	0.0728082453321014	0.202665193888241	0.778313953592787	0.00286560916820511	0.0141599828217666	0.00199526052899998
6.95096979862605e-09	2.05590211117181e-06	6.06124735950968e-09	2.30635709474259e-06	2.09177986805519e-07	4.58444940987805e-06	218129	0.00137439263170958	0.00151620602108704	0.448451259325053	0.00132213202013956	0.503082679846594	0.045627722787126
3.04019309212125e-05	0.000163847073465543	7.60536948409667e-07	5.2745238066713e-06	6.69184991160804e-08	0.000200350983640952	4991	0.058340294959242	0.151743357425665	0.817800194877865	0.00379602303212357	0.026326418322576	0.000334006341770723
1.18745114302733e-07	4.79285285592174e-06	1.82856011626076e-08	9.4910800475344e-07	2.8933429952441e-07	6.16832587566493e-06	162119	0.00184879234405222	0.0192507848476687	0.777010318931161	0.00296443500735707	0.153868006309107	0.0469064549047064
7.64127979662347e-07	2.889263473961e-05	1.2370112937316e-07	6.02020524091343e-06	9.90675710119677e-07	3.67913447996786e-05	27180	0.0109769156061523	0.0207692321067052	0.785310645667467	0.0033622345159354	0.163631019026138	0.0269268686837544
2.9141681424513e-05	0.000176885789749835	6.47212997521565e-07	5.05632404579701e-06	1.55090288075337e-06	0.00021328191109842	4689	0.0619869314115508	0.13663456630912	0.829352047901569	0.00303454237721504	0.0237072333971339	0.00727161001496138
4.0232552561934e-05	0.000275071563205985	1.09702851758117e-06	9.66148874146187e-06	3.78091457869758e-06	0.00032984354760566	3032	0.0942295644001989	0.121974653904807	0.833945563594421	0.00332590564691812	0.0292911254793213	0.0114627513745329
3.79705357908622e-05	0.000136145549843123	8.86227002211267e-07	4.08748349705699e-06	4.1933346229863e-08	0.000179131729479483	5582	0.0523256350702067	0.21196990561748	0.760030343249248	0.00494734799237658	0.0228183109097104	0.000234092231184904
7.96540705130835e-05	0.000241485316296114	1.01904505163335e-06	3.97499793585292e-06	8.08540132243227e-08	0.000326214283809909	3065	0.0932425194266856	0.244177138973778	0.740265918082338	0.00312385172019987	0.0121852356966969	0.000247855526986789
2.14731284936501e-06	1.97216569290574e-05	8.17371849315124e-08	9.65362111117188e-07	3.05341978513489e-08	2.29466032723225e-05	43579	0.00686041910356494	0.0935786802029667	0.859458661267095	0.00356206031722793	0.0420699351298578	0.00133066308285281
1.0260078477622e-06	3.89329315619264e-05	2.43881927101528e-07	1.19159186114277e-05	7.36536920921712e-07	5.28552768691396e-05	18920	0.0157319417693483	0.0194116445610986	0.736594979122285	0.00461414529537584	0.225444256794443	0.0139349742267976
5.89151914793456e-05	0.000417705719161847	1.40597156380652e-06	1.2854387749185e-05	3.26016382950223e-06	0.000494141433783686	2024	0.137809528895261	0.119227386030405	0.845316119240267	0.00284528166974557	0.0260135800609913	0.00659763299859083
6.02519454231979e-05	0.000189437522731718	8.31839215179892e-07	3.36461899186641e-06	2.00513900527285e-07	0.000254086440262489	3936	0.0734021420259018	0.237131683851186	0.745563291516129	0.00327384339880768	0.0132420249911429	0.000789156242734323
1.39788600869548e-05	0.000129136548252548	7.16059885462175e-07	8.51503290451189e-06	2.09104762223174e-06	0.000154437548751709	6475	0.0452777730452167	0.0905146462109989	0.83617325771055	0.00463656598573313	0.0551357682981723	0.0135397617945462
2.29648196083179e-06	2.72633322341306e-05	1.15275436146038e-07	1.7600975054541e-06	1.9718458020894e-07	3.16323717167715e-05	31613	0.00944497497409102	0.0725991076923959	0.861880749197051	0.00364422361934115	0.0556422869968014	0.00623363249441056
5.51434714489438e-07	1.12319771570093e-05	4.34844731748402e-08	1.13904162219881e-06	4.06957396960552e-07	1.33728953638329e-05	74778	0.00400385853338792	0.0412352523134815	0.839906157299805	0.00325168723688994	0.0851753933018392	0.0304315098479847
2.22358105087968e-07	2.11266144456972e-05	8.89516188352803e-08	1.08878979919296e-05	3.51480485583974e-07	3.26773026471341e-05	30602	0.00975545476565076	0.00680466522861763	0.646522593184419	0.00272212244063791	0.333194514538199	0.0107561046081262
1.11025953307012e-05	5.9815319303353e-05	2.73241309259945e-07	1.89329304370076e-06	2.35433055775533e-07	7.33198820427905e-05	13639	0.0217566062285022	0.15142680295396	0.815813086939283	0.00372670143004973	0.0258223689257411	0.00321103975096592
8.66909710766589e-09	1.31165843488973e-06	6.64440698324932e-09	1.29280528149492e-06	2.85031886499982e-07	2.90480910697555e-06	344257	0.00087106440075424	0.00298439477033038	0.451547205542678	0.00228738162769236	0.445056881152846	0.0981241369064536
7.88364505920358e-07	2.1615314337404e-05	6.1981174720377e-08	2.18622591319187e-06	1.55676601726528e-07	2.48075625329631e-05	40310	0.00741473528070791	0.0317792005914655	0.871319554618982	0.00249847902783755	0.0881273970502713	0.00627536871144324
0.000113860690922384	0.000480147214769901	1.54895433865887e-06	8.41516993351901e-06	3.22120745990769e-06	0.00060719323742437	1647	0.16657644459461	0.187519695386209	0.790765089556364	0.00255100722997067	0.0138591298697841	0.00530507795767227
3.53353479684522e-07	2.49476412877523e-05	1.00250846229583e-07	9.11623189575455e-06	3.33981645192227e-06	3.78572939613433e-05	26415	0.011293151341333	0.00933382824576257	0.658991667846804	0.00264812499097139	0.240805164390865	0.0882212145255976
1.16692492532373e-07	6.27584049055055e-06	2.79217285407002e-08	1.93135171587343e-06	2.5027960176504e-07	8.60208602926209e-06	116251	0.00257730992731442	0.0135656039866859	0.729571928158094	0.00324592528436913	0.224521320677736	0.0290952218931144
1.59100106772978e-05	0.000280929379556202	7.59788730036062e-07	1.73353687129429e-05	4.90653217427389e-06	0.000319841079850752	3127	0.0915066146094912	0.049743487249111	0.878340517382233	0.00237551952485467	0.0541999443005635	0.0153405315432384
5.70538232192399e-07	1.24593900327228e-05	5.07233944438194e-08	1.42456468782306e-06	9.17781407595262e-07	1.54229977547773e-05	64838	0.00461624723359266	0.0369926937203679	0.807844897005412	0.00328881552408368	0.0923662643588078	0.059507329391329
8.52176933522298e-06	0.000130062967347471	4.35403934751893e-07	8.56093897933243e-06	6.17334798001153e-08	0.000147642813076578	6773	0.0433293680453801	0.0577188225938433	0.880929891792368	0.00294903575513737	0.0579841226331288	0.000418127225522964
6.58918511714322e-05	0.000364867759563243	1.57473092715988e-06	1.1233854040651e-05	7.94874328464491e-07	0.00044436307003095	2250	0.124831245178719	0.148283814779754	0.821102796723925	0.00354379342786114	0.0252808003146358	0.001788794753824
3.40478773780328e-06	6.29913155573269e-05	1.83760583986802e-07	4.37614907062493e-06	1.26191869600002e-06	7.22179316457419e-05	13847	0.0214331365168977	0.0471460156807749	0.872239264152907	0.00254452848204268	0.0605964331973907	0.0174737584868844
6.39546104434117e-05	0.000295822196276252	1.0616619305265e-06	6.32239824805072e-06	1.58939792131368e-07	0.000367319806690372	2722	0.10435951015782	0.174111521563882	0.805353239569822	0.00289029317556354	0.0172122442974607	0.000432701393272116
1.33313143901503e-06	2.15296551192942e-05	6.67726698703774e-08	1.38693980174123e-06	3.29841479364043e-07	2.46463405092849e-05	40574	0.00736672495098956	0.0540904414800569	0.873543685367142	0.00270923262807403	0.0562736606360986	0.0133829798886283
2.79842996609402e-08	3.68188965993839e-06	1.64675952035641e-08	2.78701963678327e-06	7.02077147292675e-07	7.21543833887885e-06	138592	0.00216229816896318	0.00387839218445715	0.510279415749327	0.00228227232084182	0.38625784129649	0.0973020784488841
1.72263519453479e-08	3.83117475595473e-06	1.99890114291719e-08	5.72060413600284e-06	8.11670369862249e-08	9.67016129231832e-06	103411	0.00289685839936982	0.0017813924116273	0.396185196931317	0.00206708149170692	0.591572773511763	0.00839355565358579
1.97893497167847e-05	0.00015531689807207	6.08384445112664e-07	6.14663153388464e-06	3.55127391857317e-07	0.00018221639115971	5488	0.0532023641875801	0.108603565194306	0.852376106691399	0.00333880196639075	0.0337325939492305	0.00194893219867391
3.97384298875955e-05	0.000182203287235905	7.35144306190947e-07	4.33734250731896e-06	1.87552304705143e-06	0.000228889726984062	4369	0.0663697320674657	0.173613863807713	0.796030864454622	0.00321178375227883	0.0189494852585541	0.00819400272683285
6.01216803307021e-05	0.000357620089265139	1.04972208148175e-06	8.04512820653358e-06	5.94707933236545e-08	0.00042689609067718	2342	0.120231233189076	0.140834459822136	0.837721630802125	0.00245896391277932	0.0188456356997125	0.000139309763247812
4.93158857530958e-05	0.000414555334123214	1.53834115377793e-06	1.66843518499303e-05	2.40545867983337e-06	0.000484499371559851	2064	0.135310705590391	0.101787305924305	0.855636474384989	0.00317511485892175	0.0344362713953886	0.00496483343639636
2.93627132131936e-06	6.57911265033481e-05	2.33784116139981e-07	6.74479929346145e-06	3.35379335053689e-06	7.90597745848058e-05	12649	0.0234397884492081	0.0371398898711719	0.832169416733858	0.00295705518220528	0.0853126552520896	0.0424209829606755
2.03819144397624e-07	9.67208587530359e-06	3.80893886428761e-08	2.32499482446291e-06	7.73873361953669e-08	1.23163765690024e-05	81193	0.00368811784963041	0.0165486288321675	0.785302870622365	0.0030925807139365	0.188772632229711	0.00628328760182065
4.17062072574505e-07	9.52123615273695e-06	3.19038743694034e-08	9.36643796018478e-07	2.2107422957295e-07	1.11279201252723e-05	89864	0.00333282836884219	0.0374788880473116	0.855616866903417	0.00286701144600665	0.0841706073978096	0.0198666262054555
3.39708037180298e-06	4.95995261501236e-05	1.86967636187545e-07	3.51233122610471e-06	3.51220623314668e-07	5.70471260075335e-05	17529	0.0169690027119103	0.0595486680846002	0.869448289885342	0.00327742428536811	0.0615689425903923	0.00615667515429764
1.70154497580175e-06	4.60457076889122e-05	1.36251362940791e-07	4.74647686335234e-06	4.47158137084619e-07	5.30771390280917e-05	18841	0.0157974546099845	0.0320579633145108	0.867524296374414	0.0025670442197097	0.0894260118436341	0.0084246842477315
2.07474842286705e-06	8.12165692710835e-05	2.74281927337698e-07	1.38485622786946e-05	1.71367277800966e-06	9.91278346779924e-05	10088	0.0293019474027998	0.0209300286807099	0.819311442995885	0.00276695166628704	0.139704073267416	0.0172875033897025
0.000132836798932848	0.000399475952914939	1.40547115709007e-06	5.44074931382869e-06	6.49274332021028e-07	0.000539808246650727	1853	0.149547058161349	0.246081455326113	0.740033068026493	0.00260364891757472	0.010079040747499	0.00120278698232102
1.08742093685415e-06	1.81369789355624e-05	1.05527119861251e-07	2.2636329234041e-06	8.5491936215938e-08	2.16790518518979e-05	46127	0.00648268221367876	0.0501599859755378	0.836613107412012	0.00486769996133445	0.104415679194288	0.00394352745682712
5.33228713861561e-08	4.77568665621892e-06	2.85619359925937e-08	3.29032159704839e-06	1.27351977712527e-07	8.27524503835858e-06	120842	0.00247950472092684	0.00644366071807982	0.577105165355465	0.00345149126825845	0.397610171275488	0.0153895113827092
8.74500266056772e-05	0.000353716632065902	1.95096989770825e-06	1.01603530013116e-05	2.37157662579836e-06	0.000455649558196397	2195	0.127790838211946	0.191923870072061	0.776290958046843	0.00428173332468661	0.022298612647688	0.00520482590872205
9.15301109823045e-06	7.16535239281239e-05	3.77732903272904e-07	3.80403772200603e-06	3.29936332360744e-07	8.53182419839941e-05	11721	0.025271749761765	0.107280821608438	0.839838260398829	0.00442734044313487	0.0445864522468674	0.00386712530273
1.70554892928801e-06	1.65780594505829e-05	6.04703432415857e-08	7.5583326458379e-07	5.00312217106624e-08	1.91499432094069e-05	52219	0.00572856679852685	0.0890628713953677	0.865697577757794	0.00315772963816839	0.0394692170268424	0.00261260418182785
6.50444074331623e-08	6.39777898821578e-06	3.28659290933241e-08	4.1589263823547e-06	1.4232530013886e-06	1.20778687084856e-05	82796	0.00361682596494617	0.00538542097145534	0.529710923560618	0.00272116959428724	0.344342738171409	0.11783974770223
2.66785978612616e-05	9.43969316870728e-05	3.11768252671563e-07	1.41878125968321e-06	1.25178216785895e-07	0.000122931257277475	8135	0.0362098012248548	0.217020458849158	0.767883887122412	0.00253611863716526	0.0115412572124012	0.0010182781788634
5.90559977641449e-05	0.000492313169303022	2.37049988157082e-06	2.55121999711988e-05	1.86209304213239e-06	0.000581113959962069	1721	0.160026438156718	0.101625501765608	0.847188681089604	0.00407923410018502	0.0439022321419779	0.00320435090262491
3.65792092932218e-05	0.000212679236238095	9.23811193845434e-07	6.91437753127588e-06	2.34337733173016e-07	0.000257330971989611	3886	0.074303846531613	0.142148490756482	0.826481299913954	0.00358997281478706	0.02686958929901	0.000910647215767238
8.58439511841249e-06	4.97623995779688e-05	1.91968852456694e-07	1.43117063051297e-06	6.02721090769611e-07	6.05726552701205e-05	16509	0.0180082255241579	0.14172063417281	0.821532411878859	0.00316923290882031	0.0236273385099389	0.00995038252957227
6.05947371247936e-05	0.000413634856463249	1.92852243627754e-06	1.6973706858513e-05	1.31726048332447e-06	0.000494449083366158	2022	0.137889140334442	0.122550003960511	0.836557029587892	0.00390034586200133	0.0343285232585684	0.00266409733102689
4.15521080951665e-07	6.79047910641723e-06	3.11217508586516e-08	6.53978865648192e-07	8.27910646744652e-08	7.9738918685502e-06	125409	0.00238931812261611	0.0521101976050767	0.851589063202566	0.00390295621908278	0.0820150155569011	0.0103827674163731
4.69863675238914e-06	7.119280544369e-05	3.95268431511926e-07	7.70844407643812e-06	4.20979279197822e-07	8.4416133983227e-05	11846	0.0250078986218123	0.0556604114720857	0.843355435559695	0.00468238016669258	0.0913148199604799	0.00498695284104657
1.05527562004097e-07	1.64109374025736e-05	5.57990570624764e-08	1.11853197183755e-05	1.38282448916405e-06	2.91404082291797e-05	34317	0.00870414749383153	0.00362134810103406	0.563167724813839	0.00191483443277923	0.383842245119101	0.0474538475332462
1.04949226917732e-05	0.000202677382680397	8.31839910627602e-07	2.0735526822563e-05	7.53628017507771e-07	0.000235493300122869	4246	0.0682179186285075	0.0445656954414305	0.860650313935259	0.00353232941316628	0.0880514511951899	0.003200210014954
2.0163815250601e-05	9.76208802678167e-05	3.76177173393667e-07	2.3426692036109e-06	3.08901390492149e-07	0.000120812443285914	8277	0.0355969041109027	0.166901808308614	0.808036636067258	0.00311372871173052	0.0193909595724899	0.00255686733990723
6.94901879116457e-06	0.000107048201432938	3.95160982052816e-07	7.83950145111685e-06	1.36271101622731e-07	0.000122368153758895	8172	0.0360469534013347	0.056787804487566	0.874804417200392	0.00322927959533826	0.0640648829806094	0.00111361573609445
1.30303523656387e-09	1.51930942000388e-06	5.72089376346085e-09	8.59145280108554e-06	5.48560456071005e-07	1.06663466061604e-05	93753	0.00319480675681783	0.000122163219017399	0.142439532119309	0.000536349883863393	0.805472868856846	0.0514290859209637
0.000333940403418934	0.00081620151102322	3.39557333819673e-06	1.06917968752073e-05	6.74749111653315e-07	0.00116490403376721	858	0.295082792021347	0.286667737203207	0.70065987185544	0.00291489533881662	0.00917826410183409	0.000579231500702446
1.40016030908771e-05	0.000100830945246508	5.1932451712763e-07	4.81185097056344e-06	4.84530800724968e-07	0.000120648254625801	8289	0.0355493939892698	0.116053092805229	0.835743091014803	0.00430445113970649	0.039883303620825	0.00401606141943597
5.09165382132013e-05	0.000215251534607904	8.00554371158414e-07	4.35528335021108e-06	1.49306455765508e-07	0.00027147321699824	3684	0.0782239877455114	0.187556396082827	0.792901550245007	0.0029489257909505	0.0160431419289488	0.000549985952266062
9.23469131216721e-06	8.23666685926619e-05	3.92871102987462e-07	4.50859229787451e-06	6.57754191312374e-07	9.71605774970035e-05	10292	0.028728838239746	0.0950456610084684	0.847737536298631	0.00404352375323808	0.0464035148207467	0.00676976411891602
2.49281867795225e-06	2.15269185738922e-05	6.40775209786817e-08	7.11576724940327e-07	2.27763276991976e-08	2.48181678254626e-05	40293	0.00741789335118193	0.10044330006483	0.867385486522751	0.00258187959035962	0.0286716058149253	0.000917728007134749
7.62639327393749e-06	5.18482898762469e-05	2.31331665627842e-07	2.02277096227917e-06	6.76772722813215e-07	6.24055585009046e-05	16024	0.0185480790495625	0.122206954911347	0.830828072398316	0.00370690802526009	0.0324133139878853	0.0108447506771918
0.000131295107254225	0.000562412425389198	3.58807098801747e-06	1.9808640076383e-05	4.40815599112476e-06	0.000721512399698948	1386	0.194693110090552	0.181972073257518	0.779491004761478	0.00497298589672831	0.0274543307705428	0.00610960531373275
2.09504904750776e-06	4.1420319742396e-05	2.53441266616781e-07	6.44754044303627e-06	4.73698095851375e-07	5.06900485954082e-05	19728	0.0150923514410709	0.0413305787932809	0.817129217472246	0.00499982291671622	0.127195388872054	0.00934499194570283
2.63254946121989e-06	4.25104134537656e-05	1.22694405210184e-07	2.54909003223589e-06	6.00661626991231e-08	4.78748135151306e-05	20888	0.014260135075275	0.0549881924947421	0.887949431705469	0.00256281740233634	0.0532449078142155	0.00125465058323704
4.31411103534506e-05	0.000311222088860655	1.51984152057543e-06	1.41284537849753e-05	1.63098528882075e-06	0.000371642479808477	2691	0.105520654449559	0.116082290635029	0.837423345740887	0.00408952582965938	0.0380162509739367	0.00438858682048743
8.12270725808692e-06	5.09118400250992e-05	2.39071202810544e-07	1.92720280906221e-06	1.14517040380428e-07	6.13153383354393e-05	16309	0.0182270070821974	0.132474311951927	0.830327963723768	0.0038990440124892	0.0314310066841517	0.00186767362766454
1.70843078894057e-06	2.18717168851084e-05	1.22985173102983e-07	2.02489870815312e-06	1.42681915330517e-07	2.58707134706356e-05	38654	0.00773127320614153	0.0660372506108004	0.845423799770106	0.00475383770310691	0.0782699213321454	0.00551519058384176
1.60959494957151e-06	5.55756449158055e-05	1.59598453453122e-07	7.09863282153536e-06	4.48346571384129e-06	6.89269368542068e-05	14508	0.0204664536367576	0.023352190348689	0.806297906917847	0.00231547288675692	0.102987788889419	0.0650466409572885
7.89824517102874e-06	9.46980617934712e-05	4.46706720219581e-07	6.8939510049183e-06	2.86285063768667e-07	0.000110223249753407	9072	0.0325280022921375	0.0716567982589775	0.859147793277112	0.004052744962782	0.0625453433857337	0.00259732011539443
7.33339711831894e-06	0.000108908018246429	5.77778239960216e-07	1.1049943988355e-05	4.67406978674936e-07	0.000128336544571738	7792	0.0377715996767509	0.0571419243270936	0.848612673886908	0.00450205545028716	0.086101305167822	0.00364204116788934
9.80263884000648e-06	9.18910524546171e-05	4.0893850669167e-07	4.93293039877104e-06	8.12620025522454e-07	0.000107848180225609	9272	0.0318383374446913	0.0908929461721119	0.852040825004087	0.00379179793146447	0.045739579364731	0.00753485152760599
3.51317128611432e-06	7.553345590224e-05	2.76069131998944e-07	7.64375016846646e-06	1.03158596220219e-07	8.70696050850399e-05	11485	0.0257837902967493	0.040348997594316	0.867506586580556	0.00317067169110633	0.0877889610387102	0.00118478309531168
0.000109511109106655	0.000362788771298855	2.267197041444e-06	9.66824686439371e-06	7.83630347308204e-07	0.000485018954658656	2062	0.13544554382819	0.225787277084308	0.747988852423667	0.00467445038934528	0.0199337505710431	0.00161566953163656
3.38915179796842e-05	0.000305407941926114	1.01241497489223e-06	1.17621887637243e-05	4.76185548489009e-07	0.000352550249192904	2836	0.100380805925767	0.096132446530026	0.86628201972708	0.00287168985757337	0.0333631554385555	0.00135068844676509
1.68308029092898e-05	0.000195517279041056	7.17127849760718e-07	1.07351050846166e-05	5.36028927545228e-07	0.000224336343812269	4458	0.06509321821761	0.0750248605432135	0.871536353488363	0.00319666371295073	0.0478527237369977	0.00238939851847543
7.82799038243434e-06	6.53869632928342e-05	3.12473877870988e-07	3.35764176030151e-06	6.22695112956667e-08	7.69473388247367e-05	12996	0.0228206677845783	0.101731788285287	0.849762503700958	0.00406087959172586	0.0436355800159539	0.000809248406075463
2.37816439102499e-08	5.2551542815605e-06	2.15573297576411e-08	6.13175710328694e-06	2.28928408298391e-07	1.16611787668137e-05	85755	0.00349226184689178	0.00203938593051412	0.450653779231652	0.00184864070680321	0.525826524565181	0.0196316695658498
2.69748018978508e-06	4.73624608050762e-05	3.465413989631e-07	7.82949197558946e-06	8.03294202139174e-07	5.9039268571553e-05	16938	0.0175563626384035	0.0456895936391192	0.802219640436009	0.00586967635859356	0.132614989396429	0.0136061001698491
2.22346843317838e-05	0.000173269835590661	6.61911565076468e-07	6.64080092409549e-06	1.12068701833384e-06	0.00020392791942995	4904	0.0593504339609028	0.109032075617392	0.849662155505781	0.00324581139711885	0.0325644519036866	0.00549550557602191
6.8847282876068e-07	3.36143114169435e-05	1.3097623252962e-07	8.23540779109873e-06	3.05660586918328e-07	4.29748288562509e-05	23269	0.0128099705306497	0.0160203739510771	0.782186044984195	0.00304774296990758	0.191633288840913	0.00711254925390746
5.33814044237594e-05	0.000258361338195136	9.30508531922578e-07	5.79754396234493e-06	6.33185465349198e-07	0.000319103980578512	3134	0.0913056332368472	0.167285297811024	0.809646240472293	0.00291600415085902	0.0181681969364168	0.00198426062940763
2.17259871570043e-06	5.96242194457121e-05	3.07929897749156e-07	1.08829667197233e-05	8.57068169826608e-07	7.38447829487116e-05	13542	0.0219106496874826	0.0294211537896915	0.807426294246456	0.00416996144416901	0.147376243590316	0.0116063469293678
1.02224503466736e-05	4.25413273604647e-05	2.35021641200991e-07	1.25772156232209e-06	9.40311823195258e-08	5.43505520929809e-05	18399	0.0161733919038749	0.188083652382875	0.78272116330459	0.0043241813036034	0.0231409160328385	0.00173008697609292
7.0170821521174e-07	1.88943396037758e-05	8.91980955375578e-08	3.08954619205875e-06	3.01141869854673e-07	2.30759339764385e-05	43335	0.00689895227511972	0.0304086593386952	0.818789810330871	0.00386541648232452	0.13388607348302	0.01305004036509
7.29654413400158e-06	8.85374469926446e-05	3.9259030946978e-07	6.1313796299702e-06	6.1363558918066e-07	0.000102971596655267	9711	0.0304207549493103	0.0708597746466854	0.859823969604496	0.00381260776973395	0.0595443775675065	0.00595927041157785
2.72933991331258e-07	1.2094288628181e-05	3.92031649853568e-08	2.23470431769174e-06	1.59333541338004e-07	1.48004636435273e-05	67565	0.00443032896154072	0.0184409081975361	0.817156064801399	0.00264877951999169	0.150988804912814	0.0107654425682594
2.11862514271293e-06	6.61384741114589e-05	3.82103011839261e-07	1.53679988653472e-05	1.47025767477619e-06	8.54774588061345e-05	11699	0.0253183105663193	0.0247857759496342	0.773753396921439	0.00447021960147273	0.179790076588523	0.0172005309389319
2.09010465425108e-06	4.24842106786706e-05	1.70286355848637e-07	4.45406867010223e-06	2.16015886427427e-07	4.94146862453e-05	20237	0.0147154262322744	0.0422972361673121	0.859748667992634	0.00344606773385783	0.0901365364942668	0.00437149161192889
3.85213840717151e-05	0.000236009561977156	1.01102480563704e-06	7.97551448212229e-06	4.92788279391498e-07	0.000284010273616022	3521	0.081685343161969	0.13563376979734	0.83098952362631	0.00355981772336844	0.0280817816221151	0.00173510723086638
1.09796035024975e-05	8.84132493439698e-05	3.39408901072726e-07	3.51646249649602e-06	4.69507024387741e-07	0.000103718231268424	9642	0.0306379294971455	0.105859918436925	0.852436917432148	0.00327241312276462	0.0339039959850008	0.00452675502316128
2.80426296348581e-05	0.000260245495025806	1.13330644767268e-06	1.35551425107353e-05	3.08899444959421e-07	0.000303285473064031	3297	0.0869817796561088	0.0924628184513725	0.858087571411181	0.00373676469308969	0.0446943349240913	0.00101851052026552
1.56375475549217e-05	4.64143479794164e-05	1.8203539561651e-07	6.94773738508763e-07	1.3107122627245e-08	6.29418117910906e-05	15888	0.0187059682909736	0.248444509459373	0.737416776839371	0.00289212195258536	0.0110383498462799	0.000208241902389921
5.71604191095985e-05	0.000220853151456825	6.57783689323619e-07	3.27043375816897e-06	8.11645158435704e-07	0.000282753433172352	3537	0.0813389271894012	0.202156410510342	0.781080353221404	0.00232635084901928	0.0115663803670793	0.00287050505215604
9.41298273452894e-06	9.70608195107997e-05	2.73790038369003e-07	3.63339510388458e-06	2.43261207630486e-09	0.000110383419999659	9059	0.0325744943718042	0.0852753315177049	0.879306144990796	0.00248035473416071	0.0329161309179931	2.20378393450066e-05
8.27350457963029e-06	0.000113722482348974	5.2427262457984e-07	9.27970867890381e-06	3.53505645500337e-07	0.000132153473877589	7567	0.0388729397738858	0.0626052750402451	0.860533431412582	0.00396714977818491	0.070219180825314	0.00267496294367398
2.00984329559074e-07	4.25305355348488e-06	1.76031000837948e-08	4.78973080250355e-07	2.60305791088516e-08	4.97664464248695e-06	200939	0.0014918831420897	0.040385509514426	0.854602620644322	0.00353714226117581	0.0962441794941985	0.00523054808587729
3.80258840650284e-05	0.000223751736222823	1.29191184545904e-06	9.78663134011085e-06	7.04387250190864e-07	0.000273560550723612	3655	0.0788011805495898	0.139003536746961	0.817923986594424	0.0047225809497814	0.0357750096431069	0.00257488606572711
5.89107149247681e-05	0.000289823978324281	1.27800497521156e-06	8.09531553375331e-06	1.23411594265909e-07	0.00035823142535228	2791	0.101913312762717	0.164448763440662	0.80904118905613	0.00356754010052242	0.022598004979023	0.000344502423662434
3.63010423946056e-07	1.39346370492839e-05	7.7919005397742e-08	3.84764560478646e-06	1.05913756410521e-07	1.83291258398247e-05	54558	0.00548369748336797	0.0198051138454908	0.760245587872356	0.00425110319382733	0.209919754952332	0.00577844013599363
1.087887314453e-05	0.000201217718164502	1.15660424392826e-06	2.76075949421596e-05	6.07707901071414e-07	0.000241468498396191	4141	0.06988709500428	0.045052970539786	0.833308359065341	0.00478987632594026	0.114332076960458	0.0025167171084748
9.37689360891898e-07	3.44627243175397e-05	1.39746614557099e-07	6.61187991642047e-06	1.78619381155222e-07	4.23306595905644e-05	23624	0.0126191687138023	0.0221515414586384	0.814131521948255	0.00330130963960336	0.156196004984866	0.00421962196863658
3.0454846233111e-07	1.23987070794182e-05	5.1730703224185e-08	2.70913680131188e-06	1.66002330580572e-07	1.56301253768659e-05	63979	0.0046780977131784	0.0194847101343071	0.793257045638895	0.00330967935169294	0.173327899552339	0.0106206653227665
8.61637156072861e-06	0.000134267449661732	6.25796419078283e-07	1.25640664716676e-05	3.25840334586812e-06	0.000159332087459075	6276	0.0466788414306931	0.0540780686309765	0.842689327698788	0.00392762329960072	0.0788545902588188	0.0204503901118163
3.40712641590319e-06	7.37616872786009e-05	4.01696325365522e-07	1.11988969638872e-05	1.29827159808891e-06	9.00676785818457e-05	11103	0.0266597054471669	0.0378285137304509	0.818958459238768	0.00445993870043509	0.124338687753683	0.0144144005766636
2.28716026586756e-05	0.000193566156683721	9.45422612413675e-07	1.03041235853155e-05	1.84297711503015e-08	0.000227705735311276	4392	0.06603797427282	0.10044368284097	0.850071503113938	0.00415194905442883	0.045251928201236	8.09367894274065e-05
2.76792400138839e-06	8.41809210089082e-05	3.47711152072048e-07	1.36312003153912e-05	7.73190359784132e-07	0.000101700946837544	9833	0.0300510479468395	0.0272163051324374	0.827729963452336	0.00341895688176313	0.134032186909386	0.00760258762407806
2.89378539428802e-05	0.000259190102884272	1.29340479935739e-06	1.49291965101323e-05	3.15148666999363e-06	0.000307502044806635	3252	0.0881363439019031	0.0941062163052508	0.842889038501376	0.00420616649938284	0.0485499097071699	0.0102486689868204
4.0928900232973e-08	8.85300492740072e-06	2.78254971882589e-08	7.75317546654819e-06	1.22425126830961e-06	1.78991860596798e-05	55868	0.00535541225036673	0.0022866347160428	0.494603771248754	0.00155456773819115	0.433157990575517	0.0683970357214955
3.11931395306769e-05	0.000229806257450511	7.87185933195095e-07	7.46892368587794e-06	3.48435990581639e-07	0.000269603942590842	3709	0.0777067871251097	0.115699864144852	0.85238463222057	0.00291978643053358	0.0277033177412133	0.00129239946283143
9.41167578837756e-05	0.000539287016630494	2.12108895635411e-06	1.56746864535568e-05	1.51226731268648e-07	0.000651350776655449	1535	0.17755107811231	0.14449473502902	0.827951751895685	0.00325644649914361	0.0240648925515112	0.00023217402464025
2.72690375350326e-05	9.81331842039774e-05	4.48606006557221e-07	2.07638552163416e-06	5.74649084116144e-07	0.000128501862351317	7782	0.0378193266610698	0.212207333310707	0.763671299453126	0.00349104673153106	0.0161584080077955	0.00447191249684057
9.69632267761338e-07	4.44294304517726e-05	1.32890713472096e-07	7.84488296484545e-06	5.04444093017604e-07	5.38812804908691e-05	18559	0.0160348700906413	0.0179957168598778	0.824580077663555	0.00246636145728971	0.145595703988046	0.00936214003123198
7.01696322479605e-06	7.48776680745111e-05	2.285855999021e-07	3.13864531421449e-06	1.56893362361575e-06	8.68307958370395e-05	11517	0.0257139861746881	0.080811918826187	0.862339995305795	0.00263254065217944	0.036146683719276	0.0180688614965624
9.30256527955363e-05	0.000597284492891385	2.64100301166666e-06	2.18857686907025e-05	2.00827931808388e-06	0.000716845196707375	1395	0.193563948484369	0.129770909009118	0.833212659629781	0.00368420270345308	0.0305306763457837	0.00280155231186362
5.60752055835252e-06	5.88074333174077e-05	2.69243395019983e-07	3.63259552906046e-06	1.11382749017833e-07	6.84281755488585e-05	14614	0.0203198665739329	0.0819475386180461	0.859403788654551	0.00393468615611035	0.0530862543086033	0.00162773226268914
2.86053956884471e-10	4.54856937284551e-07	1.78071579534925e-09	3.64316242816021e-06	6.22989605483437e-07	4.72307574068043e-06	211726	0.0014159227025492	6.05651851865624e-05	0.0963052388440043	0.000377024611316675	0.77135380167233	0.131903369687162
1.90365503689452e-05	0.000154474124756613	9.99962682351856e-07	1.04456606482381e-05	1.5299002092436e-08	0.000184971597458241	5406	0.0539847712772171	0.102916072686472	0.835123483168746	0.0054060336618848	0.0564717004760491	8.27100068478887e-05
2.55517364550765e-05	0.000178427085275654	8.54441205612206e-07	7.68078605256848e-06	3.6314179420606e-07	0.000212877190783118	4698	0.0618730103380681	0.120030409839018	0.838169108767686	0.00401377527798515	0.0360808315081242	0.00170587460718624
6.72677898045815e-06	0.000102623246809892	4.83151814458578e-07	9.49169392454228e-06	2.24654884450937e-06	0.000121571420373861	8226	0.0358164936789258	0.0553319107383275	0.844139572395401	0.00397422200853435	0.0780750434218264	0.0184792514359107
2.12136019136813e-05	0.000193999529009078	9.76158431575283e-07	1.1497890546796e-05	1.54280196975686e-06	0.000229229981870887	4362	0.0664650507145138	0.0925428765493241	0.846309577070713	0.00425842389205919	0.0501587552071269	0.00673036728077673
0.000132852123645905	0.000644161121846158	2.47350550781758e-06	1.54682581329607e-05	1.08712196684592e-06	0.000796042131099687	1256	0.212512469162682	0.166890819537877	0.809204810499522	0.00310725451729617	0.0194314566134737	0.00136565883183108
1.85459487220572e-05	0.000111911948605093	4.03214487469593e-07	3.1304007084956e-06	5.12698293741458e-07	0.000134504210816857	7435	0.0395505982128361	0.137883777834358	0.832033048820116	0.00299778337808781	0.0232736260782051	0.00381176388923285
5.41474552803697e-08	5.86153859132864e-06	2.99977550717252e-08	4.17772857627019e-06	3.29636351264633e-08	1.01563760130774e-05	98460	0.00304229110178067	0.00533137560195184	0.577128946760272	0.00295358846827845	0.411340479211377	0.00324560995812081
5.77352596794835e-05	0.000420794499941137	1.44791281612872e-06	1.36097568332515e-05	3.26245523014419e-07	0.000493913674793015	2025	0.137750586272854	0.116893422122153	0.851959606337038	0.00293150987717742	0.0275549301989967	0.00066053146463527
3.06376858830602e-07	1.42968400422033e-05	6.41817276081077e-08	3.85325376797438e-06	3.20047534331546e-07	1.88406999309479e-05	53077	0.00563631923998775	0.0162614372052784	0.758827437122925	0.00340654688219317	0.204517548822323	0.0169870299672802
4.63417286214178e-05	0.000336050583668668	2.22707976690572e-06	2.08144749175891e-05	1.03611571037703e-06	0.000406469982684957	2460	0.114821344919847	0.114010211320662	0.826753753005005	0.00547907560650515	0.0512079017006326	0.00254905836719583
4.58744712581461e-05	0.000226792302235918	1.12793236668135e-06	7.17743681408832e-06	1.14363829974008e-06	0.000282115780974574	3545	0.0811631248465557	0.162608667617501	0.803897965056971	0.00399811865463495	0.0254414580754531	0.0040537905954405
1.2281989662266e-06	3.00534107488404e-05	1.63536920824166e-07	5.14875969352673e-06	1.12529311199902e-06	3.77191994414169e-05	26512	0.0112521884456228	0.0325616392822483	0.796766930207982	0.00433564135098257	0.136502358739704	0.0298334304190829
1.47055825248322e-06	4.83888583214508e-05	2.25573586822e-07	9.55837404182423e-06	5.73148168632265e-07	6.02165123712125e-05	16607	0.0179032947622566	0.0244211794169973	0.803581217443338	0.00374604203962232	0.158733438145677	0.00951812295436539
1.79416520826645e-06	3.38348508902867e-05	1.19472210117596e-07	2.89860490466365e-06	9.82383258512078e-08	3.87453315391856e-05	25810	0.011556528994611	0.046306616487509	0.873262649877376	0.00308352530153902	0.0748117202644687	0.0025354880691072
0.0001091142620215	0.000685815229699358	2.49574828742615e-06	2.02559439608403e-05	8.4422809649977e-06	0.000826123464934123	1210	0.219592818460975	0.132079848416122	0.830160694871495	0.00302103546668435	0.0245192696014942	0.0102191516442048
6.73306797254644e-05	0.000331611547204999	1.49241672623384e-06	9.4658237759768e-06	2.71110161696114e-06	0.000412611569049635	2424	0.11645143069571	0.163181754405352	0.803689406888898	0.00361700165041741	0.022941246649432	0.00657059040590064
1.24250954939483e-06	2.09332332073741e-05	1.03785739852607e-07	2.24890338962975e-06	3.55463428268236e-07	2.48838953145195e-05	40187	0.00743746562345582	0.049932276827649	0.841236186810341	0.00417079956899068	0.0903758580079516	0.0142848787850681
5.61266485896553e-05	0.000220905048554282	1.31261512701992e-06	6.64803532817674e-06	9.94426197673876e-07	0.000285986773796808	3497	0.0822298516225289	0.196256098995449	0.772430996096463	0.00458977563750037	0.0232459537898075	0.00347717548078083
4.25058334144093e-06	8.74023307628377e-05	3.35719512402898e-07	8.89148710661933e-06	1.56928201361042e-06	0.000102449402736911	9761	0.030268834930545	0.0414895863507997	0.853126796524971	0.00327692991305202	0.0867890575160555	0.0153176296951219
2.47761430344519e-05	0.00018153844922857	8.49047254793829e-07	8.00914684303362e-06	8.79980631206891e-07	0.000216052766992056	4628	0.0627665044146998	0.11467635142744	0.840250517297215	0.00392981430700698	0.0370703275618224	0.00407298940651496
1.62515980159552e-05	8.57530763061172e-05	2.89757476045202e-07	1.96665629392729e-06	2.87091291066572e-07	0.000104548179383111	9565	0.0308792806490881	0.155446016485874	0.820225438760434	0.00277152101313406	0.0188110047016751	0.00274601903888293
2.24230198933037e-08	1.72376610672711e-06	7.68293784264542e-09	7.59474450862742e-07	1.24541509569992e-07	2.63788802489579e-06	379091	0.000791054402606406	0.0085003683559273	0.653464472509292	0.00291253372779117	0.287910041554074	0.0472125838529148
3.12415936372519e-06	5.42805545246486e-05	1.80860442765934e-07	4.04396697880364e-06	4.51380402690397e-08	6.16746793502124e-05	16214	0.0183328452769017	0.0506554617979449	0.880110850944565	0.0029324910104346	0.0655693231227105	0.000731873124345384
5.1974634376243e-05	0.000263260540598708	9.03514187402632e-07	5.89184964532619e-06	7.31253136303993e-07	0.000322761791943984	3098	0.0923025558735373	0.161030938833254	0.815649643698835	0.00279932200760441	0.018254483003827	0.00226561245647968
8.79091383029213e-09	5.71733884790063e-06	2.01012830509935e-08	1.68713010356217e-05	3.55251503775509e-06	2.61700471181587e-05	38212	0.00782037734902019	0.00033591509371767	0.218468802218301	0.000768102669446315	0.644679811214981	0.135747368803554
7.39751829141454e-05	0.000308891579539151	1.47333092439283e-06	7.91994938966246e-06	2.19468554381493e-06	0.000394454728311167	2535	0.111623610560406	0.187537827803118	0.783084996500489	0.00373510777954368	0.0200782214566707	0.00556384646017894
1.75650316330078e-06	2.17607165893486e-05	8.8277810483434e-08	1.40648980915771e-06	9.09726970634373e-08	2.51029600693539e-05	39836	0.00750269575076767	0.0699719538432101	0.866858590749	0.00351662952255598	0.0560288430237665	0.00362398286146733
0.000283790671282289	0.00080645667474496	3.00823875282761e-06	1.1016264457504e-05	1.22822871417415e-06	0.00110550007795176	905	0.282393189893436	0.25670796134912	0.729494905363684	0.00272115652709967	0.00996496036247661	0.00111101639761961
6.62725357484565e-06	6.74382844282093e-05	4.39263317304117e-07	5.75092698268085e-06	6.65954493834876e-07	8.09216827968748e-05	12358	0.0239851593882737	0.0818971299877812	0.833377187638191	0.00542825238084497	0.0710678125307467	0.0082296174624361
3.80275781511125e-05	0.000335948814396532	1.4948524563187e-06	1.70296602498493e-05	7.94909063759201e-07	0.000393295814317572	2543	0.111314569568352	0.096689506388712	0.854188634017004	0.00380083489805885	0.043299876657468	0.00202114803875676
1.91579245582719e-07	6.71861569407337e-06	2.38388703481249e-08	1.07513552808167e-06	3.20439243041605e-07	8.32960858112749e-06	120054	0.00249577334776052	0.022999789692013	0.80659440700441	0.00286194364548377	0.129073955589896	0.038469904068197
5.16541882984867e-06	5.69891350482831e-05	2.34157913534657e-07	3.32362044713883e-06	8.99786708648938e-08	6.58023109096702e-05	15197	0.0195477584499126	0.0784990490218417	0.866065860916567	0.0035585059293145	0.0505091751519382	0.00136740898033827
1.46550838270801e-05	0.000117366685960897	3.37984548959347e-07	3.48341253362317e-06	2.04093205543807e-07	0.000136047260076104	7350	0.0399951616674379	0.107720536370098	0.862690552498032	0.00248431720543494	0.0256044298993936	0.00150016402704206
2.28850888811057e-05	0.000213466478715648	9.91365534099588e-07	1.1912900303274e-05	3.74035360897598e-07	0.000249629868795025	4006	0.0721621661337358	0.0916760842425351	0.855131958952111	0.00397134180651119	0.0477222551963759	0.00149835980246708
6.80423486771164e-05	0.000518059799006412	2.33493101769434e-06	2.29475488402922e-05	4.20900926657014e-07	0.000611805528468172	1635	0.16772954705922	0.111215648618736	0.846772013164904	0.00381645949414758	0.0375079134994871	0.000687965222725035
3.45799301388737e-05	0.00034488491595899	9.00420636758409e-07	1.15861595292431e-05	7.07349286776178e-07	0.000392658775550641	2547	0.111144648435521	0.0880661080103987	0.878332377712287	0.00229313768804915	0.0295069415244708	0.00180143506479445
2.78221174615073e-07	1.43119095266709e-05	5.28703522746978e-08	3.49931003132599e-06	5.18196956326349e-07	1.8660508041213e-05	53589	0.00558256389788281	0.0149096248612633	0.766962480070857	0.00283327507257198	0.187524906803047	0.0277697131922601
1.45784637326099e-05	5.41631175566352e-05	3.05657014124132e-07	1.46035148944067e-06	4.6786797870708e-09	7.0512268472597e-05	14182	0.0209322409890519	0.206750740664023	0.768137499046489	0.00433480613721737	0.0207106014467285	6.63527055421436e-05
3.20310236041044e-05	0.000289516526744146	1.38109203695301e-06	1.60917876414007e-05	2.31589181710852e-06	0.000341336321843713	2930	0.0973481761977076	0.0938400678576785	0.848185523240936	0.00404613265149488	0.0471434963454273	0.00678477990446294
0.000354077189677673	0.00112052316142615	4.96800806289342e-06	2.02857374599809e-05	3.67678457983355e-06	0.00150353088120653	665	0.363263072520778	0.235497118219174	0.745261155212834	0.00330422748544199	0.0134920657191307	0.00244543336341923
2.16343361914239e-05	8.31842280270042e-05	3.197668763352e-07	1.58129693023209e-06	8.68508048137177e-08	0.000106806478829809	9363	0.0315356970698517	0.202556403211243	0.778831293179828	0.00299389025683295	0.0148052528981113	0.000813160453984353
0.000136187732582853	0.00052020815731736	2.56942809149717e-06	1.26438891052212e-05	2.31440854749384e-06	0.000673923615644426	1484	0.18310543288832	0.202081852336673	0.771909672314898	0.00381263993700563	0.0187616056355745	0.00343422977584891
1.38215980806395e-06	7.08473439370796e-05	3.58144689858217e-07	2.36889501864384e-05	1.67996233755232e-06	9.79565609589925e-05	10209	0.0289607679081201	0.014109925813367	0.723252666727841	0.00365615826394872	0.24183117449739	0.017150074697453
0.00010559876017967	0.000444523587321235	1.47492681769101e-06	7.99764110954447e-06	1.41002014996495e-06	0.000561004935578106	1783	0.154940894993478	0.188231428072647	0.792370189868582	0.00262907993166071	0.0142559193375064	0.00251338278960407
5.06335238848283e-06	0.000100192442305568	3.52726440968801e-07	8.99164394983829e-06	1.71294874289966e-06	0.000116313113827758	8597	0.034294120421468	0.0435320852640992	0.861402803246572	0.00303255952283365	0.0773055045465773	0.0147270474199176
7.66962975010521e-10	7.44040899565215e-07	2.91657156191938e-09	3.64041948453807e-06	7.78860948475416e-07	5.16700486711563e-06	193536	0.00154890467187419	0.000148434730513165	0.143998490169908	0.000564460773103063	0.704551200968823	0.150737413357653
1.84291079565802e-06	6.01955649236192e-05	2.66435205475032e-07	1.12111021811284e-05	1.27665741500284e-06	7.47926705208835e-05	13370	0.0221887664332904	0.024640259303797	0.804832405426833	0.00356231705084843	0.149895733138691	0.0170692850798311
1.72747660433756e-06	5.77228940477842e-05	2.71882706642277e-07	1.17029749005757e-05	9.01862669937051e-07	7.23270909292768e-05	13826	0.0214651842056367	0.0238842262579969	0.798081234930726	0.0037590715062511	0.161806243693932	0.0124692236110936
1.10046051736225e-05	0.00017341775057131	8.3227290834572e-07	1.6908874611567e-05	6.42007620680396e-07	0.000202805510885525	4931	0.0590335782466755	0.054261864608966	0.855093876956806	0.00410379828788529	0.0833748281185088	0.00316563202783371
2.55277288337533e-06	4.25769050206638e-05	1.29936600223314e-07	2.7883358946552e-06	3.42157488020296e-08	4.80821661477197e-05	20798	0.0143214548368956	0.0530918859922537	0.885503055121468	0.00270238657351915	0.0579910623429231	0.000711609969836027
0.000140336935207289	0.000614972666002209	2.28934020377579e-06	1.29332874342501e-05	2.16104188606147e-06	0.000772693270733585	1294	0.206972663444695	0.181620496156327	0.795882000393716	0.0029628059289326	0.0167379320153409	0.00279676550568352
5.0982851072191e-06	8.61288875479293e-05	3.2836304299373e-07	7.14255629359359e-06	4.25215720781678e-07	9.91233077125174e-05	10088	0.0293006289762464	0.0514337669401167	0.868906511854153	0.0033126723731422	0.0720572835836835	0.00428976524890504
5.61052523531684e-07	1.92524260525412e-05	6.95604339586046e-08	3.07096097092956e-06	1.67817548420647e-07	2.31218175293817e-05	43249	0.00691262259815273	0.0242650701147838	0.832651932663878	0.00300843278735384	0.132816590522228	0.00725797391175653
1.35111118046205e-07	4.48239743331728e-06	1.41837747828755e-08	6.05089749990808e-07	2.06830301806578e-07	5.44361237794375e-06	183702	0.00163175539548421	0.0248201210272877	0.823423330338309	0.00260558133057835	0.111155921469076	0.0379950458347486
4.00025198266301e-05	0.000201743334044532	9.07749403710862e-07	5.89198686144883e-06	1.71530844167372e-06	0.000250260898577995	3996	0.0723378414060803	0.159843267781455	0.806132061344203	0.00362721227674309	0.0235433777107315	0.00685408088686747
5.5135803887775e-07	2.00508133254391e-05	1.37011025063401e-07	6.41079717162209e-06	1.3002271021802e-06	2.84502066631825e-05	35149	0.00849886214513063	0.01937975514221	0.704768635350087	0.00481581827103939	0.225333940365302	0.045701850871362
2.9211432220752e-05	0.000252868796509072	8.97143766505089e-07	1.00068927985242e-05	1.29543058540743e-07	0.000293113808353394	3412	0.0841906163184355	0.0996590108969998	0.862698342086291	0.00306073525346662	0.0341399569496207	0.000441954813621605
1.13075365648721e-06	2.53628429326651e-05	1.79417954653327e-07	5.17708109426706e-06	8.76883860489516e-07	3.27269794985622e-05	30556	0.00977021280763757	0.0345511157403599	0.774982699939644	0.0054822644008809	0.158190006336958	0.0267939135821575
2.77096131375288e-06	5.55427390464298e-05	1.22565810373062e-07	3.16222920627038e-06	5.74991591374115e-07	6.21734869682002e-05	16084	0.0184797422986267	0.0445682146663278	0.893350875990567	0.00197135171839004	0.0508613777426986	0.00924817988201635
2.97496363042375e-07	1.8503541223443e-05	6.59293553964059e-08	5.27831103146384e-06	9.82597765386753e-07	2.51278757387324e-05	39796	0.00751011452978612	0.0118392961719327	0.736375068701946	0.00262375363846542	0.210057988440614	0.039103893047042
5.41553036539439e-05	0.000222704863509096	7.39715754369434e-07	3.91466345241822e-06	9.70329795893813e-09	0.000281524249667787	3552	0.081000008170887	0.192364614124183	0.791068136304065	0.00262753832127192	0.0139052442446352	3.44670058454592e-05
2.08691816516238e-05	0.000136262049958003	6.95988305964291e-07	5.84790351905335e-06	4.67904981105434e-07	0.00016414302841575	6092	0.0480539827873356	0.127140225527978	0.830142170966113	0.00424013320993113	0.0356268772149218	0.0028505930810555
4.38858649917434e-06	7.42167700594395e-05	3.97087015126732e-07	8.64469377395317e-06	1.6513176113027e-06	8.92984549589965e-05	11198	0.0264350444733763	0.049145155996142	0.831109229084848	0.00444674003944485	0.0968067563758252	0.0184921185037405
1.51461388385394e-06	3.42194710352713e-05	1.25264379341427e-07	3.64147634139212e-06	2.3315516804247e-07	3.97339808079012e-05	25167	0.0118496641982523	0.0381188557767852	0.861214263949778	0.00315257562404916	0.0916464010741155	0.00586790357527193
5.60297429389487e-06	0.000100432800193345	5.18535329265654e-07	1.19717769246417e-05	2.72172733900768e-07	0.000118798259475048	8418	0.0350139126144819	0.0471637742729025	0.845406326970974	0.0043648394476231	0.100774009463971	0.00229104984453021
1.22077577664596e-07	4.03880683728943e-06	1.81225137937229e-08	7.70970216542193e-07	6.55015847046678e-08	5.01547872999461e-06	199383	0.00150351597791265	0.0243401645658513	0.805268460842176	0.00361331684757088	0.153718170895926	0.013059886848476
2.46746260231811e-06	7.97166105798622e-05	3.72590902566931e-07	1.55164411345337e-05	2.39967580524879e-07	9.83130727998059e-05	10172	0.0290646286414793	0.0250980112008358	0.810844461572151	0.00378984088235789	0.157826835156803	0.00244085118785294
3.55102144064668e-05	0.000170598711590518	5.44256641893515e-07	3.36453551433756e-06	1.93089276136736e-07	0.000210210807429353	4757	0.0611221293565753	0.168926682889038	0.811560136592181	0.00258909924065835	0.0160055306170132	0.000918550661110176
2.68779495914222e-06	2.0528617957363e-05	7.98637296448557e-08	7.84377815352401e-07	2.39107242522009e-08	2.41045651857547e-05	41486	0.00720537264168508	0.111505639634215	0.851648548694627	0.00331322009044384	0.0325406332496698	0.000991958331043934
5.89248735349503e-07	4.2559855972894e-05	1.85892230723602e-07	1.73157856196108e-05	5.75805304919024e-07	6.12265878634969e-05	16333	0.0182008652875157	0.00962406620900086	0.695120493531014	0.00303613572485933	0.28281480683222	0.00940449770290591
8.66695682612035e-06	9.89617758777669e-05	5.39186273338018e-07	7.92450292009791e-06	2.31647086125414e-08	0.000116115586605936	8612	0.0342368861143983	0.0746407702829217	0.852269525310292	0.00464353054657397	0.0682466768823336	0.000199496977879085
1.02851120462487e-05	0.000137275350831501	3.73770323527229e-07	6.42581582851913e-06	8.14233708490614e-07	0.000155174282738286	6444	0.0454887952854731	0.0662810348773795	0.884652716990652	0.0024087130736581	0.0414103143583191	0.00524722069999114
0.000109556971593379	0.000398536317736837	1.42366747467661e-06	6.66819821554025e-06	2.60240109864507e-06	0.000518787556119077	1928	0.144164121444984	0.211178873319452	0.768207165025679	0.00274422055402931	0.0128534274519293	0.00501631364891054
2.22854094673485e-06	3.40204238716427e-05	1.34761193642525e-07	2.64638395811753e-06	1.5367666298533e-08	3.90454776364361e-05	25611	0.0116455316843403	0.0570755201789424	0.87130254080682	0.00345139057837443	0.0677769646656339	0.000393583770228805
9.74951484528443e-08	1.12247543679085e-05	4.47946979464202e-08	6.6393230115503e-06	7.55492640354389e-07	1.87618598662124e-05	53300	0.00561279981056129	0.00519645435730067	0.598275141587788	0.00238754037530626	0.353873393090779	0.0402674705888262
0.000114492628472191	0.00049822234734438	2.03368348742563e-06	1.14028251381731e-05	2.95827784382438e-06	0.000629109762285994	1590	0.172041561131855	0.181991498679276	0.791948205562716	0.00323263698855322	0.0181253349125257	0.00470232385692903
5.80056531664522e-05	0.000238549020468401	6.40317763936992e-07	3.38900538375965e-06	4.05044014078814e-07	0.000300989040796629	3322	0.0863523673511357	0.192716827871634	0.792550518906046	0.00212737899772783	0.011259564051867	0.00134571017272517
1.85580158748667e-05	0.000151180393711657	8.29562721657233e-07	8.69939278530461e-06	2.33653536294574e-07	0.00017950101862978	5571	0.0524306378406418	0.103386688368284	0.842225826157933	0.00462149311457781	0.0484643087360247	0.00130168362318034
8.87615003374206e-07	1.36084637023812e-05	6.62164544176642e-08	1.30552395794701e-06	2.10444161734631e-08	1.58888635342935e-05	62937	0.00475535425880924	0.0558639704758263	0.856478103233093	0.00416747580937723	0.0821659746229964	0.00132447585870708
0.000210961308180804	0.000598711614496624	2.28764777864459e-06	8.36151626514711e-06	4.36137590004413e-07	0.000820758224311224	1218	0.218334648452687	0.257032219637935	0.729461608501163	0.00278723710696213	0.0101875509955006	0.000531383758439238
3.55295013585803e-05	0.000236152693846379	1.18477685703882e-06	1.0140600792515e-05	5.44844730897571e-06	0.000288456020163489	3467	0.0829096552364871	0.123171294322244	0.818678333399089	0.00410730501088976	0.0351547552613658	0.0188883120064115
1.35997245533234e-05	0.000113289576927264	4.06635233508361e-07	4.35930821466203e-06	8.97224073515899e-07	0.000132552469002273	7544	0.0389879936189444	0.102598802238004	0.854677229175721	0.00306773036043099	0.0328874161867726	0.00676882203907127
7.67185033916045e-05	0.000234890153800501	1.25107682461636e-06	4.92837017459228e-06	4.89551797686134e-07	0.000318277655989	3142	0.0910802705336893	0.24104269322084	0.738003907533549	0.00393077176821861	0.0154844994043899	0.00153812807300257
1.16188084960837e-05	0.000128810100646912	6.24052235637991e-07	8.90782064069049e-06	2.20592295300789e-07	0.000150181374314625	6659	0.0440577692094537	0.0773651762684142	0.857696909718373	0.00415532377757193	0.0593137509983688	0.00146883923727223
9.1160835907615e-05	0.00035765434226467	1.11723578118378e-06	5.64355678585157e-06	5.21182890034582e-07	0.000456097153629355	2193	0.127908002808852	0.199871529962882	0.784162627235591	0.00244955657428131	0.0123735847525981	0.00114270147464704
0.000230657576192572	0.000558377461935729	2.38863575516875e-06	7.44456805118953e-06	8.00621387323252e-07	0.000799668863321982	1251	0.213369488549527	0.28844136213379	0.698260852143372	0.00298703108840062	0.00930956348639527	0.00100119114804259
8.28128375909679e-06	0.000113578831770771	4.2014573691462e-07	7.42026312083625e-06	2.09854638471179e-07	0.00012991037902609	7698	0.0382258675463947	0.0637461288403574	0.874286047213834	0.00323411986066365	0.05711832400509	0.0016153800800553
2.50361386625767e-07	8.44914744064589e-06	2.8522021805816e-08	1.23792264923508e-06	1.62024401917717e-07	1.01279779002303e-05	98736	0.00303379746419219	0.0247197801073475	0.834238336998523	0.00281616153656571	0.122228016434251	0.0159977049233128
5.75869976675533e-05	0.000199424754261597	6.25624485094985e-07	2.7874792620141e-06	3.46624097775078e-07	0.000260771479774034	3835	0.0752590603795781	0.220833189724022	0.764749099228197	0.00239912925154663	0.0106893563070222	0.00132922548921162
5.95417433872805e-05	0.000468650840257699	2.53479942963115e-06	2.57464940184142e-05	2.79115779834234e-06	0.000559265034891367	1788	0.154499436838198	0.106464269483334	0.837976292132639	0.00453237601403691	0.0460363019537155	0.00499076041627472
8.91070043882545e-06	0.000133448891041279	4.72113994138866e-07	9.10880678843124e-06	3.62678746796969e-06	0.000155567299730644	6428	0.0456013478743198	0.0572787498031644	0.857820964125096	0.00303478941240418	0.0585521944791907	0.0233133021801449
3.85016546783302e-06	7.49970384647234e-05	2.4152972890533e-07	6.05777456265032e-06	1.23952280872123e-06	8.63860310328333e-05	11576	0.0255839678015988	0.0445693061922206	0.868161641043779	0.00279593501423315	0.0701244690863029	0.0143486486634641
4.4138550136803e-08	2.93727682841447e-06	1.09551431031813e-08	9.37505100589798e-07	9.0152867713646e-08	4.0200284899579e-06	248754	0.00120528403212306	0.0109796610265479	0.73066069948306	0.00272514066269616	0.233208571265528	0.0224259275621677
9.86603319874082e-06	7.36136124224079e-05	3.16894335622742e-07	3.04166673629565e-06	1.30175006390872e-09	8.6839508443131e-05	11515	0.0257165329635842	0.113612264459118	0.84769724912268	0.00364919541006233	0.0350263007106674	1.49902974722756e-05
1.06577307104551e-05	0.000121609481646559	5.38559757462006e-07	7.91190966997642e-06	5.6664207521586e-07	0.000141284323859668	7078	0.041502468261338	0.0754346301082988	0.860742921255357	0.00381188615091464	0.0559999117654058	0.00401065072002385
6.35206677162013e-06	8.86763346061365e-05	4.18036275860986e-07	7.51252014340317e-06	1.45486443781743e-07	0.000103104444240803	9699	0.0304594000396194	0.0616080792481141	0.860063164678247	0.00405449327562111	0.0728632038969874	0.00141105890103007
1.49295796086659e-06	3.33772927568951e-05	1.16114963638444e-07	3.34009312442897e-06	3.65355824875643e-07	3.86918146307047e-05	25845	0.0115406587211122	0.0385858863203026	0.862644801632224	0.00300102139810983	0.0863255744479446	0.00944271620141865
1.8995300000716e-07	1.58715351249812e-05	6.60817385522588e-08	7.1084140225155e-06	4.27693345752172e-07	2.36636772318083e-05	42259	0.00707404746277485	0.00802719704745758	0.670712965254908	0.0027925388731821	0.30039346602313	0.0180738328013228
6.05591031393583e-08	2.89399448729425e-06	1.11242450365952e-08	6.83585679636159e-07	8.04475499050811e-08	3.72971106501144e-06	268117	0.00111828965367544	0.0162369422413081	0.775929941180409	0.00298260236321042	0.183281135648523	0.0215693785665497
8.58899000503817e-06	7.18383885630497e-05	2.94918904508464e-07	3.17337207775883e-06	1.01481945961813e-07	8.39971514963169e-05	11905	0.0248853292130322	0.102253348500928	0.855247913570017	0.00351105840203873	0.0377795201531087	0.00120815937390762
1.04985655194236e-05	0.000162424819529826	8.91340611737935e-07	1.77745881013699e-05	3.04699639036282e-06	0.000194636310152721	5138	0.0567242075509777	0.0539393986208736	0.834504206344543	0.00457951864705279	0.0913220564416947	0.0156548199458364
3.78915221400545e-07	2.83542136892323e-05	1.06729578575486e-07	1.02902351184788e-05	4.17525701494297e-07	3.95476193091814e-05	25286	0.0117944145103944	0.0095812397312264	0.716963857357895	0.00269876115022449	0.260198598505519	0.0105575432551351
6.33983089846756e-05	0.000199620572238084	7.72596811176963e-07	3.12965586549097e-06	3.25855590374235e-08	0.000266953719458465	3746	0.0769730137661929	0.237488015200851	0.747772208018037	0.00289412266944335	0.011723589661308	0.000122064450360631
1.80827021096903e-05	0.000163736306099697	7.97611552538564e-07	9.2994615172586e-06	1.62728785801922e-06	0.000193543369137203	5167	0.056414813340295	0.0934297165038574	0.845992848164297	0.00412109986559723	0.048048463549615	0.00840787191663297
6.35884868139252e-05	0.000159632983653738	7.82055106558505e-07	2.52521773533967e-06	2.6828082181805e-07	0.000226797024131379	4409	0.0657832711547206	0.280376195664232	0.703858369681541	0.00344826000056101	0.0111342630927858	0.00118291156087939
3.89907371584624e-06	6.42785990800952e-05	1.80521172539596e-07	3.83033430293394e-06	9.2495801236097e-07	7.31134862837759e-05	13677	0.0216960283314271	0.0533290629954744	0.87916200344503	0.00246905436623468	0.0523888888031851	0.0126509903900756
1.03278782473311e-05	8.32141530380288e-05	4.33208407476025e-07	4.49072549046578e-06	1.18747223143869e-07	9.85847124064456e-05	10144	0.0291437565580345	0.104761458396828	0.844087800296592	0.00439427571376372	0.0455519459442291	0.00120451964858706
4.47846706845795e-07	2.1902592924203e-05	9.20224288082999e-08	5.79251590839569e-06	3.08625847379911e-07	2.85436038156327e-05	35034	0.00852664356249777	0.0156899146211005	0.767338037119456	0.00322392468038325	0.202935689053505	0.010812434525555
3.48748245194003e-06	4.93662002863264e-05	2.55227245154351e-07	4.64826264212911e-06	1.33251263396881e-06	5.90896852595187e-05	16923	0.0175712228700158	0.0590201561680892	0.835445307747244	0.00431931976001238	0.0786645354720404	0.0225506808526139
0.000158963547396523	0.000480075579465691	2.28450022024138e-06	8.88331078848032e-06	2.44513456708481e-06	0.000652652072438021	1532	0.177872299638503	0.243565529184188	0.735576580140687	0.00350033397075948	0.0136110971888838	0.00374645951548252
1.2535071151383e-05	0.000153480418352108	5.29378059806479e-07	8.34932271278022e-06	2.25203691822015e-06	0.000177146227194298	5645	0.0517608834001223	0.070761152240822	0.866405233591384	0.00298836767901269	0.0471323767094542	0.0127128697793268
8.89692144630688e-06	5.35307659156996e-05	2.73515685209743e-07	2.11655281020414e-06	5.51323171283799e-07	6.53690790287041e-05	15298	0.0194203128587905	0.136102903368123	0.818900414555232	0.00418417529011904	0.0323785012983699	0.00843400548815607
9.92069360730448e-06	0.000179725230951358	9.65592637054231e-07	2.25641715367857e-05	6.30990754051042e-07	0.000213806679486554	4677	0.0621346232062314	0.0464002978350748	0.840596895209072	0.00451619490734833	0.105535391087746	0.0029512209607592
2.68409018433329e-06	4.47296621742018e-05	1.66528500925927e-07	3.57070423700262e-06	1.26419425476086e-07	5.12774045219397e-05	19502	0.015265892402209	0.0523445016251723	0.872307453764818	0.00324760003901281	0.0696350423796284	0.00246540219136864
2.05051979945001e-06	2.78219192674136e-05	1.18164962682935e-07	2.06214554485607e-06	3.8608705002874e-08	3.20913582794055e-05	31161	0.00958136536313425	0.063896323165789	0.866959853340586	0.00368214276423341	0.0642585934475527	0.00120308728183846
3.10969184457935e-06	8.44240410055945e-05	2.49588890460733e-07	8.73200242002083e-06	1.19310670597421e-06	9.77084308666296e-05	10235	0.0288884749285313	0.0318262387083467	0.864040495347141	0.00255442532693435	0.0893679526175164	0.012210888000062
8.27206972981221e-05	0.000478527421617585	1.37364005269645e-06	1.02450623567504e-05	4.69201658741184e-08	0.000572913741491028	1745	0.15795630836518	0.144385954302368	0.835252127784892	0.00239763851556694	0.0178823819622258	8.18974349471999e-05
9.16093211115872e-07	3.38483571226593e-05	1.52340810037205e-07	7.24601438078724e-06	9.1244416501162e-07	4.30752496896112e-05	23215	0.0128397116958879	0.0212672757027991	0.785795958620357	0.00353662047544546	0.168217582788262	0.0211825624131363
1.074875110012e-08	1.09462366106256e-06	5.1377068060013e-09	6.72773060627234e-07	1.92033627753235e-08	1.80248654237124e-06	554789	0.000540600273036151	0.00596329062517137	0.60728534462318	0.00285034405818222	0.373247203134274	0.0106538175591928
3.97073874275706e-06	6.94457787315862e-05	1.97963033019538e-07	4.45686632296013e-06	4.55898295769357e-07	7.85272451260923e-05	12734	0.0232837495661564	0.0505651094264314	0.884352667918964	0.00252094712735263	0.056755668886686	0.00580560664056551
2.80099707390475e-06	3.20152165622366e-05	1.17852326234176e-07	1.73254419518842e-06	5.75803678374775e-07	3.72424138359387e-05	26851	0.0111107468117304	0.0752098692164203	0.859643972146137	0.00316446529898256	0.046520727760039	0.0154609655784214
7.12998896469843e-06	8.50239120851387e-05	2.75793648001307e-07	4.23272209696902e-06	1.73602215823839e-06	9.83984389530458e-05	10163	0.0290894962742416	0.0724603869793173	0.864077855195556	0.00280282544048195	0.0430161508861823	0.0176427814984625
5.15113380563257e-06	7.22297529064177e-05	3.78041096264983e-07	6.82234578284353e-06	1.11954513523389e-07	8.46932281046822e-05	11807	0.0250889514801943	0.0608210824041999	0.852839766800961	0.00446365199113344	0.0805536160979837	0.00132188270572248
6.87909001428174e-06	9.92992908506529e-05	2.07298888853348e-07	3.85282321047704e-06	1.08124382369366e-06	0.000111319746787959	8983	0.0328462342521766	0.0617957748986349	0.892018655412482	0.00186219332000646	0.0346104201783343	0.00971295619054192
4.4039983504535e-06	3.81620122597833e-05	1.73526828335052e-07	1.93391713228496e-06	1.30411942826256e-07	4.48038665136831e-05	22320	0.0133515280279883	0.0982950511449389	0.851757118955987	0.00387303243754771	0.0431640678086197	0.00291072965290682
5.15227786538864e-05	0.000100896085594571	3.84952571418715e-07	9.69420197232339e-07	7.49052292604442e-07	0.000154522289309713	6472	0.0453020475948551	0.333432664530475	0.652954897609253	0.00249124299891225	0.00627365929901095	0.00484753556234919
1.2130205555001e-06	2.40923485980832e-05	9.70161338249359e-08	2.47859772702327e-06	1.52579509599993e-07	2.80335625240315e-05	35672	0.00837491995754935	0.043270296255078	0.859410878564944	0.00346071369779598	0.0884153672904938	0.00544274419168794
1.04853653643766e-05	6.15788307167045e-05	2.74477734740266e-07	2.07326778681185e-06	1.05352549812663e-07	7.45172941524458e-05	13420	0.0221079772329399	0.140710495243236	0.826369655757063	0.00368340984280435	0.027822639165754	0.00141379999114213
0.000114582133669363	0.000603718081237782	2.63052456796535e-06	1.7876650613862e-05	4.46790365051335e-06	0.000743275293739485	1345	0.199937554857198	0.154158404879691	0.812240210757472	0.00353909862216857	0.0240511836790954	0.00601110206157254
2.31044643729343e-05	0.000248145858859033	1.44412433781515e-06	1.99945426826156e-05	2.76908475904528e-07	0.000292965898728303	3413	0.0841499663977432	0.0788640059243257	0.847012774989092	0.00492932571361978	0.0682487032429621	0.00094519012999985
2.69616603099366e-07	9.7424417496234e-06	3.82565589453024e-08	1.7779658220726e-06	3.81290589497903e-07	1.22095713232386e-05	81903	0.00365619354605806	0.0220823971588751	0.797934791623727	0.00313332531769468	0.14562065898977	0.0312288269099334
1.10839775492601e-05	0.000184933140809266	7.48771817900208e-07	1.61121952974025e-05	6.49132764503208e-07	0.000213527218238332	4683	0.0620559739959634	0.0519089680496308	0.866086966968538	0.00350668090034524	0.0754573371504263	0.00304004693105995
3.96596912256759e-06	4.88221972939523e-05	2.70994972097877e-07	4.29173338439047e-06	4.04294976172537e-07	5.77551897491808e-05	17314	0.017177807101538	0.0686686190417	0.845330047498369	0.00469213196727002	0.0743090517584413	0.00700014973421971
5.9153188919754e-07	9.54282011075198e-06	4.28360237045416e-08	8.88624919972878e-07	9.38284052125658e-08	1.11596413488395e-05	89609	0.00334231308004351	0.0530063530454815	0.855118888900882	0.00383847673644065	0.0796284479218758	0.00840783339531992
4.44272172052095e-07	2.05237326947239e-05	1.00390970964589e-07	5.96836444902425e-06	2.19057298604195e-07	2.7255817585369e-05	36689	0.00814351714954997	0.0163000860517419	0.753003744262696	0.00368328598656601	0.218975799582254	0.00803708411674232
4.09771240724226e-06	8.60084360252656e-05	2.58447616611079e-07	6.98714604685728e-06	6.82319151807526e-07	9.80340612477837e-05	10201	0.0289833466045097	0.0417988641405479	0.877332173435893	0.00263630429384993	0.0712726368562563	0.00696002127345256
5.39304315701039e-09	2.69172201713889e-06	1.69036142325303e-08	1.08617586639041e-05	3.78647579343313e-07	1.39544249177758e-05	71662	0.00417760610862394	0.000386475486362787	0.192893797702122	0.00121134438231114	0.77837379382563	0.0271345886035743
0.000153001518954957	0.000519297506380887	2.24963157047925e-06	9.83421336342012e-06	3.62114040349033e-08	0.000684419081673778	1461	0.185675237160863	0.223549464139405	0.758742005133641	0.00328692117259161	0.014368701321667	5.29082326961817e-05
2.32450486696502e-05	0.000280904905625321	1.1393703661017e-06	1.77629113011195e-05	4.18249931787345e-06	0.000327234735280066	3056	0.0935201582396427	0.0710347837913839	0.858420196086173	0.00348181364403924	0.0542818637083776	0.0127813427700266
1.03286784271905e-05	0.00012987353071918	6.21281552357606e-07	1.00604010394593e-05	2.58811790792613e-08	0.000150909772917267	6626	0.0442666699287908	0.0684427405033139	0.860603844327436	0.00411690734368948	0.0666650068115517	0.000171501014009545
2.6544396520998e-06	4.19531023111223e-05	1.73075642917661e-07	3.51931082054795e-06	2.98876056696546e-07	4.85988044833842e-05	20577	0.0144742221795319	0.0546194434269952	0.863253793114723	0.00356131482569359	0.0724155842506618	0.00614986438192592
0.000200841806550523	0.000538680445930939	2.56900217717413e-06	8.8717775762232e-06	3.33311932341303e-07	0.000751296344167201	1331	0.201861879048266	0.267327011650979	0.717001287325652	0.00341942589913947	0.0118086260436385	0.000443649080591193
5.83660693243693e-07	2.66857092077825e-05	1.08702651680271e-07	6.39780446798744e-06	1.87672469499557e-06	3.56526017156895e-05	28048	0.0106389726847467	0.0163707742256253	0.748492618311192	0.00304894023014412	0.179448459862944	0.0526392073700945
1.03201087285042e-05	4.80174429105964e-05	1.958695293144e-07	1.17198596904559e-06	2.56382909069609e-07	5.99617900465302e-05	16677	0.0178282387977247	0.172111418296483	0.80080069112905	0.00326657241490633	0.0195455467246079	0.00427577143495311
6.55009984774015e-06	0.000177810109063569	5.57175951963516e-07	1.95413867080025e-05	2.33645182316317e-07	0.000204692416753591	4885	0.059566190522134	0.0319997191475107	0.868669743039952	0.0027220156017516	0.0954670769827609	0.00114144522802512
2.21756293392667e-05	0.000156685688561275	4.95360217349276e-07	4.50503356454634e-06	1.38350276111861e-07	0.000184000061958549	5435	0.0537089539864611	0.120519684087185	0.851552368480031	0.00269217418775038	0.0244838698237027	0.000751903421331611
1.1244659600594e-07	1.39774882401229e-05	5.53128133818937e-08	8.85535526115787e-06	1.08313665697885e-07	2.31089165763665e-05	43273	0.00690877896979947	0.00486593976114566	0.604852598516785	0.00239357017015944	0.383200797488458	0.0046870940634516
5.14586417866212e-05	0.00023522049105818	1.05391075381122e-06	6.20054261278751e-06	6.79278438805338e-07	0.000294612864650205	3394	0.0846024996804295	0.174665291170221	0.798405362703553	0.00357727336537911	0.0210464082081054	0.00230566455274058
1.32909421440981e-05	4.53776133153006e-05	2.01065559294287e-07	8.82744032771673e-07	4.18727069725615e-08	5.97942377584372e-05	16724	0.0177788650626841	0.222277975978091	0.758896091269222	0.0033626243402679	0.0147630284432736	0.000700279969145573
2.01331932153457e-05	0.000136893523361073	4.5125110339402e-07	3.94853620140029e-06	2.69201158951045e-07	0.000161695705040164	6184	0.0473546962623584	0.124512850915519	0.846611994592371	0.00279074266865612	0.02441954905617	0.00166486276728363
3.62860186665915e-06	9.27061941572832e-05	3.61922891258055e-07	1.19167538263011e-05	3.32935586769456e-07	0.000108946408328271	9179	0.0321572981762637	0.0333063009817235	0.850933918610206	0.00332202682779161	0.10938179614324	0.0030559574370389
7.12597625343754e-06	3.99005888368276e-05	1.60261907476225e-07	1.15400097238477e-06	5.496073291798e-08	4.83957887030441e-05	20663	0.0144141942549367	0.14724372604324	0.824464068178681	0.00331148456861795	0.0238450700631352	0.00113565114632635
8.55619230119292e-06	8.32391088376776e-05	3.52802573293594e-07	4.41644039919695e-06	3.09396905817545e-07	9.68739410171786e-05	10323	0.0286453060202085	0.0883229505412158	0.859251806664053	0.00364187282554172	0.0455895605446029	0.00319380942458695
7.06382172185273e-05	0.000421049519145556	2.27152681241926e-06	1.74518842336705e-05	1.36855585113746e-06	0.00051277970326131	1950	0.142619412261196	0.137755485970416	0.821111905302911	0.00442982980405076	0.0340338826257659	0.00266889629685684
4.02165885905947e-08	7.88493848233997e-06	3.28685976590234e-08	8.29826297983309e-06	4.37643147619744e-08	1.63000509631847e-05	61350	0.00487811828870721	0.0024672676595569	0.48373704475826	0.00201647207933647	0.509094296611438	0.00268491889140842
4.56058438653739e-07	2.98831136561254e-05	1.85623822466776e-07	1.56685556232339e-05	1.38258053478202e-06	4.75759320752618e-05	21019	0.0141717410887717	0.00958590654476901	0.628114097877312	0.00390163291332122	0.329337859286653	0.0290605033779447
4.20745094163761e-05	0.000242160286972143	7.88058047427781e-07	5.83969581036036e-06	2.8633826297588e-07	0.000291148888509283	3435	0.0836504517185997	0.14451200425941	0.831740379336608	0.0027067183785682	0.0200574209307832	0.000983477094630057
0.000104480262019981	0.000494914053383932	1.5275883418255e-06	9.32534648291529e-06	1.20058643009585e-06	0.00061144783665875	1635	0.167640178707019	0.170873549231791	0.809413368912032	0.00249831342960177	0.0152512543569923	0.00196351406958351
1.36636915439717e-06	2.62398948312114e-05	9.44479345541291e-08	2.33318086749999e-06	4.55133204725535e-07	3.04890259923883e-05	32799	0.00910514208420088	0.0448151133046459	0.860634079873931	0.00309776817985949	0.0765252674218743	0.0149277712196894
0.000149910732828588	0.000525493754599349	2.14662890136097e-06	9.69246633191665e-06	2.34108641915382e-07	0.000687477691303129	1455	0.186422617349297	0.218059050824513	0.764379355500632	0.0031224706321626	0.0140985903317741	0.000340532710918407
2.0134444636698e-05	0.000181141936124317	8.51043923537026e-07	9.86008411385497e-06	2.03284220860616e-06	0.000214020351007013	4672	0.0621947526778321	0.0940772433180349	0.846377156527424	0.00397646260989984	0.0460707781641377	0.0094983593805037
7.01958678391961e-06	3.55347316660477e-05	2.07055700275664e-07	1.34787811679735e-06	6.33707849208912e-08	4.41726230519612e-05	22638	0.0131646574017873	0.158912609189233	0.804451472674544	0.00468742143820846	0.030513879948035	0.00143461674997989
5.46589893889316e-06	2.61419128085408e-05	1.26803960333453e-07	7.79842424269575e-07	4.02922057604744e-08	3.25547503377975e-05	30717	0.00971904588209549	0.167898659402312	0.803013770257329	0.00389509853455173	0.0239547966480377	0.00123767515776932
4.42006596069418e-06	9.6450554342092e-05	5.42586878072036e-07	1.52545704899464e-05	8.26842118812747e-07	0.000117494619789617	8511	0.0346363959473608	0.0376193051954943	0.820893369541463	0.00461797211688141	0.129832076713477	0.0070372764326849
7.99191667584869e-06	4.0411124836532e-05	1.80091219905423e-07	1.17104931161523e-06	1.74074152801576e-08	4.97715894591815e-05	20092	0.014820921185563	0.160571859622908	0.811931571316882	0.00361835380108001	0.0235284692399793	0.000349746019150819
1.45050555059391e-05	0.000111360047341959	3.571596340076e-07	3.52847384669893e-06	1.04553245580411e-08	0.000129761191653163	7706	0.0381828156264561	0.11178269343202	0.85819223701037	0.00275243799365104	0.0271920579777823	8.05735861765743e-05
3.81912600464912e-05	0.000276769773012404	1.36969831802751e-06	1.2787665436108e-05	3.60971095540523e-07	0.000329479367908571	3035	0.0941305673960469	0.115913965383984	0.840021561195923	0.00415715960219881	0.038811733545806	0.0010955802720876
5.279643805826e-06	4.57475324753498e-05	2.24138899105554e-07	2.49801782933936e-06	2.71688138627629e-07	5.40210211482483e-05	18511	0.0160761214317353	0.097733135983069	0.846846866330167	0.00414910518796852	0.0462415884824561	0.00502930401633917
8.92576769222796e-06	9.05312698745862e-05	3.77336904821934e-07	4.92519509648792e-06	2.71028783068927e-06	0.000107469857398813	9305	0.0317284360791285	0.0830536850821812	0.842387550014427	0.00351109524060931	0.0458286185140346	0.0252190511487475
1.97482626148215e-06	4.54071629635343e-05	2.25157683461054e-07	6.66312208075954e-06	2.43214754524565e-06	5.67024165344827e-05	17636	0.0168673336435284	0.0348279029744912	0.800797668577681	0.00397086574474525	0.117510372361422	0.0428931903416598
3.74786643236994e-06	8.07997025294063e-05	4.30398524798418e-07	1.19506981046759e-05	7.94933977605979e-07	9.77235995688566e-05	10233	0.0288928945008065	0.0383517026481323	0.826818730438541	0.00440424346521494	0.122290809562898	0.00813451388521423
2.64244554999753e-06	2.65842776219722e-05	1.5510173969916e-07	2.00675831879414e-06	5.1223407895156e-09	3.13937055712526e-05	31854	0.00937404661479901	0.0841711897947222	0.846802794962683	0.00494053622778406	0.0639223144346408	0.00016316458017005
1.4355340712821e-05	6.63315335893279e-05	1.87787983153176e-07	1.11596665779325e-06	5.43460001830058e-07	8.25340889449254e-05	12116	0.0244572034881018	0.173932261158177	0.803686506233693	0.00227527783433202	0.0135212815947835	0.00658467317901462
1.89531469582829e-06	5.5153094544647e-05	2.67126044586612e-07	1.0010220041952e-05	2.40146406422416e-08	6.73497699676561e-05	14848	0.0200028460159013	0.0281413685115553	0.818905462797179	0.00396625028882646	0.14863035236437	0.000356566038069236
5.25542562159209e-06	8.32487908581e-05	4.66061047619827e-07	9.50443384395993e-06	2.7662557004091e-06	0.000101240967071681	9877	0.0299171780589492	0.0519100693484203	0.822283639380469	0.00460348277086137	0.0938793269055852	0.0273234815946644
4.94667901426397e-07	1.32953698042621e-05	3.7949087076241e-08	1.31185813843912e-06	3.97646458295944e-07	1.55374913894998e-05	64360	0.00465043670679988	0.0318370507198281	0.855696036829155	0.00244242047348048	0.0844317853862607	0.0255927065912759
8.98761705720893e-06	6.70575561158922e-05	2.43959621889926e-07	2.34143367180287e-06	2.6327867132479e-07	7.88938451381188e-05	12675	0.023391171370888	0.113920383034626	0.849971959136928	0.00309225163842412	0.0296782805769416	0.00333712561308009
0.000151712810654708	0.000605184014183938	3.31794636244654e-06	1.70578260241768e-05	2.10395784455394e-07	0.000777482993009724	1286	0.208112241992408	0.195133285253495	0.778388748853788	0.0042675484766585	0.0219398059861657	0.000270611429892412
2.03814505442593e-06	1.64396027602955e-05	5.58813790448244e-08	5.79595597512944e-07	2.24426907389334e-09	1.91154690603531e-05	52314	0.00571828355011572	0.106622811503653	0.86001566105393	0.00292335902762263	0.0303207625030279	0.000117405911767455
1.61208005052265e-06	5.20411906540426e-05	1.78434283839164e-07	7.41842327164886e-06	1.95931174741208e-06	6.32094400074654e-05	15820	0.0187847566890852	0.0255037863067962	0.823313584931242	0.00282290562640786	0.117362584936249	0.030997138199305
9.32882337165666e-05	0.000365092448010778	1.26554255707024e-06	6.37699971849066e-06	4.48559285473598e-08	0.000466068079931453	2146	0.130513974350282	0.200160100494947	0.783345746536588	0.00271535986171028	0.0136825498099517	9.62432968032418e-05
1.19121107054212e-06	2.76776516749245e-05	1.17196747488473e-07	3.50330710292236e-06	1.08429042995147e-06	3.35736570258289e-05	29785	0.0100217107951737	0.0354805277728814	0.824385965866974	0.00349073523323097	0.104346902103253	0.0322958690236605
7.14155499496391e-06	0.000146123768475295	6.91635440406479e-07	1.82493135104925e-05	3.13556881398043e-08	0.000172237628109298	5806	0.0503632527386018	0.0414633844727126	0.848384700133983	0.00401558850989044	0.105954277882368	0.00018204900104585
1.68726124794648e-05	7.47334884341654e-05	2.91996224616506e-07	1.66340333576612e-06	2.32299549556313e-07	9.37938000235692e-05	10662	0.0277472327147834	0.179890488232964	0.796784951834619	0.00311317192120515	0.017734683266358	0.00247670474485455
2.82965327213675e-07	1.74526317838812e-05	9.34718567399374e-08	7.42024270789774e-06	2.63192516627443e-06	2.7881236842007e-05	35866	0.00832960266517713	0.0101489517418879	0.625963327336554	0.00335250036680973	0.266137501357834	0.094397719196914
1.01171699376833e-06	2.69150008526296e-05	9.98643340752978e-08	3.4182179312677e-06	9.56395785096766e-07	3.24011958968377e-05	30863	0.00967342473813393	0.031224680625664	0.830679242158974	0.00308211877096316	0.105496659510685	0.0295172989337134
2.4986230859701e-05	0.000223558132098473	1.04249898659035e-06	1.20164432149753e-05	1.22160516835495e-06	0.000262824910328094	3805	0.0758287014248292	0.0950679706444483	0.850597197272498	0.00396651514230122	0.0457203360213258	0.00464798091942644
8.3096774886937e-07	4.59791602530031e-05	2.61680588336725e-07	1.86635530811419e-05	7.18872197418006e-07	6.64542338687692e-05	15048	0.0197395061764912	0.0125043612798295	0.691892112454425	0.00393775645436648	0.280848216804333	0.0108175530070455
1.1839807858689e-05	0.000158891265923111	7.73391435202966e-07	1.33728138481024e-05	1.08794183223581e-06	0.000185965220897341	5377	0.0542667764186276	0.0636667856578672	0.854413879952447	0.00415879609892165	0.0719102947506761	0.00585024354008855
1.14146151190011e-05	0.00018274668623585	6.6995400916163e-07	1.38308349392063e-05	1.89486304243429e-07	0.000208851576607462	4788	0.0607391255000996	0.0546541965563177	0.875007453639305	0.00320779962518939	0.0662232728326558	0.000907277346531934
1.27742109438579e-07	1.286866346111e-05	5.47572922416269e-08	7.10144510486591e-06	4.61221162923476e-06	2.47648195968909e-05	40380	0.00740200708106409	0.00515820876218363	0.519634855839031	0.00221109190912505	0.286755373972418	0.186240469517242
6.35679792648261e-06	0.000100220042815142	3.71370518324535e-07	7.53967362824839e-06	3.68554946692607e-06	0.000118173434355123	8462	0.0348329899571537	0.0537921061630466	0.84807590946346	0.00314258885976461	0.0638017644946401	0.0311876310190886
4.07026764901864e-06	6.98242747842057e-05	3.12998886225948e-07	6.91173813395417e-06	2.00401679552062e-07	8.13196811329565e-05	12297	0.0241016975692864	0.0500526759612327	0.858639308607765	0.00384899303422255	0.0849946536638969	0.00246436873288285
6.89220134736693e-07	4.0309756553196e-05	2.44720607153925e-07	1.84453731395295e-05	3.71410757874658e-06	6.34031780133627e-05	15772	0.0188417882475163	0.0108704351474533	0.635768707756264	0.00385975300957862	0.290921901984818	0.0585792021018852
2.56305657495379e-05	0.000177363388220222	9.58027317084098e-07	8.53409896067557e-06	1.31110979712291e-06	0.000213797190044642	4677	0.0621319526857558	0.119882612789186	0.829587087572045	0.0044810098621224	0.0399167966561843	0.00613249312046215
1.08046723584096e-07	1.97226777533346e-05	7.42489341980456e-08	1.74887020052849e-05	3.14621204832517e-06	4.05398874647267e-05	24667	0.0120885519872054	0.00266519544924998	0.486500555051985	0.00183150321427628	0.431394932225739	0.0776078140587503
5.95782119679597e-05	0.000257126782394415	1.12294161407625e-06	6.23794413274823e-06	4.1127116214276e-08	0.000324107007225414	3085	0.0926689149787506	0.183822659306232	0.793339164727117	0.00346472488728159	0.0192465574445596	0.000126893634810161
0.000501967816973564	0.00113068947982146	6.13451655170558e-06	1.7811285562363e-05	3.57296517043345e-06	0.00166017606407953	602	0.392538636552967	0.302358182264166	0.681066005157932	0.003695099986342	0.0107285521986117	0.00215216039294872
1.89835677288472e-05	0.00022983434499152	9.68361505753446e-07	1.51156446225721e-05	3.0371783029263e-07	0.000265205636678986	3771	0.0764886996440695	0.0715805590204163	0.866626923430439	0.00365136095099511	0.0569959402517098	0.00114521634643935
6.97983063626203e-07	2.61295572066631e-05	1.30845472702475e-07	6.30394159246169e-06	3.51955649653182e-07	3.36142829851067e-05	29749	0.0100337767722727	0.0207644787168435	0.777334956638529	0.00389255581505183	0.18753758916276	0.0104704196668161
1.14229022700483e-05	6.84420359297297e-05	3.05280262838903e-07	2.35270031603691e-06	4.6863623613928e-07	8.29915550147931e-05	12049	0.0245910887001636	0.137639332917815	0.824686751772877	0.00367844972641478	0.0283486713270712	0.00564679425582214
5.46963389166836e-06	8.30937026625948e-05	4.26624064627225e-07	8.34344079938025e-06	1.94440554828223e-06	9.92778069665529e-05	10073	0.0293456240956183	0.0550942255756223	0.836981649791976	0.00429727526889223	0.0840413487597605	0.0195855006037484
8.02820467097714e-07	1.98668631970719e-05	7.78810533326933e-08	2.47913079586616e-06	2.17122208037956e-07	2.34438177214064e-05	42655	0.00700855249606558	0.0342444424640217	0.847424401313766	0.00332202946884289	0.10574774233987	0.00926138441349948
5.45896950229589e-06	9.45911627119453e-05	2.52006784710431e-07	5.62352225532697e-06	1.77716113591849e-07	0.00010610337736787	9425	0.0313313751705182	0.0514495357048732	0.891500016856097	0.00237510615554394	0.053000407666852	0.00167493361663399
2.44312565025152e-06	3.10635421801642e-05	9.59202747604449e-08	1.56866659955289e-06	1.50389657830304e-07	3.53216443625594e-05	28311	0.0105407334295987	0.069167947708607	0.879447793010772	0.00271562313962143	0.044410916531838	0.00425771960916167
9.76225987688806e-06	0.000117620640841081	5.12671644499486e-07	7.95299148441698e-06	1.57309285066568e-06	0.000137421656697551	7277	0.040390962405262	0.0710387293494331	0.855910514162627	0.00373064665948406	0.0578729122871846	0.0114471975412716
1.77477659085614e-07	1.30551805477191e-05	4.40450145440654e-08	4.16961649546795e-06	1.10924427777103e-07	1.75572441445938e-05	56957	0.00525337200512122	0.0101085146178971	0.743578003484049	0.00250865193770332	0.237486957584506	0.00631787237584542
1.62870726953788e-05	5.23896839689934e-05	2.24737524335963e-07	9.29598497861444e-07	1.85223252314565e-07	7.00163159388842e-05	14282	0.0207865485731477	0.23261824728961	0.74824965104881	0.00320978790903725	0.0132768839005022	0.00264542985203966
4.30493198465515e-05	0.000138687161557944	4.82587761083991e-07	1.9997871583251e-06	2.47119813295489e-07	0.0001844659761372	5421	0.053841236236828	0.233372683396816	0.751830578527895	0.00261613426600175	0.0108409539807911	0.00133964982849568
7.99447466166749e-07	1.21797432277544e-05	3.39982205834031e-08	6.66084108461924e-07	3.79154957735527e-08	1.371718851874e-05	72901	0.00410672901017062	0.0582807085485898	0.88791833772021	0.00247851230862329	0.0485583549101145	0.00276408651246236
3.08065145095164e-08	5.77902147711279e-06	2.21465730613985e-08	5.3472583310135e-06	6.57595654538877e-07	1.18368285502361e-05	84482	0.00354477199082537	0.00260259869261196	0.488223805268982	0.00187098875069512	0.451747552844875	0.0555550544428356
6.75863461267961e-06	6.79051642748049e-05	2.56086879255552e-07	3.31032558683463e-06	1.50927016362084e-07	7.83811383699368e-05	12758	0.0232409338157958	0.0862278190038625	0.866345726625094	0.0032672003058554	0.0422337013174117	0.00192555274777652
4.52588306493775e-06	4.65754757197787e-05	2.46109191232885e-07	3.25786393222956e-06	4.13624114071517e-07	5.50189560222504e-05	18176	0.0163706609836703	0.0822604315339503	0.846535068766898	0.00447317086738896	0.0592134814574097	0.00751784737435299
3.18412931754466e-05	0.000148486045797698	5.08783195472459e-07	3.05261095092183e-06	1.16192408920739e-07	0.00018400492552846	5435	0.0537103349453621	0.173045874092766	0.806967777472522	0.00276505204418436	0.0165898328110227	0.000631463579504928
2.54457298352841e-05	0.000174013139121927	7.66190795356576e-07	6.74471362309584e-06	9.77220416058935e-07	0.000207946993791722	4809	0.0604841459926325	0.122366423150942	0.836814882239734	0.00368454855434932	0.0324347734012029	0.0046993726537721
8.15850199918363e-05	0.000355700710237675	1.12775401283809e-06	6.33147879004658e-06	1.02028480570005e-06	0.000445765247838096	2243	0.125199474272127	0.183022387652499	0.797955228593475	0.00252992806933144	0.0142036168605638	0.00228883882413063
1.13805325380419e-05	7.86401556562068e-05	3.61702427593612e-07	3.21522995334602e-06	9.36429378107371e-07	9.45340499532956e-05	10578	0.0279631420835216	0.120385538794375	0.831871222010046	0.00382616028586853	0.0340113425261532	0.00990573638355716
3.08084163261414e-05	0.000126368567549578	4.94392810763562e-07	2.60861640361524e-06	3.56103336336408e-07	0.000160636096426435	6225	0.0470517699450993	0.191790120723274	0.786676035840115	0.00307771927830664	0.0162392915518206	0.00221683260648387
1.49748681968871e-06	2.96146564177079e-05	9.08155271017713e-08	2.31047733004135e-06	3.49326767477851e-07	3.38627628620176e-05	29531	0.010107572517065	0.0442222279909823	0.87454932541625	0.0026818699782951	0.0682306207398367	0.0103159558746364
7.66933513241385e-09	2.60083896272263e-06	9.46346078068067e-09	4.12982495842592e-06	6.19318872827525e-07	7.36711558988917e-06	135738	0.00220770225086797	0.00104102277734578	0.353033549017758	0.00128455440466668	0.560575561498425	0.0840653123018043
1.00018214732945e-05	5.0276630235252e-05	1.72929402590696e-07	1.11791718651404e-06	7.13559962698785e-08	6.16406542939212e-05	16223	0.0183228242238177	0.162260144507922	0.815640761947755	0.00280544398127439	0.0181360369924608	0.00115761257058745
3.53004406868344e-06	8.07188721894322e-05	3.60232143960904e-07	1.06101323131186e-05	4.28529965367661e-07	9.56478106805628e-05	10455	0.0282879036497179	0.0369066896938478	0.843917614162763	0.0037662351223488	0.110929170648281	0.00448029037275963
9.12559659272276e-06	7.10236821519904e-05	1.62180560134585e-07	1.62377039758585e-06	4.3158884138185e-07	8.23668185438155e-05	12141	0.0244082443925366	0.110792146085724	0.862285121698721	0.00196900357451967	0.0197138899655579	0.00523983867547663
1.89594809468036e-05	0.000114578987283208	7.7761374584186e-07	6.04623538210032e-06	6.69794562314629e-07	0.000141032111920268	7091	0.041429931921698	0.134433787374057	0.812431904501185	0.00551373538447386	0.042871338305694	0.00474923443458958
1.73526921166953e-05	0.000156848227421197	1.03232859435163e-06	1.20139675458829e-05	1.46957523334069e-06	0.000188716790911468	5299	0.0550472758078684	0.0919509707264785	0.831130217208807	0.00547025301440146	0.0636613599026224	0.00778719914769063
6.35677476506055e-07	4.37647698423237e-05	1.57312600069237e-07	1.39670927433113e-05	2.89135585346465e-06	6.14162085156749e-05	16282	0.0182567179415085	0.0103503210613175	0.712593155781569	0.0025614182944733	0.227417046425889	0.0470780584367513
1.10945989510716e-06	2.4170131325461e-05	1.24321266547308e-07	3.48404947980085e-06	6.81511357136303e-07	2.95694733240527e-05	33819	0.00883174216191573	0.0375204482997909	0.817401482284784	0.00420437879244138	0.117825888936846	0.0230478016861376
9.47973088812856e-06	0.000107068281059507	2.32843933836502e-07	3.38531541553126e-06	1.05823722477233e-06	0.000121224408521776	8249	0.0357161013347173	0.0781998526841706	0.883223786076665	0.00192076774533964	0.0279260213088452	0.00872957218497991
1.03566050183402e-05	0.000224532076445381	9.66128178306991e-07	2.70622424146242e-05	7.12725272895642e-06	0.000270044304785609	3703	0.0778286548769488	0.038351503197086	0.831463846733	0.00357766544669035	0.100214083152426	0.0263929014707968
1.59804951507457e-06	1.70473112401398e-05	6.81604040491464e-08	9.35019813650461e-07	2.00627860027276e-07	1.98491688329412e-05	50380	0.00593711500986527	0.0805096439314115	0.858842573390199	0.00343391729007962	0.0471062451793308	0.0101076202089792
0.000106869562388728	0.000272396452113608	1.68807799242136e-06	5.53584080897357e-06	1.46364161204194e-07	0.000386636297464935	2586	0.109536636119393	0.276408508692644	0.704528917485591	0.00436606186095205	0.0143179542253806	0.000378557735432142
4.89659112671819e-05	0.000277343199906017	1.28311558562353e-06	9.35864188533689e-06	1.13989480735807e-06	0.000338090763451517	2958	0.0964685664675677	0.144830668449195	0.82032172980611	0.00379518083405886	0.0276808564356977	0.00337156447493878
6.93989865675361e-05	0.000453947234088325	2.30489883835522e-06	1.94418412568055e-05	9.79828090432204e-07	0.000546072788841454	1831	0.151144733328515	0.127087428609605	0.831294368377918	0.00422086374830228	0.0356030215276855	0.00179431773648895
3.36662362070913e-05	0.000215440238709492	8.65855986084109e-07	7.13377184116992e-06	7.12396746625246e-07	0.000257818499490462	3879	0.0744392622078587	0.130581150203059	0.835627540829209	0.00335839355125927	0.027669743851852	0.0027631715646208
9.70443498976507e-07	3.73596617027921e-05	1.50608297860079e-07	7.46532508324163e-06	1.57721151831426e-08	4.59618106980535e-05	21757	0.0136942292109917	0.0211141267986991	0.812841381472691	0.00327681384986118	0.162424520919882	0.000343156958866517
4.42151503604704e-06	5.96741267700725e-05	3.16237720287916e-07	5.49187709411956e-06	3.01749290698193e-07	7.02055059112252e-05	14244	0.0208421281023478	0.0629796050702639	0.849992119500291	0.0045044575376723	0.0782257320538937	0.00429808583787936
1.39191990644862e-05	8.27077342819008e-05	3.12077586980124e-07	2.38534540683115e-06	8.57891491855062e-07	0.000100182247832053	9982	0.0296089844750139	0.138938777734559	0.825572754372142	0.00311509867000883	0.0238100607487862	0.0085633084745038
2.3229600114861e-07	8.71513178790903e-06	5.19764833038456e-08	2.50798093662356e-06	4.37636846254266e-08	1.15511488936105e-05	86571	0.00345936723618523	0.0201102075030048	0.754481815460782	0.00449968083543589	0.217119609462471	0.00378868673830657
0.00018127208674829	0.000620001227474049	2.67741951317151e-06	1.17989068973968e-05	6.4421842642387e-07	0.000816393859059332	1225	0.217309696678983	0.222039992996954	0.759438867152222	0.00327956841353081	0.0144524689480048	0.000789102489288875
1.35591775085492e-07	1.02966086998398e-05	4.67752113993033e-08	4.57044813473604e-06	3.70126418670704e-07	1.54195502397313e-05	64853	0.00461521773704554	0.00879349740928986	0.6677632317257	0.00303350037271375	0.296406060078162	0.0240037104141342
3.63788647584738e-05	0.000253174058260251	8.53042400856076e-07	7.64625368383233e-06	1.14956934422229e-06	0.000299201788447635	3342	0.0858622132022163	0.121586388060112	0.846164922923113	0.00285106050094808	0.0255555079516864	0.00384212056414055
6.69893508938788e-06	4.47505080050303e-05	1.78910847886028e-07	1.53710060433214e-06	1.72088458154779e-07	5.33375430047911e-05	18749	0.0158743427746414	0.125595119534961	0.839005801242298	0.0033543136373934	0.0288183616593301	0.00322640392601738
0.000293105109955986	0.000743235709599431	2.59113335244035e-06	8.46357732554677e-06	1.50263579587729e-07	0.00104754579381299	955	0.269793900069823	0.279801715292182	0.709501879525578	0.00247352752284825	0.00807943421236026	0.000143443447031351
3.34252044981355e-06	8.13966710930253e-05	2.87975296461901e-07	9.03425923556498e-06	4.73103333055007e-07	9.45345294079207e-05	10578	0.0279632819109896	0.0353576674126173	0.861025824138765	0.00304624456550976	0.0955657080238031	0.00500455585930454
1.27428078289979e-07	4.19182286750716e-06	1.23702349047605e-08	5.23262744211492e-07	5.46126702212898e-08	4.90949659513468e-06	203687	0.00147176847896435	0.0259554265535615	0.853819283969209	0.00251965444217223	0.106581751116814	0.0111238839182435
3.75927691738044e-06	7.3960579268633e-05	2.89503702934933e-07	7.33372489758118e-06	1.50695630999748e-06	8.6850041096527e-05	11514	0.0257196117631221	0.0432846878356948	0.851589456203384	0.00333337439199565	0.0844412369296443	0.0173512446392813
3.69450453194326e-05	0.000208838439748219	7.80295973587376e-07	5.67765756339981e-06	1.14029017210058e-06	0.000253381728776739	3947	0.0732061763426122	0.145807850857256	0.824204810490623	0.00307952738879177	0.0224075255576243	0.00450028570570422
4.82252743450995e-07	1.35472421151475e-05	4.26020405262308e-08	1.5392726375747e-06	4.81215888626415e-08	1.5659491125562e-05	63859	0.00468686632360404	0.030796195073273	0.865113815418523	0.00272052521915535	0.0982964660366289	0.00307299825242019
7.75779109836936e-06	0.000100783105156705	4.19070276829544e-07	7.00885777176981e-06	5.68522826809508e-07	0.000116537347130483	8581	0.0343590888258419	0.0665691410469744	0.864813792645042	0.00359601696064287	0.0601425890012941	0.0048784603460464
5.79284349678839e-06	9.37894489731976e-05	3.62308941012453e-07	7.55341705024662e-06	9.08601483280926e-07	0.000108406619944526	9225	0.0320005393737888	0.0534362523225308	0.86516348375396	0.00334212930167783	0.0696767139692379	0.0083814206525937
1.40176585252851e-05	0.000160501894033652	7.40348644456835e-07	1.09189544631673e-05	1.25442299786419e-06	0.000187433278664425	5335	0.0546832797564781	0.0747874583700896	0.856314818677474	0.00394993167559285	0.0582551537324182	0.0066926375444249
0.000238929828510615	0.000893072411474601	3.50801621585982e-06	1.69150868197254e-05	1.57323324694123e-06	0.00115399857626774	867	0.29277009608148	0.2070451674935	0.773893859005418	0.00303987915410211	0.0146578056226309	0.00136328872434954
4.59421264681894e-06	6.55968993312021e-05	4.83469470034541e-07	8.88358220514864e-06	1.07000182366183e-06	8.0628165476866e-05	12403	0.0238992054829841	0.0569802452982404	0.813573010662425	0.00599628513404858	0.110179639492077	0.0132708194132091
1.89403858174329e-05	0.000103526217050549	5.34756399240802e-07	3.76015791265843e-06	3.36748312017494e-07	0.000127098265491899	7868	0.0374140354095988	0.149021591633288	0.814536820387591	0.00420742483912881	0.0295846516717264	0.00264951146826593
3.07317731804096e-06	2.16273346529909e-05	1.25719025939205e-07	1.13769627830228e-06	1.18783642245332e-08	2.59758056394979e-05	38497	0.00776255742574805	0.118309220537437	0.832595337104969	0.00483985088601222	0.0437983057808356	0.000457285690745675
3.03973585894356e-06	8.03208375021343e-05	2.28321003395122e-07	7.77327911538219e-06	2.56832803197659e-06	9.39305015118318e-05	10646	0.0277871081599749	0.0323615418848868	0.855109215955978	0.00243074400455918	0.0827556436968778	0.0273428544576979
3.83842129411949e-07	1.20393727673919e-05	4.73605347197064e-08	1.91062471493052e-06	4.29241001888306e-07	1.48104411483424e-05	67520	0.00443330899155681	0.0259169950150276	0.812897647464024	0.00319778015018865	0.129005253509573	0.0289823238611868
3.63460738216189e-07	2.69235667355746e-05	7.58255966871852e-08	7.2360422196405e-06	4.77463315542057e-06	3.9373528445539e-05	25398	0.0117427998566529	0.00923109389901197	0.683798678922437	0.00192580141228811	0.183779369168026	0.121265056598237
7.46504465911865e-05	0.000322829894157617	1.39383854654867e-06	7.76072412011468e-06	2.75022014155256e-06	0.00040938512355702	2443	0.115595448298472	0.182347726616375	0.788572607017688	0.0034047122534352	0.0189570252399114	0.00671792887259007
1.23297560978802e-06	1.46154319093819e-05	6.47433416912463e-08	9.86896242321127e-07	2.19760296161279e-07	1.71198073993436e-05	58412	0.00512281955730143	0.072020413607883	0.853714739217353	0.00378177979348814	0.0576464570716472	0.0128366103096292
3.06575937010008e-08	8.90888877482094e-06	3.00216762631058e-08	1.12457859594176e-05	2.88581169780607e-06	2.31011657020087e-05	43288	0.0069064697161646	0.001327101588572	0.385646719725762	0.00129957408428508	0.486805995181436	0.124920609419945
6.46204972355668e-05	0.000224949678224826	8.86649927813838e-07	3.97146210730651e-06	6.63646870550153e-08	0.000294494652182568	3396	0.0845700261202065	0.219428423425177	0.763849789996768	0.00301075052209835	0.0134856849789057	0.000225351077050708
6.74020202709349e-07	1.2474541559443e-05	6.40942318665122e-08	1.52550826460085e-06	7.04919414366847e-08	1.48086562000564e-05	67528	0.00443277587301172	0.0455152846823997	0.842381738823506	0.00432815989517456	0.103014631712163	0.00476018488675673
9.68126446209763e-06	0.00014264218906966	4.26970290741064e-07	8.1053213325333e-06	1.66993460613016e-06	0.000162525679761162	6153	0.0475919066397139	0.0595675986485621	0.877659390683849	0.0026270943236079	0.0498710194256341	0.0102748969183467
3.80511450889953e-06	3.03036884474056e-05	1.57555235762233e-07	1.61364882385322e-06	6.28853189140652e-07	3.65088602050612e-05	27391	0.0108930938468057	0.10422441258169	0.830036552146446	0.0043155342258642	0.0441988277582416	0.0172246732877592
7.76923465629817e-06	5.39423504437984e-05	2.53722479549605e-07	2.26577226059547e-06	7.11189088822332e-07	6.49422689290639e-05	15398	0.0192947402436748	0.119632941448111	0.830620046594296	0.00390689274849243	0.0348890221724523	0.010951097036649
1.18452642226297e-06	2.38386354256306e-05	7.77918831822506e-08	2.013830004835e-06	1.24719161546449e-07	2.72395028974573e-05	36711	0.00813866245670758	0.043485610832257	0.87514942968566	0.00285584812157171	0.0739304976458648	0.00457861371464642
6.39605694442089e-06	0.000110501691647737	4.26486363961808e-07	9.49147908552107e-06	7.09279332857377e-07	0.000127524993374498	7842	0.0375372718917499	0.0501553207349545	0.866510075583619	0.0033443355116229	0.074428383286779	0.00556188488302417
7.58934631232373e-06	2.53489542448127e-05	9.83353476167052e-08	4.22324584956011e-07	9.59623472910621e-08	3.35549228370002e-05	29802	0.0100161466607124	0.226176836978303	0.755446655858824	0.0029305788630297	0.012586069323048	0.00285985897679511
4.37627960933343e-06	4.43669881727329e-05	2.20491307330764e-07	2.87531079627104e-06	2.85915044916586e-07	5.21249849305847e-05	19185	0.0155162659149058	0.0839574268493574	0.851165486797105	0.00423005028441531	0.0551618537655237	0.00548518230359857
4.18145622377095e-09	2.47558988984158e-06	1.05925191938021e-08	8.07474583936583e-06	6.69032170837614e-07	1.12341418754626e-05	89014	0.0033645885373037	0.000372209668537658	0.220363060862594	0.000942886364728762	0.718768369571916	0.0595534735322243
5.00605732700488e-06	0.000120453750106837	3.97580091131168e-07	1.23354265428336e-05	8.18224311114734e-08	0.000138274636498918	7232	0.0406365229731567	0.0362037279848068	0.871119629432398	0.002875292976339	0.0892096110694174	0.000591738537039029
5.48647348407473e-05	0.000328948554121073	1.56413549186854e-06	1.20811393608681e-05	2.89447804864082e-06	0.000400353041863198	2498	0.113194821180688	0.137040884179156	0.821646196542391	0.00390689048992668	0.0301762147344848	0.00722981405404151
4.58116923364224e-05	0.000203446914455288	8.87755092803604e-07	5.07344472550802e-06	3.65979835476119e-06	0.000258879604964783	3863	0.0747339267008355	0.176961380726205	0.785874632661634	0.00342921989905065	0.0195976995800739	0.0141370671330368
2.26835886261513e-07	1.362861183201e-05	4.1832072719339e-08	3.23405990623205e-06	7.99936486121325e-07	1.79312761833442e-05	55768	0.00536498785616302	0.0126502923686053	0.760046953304371	0.00233291107066854	0.180358602096378	0.0446112411599772
7.37588199453336e-06	0.000102848833184052	3.95634060493961e-07	7.10304116652617e-06	2.60545276532161e-07	0.000117983935682138	8476	0.0347781125571601	0.0625159853490973	0.871718955546106	0.00335328753195558	0.0602034601190333	0.00220831145380758
1.68653741011195e-07	1.35044570226796e-05	8.14740325761385e-08	8.39674245880259e-06	5.81687821656605e-07	2.27330150767261e-05	43989	0.0067967787438169	0.00741889012266837	0.594046015326201	0.00358395189996381	0.369363343597968	0.0255877990531987
8.76807509829081e-05	0.00038781911516764	1.57581191645829e-06	8.97670036133621e-06	6.50142427049517e-07	0.000486702520855392	2055	0.135882306124087	0.180152654292414	0.796829887969427	0.0032377311580157	0.0184439158966332	0.00133581068350925
1.03227887125495e-05	0.000130162347633766	6.13315485354863e-07	9.95926447905078e-06	8.5739152260498e-08	0.000151143455462982	6616	0.0443336791593709	0.0682979536290794	0.86118414611505	0.00405783686416431	0.0658927933633886	0.00056727002831755
4.29865249148499e-05	0.000287380678730262	1.30521705789438e-06	1.12404673798781e-05	1.24137928260268e-07	0.000343037026011145	2915	0.0978087594113057	0.1253116184416	0.837754110895672	0.0038048868166551	0.0327675047518424	0.000361879094230004
8.77313986328259e-07	2.95291368718518e-05	9.40806587483083e-08	4.07540383938017e-06	1.61880467687863e-07	3.47378158239964e-05	28787	0.0103674098125844	0.0252553007584956	0.850057384766646	0.00270830668298145	0.117318943137609	0.00466006465426759
6.31561862479015e-06	0.000110982837278219	4.85841841983537e-07	1.09982775676098e-05	4.5972764562763e-07	0.00012924230295823	7737	0.0380330617584491	0.0488664971161286	0.858719124759697	0.00375915494279421	0.0850981243437327	0.00355709883764769
5.37341032739093e-07	8.57120510489936e-06	3.39528752234398e-08	6.96421097711125e-07	1.03870329010198e-08	9.84930714347404e-06	101530	0.00295044554965262	0.0545562266372336	0.870234320043362	0.00344723488960706	0.0707076231420563	0.00105459528774082
2.91435382291833e-06	7.21583211637076e-05	2.35648823236668e-07	7.51499600109406e-06	1.86058752391607e-07	8.30093785633483e-05	12047	0.0245963046935622	0.0351087295599286	0.869279139448566	0.00283882167671974	0.090531890867717	0.00224141844706881
4.85019264736694e-05	0.000284310873116274	9.94322941336501e-07	7.50635221714036e-06	9.94662054596866e-08	0.00034141294095388	2929	0.0973689311582376	0.142062355159002	0.832747793103368	0.00291237625193247	0.021986138534082	0.000291336951615795
0.000233217664802378	0.000710960227374858	3.27543393811082e-06	1.28657335997224e-05	3.38172257782275e-07	0.000960657231972852	1041	0.25049005123535	0.24276886389897	0.740076901221882	0.00340957609967108	0.0133926370109146	0.00035202176856337
1.81862034634193e-07	5.28896246140643e-06	1.90398520500095e-08	7.12037513964449e-07	3.12536504137968e-08	6.23315551246888e-06	160432	0.00186820520974562	0.0291765598131467	0.848520857666125	0.00305460885933648	0.114233876010326	0.0050140976510656
1.24594985134383e-06	5.24045348561757e-05	2.08077916260399e-07	1.12770247821464e-05	8.0903068375449e-08	6.52164904743018e-05	15334	0.0193754213291668	0.0191048282770565	0.803547300307817	0.00319057211982897	0.172916768445093	0.00124053085020465
1.9281290405026e-07	1.99842671958714e-05	6.44862760620367e-08	8.61117742504805e-06	4.75536112599775e-07	2.93282799136316e-05	34097	0.00876001847916452	0.00657429977544103	0.681399224731993	0.00219877457020805	0.293613449217172	0.0162142517051861
0.000535672671465779	0.0013133902334373	5.73717972176395e-06	1.81441670038658e-05	1.57134238220138e-06	0.00187451559401091	533	0.430435023753655	0.285765919033832	0.700655805496413	0.00306061989566492	0.00967938973772024	0.000838265836369581
5.98262069213541e-05	0.000369164738330808	1.39849002435567e-06	1.11203995669681e-05	3.34261636452186e-07	0.000441844096479938	2263	0.124169343738674	0.135401168416585	0.835509043284388	0.00316512099063243	0.0251681524220004	0.000756514886393561
6.94773922857497e-06	2.80415940633664e-05	1.61485278538272e-07	8.38079691591575e-07	2.59014827252187e-07	3.62479130893234e-05	27588	0.0108156566204789	0.191672806416582	0.773605751985371	0.00445502277994141	0.0231207708296571	0.00714564798844869
2.76597688770844e-07	1.23104153755395e-05	5.20703367157767e-08	2.98122908688132e-06	4.66974418811194e-08	1.56670099297885e-05	63828	0.0046891114256149	0.0176547848000616	0.785753977989955	0.00332356569307922	0.190287049043924	0.00298062247297942
2.81680484835223e-05	0.000200505770240823	5.37309953162741e-07	4.92446248920545e-06	3.00238120320386e-07	0.000234435829287034	4266	0.0679222025285899	0.120152489357907	0.85526931122517	0.00229192762384832	0.0210055881994733	0.00128068359360201
3.39522513221708e-06	6.42700656227642e-05	3.34907960015633e-07	8.16085070403275e-06	2.03309926163017e-06	7.81941486806598e-05	12789	0.0231861348264361	0.0434204501168364	0.82192934774748	0.00428303096416302	0.104366513885344	0.0260006572861766
2.82719800786407e-08	7.88801087075151e-06	4.53401867829171e-08	1.63000964875231e-05	2.71527841565573e-06	2.69769979407919e-05	37069	0.00806054670807232	0.00104800319667485	0.292397652550658	0.00168069801103992	0.604222031053936	0.100651615187691
0.000109438501999554	0.000388735420237665	1.56966947175666e-06	7.1785170126309e-06	2.8705442494513e-06	0.000509792652971058	1962	0.141850362849912	0.214672575922289	0.762536333099595	0.0030790350990911	0.0140812484660081	0.00563080741301751
8.07530132965494e-06	8.54081950999383e-05	3.69029763935974e-07	5.02270088137486e-06	2.84988366461508e-10	9.88755120632705e-05	10114	0.0292284586246417	0.0816713983183981	0.863795224092347	0.0037322665262136	0.0507982287683206	2.88229472105433e-06
1.1419679301753e-05	0.000209600265169209	7.36011315807988e-07	1.74359106536141e-05	1.54104584532261e-06	0.000240732912285707	4154	0.0696817694055224	0.0474371335158356	0.870675568118626	0.0030573771937527	0.0724284456498445	0.00640147552194138
0.000101455593584165	0.00041769375827284	1.74487516826925e-06	9.25198762492006e-06	2.33966758148451e-06	0.000532485882231678	1878	0.147675802435095	0.190531987738264	0.784422220777501	0.00327684775595623	0.0173750853001857	0.0043938584280936
4.56219544156053e-06	6.2331522332428e-05	3.34919206871527e-07	5.88824513507068e-06	5.67573472994134e-07	7.36844555889249e-05	13571	0.0218636007405296	0.061915303643042	0.845924989663583	0.00454531697621536	0.079911632487595	0.00770275722956475
1.01998504392697e-05	0.0001087906984585	4.79284417756604e-07	6.58017675126817e-06	6.56659432367075e-07	0.000126706669499162	7892	0.0373009309708858	0.0804997122849732	0.858602778279323	0.00378262975146525	0.0519323629709303	0.0051825167133086
0.00018531796059552	0.00058993577381983	2.86121978927305e-06	1.17326574740708e-05	6.85516351592445e-08	0.000789916163313853	1266	0.211062750861785	0.234604593755969	0.746833399819208	0.0036221815961705	0.0148530413972668	8.67834313854992e-05
3.55964237519138e-06	6.62622775968893e-05	2.36513109458434e-07	5.66753441458168e-06	6.02087164767595e-08	7.57861762125975e-05	13195	0.0224801832508845	0.0469695471269822	0.8743319812179	0.00312079486363002	0.074783221661467	0.000794455130020815
2.06563746602922e-06	6.41735915855932e-05	2.35849293018303e-07	9.43944033763004e-06	2.71110206934449e-07	7.61856288892052e-05	13126	0.0225973270051815	0.0271132167069622	0.842331979419888	0.00309571892307002	0.1239005370863	0.00355854786378042
4.80738582668244e-06	2.9413994543228e-05	1.01857989903092e-07	8.01423990447581e-07	1.9740434881433e-08	3.51444027851426e-05	28454	0.0104881181806208	0.136789515419359	0.836946774228951	0.00289827061583055	0.0228037447484066	0.000561694987452691
1.46763737688942e-06	2.89516380388273e-05	1.85955881538495e-07	4.71905146841501e-06	1.87325755674936e-08	3.53430153412377e-05	28294	0.0105470773472733	0.0415255281056058	0.819161516336353	0.00526146056704801	0.133521472994096	0.000530021996896136
1.42382286455442e-05	0.000171720865951088	8.3019192329664e-07	1.2899932494439e-05	1.03753015291014e-06	0.000200726749167278	4982	0.0584464632422635	0.0709333893196195	0.855495675905071	0.00413593069553868	0.0642661356692858	0.00516886841048522
7.50248657731988e-05	0.000559840483100246	2.22160977572003e-06	2.14039025641402e-05	4.44980501853912e-06	0.000662940666231844	1508	0.180407614008725	0.113169804772485	0.844480526865821	0.00335114421075971	0.0322863020091979	0.00671222214173679
7.62155179492484e-07	1.02854934948386e-05	4.00607233782878e-08	6.95192248708466e-07	4.55345972235878e-08	1.18284362436415e-05	84542	0.00354226319063677	0.0644341452913686	0.869556489376839	0.00338681483782973	0.0587729632547309	0.00384958723923169
3.01132987763616e-05	0.000251698947762014	1.08780130910628e-06	1.17146503346593e-05	3.53901724603509e-07	0.000294968599906745	3390	0.0847002150212003	0.102089845447556	0.853307598983721	0.00368785460367711	0.0397149063946567	0.00119979457038951
2.58175791395571e-05	0.000216537826439454	1.15841568106498e-06	1.25144665856381e-05	4.29142023498165e-06	0.000260319708080696	3841	0.0751336876844542	0.0991764293602928	0.831814955678768	0.00444997303356642	0.0480734504425566	0.0164851914848159
8.74289018851049e-07	1.46214386701211e-05	4.5162168227276e-08	9.71314767353922e-07	4.88888314063731e-09	1.6517093507694e-05	60543	0.00494291237800282	0.0529323769005598	0.885230725569856	0.00273426848411547	0.0588066397336471	0.000295989311821718
1.93071507925684e-05	0.000243271515294002	7.04667870152875e-07	1.14507817051382e-05	1.18303169880686e-06	0.000275917147360668	3624	0.0794523974506983	0.0699744505814667	0.881683206792533	0.00255391111749847	0.0415007976657941	0.00428763384270731
1.54127479054774e-07	9.53261853887691e-06	4.59371052962932e-08	3.6550605126598e-06	6.92797042524263e-08	1.34570233401402e-05	74311	0.00402899589530692	0.0114533114165772	0.708374972527735	0.00341361563662225	0.271609881344065	0.00514821907499973
2.16421452676586e-05	0.000198719767674338	7.487081578867e-07	8.85500879764342e-06	9.76951122066737e-07	0.000230942581019593	4330	0.0669446691962956	0.0937122343229658	0.860472619631277	0.00324196670263757	0.0383429021991062	0.00423027714401379
4.95998795239035e-05	0.000284237201595688	9.54850324785525e-07	7.04671354383752e-06	9.37998196845119e-07	0.000342776643185059	2917	0.0977382579508501	0.144700289561811	0.829219864441676	0.00278563415497951	0.0205577412695331	0.00273647057200076
7.16325855914214e-05	0.000362482552812634	1.6570171460723e-06	1.08004498616446e-05	1.0489597569943e-07	0.000446677501387472	2239	0.125438960328999	0.160367570269189	0.811508418683925	0.00370964989489121	0.0241795251117332	0.000234836040260819
5.93415674513942e-07	3.19445397719699e-05	1.41969455477496e-07	9.84286972988548e-06	7.57479346119405e-07	4.32802739779663e-05	23105	0.0129004300009052	0.0137109962570026	0.738085433290758	0.00328023467572713	0.227421613248022	0.0175017225284903
1.53286328757791e-05	0.000149896252727455	7.54667036460734e-07	9.50211174474359e-06	2.1253539199932e-06	0.000177607018304432	5630	0.0518919796386613	0.0863064591822869	0.84397708017665	0.00424908341835444	0.0535007672301343	0.0119666099925747
4.84186991812756e-05	0.000286852103503707	1.19984472194964e-06	9.15482207041186e-06	2.09478440347591e-06	0.00034772025388082	2876	0.099075856863812	0.13924612857861	0.824950805431152	0.00345060349104911	0.026328124313258	0.00602433818593118
0.000219333278893123	0.000610270698962585	2.80239627314328e-06	1.00421501531785e-05	5.57837733711339e-06	0.000848026901619143	1179	0.224708354740539	0.258639529564862	0.71963601366583	0.00330460775217466	0.0118417825354419	0.00657806648169128
9.10133099260532e-05	0.000349537238719118	1.41163790051912e-06	6.97969995796042e-06	1.44729673489736e-06	0.000450389183238548	2220	0.126412682554751	0.202077033181874	0.776078226847615	0.00313426244024926	0.0154970417090671	0.00321343582119466
1.66808074129525e-06	2.31100272150426e-05	1.49259312327612e-07	2.65954342367555e-06	6.72963269818135e-08	2.76542070193229e-05	36161	0.00826205686302872	0.0603192396776994	0.835678535236788	0.00539734559097355	0.096171386213217	0.00243349328132213
3.82899824167257e-06	7.67388522955439e-05	3.32591846110562e-07	8.58323276492385e-06	2.40531989288336e-06	9.18889950411342e-05	10883	0.0271914367519761	0.0416698238995705	0.835125601941687	0.00361949595772243	0.0934087129920351	0.0261763652089852
7.89796895743086e-06	5.14793841936769e-05	3.18389789494218e-07	2.66910567501116e-06	4.83625227430782e-07	6.28484738430439e-05	15911	0.0186784885864912	0.125666837625286	0.819103170623365	0.00506599078745103	0.042468901976473	0.0076950989874245
1.32696074416965e-05	0.000244293685085908	8.40328744437037e-07	1.99807607060831e-05	1.89303654986348e-06	0.000280277418527988	3568	0.0806560959073963	0.0473445470969022	0.871613868748092	0.00299820352581534	0.0712892276909845	0.00675415293820556
2.97750322048673e-07	6.20940737476777e-06	3.26601026850762e-08	8.75821740862453e-07	6.66199644400764e-08	7.48225950480405e-06	133649	0.00224216882487815	0.0397941720488978	0.829883990361597	0.00436500533884269	0.117053109465145	0.00890372278551719
4.61382063730081e-05	0.000209445856852132	5.89568773573941e-07	3.44430563690889e-06	6.62833354881366e-07	0.000260280770990504	3842	0.075122881327525	0.177263215401691	0.804692010305184	0.00226512612257265	0.0132330391669024	0.00254660900364994
7.8436493584981e-07	2.85815218875384e-05	9.38123200737487e-08	4.39969594309077e-06	6.0554402434482e-07	3.44649391108975e-05	29015	0.0102863893863986	0.0227583438730579	0.829292684823028	0.00272196389994741	0.12765715119745	0.0175698562065166
1.19671414662495e-05	9.10338255696592e-05	3.76756782040897e-07	3.68737334446069e-06	3.41504730907412e-07	0.000107406601893318	9310	0.0317100593782292	0.111419049251144	0.847562663420626	0.00350776186379226	0.0343309748140361	0.00317955065040241
8.10670533234505e-06	0.00010128531618948	3.70804560149865e-07	5.96402037249027e-06	1.97750676715816e-08	0.000115746621522137	8640	0.0341299679415178	0.0700383754250192	0.875060670087109	0.0032035886255129	0.0515265179584496	0.000170847903908794
9.34290574443203e-09	5.47631491598009e-06	2.07300504848693e-08	1.56728579373808e-05	4.43483796423273e-06	2.56140837738229e-05	39041	0.00765487461181658	0.000364756585749137	0.21380092937686	0.000809322350466228	0.611884386565416	0.173140605121509
1.184000107858e-07	1.66027512631767e-05	5.38240267249534e-08	9.72658559184852e-06	9.93721028298425e-07	2.74952819208344e-05	36370	0.00821477081680477	0.00430619373631818	0.603840008295971	0.00195757318946305	0.353754713985248	0.0361415107930004
0.00106751220889934	0.00180787095865911	6.64319953512573e-06	1.45093475926079e-05	6.17067969719686e-07	0.0028971527826559	345	0.581219053277771	0.368469421181413	0.624016437614926	0.00229300973524625	0.00500814029535122	0.000212991173062679
3.69529818274555e-06	7.29362512588066e-05	2.41219656290484e-07	6.13020374440694e-06	1.73246227537344e-06	8.47354351176231e-05	11801	0.0251012968728591	0.043609833095399	0.860752661003773	0.00284673886380169	0.0723452205785865	0.0204455464584394
6.04305350024965e-05	0.000502924517968232	2.29573744147547e-06	2.46681740323765e-05	2.91984142429653e-06	0.000593238805868877	1686	0.163078041587333	0.101865445086634	0.847760653876363	0.00386983693373373	0.0415821989194498	0.00492186518381924
3.94910160356909e-05	0.000192441513418471	6.57193552125974e-07	4.12139048579052e-06	6.91651928496958e-07	0.000237402765420575	4212	0.0687516536070597	0.166346065791314	0.810611928119487	0.00276826409735249	0.0173603305693984	0.00291341142244763
1.63962938340164e-06	2.79912747550713e-05	1.2399601552538e-07	2.72292302369046e-06	2.37131030060422e-07	3.27149542077492e-05	30567	0.00976664034396324	0.0501186513357019	0.855611002152679	0.00379019376698407	0.0832317540901672	0.00724839865446769
2.03203910357682e-05	0.000197822099086489	6.92688120498317e-07	8.68679451012493e-06	4.93528228144429e-08	0.000227571325575695	4394	0.0660003048616753	0.0892924052903549	0.869275154003044	0.00304382864908837	0.0381717445646971	0.000216867492816125
4.03019602226918e-05	0.000315192149364583	1.55110279925386e-06	1.56351632541431e-05	1.13980233782446e-06	0.000373820177978497	2675	0.106105053166058	0.107811088316934	0.843165157828142	0.00414932871639446	0.0418253592909116	0.00304906584761731
1.01610184549273e-05	9.78517541903285e-05	7.05961762292612e-07	8.74907781988604e-06	1.34552893172464e-07	0.000117602365120607	8503	0.0346676031376547	0.0864014804847392	0.832056005761251	0.00600295548111311	0.0743954240283641	0.00114413424453218
2.4246578013995e-06	9.08590782009418e-05	3.85871826524447e-07	1.86546359930676e-05	6.40198416625038e-06	0.000118726227988184	8423	0.0349930570974747	0.0204222591965173	0.765282277897219	0.00325009758216905	0.157123125270384	0.0539222400537103
5.63945826214464e-05	0.000219014675892096	8.23310348916705e-07	4.11445163087384e-06	3.84243633616847e-07	0.00028073126412695	3562	0.0807812945582999	0.200884581903725	0.780157766087126	0.00293273480414492	0.014656193152086	0.00136872405291877
1.2769167427181e-06	4.25554450441386e-05	1.46449612709551e-07	6.2840561810721e-06	4.65685590323218e-07	5.07285531709616e-05	19713	0.0151037289876395	0.0251715584793977	0.838885447821101	0.00288692666270212	0.123876116866453	0.00917995017034685
0.000101344356514545	0.000235991084889764	1.09534840296822e-06	3.2811783407638e-06	1.09718534659803e-06	0.000342809153494639	2917	0.0977470607680243	0.295629085400515	0.688403686086097	0.00319521340606603	0.0095714431989784	0.00320057190834373
5.57289690517002e-06	5.22214215316753e-05	4.00095814153787e-07	4.82265786815911e-06	3.91737764188321e-07	6.34088098833466e-05	15771	0.0188434460778875	0.0878883693830951	0.823567287065429	0.00630978273980926	0.0760565901967151	0.00617797061495086
7.04166085029773e-08	6.24576681564703e-06	3.63937145715517e-08	4.15259823786749e-06	1.08223922925501e-06	1.15874146058441e-05	86301	0.0034702093793797	0.00607699050204547	0.539012974688677	0.00314079678768003	0.358371420987486	0.0933978170341112
1.9362080925049e-05	0.000162270570805016	8.86706234814402e-07	9.56752904435081e-06	8.91540163548443e-08	0.000192176041025585	5204	0.0560276020861256	0.100751794145199	0.844385022914549	0.00461403112522415	0.0497852333375786	0.000463918477449408
9.68320129455624e-06	4.69458414914515e-05	1.92598944771226e-07	1.20081104428164e-06	2.53968698965977e-08	5.80478496449572e-05	17227	0.0172640981019297	0.166814125825201	0.808743851470643	0.00331793418617976	0.0206865723989133	0.000437516119062715
1.53848787390972e-05	0.000134265484925305	6.70467369674081e-07	7.53179833761031e-06	2.50603312414474e-07	0.000158103232684101	6325	0.0463272728531595	0.0973090712815277	0.84922668971339	0.00424069361702244	0.0476384841077807	0.00158506128027878
1.67040816994975e-05	0.000123259436452515	5.06890959254412e-07	4.8133744329086e-06	8.4699138021256e-09	0.000145292253457978	6883	0.0426544178317256	0.114968839025742	0.848355184250514	0.00348876796381313	0.0331289130586769	5.82957012541298e-05
2.93153190273214e-05	0.000195902957064112	1.19520016428075e-06	1.02824469728054e-05	2.61040361482707e-06	0.000239306326843347	4179	0.0692834350314842	0.122501228504968	0.818628406729727	0.00499443612731202	0.0429677188582501	0.0109082097797434
4.54408393069719e-06	6.7736097224389e-05	1.70938958413046e-07	3.27941939754859e-06	5.31711044540881e-08	7.5783710615502e-05	13195	0.0224794601447887	0.0599612224552075	0.893808137319331	0.00225561610832605	0.0432734075821008	0.000701616535034268
1.79444521279369e-05	0.000192381438976984	5.39806951964771e-07	7.45609524589986e-06	2.66178498132434e-06	0.000220983578284109	4525	0.0641521785333148	0.0812026498406432	0.870568937614209	0.00244274690525087	0.0337404946729293	0.0120451709669675
6.55249279336509e-06	0.000111712528843124	4.61823628835111e-07	1.0142413285198e-05	3.04874903062286e-07	0.000129174133453584	7741	0.0380133859721032	0.0507260441249222	0.864821197993676	0.00357520206629493	0.0785173704210872	0.00236018539401959
2.06591404130239e-05	0.000197518572003989	6.85656870804786e-07	8.44434392851188e-06	2.02426657854642e-06	0.000229331979794876	4360	0.0664936224163614	0.0900839927841828	0.861277926352259	0.00298980051285506	0.0368214844526475	0.00882679589805577
4.76809533925038e-05	0.000261122411982657	1.2803678364951e-06	9.02809340261123e-06	2.27066675181142e-06	0.000321382493366078	3112	0.0919267613578727	0.148362012171558	0.812497311996454	0.00398393771572573	0.0280914287149038	0.00706530940135859
5.88572467538124e-06	4.39526954586898e-05	2.3005835228679e-07	2.20957876251718e-06	1.71816719453302e-07	5.24498739683283e-05	19066	0.0156122206477747	0.112216183377968	0.837994300715203	0.00438625176536573	0.042127437023994	0.0032758271174694
5.57952618763565e-07	8.00361146995077e-06	3.81383976837256e-08	7.03469104933297e-07	1.14811171777422e-07	9.41798276310878e-06	106180	0.00282142042473388	0.0592433255398517	0.849822267811081	0.00404952935708459	0.0746942442588511	0.012190633033132
1.93762132097873e-05	0.000174569171008214	5.66336558524782e-07	6.57051066096551e-06	9.79838050085003e-09	0.000201092029817992	4973	0.0585496577072255	0.096354953636525	0.868105867578222	0.00281630534555433	0.0326741475876118	4.8725852087318e-05
1.51600067731724e-06	2.18159690679468e-05	6.51173089401656e-08	1.20517944254464e-06	1.93749969188884e-07	2.47960164659377e-05	40329	0.0074112970526975	0.0611388800858302	0.879817493988012	0.00262611976522992	0.0486037523083674	0.00781375385256086
7.99676875762971e-05	0.000275314216334674	9.33293748216812e-07	4.13510917756085e-06	3.17446178396934e-07	0.000360667753015146	2773	0.102569718827273	0.221721201598355	0.763345805199038	0.00258768282003193	0.0114651480288763	0.000880162353698426
2.71129563708384e-07	5.94641211229893e-06	2.41645161689201e-08	6.81486055629993e-07	5.79018786647044e-08	6.98109412647093e-06	143244	0.00209214395786983	0.0388376891639828	0.851787986893245	0.00346142248351774	0.0976188034832437	0.00829409797601094
4.54892898539683e-06	6.26155123030753e-05	2.69033604431919e-07	4.76536608259354e-06	1.71398876530352e-07	7.23702398520279e-05	13818	0.0214778518571109	0.062856348060996	0.865210788731699	0.00371746183212878	0.0658470400586907	0.00236836131648593
4.14143175851181e-06	6.59464615042913e-05	2.88341648973692e-07	5.90943552312104e-06	1.82040317649568e-07	7.64677107525474e-05	13077	0.0226800420888078	0.054159222471216	0.862409255557509	0.0037707634521292	0.0772801417090178	0.00238061681012862
1.61614513821384e-05	0.00012980436031534	6.82714264809748e-07	7.05735394202473e-06	4.54544994893505e-07	0.000154160424899207	6487	0.045198384605179	0.104835280472956	0.84200831958143	0.00442859615401372	0.0457792844476069	0.00294851934399309
0.000118389446849732	0.000339897297999182	1.84134174394509e-06	6.80353498746038e-06	6.2362722607406e-07	0.000467555248806394	2139	0.13090199068388	0.253209534385433	0.726967131407239	0.00393823349998912	0.0145512963544499	0.00133380435288898
6.78154375400789e-06	8.35766254707185e-05	3.66638532320876e-07	5.81545953020822e-06	1.50172598309387e-06	9.80419932703494e-05	10200	0.0289856574661138	0.0691697866169232	0.852457428525114	0.00373960708152756	0.0593160067051286	0.015317171071307
4.27213501649402e-05	0.000320789430708745	1.20194855571446e-06	1.1631937766205e-05	4.97313369871358e-07	0.000376841980565476	2654	0.106915342176015	0.113366748844792	0.851257150881596	0.00318952934572432	0.0308668841745033	0.00131968675338429
7.62249460311997e-08	7.0409837733003e-06	2.42774862207936e-08	2.88513149077759e-06	1.14974760464642e-06	1.11763653009763e-05	89475	0.00334731354000306	0.00682019099935299	0.629988693433744	0.00217221659877857	0.258145775758203	0.102873123209921
4.37367074980766e-06	8.76848514763689e-05	4.23661184653226e-07	1.09396261667227e-05	3.43015702426548e-06	0.000106851966601818	9359	0.0315489143767248	0.0409320566471749	0.820619912435725	0.00396493577167364	0.102381140138385	0.0321019550070416
7.25765013746284e-05	0.000230452260939038	9.63001736265921e-07	3.93434092506979e-06	1.08291364426287e-07	0.000308034396339429	3246	0.0882820067048952	0.23561167920564	0.748138077038315	0.00312627988208425	0.0127724077954414	0.000351556078519748
5.4649908358127e-05	0.000316993095467787	8.97483843912976e-07	6.70548219509399e-06	7.11196154014983e-07	0.000379957166018936	2632	0.107749905241182	0.143831761171214	0.834286398093592	0.00236206584367525	0.0176479950762656	0.00187177981525302
2.4093039743661e-05	0.000181964977245532	8.34314586286602e-07	8.11268000720281e-06	5.83037775337444e-07	0.00021558804935802	4638	0.0626358024160425	0.111754987418855	0.844040185842346	0.00386994821267242	0.0376304717787504	0.00270440674737593
2.34070985922735e-06	7.34372457166467e-05	2.60465806433878e-07	1.05308685340206e-05	1.05204477156522e-06	8.76213346878937e-05	11413	0.0259450422126167	0.0267139260953389	0.838120601315072	0.00297262998060523	0.120186123294417	0.0120067193145664
4.13344011896694e-05	0.000158167488403718	5.4039870192419e-07	2.66027065228392e-06	9.26975454632319e-08	0.000202795256493059	4931	0.0590306829433697	0.20382331374247	0.779936824652167	0.00266475020801429	0.0131180122172876	0.000457099180060973
2.51051882994672e-07	1.7125368617567e-05	6.51283602119708e-08	5.71868941731641e-06	6.58948374081875e-07	2.38191866521719e-05	41983	0.00712037028378709	0.0105399015785361	0.718973694091501	0.00273428144978376	0.240087518554919	0.027664604325261
1.93234941892181e-07	9.10557027844941e-06	3.8495683210784e-08	2.33326037997541e-06	2.6522951086203e-08	1.1697084234614e-05	85491	0.00350299593740822	0.0165199239414179	0.778447867503957	0.00329104949905957	0.199473675078002	0.00226748397756394
7.03956303465423e-05	0.000325801525324774	1.27800406465639e-06	7.61617458871575e-06	3.17762689568661e-07	0.000405409097014257	2467	0.114539463633528	0.173640973685567	0.803636444579625	0.00315238132066741	0.0187863929171967	0.000783807496942987
8.73404605177504e-07	2.09009000031775e-05	6.90355740615942e-08	2.12511855271932e-06	2.45369656978781e-07	2.42138283921147e-05	41299	0.00723791567182608	0.0360704879473719	0.86318031435227	0.00285108050423269	0.0877646656408687	0.0101334515552562
1.70261843335675e-06	2.63378094823875e-05	6.75876209285197e-08	1.34477687353565e-06	1.55645259276037e-07	2.96084376694845e-05	33774	0.00884332850374581	0.0575045009926859	0.889537292591842	0.00228271486942311	0.0454187042405695	0.00525678730547982
9.36176504121108e-07	1.91749718055363e-05	9.68068797534981e-08	2.55033403342421e-06	1.6132917131036e-08	2.27744221399661e-05	43909	0.00680911663648121	0.0411064877241491	0.841952067441778	0.00425068434924698	0.11198238171535	0.000708378769475992
3.13878225456683e-08	2.54271145974347e-06	1.2068903234515e-08	1.25729428845832e-06	9.80880161333966e-08	3.94155049011537e-06	253707	0.00118176863822261	0.00796331865452004	0.645104373550481	0.00306196844738673	0.318984696913402	0.0248856424342101
5.56868204701827e-06	6.18908188539727e-05	2.88705551584613e-07	4.12829092811413e-06	1.43113841659025e-06	7.33076357972799e-05	13641	0.0217530120157458	0.0759631924622086	0.844261558579265	0.00393827393892472	0.0563146101114245	0.0195223649081772
6.91225769097518e-07	2.57249349842716e-05	1.50574774182244e-07	7.21179049105788e-06	1.56371005424901e-07	3.39348970240342e-05	29468	0.0101289945297012	0.0203691724365028	0.758067277058543	0.00443716608527206	0.212518413889695	0.00460797052998723
4.82458344638684e-06	4.14794701515829e-05	2.04056572250756e-07	2.25643105286324e-06	1.54373341849517e-07	4.89189145649333e-05	20442	0.0145688652708511	0.0986240902786764	0.847922945970613	0.00417132256644612	0.0461259427550897	0.00315569842917522
6.49493651028172e-08	4.29991282452466e-06	2.1604814704464e-08	1.83951107128636e-06	2.53667161063472e-07	6.47964523668177e-06	154329	0.00194201171922459	0.0100235989364254	0.663603124470847	0.00333425888537191	0.283890707607377	0.0391483100999793
1.33522636042362e-05	0.000163650938888807	8.48275106978674e-07	1.33940907435041e-05	4.19286343216022e-06	0.000195438431775687	5117	0.0569512110842676	0.0683195392171443	0.837352906498129	0.00434037000436167	0.068533556178332	0.0214536281020335
1.91449817079321e-06	2.52163236466654e-05	1.05177578878565e-07	1.78171297318707e-06	8.79649785307713e-09	2.90265088673773e-05	34451	0.00867027354043026	0.0659568871868329	0.86873429256957	0.00362350082674853	0.0613822689227887	0.000303050494059361
1.73195974197386e-05	0.000156378309797459	8.70209567673078e-07	1.0116188508419e-05	4.27569998800044e-07	0.00018511187529209	5402	0.0540245892975133	0.0935628651182418	0.844777297786586	0.00470099266349047	0.0546490520527466	0.00230979237893504
1.90029566035538e-05	0.000190519522837903	5.68425257338638e-07	7.34116087865099e-06	6.78470848347926e-07	0.000218110536425794	4585	0.0633450345442124	0.0871253489856921	0.873499859108006	0.00260613387438084	0.0336579836946511	0.00311067433727006
1.05847053830032e-06	3.05691083890104e-05	9.20260346878955e-08	3.42011861927875e-06	1.46777688579356e-06	3.6607500467071e-05	27317	0.0109223642131216	0.0289140346867559	0.83505041313891	0.00251385736566949	0.0934267179032124	0.0400949769054527
1.3148790654117e-06	2.59830220720077e-05	1.49618128999092e-07	3.80324033457993e-06	4.17773126606848e-07	3.16685327276053e-05	31577	0.00945572109722115	0.0415200500989907	0.820468137740984	0.00472450461428137	0.120095249353459	0.0131920581922849
3.47802086259502e-06	5.2104031798303e-05	2.10487805305327e-07	4.05739936400711e-06	2.82232552722882e-07	6.01321723829333e-05	16630	0.0178784439451289	0.05783960107821	0.866491758629547	0.00350041910950598	0.0674746845693319	0.00469353661340506
4.39339058331747e-06	5.18290270580536e-05	2.07297903674183e-07	3.14612859662917e-06	1.79526988517629e-07	5.97553711301921e-05	16735	0.0177674116241715	0.0735229402850727	0.867353445853948	0.00346910913200643	0.052650139010509	0.00300436571846377
4.6771115896124e-06	3.09601531597607e-05	1.50702442211788e-07	1.28285756380753e-06	5.96877259132788e-09	3.70767935279838e-05	26971	0.0110616097222999	0.126146603968931	0.835027795388873	0.00406460289231983	0.0346000136942612	0.000160984055614813
3.48920012139096e-05	0.000302142340084787	1.59985389244404e-06	1.78584490437672e-05	4.98029122821023e-07	0.000356990673357729	2801	0.101578840051238	0.0977392515208526	0.846359198247233	0.00448150053164241	0.0500249736941217	0.00139507600615091
2.13821926529126e-06	3.59157564936391e-05	1.48965159033201e-07	3.21901083504852e-06	7.14227830342239e-07	4.21361795833543e-05	23733	0.0125615568506612	0.050745446939759	0.852373348717819	0.00353532666003846	0.0763954128465926	0.0169504648357914
9.17297955525203e-06	9.09311283888361e-05	4.69499003076775e-07	5.989215110473e-06	4.25912897816928e-07	0.000106988734955455	9347	0.0315886538485305	0.0857378074343176	0.849913109325908	0.0043883031542737	0.0559798665996624	0.00398091348583809
3.23967453058158e-08	8.46795875160008e-06	5.55186647008007e-08	1.86989349653921e-05	3.56074855439675e-07	2.76108839824385e-05	36218	0.00824916689321376	0.00117333241943363	0.306689157688178	0.00201075288774211	0.677230579697677	0.0128961773069689
0.00012894711985313	0.000506443498732001	2.47557824932105e-06	1.25256595538388e-05	7.31370373185293e-07	0.000651123226761476	1536	0.17749489515676	0.198037966629574	0.777799774170128	0.00380201188895373	0.0192370031340125	0.00112324417733176
6.48157195056079e-08	5.51884489348552e-06	2.42943876375443e-08	2.66085276081283e-06	1.09678824280647e-06	9.36559600424797e-06	106774	0.00280574846827375	0.0069206187706804	0.589267879052473	0.00259400337432077	0.284109282485166	0.11710821631736
3.09230022784474e-05	0.000228245099672682	7.28969239969981e-07	6.92952977860673e-06	1.09152035975398e-07	0.000266935753005682	3746	0.0769680373681303	0.115844363035884	0.855056308878279	0.00273087899152447	0.0259595415772545	0.000408907517057391
8.81584015135293e-06	9.52539900260233e-05	3.5648014296356e-07	4.95729527591518e-06	1.37019752337896e-07	0.000109520625348593	9131	0.0323240275531903	0.0804947937732552	0.869735629456458	0.00325491332640697	0.0452635771585181	0.00125108628536202
4.89425595571922e-07	1.36119139773088e-05	6.03744199179489e-08	2.15969870513007e-06	1.2255696340754e-07	1.64439696613363e-05	60813	0.00492108305832772	0.0297632266205574	0.827775425134338	0.00367152343146824	0.1313368213156	0.0074530034980362
0.000205779982781557	0.000859376289078184	4.06180742413864e-06	2.18879141008614e-05	3.97551100150681e-06	0.00109508150438625	913	0.280144270879497	0.187912937947837	0.784760116608701	0.0037091370896773	0.0199874749168819	0.00363033343690243
7.72624999859374e-06	0.000109449877632938	6.92123339963221e-07	1.26253595916538e-05	2.9781259049649e-07	0.000130791423153645	7646	0.0384800767213157	0.0590730631435781	0.836827637423621	0.00529180983947364	0.0965304856177178	0.00227700397560961
8.89967283427825e-06	4.82715744816764e-05	2.44235214330875e-07	1.70366024608365e-06	1.84880603696313e-07	5.93040233800655e-05	16862	0.0176343961598989	0.150068618063944	0.813967952432422	0.00411835825649854	0.028727566006193	0.00311750524094221
2.15988826696852e-05	0.00018541799943042	9.87939544953367e-07	1.09215053223684e-05	7.16916136687715e-07	0.000219643243104115	4553	0.0637757149828262	0.0983362035837675	0.844178026193725	0.0044979282357667	0.0497238392951218	0.00326400269161881
2.64955394731485e-05	8.22841874480005e-05	2.13025865892194e-07	8.50806709301548e-07	2.39548599263827e-07	0.000110083108095607	9084	0.0324873220170245	0.240686695093468	0.747473330572544	0.0019351367305798	0.00772876714711423	0.00217607045629363
4.65963530883348e-09	2.69671327956685e-06	1.11711991042569e-08	8.3253569677673e-06	1.89774188150725e-07	1.1227675269898e-05	89066	0.00336265505927202	0.000415013366242095	0.240184474055541	0.000994969914583074	0.741503184553979	0.0169023581096543
3.8944283336355e-06	7.01159181985644e-05	3.19187459895124e-07	7.39789984941712e-06	6.68575132242947e-08	8.17942913547364e-05	12226	0.0242406504022645	0.0476124711044396	0.857222637879168	0.00390231952143004	0.0904451854388335	0.000817386056128759
2.52956668195876e-06	4.53586703791786e-05	1.74628064758602e-07	4.02924910063122e-06	1.8877239724325e-07	5.22808866237704e-05	19127	0.0155623120461575	0.0483841580607137	0.86759566083096	0.00334018942745328	0.0770692572531707	0.00361073442770233
4.15829863586812e-06	7.27188211451655e-05	3.32509066869998e-07	7.48564377205846e-06	8.23774652635062e-09	8.47035103664884e-05	11806	0.0250919590174916	0.0490924002780561	0.858510123494663	0.00392556418773348	0.0883746581419137	9.72538976331464e-05
1.71332592413685e-05	0.000157606880323336	4.05287163825947e-07	4.8003354293105e-06	1.59664275581508e-06	0.000181542404913656	5508	0.0530108714248154	0.0943760729043846	0.868154635267148	0.0022324655444479	0.0264419512983404	0.00879487498567876
1.3534420369801e-05	0.000152603607406963	5.10224016922382e-07	7.40928790528083e-06	3.685699866798e-07	0.000174426109685647	5733	0.0509866348868312	0.0775940046716227	0.874889703622853	0.00292515849744006	0.0424780895396564	0.0021130436684281
2.06567108512277e-06	5.65430956348988e-05	2.40752198690117e-07	8.48600335056522e-06	6.39339911741164e-07	6.7974862181018e-05	14711	0.0201866177956429	0.0303887498825943	0.831823615681981	0.0035417828144909	0.124840317115567	0.00940553450536747
1.60341039047386e-06	1.65129651181534e-05	6.13927739280422e-08	8.1304664699539e-07	5.95191856994963e-09	1.89967668481206e-05	52641	0.00568287521313726	0.0844043832981235	0.869251344198449	0.00323174856115665	0.0427992117551217	0.000313312187149281
6.21157951567094e-05	0.000443964979211465	1.39057809477076e-06	1.28193843754827e-05	1.11289496660171e-06	0.000521403631805029	1918	0.144835886614239	0.119131880500473	0.851480411968972	0.00266698966011566	0.0245862966682908	0.00213442120214817
4.46112394049861e-06	9.28721530396808e-05	3.10510161265787e-07	8.32722688955429e-06	6.22455319833692e-06	0.000112195567229336	8913	0.0331003451776234	0.0397620338366821	0.827770252721687	0.00276757958388036	0.0742206407543071	0.0554794931034437
8.00990772322749e-06	3.82874263239922e-05	1.05187376715064e-07	6.46570486705593e-07	8.7651943539554e-08	4.71367438541799e-05	21215	0.0140418371315427	0.169929169227441	0.812262858937318	0.00223153676122531	0.0137169102877745	0.00185952478624128
8.53041515921698e-06	5.08423503763026e-05	2.12134441912579e-07	1.62607996987214e-06	1.4750433876214e-07	6.13584842860665e-05	16298	0.0182397156381665	0.139025845544788	0.828611576180152	0.00345729599387694	0.0265013060344028	0.00240397624678021
9.47769704203704e-05	0.000362105818135083	9.39972280608371e-07	4.62372927481967e-06	1.46959288598819e-06	0.00046391608299687	2156	0.129952192424155	0.204297660490917	0.780541635452476	0.00202616877288713	0.00996673632211812	0.00316779896160252
2.89635204149417e-06	5.94903508728442e-05	2.53214371828079e-07	6.69509171078842e-06	9.06057809001263e-07	7.02410668059562e-05	14237	0.0208525746992267	0.041234454048021	0.846945434886244	0.0036049334576252	0.0953159172437384	0.0128992603643718
7.18449622744043e-05	0.00031320934041405	1.46106154100511e-06	8.20051070735514e-06	1.00368271363955e-06	0.000395719557650454	2527	0.111960773153521	0.18155524761267	0.79149320360535	0.00369216409135808	0.0207230361724977	0.00253634851812435
3.18389620471842e-07	1.13540969711918e-05	4.43588825404981e-08	2.0346679394537e-06	1.21134755973889e-07	1.38726481696317e-05	72084	0.00415317493388856	0.022950889879037	0.818452023893085	0.00319757857318138	0.146667594721226	0.00873191293347025
7.08691818889247e-07	2.55435090756992e-05	1.28950583825197e-07	5.98119805609393e-06	1.45143297646334e-06	3.38137825109709e-05	29574	0.0100930263344261	0.020958667332154	0.755417086728218	0.00381355099162179	0.176886394006743	0.0429243009412631
7.2582267562849e-06	8.47580397055514e-05	2.72804360648527e-07	4.09991427306014e-06	6.48381661809158e-07	9.70373667573542e-05	10305	0.0286929327783123	0.0747982658519	0.873457746617262	0.00281133309532899	0.0422508813879105	0.00668177304759787
1.47892796994091e-06	1.39654981445856e-05	5.37613387269706e-08	6.52801101422925e-07	2.21983784025746e-08	1.6173186933079e-05	61831	0.00484024340128519	0.0914432001596458	0.863496984383579	0.00332410297051675	0.0403631704823588	0.00137254200389982
2.23284072956189e-09	3.32418452625947e-06	1.1415922015297e-08	2.1960738530199e-05	1.45287073537773e-06	2.6751442554581e-05	37381	0.0079934214478361	8.34661803753655e-05	0.124261879316494	0.000426740426876236	0.820917918179269	0.054309995896985
8.94200463547398e-06	3.48802044928092e-05	1.73048255199199e-07	8.67989484401171e-07	7.64672643455653e-08	4.49397141322291e-05	22252	0.0133917391664948	0.198977781860457	0.776155459960846	0.00385067547804215	0.0193145306142186	0.00170155208643674
2.37254629336773e-06	3.32562808447144e-05	1.61662501785249e-07	2.91483387106878e-06	1.47771141946115e-07	3.88530946528822e-05	25738	0.0115884850417924	0.0610645384766468	0.855949343078836	0.00416086551739468	0.0750219228895463	0.00380333003757663
2.49901573479558e-07	1.42369368680328e-05	5.5924967647551e-08	4.09966320688937e-06	1.75598227475853e-06	2.03984088908078e-05	49023	0.00610089855891383	0.0122510326573644	0.697943498644565	0.00274163381795688	0.200979558201562	0.0860842766785519
4.02634389927505e-08	4.47739920072633e-06	1.61148577747004e-08	2.30516047127395e-06	8.46814007572876e-07	7.68575197634061e-06	130111	0.00230307828973197	0.00523871172485076	0.582558377437797	0.00209671842447004	0.299926471524196	0.110179720888686
5.55671345781021e-06	7.18029380065973e-05	2.90394858934919e-07	4.82901872021436e-06	8.21788677038946e-07	8.33008537205957e-05	12005	0.024681599840656	0.0667065607328384	0.861971213973817	0.00348609703219789	0.0579708190796178	0.00986530918152838
0.000132901502128006	0.000376520231634875	1.26978594514304e-06	4.63014899417442e-06	1.1290689811683e-06	0.000516450737683367	1936	0.143563620231627	0.257336261584522	0.729053526622548	0.00245867776438638	0.0089653255505913	0.00218620847795269
5.59778673840551e-07	2.56827002717053e-05	9.35381588126732e-08	5.52417735437063e-06	4.77204894594201e-07	3.23373993533233e-05	30924	0.00965447011947618	0.0173105656309688	0.794210443180424	0.00289256899698894	0.170829363673084	0.0147570585185341
2.17979098055084e-05	0.000178810078339641	8.63450698940127e-07	9.11996236734139e-06	2.06662497289599e-06	0.000212658026184327	4702	0.0618113139152452	0.10250217307394	0.840833903840774	0.00406027797037723	0.0428855779910061	0.00971806712390288
4.57608364584286e-06	6.21974536879063e-05	1.72254265744095e-07	3.01272238367205e-06	1.41952480515499e-06	7.13780387883203e-05	14010	0.0211865203462486	0.0641105264801931	0.871380816056882	0.0024132670029634	0.0422079736963161	0.0198874167636456
2.15129456995657e-06	7.18736257269385e-05	2.97007369858687e-07	1.27886273488809e-05	1.43029468544873e-06	8.85408497010834e-05	11294	0.0262137262652632	0.0242971981545175	0.811756674682772	0.00335446712857842	0.144437594534677	0.0161540654994553
6.57609300251047e-09	1.30814939863556e-06	4.65727845882152e-09	1.19145695160857e-06	1.09073304907924e-07	2.61991302661338e-06	381692	0.000785666140188268	0.00251004248450607	0.499310238678621	0.00177764620867653	0.454769658193082	0.0416324144351147
1.07964854587628e-06	1.51214373100956e-05	5.57245964467998e-08	1.00367585858919e-06	7.91458057835121e-08	1.73396321167914e-05	57671	0.00518842810285225	0.0622647896220803	0.87207370999828	0.00321371272882065	0.0578833421510282	0.00456444549979055
6.66789931067453e-06	0.00011234034410351	6.7345739940519e-07	1.46157049612353e-05	1.24066182534223e-06	0.000135538067600168	7378	0.0398484823743914	0.0491957678660772	0.828847172551628	0.00496876937475503	0.10783468600387	0.00915360420367018
3.21047157091367e-07	3.05813335988883e-05	1.06719977174071e-07	1.31082401180082e-05	8.97205211753031e-07	4.5014546062915e-05	22215	0.0134138888543995	0.00713207585482819	0.679365588984192	0.00237078870072161	0.291200095624365	0.019931450835893
4.71465069432366e-06	4.60162918255994e-05	1.80754346874015e-07	2.26928665524214e-06	8.78050679256867e-08	5.32687885899649e-05	18773	0.0158540425881138	0.0885068126969163	0.863850916149203	0.0033932505630148	0.0426006807233766	0.00164833986748908
0.000158128707718995	0.000639437851137522	2.46718074254484e-06	1.28604099663321e-05	2.58456187421788e-07	0.000813152605752815	1230	0.216547636067683	0.194463753298312	0.786368815169117	0.00303409313957831	0.0158154937650676	0.000317844627925049
7.04531580597072e-06	0.000115392578855237	6.2805528893674e-07	1.32506567971223e-05	2.54158537596959e-06	0.000138858192123236	7202	0.0408044841301252	0.0507374876357171	0.831010234908044	0.00452299773843622	0.0954258196402442	0.0183034600775584
3.56746046436414e-05	0.000266221335548898	8.16897216050345e-07	7.8534117996629e-06	1.53513291374617e-06	0.000312101382121999	3204	0.0893940562092621	0.114304539124714	0.852996336443116	0.00261740979964973	0.0251630151275429	0.00491869950497719
4.73182083688588e-08	2.42991201271792e-06	8.88201084921609e-09	5.86505232599555e-07	9.31509736552083e-08	3.16576843819076e-06	315879	0.000949281182037076	0.0149468318017287	0.767558354364863	0.00280564135458125	0.18526472925946	0.0294244432193671
8.07263374846955e-07	1.23725420231202e-05	4.99066047181076e-08	9.83621355289432e-07	1.99175419130243e-07	1.4412508777105e-05	69384	0.00431444969606498	0.0560113015250569	0.858458594160558	0.00346272848745021	0.0682477541211955	0.0138196217057396
2.9090618910842e-06	2.41683246087685e-05	8.35862358809666e-08	8.93016575181867e-07	1.48175921549503e-07	2.82021652324651e-05	35458	0.00842507730163644	0.10315030307444	0.856966988511472	0.00296382335157536	0.0316648231730047	0.00525406188950803
3.42043203463986e-06	3.80256655004075e-05	1.83962639136838e-07	2.6305841914379e-06	2.36092346918723e-07	4.44967367125408e-05	22474	0.0132606110353921	0.0768692782290225	0.854572004820535	0.00413429506809182	0.0591185867950741	0.00530583508727693
0.000134657700112742	0.000483813613660297	1.2532640492258e-06	5.79947651240795e-06	2.91744942295658e-07	0.000625815799276969	1598	0.171222463192143	0.215171461424141	0.773092680337037	0.00200260851623393	0.00926706631425465	0.000466183408333128
1.71088144773643e-05	0.000120461672304741	6.02261225246717e-07	5.45662736655374e-06	2.96480379619086e-07	0.000143925855753525	6948	0.0422618461647021	0.118872417939021	0.836970339165698	0.00418452419194294	0.0379127665281927	0.00205995217514504
9.21536291273258e-07	2.26489707531344e-05	1.45819781854913e-07	4.610378532727e-06	1.20356690975857e-07	2.84470620499654e-05	35153	0.00849792675180694	0.0323947791042407	0.796179609456785	0.00512600498423318	0.162068705887067	0.00423090056767404
4.37106181512205e-07	2.23067868468003e-05	1.08459966405857e-07	7.12452024983536e-06	2.06578563259344e-07	3.0183451807813e-05	33131	0.00901429759797612	0.0144816498886671	0.739040285678198	0.00359335860909659	0.236040605799472	0.00684410002456612
1.23654265899091e-06	3.87883288892716e-05	1.51446056665308e-07	6.11533643120332e-06	3.42356187842138e-08	4.63258896549154e-05	21586	0.0138019562515068	0.0266922593004041	0.837292692665127	0.00326914513231025	0.132006885928298	0.000739016973861425
9.64443413189667e-06	9.54672858042569e-05	4.26698787823774e-07	5.43565968746681e-06	8.67800666515562e-07	0.00011184187907796	8941	0.0329977339540545	0.0862327619260938	0.853591575814916	0.00381519687742677	0.0486012907890958	0.0077591745924678
1.90570662583606e-05	9.99108908678339e-05	4.11161532951367e-07	2.77293518622774e-06	2.84004667833414e-07	0.000122436058513207	8168	0.0360665927036429	0.155649132206464	0.816025050798713	0.00335817354743591	0.022648027222541	0.00231961622484588
1.00326341646811e-06	3.77295753978869e-05	1.21793322871348e-07	5.8972526396067e-06	4.07284815536386e-07	4.51591695923695e-05	22144	0.0134566949254258	0.0222161617568279	0.835479831415281	0.00269697879679186	0.130588155026729	0.00901887300436997
2.35871375421683e-05	0.000226252463876795	6.0734055693281e-07	7.50651447921519e-06	7.29805238716506e-07	0.000258683261693828	3866	0.0746794100571757	0.0911815375595717	0.874631247477399	0.0023478154440918	0.0290181685125794	0.00282123100635822
3.06060918588612e-06	2.15362442670743e-05	9.40254949142347e-08	8.50780582531011e-07	4.724436190355e-07	2.60141031494411e-05	38441	0.00777395772360034	0.117651920125944	0.827868027713919	0.00361440463175278	0.0327045901849316	0.0181610573434529
8.70742662813151e-06	5.25270689268979e-05	2.51599130699835e-07	1.95201650517834e-06	2.26768711968487e-08	6.34607880621044e-05	15758	0.0188587465483907	0.137209557177421	0.827709055164797	0.00396463924232414	0.030759411674309	0.000357336741148826
4.32982544864589e-06	0.0001128668923482	4.1216481911818e-07	1.38544862159964e-05	1.7050150638009e-06	0.000133168383895761	7509	0.0391655712878328	0.0325139145041747	0.847550214595587	0.00309506511275834	0.104037353391936	0.012803452395544
2.34350592141184e-05	0.000195005156956988	1.0427762507792e-06	1.11741951476869e-05	2.61947086195081e-06	0.000233276658431523	4287	0.0675979390939648	0.100460369124319	0.835939430323374	0.00447012683476561	0.047901042576735	0.0112290311408063
2.66297731847916e-06	4.8515408462134e-05	2.04047213161566e-07	4.78375782985983e-06	4.57303773343626e-07	5.66234945969782e-05	17661	0.0168440548284537	0.0470295473183542	0.856807034031473	0.00360357859602073	0.0844836205166878	0.00807621953746441
3.22441287216037e-05	0.000293850119124697	1.09024505208222e-06	1.28087555748541e-05	2.39433476878859e-07	0.000340232681950116	2939	0.0970491640326328	0.0947708154807166	0.863673993457749	0.00320441012848398	0.037647046431395	0.000703734501654855
1.42787137390199e-06	6.87630912864607e-05	3.26729598733719e-07	2.02972457504622e-05	3.3211038604648e-06	9.41360418700234e-05	10623	0.0278470606449019	0.0151681688069432	0.730465079266919	0.00347082363187571	0.215616095039212	0.0352798332550497
1.13713576342601e-07	8.94934096333859e-06	3.02727763705673e-08	3.06535059583711e-06	1.24135418907638e-07	1.22828133307965e-05	81415	0.00367808583982276	0.00925794223848445	0.728606771292376	0.00246464515541116	0.249564209215115	0.0101064320986134
6.85120526399078e-06	0.000144228259227817	4.6192300920976e-07	1.25406025000235e-05	1.02845182826318e-06	0.000165110441829304	6057	0.0483302657808126	0.0414946819116005	0.873525972251495	0.00279766079051081	0.0759528129237786	0.00622887212261489
2.8175092893761e-06	2.4063532785353e-05	8.91618959572378e-08	9.79278949601709e-07	1.38606438467825e-07	2.80880893587559e-05	35602	0.0083911413331027	0.100309752414605	0.856716613152318	0.00317436671531535	0.034864562594267	0.00493470512349452
3.51174815262862e-06	2.0889220254226e-05	9.99636012702803e-08	7.64607802868267e-07	1.53498447910594e-09	2.52670747954723e-05	39577	0.00755156080548769	0.138985148896536	0.826736787828294	0.00395627915298661	0.0302610337388672	6.07503833162755e-05
4.26850785965126e-05	0.000250927134658937	1.13177864728251e-06	8.56675074912873e-06	5.39528663588476e-07	0.000303850271315449	3291	0.0871365148475424	0.140480633476868	0.825824948493895	0.00372479064238693	0.0281939874927245	0.0017756398941252
1.59029328572213e-07	5.63774593681139e-06	2.01191613241884e-08	9.17210308024066e-07	6.97202890859336e-08	6.80382502381779e-06	146976	0.00203907271185721	0.0233735182806006	0.828614186443013	0.00295703685114745	0.134808038833044	0.0102472195921952
7.22578274829494e-06	7.31888242423587e-05	3.94427338865289e-07	5.14032958676823e-06	8.80853658382862e-07	8.683021757467e-05	11517	0.0257138171421241	0.0832173746666142	0.842895783134709	0.00454251238661356	0.0591997778002546	0.0101445520118082
1.50866779649816e-05	0.000141575770335531	6.06317197410865e-07	7.32510987405655e-06	5.4206126713963e-07	0.000165135936639119	6056	0.0483375457467218	0.0913591449083026	0.857328654300875	0.00367162478229002	0.0443580605356938	0.00328251547283876
1.60913474574624e-05	0.00010802977958408	5.14742061548949e-07	4.44629002786098e-06	1.97715916221054e-07	0.000129279875047174	7735	0.0380439060312953	0.124469082690486	0.835627196767174	0.0039816101412623	0.0343927469471838	0.00152936345389341
9.68163437683181e-06	8.22600827593091e-05	3.09714310464888e-07	3.38569870685543e-06	3.96130213656598e-07	9.60332603671178e-05	10413	0.0284002717590627	0.100815429360835	0.856579089836622	0.00322507336813211	0.0352554801733537	0.00412492726105792
4.80815791481199e-05	0.00020823860169152	6.75441905280151e-07	3.76448247307177e-06	4.69548886635934e-07	0.000261229654104627	3828	0.0753861925919322	0.184058656406835	0.797147637795042	0.00258562492683018	0.0144106245746665	0.00179745629662653
2.64582744587878e-06	7.14184350500217e-05	3.97142927584663e-07	1.38093575383932e-05	1.02775284726892e-07	8.83735382466052e-05	11316	0.0261648430350495	0.0299391367413132	0.808142759326095	0.00449391226677426	0.156261227199689	0.00116296446612898
4.69535380865085e-07	2.83955770284415e-05	1.50231240147734e-07	1.1701186422525e-05	1.36057101273634e-06	4.20771010847156e-05	23766	0.0125440550444095	0.011158928936662	0.674846324875649	0.00357037999945069	0.278089177269282	0.0323351889189571
4.77575707812708e-07	3.63778817375809e-05	1.64542169817401e-07	1.61591903097357e-05	1.40307073190244e-06	5.45822606568492e-05	18321	0.0162417815669174	0.00874965056532116	0.666478106619354	0.00301457227746308	0.29605205272325	0.0257056178146109
2.83038210491958e-05	0.000286170075701405	1.41360739032584e-06	1.84292377850475e-05	1.10746562068384e-06	0.000335424207546658	2981	0.0957452384770592	0.0843821656648284	0.853158684623554	0.00421438691221833	0.0549430761716386	0.00330168662776012
3.33169361945541e-06	6.64904349688858e-05	2.50193208298277e-07	6.42819462298529e-06	1.37002445308234e-06	7.78705408727071e-05	12842	0.023091291443741	0.0427850324669203	0.853858650828892	0.00321293785164869	0.0825497620915885	0.0175936167609506
7.52149005024948e-06	0.000105736549138847	5.65283016743101e-07	1.02323176201794e-05	2.37914800672418e-06	0.000126434787832744	7909	0.0372223957596535	0.0594890866602268	0.836293167025541	0.00447094527093995	0.0809296064443546	0.018817194598938
1.81630601317098e-05	0.000175476564302272	6.86479169737413e-07	8.54155052465735e-06	1.26564817325852e-07	0.000202994218945703	4926	0.0590868579333904	0.0894757507186355	0.864441190560255	0.00338176709318522	0.0420778018655894	0.000623489762335082
8.86422870282397e-06	9.66683174261516e-05	3.45451200789004e-07	4.8487594112437e-06	4.55377419864311e-07	0.000111182134160873	8994	0.032806301214152	0.079727096171747	0.869459092108085	0.00310707474178505	0.0436109582518707	0.00409577872651205
2.42697365508225e-10	2.45050009564668e-07	1.05945778610579e-09	1.37570261568689e-06	5.31343638837316e-08	1.6751891442869e-06	596948	0.000502430903520645	0.000144877589695423	0.146281994723039	0.000632440694663635	0.821222260410779	0.0317184265818234
3.33869207140153e-06	3.91146718145928e-05	1.60263081159619e-07	2.41512194353544e-06	1.53004944722883e-07	4.51817538554123e-05	22133	0.0134633793107638	0.0738946983352129	0.865718314958845	0.00354707525680571	0.0534534792798029	0.00338643216933364
4.23439933546124e-07	8.50040139088077e-06	4.1608692195329e-08	1.07411242431763e-06	1.6719168827232e-07	1.02067541292122e-05	97974	0.00305735859669687	0.0414862480457152	0.832821216546429	0.0040765841587428	0.10523545592653	0.0163804953225835
3.0441220312696e-05	0.000253238127350784	1.19566123576197e-06	1.2815407539618e-05	2.09973235669873e-06	0.000299790148795559	3336	0.08602360002132	0.101541763246715	0.844717974784019	0.00398832730350107	0.0427479274789563	0.00700400718680931
9.08740581182282e-06	9.61334118530361e-05	3.58371684052701e-07	4.8792386629893e-06	9.60206862939065e-08	0.000110554448698195	9045	0.0326241358396742	0.0821984634614817	0.869557154732624	0.00324158537510352	0.04413425891444	0.000868537516351202
7.23594527553217e-06	3.3742122999397e-05	9.62034933836513e-08	5.76873309067948e-07	3.13169779238099e-08	4.16824620553045e-05	23991	0.0124271366302117	0.17359687788911	0.809504077629285	0.00230800889966643	0.0138397129301659	0.000751322651772785
1.55089818199467e-09	1.7583396193093e-06	9.24785652802295e-09	1.35072623147758e-05	2.64823816377873e-08	1.53028830704329e-05	65347	0.00458037797467059	0.000101346796865435	0.11490250635886	0.000604321191337531	0.882661277133688	0.00173054851924959
1.34189741106953e-07	1.87394854571494e-05	6.22804070658128e-08	1.12117008064772e-05	5.53582395324471e-06	3.56834803650441e-05	28024	0.0106481380088983	0.00376055641810116	0.525158568207008	0.00174535685501191	0.314198634544075	0.155136883975804
1.87134360334933e-06	1.80197909146624e-05	8.65487892613484e-08	1.07170789959365e-06	1.91215182596323e-07	2.12406063894631e-05	47080	0.00635198986604568	0.0881021741581567	0.848365182436674	0.00407468542443699	0.0504556169415811	0.0090023410391513
0.000200782871547231	0.00104230443311642	6.7180153437538e-06	4.50828963352101e-05	7.73982873813274e-07	0.00129566219921642	772	0.322232309112438	0.154965446756615	0.804456928470066	0.00518500527978407	0.0347952547835963	0.000597364709938559
2.59524411510593e-05	0.000144178899389308	7.47789817907146e-07	5.34555749431551e-06	3.7999070495755e-07	0.000176604678557548	5662	0.0516067883470522	0.146952172292551	0.816393430609635	0.00423425825416892	0.0302684930998225	0.00215164574382285
2.90903792434378e-05	0.000202370283324782	9.70640619007797e-07	8.69379218604754e-06	2.73660279592896e-06	0.000243861698169204	4101	0.0705548011093834	0.119290480882542	0.829856778838499	0.00398029139588093	0.035650502933902	0.0112219459491755
2.36890082927823e-05	0.000158736826527568	5.22876321984022e-07	4.5095678424872e-06	2.40510872484849e-06	0.00018986338770967	5267	0.0553723253586025	0.124768701214825	0.83605811758874	0.00275396077301423	0.0237516453113279	0.012667575112092
4.41145762687467e-06	5.21600055770772e-05	2.11703803645587e-07	3.22029021857261e-06	1.77671118375374e-07	6.01811283445455e-05	16617	0.0178928689184754	0.0733030062450549	0.866716976100113	0.00351777724128987	0.0535099674458743	0.00295227296766823
4.26139895315421e-08	5.78179200656177e-06	2.54844550574591e-08	4.44906796724496e-06	1.64087023141751e-07	1.04630454415375e-05	95574	0.00313400876346348	0.00407280937176932	0.552591694155174	0.00243566323016125	0.425217303327624	0.0156825299152709
1.56053521480811e-06	3.72958689387686e-05	1.31205011039177e-07	4.03522674204923e-06	1.70660881081576e-06	4.47294447174809e-05	22357	0.0133294983503942	0.0348883207619661	0.83381023784972	0.00293330292535245	0.0902141032050908	0.0381540352578709
1.32936343536291e-06	4.60794934677004e-05	2.18089080547539e-07	9.73494511408069e-06	5.36788711051317e-07	5.78986798087428e-05	17272	0.0172201162020114	0.0229601683450159	0.79586432056681	0.00376673667289055	0.168137600826793	0.00927117358849106
2.90048557149239e-07	2.04440628678699e-05	8.33218883875404e-08	7.56178046803468e-06	5.83692943436932e-06	3.42161432158106e-05	29226	0.0102125130873979	0.00847695064051557	0.59749758290768	0.00243516307089336	0.221000374599219	0.170589928781692
1.49774659807072e-06	7.1897060051073e-05	3.40795280596855e-07	2.11061673335607e-05	6.08767596676769e-07	9.54505368599781e-05	10477	0.028230388444936	0.0156913376010431	0.753238927891448	0.00357038621057508	0.221121515162587	0.00637783313434691
5.38538680270699e-05	0.000173724324688543	5.870932964473e-07	2.43633864232648e-06	2.49037994991332e-06	0.0002330920046043	4290	0.0675462741327633	0.231041249649438	0.745303662317631	0.00251871915316854	0.0104522617430076	0.010684107136755
1.03634969444523e-07	4.58877340523224e-06	2.30199275871414e-08	1.31076934433272e-06	2.12597555158356e-08	6.04745740211246e-06	165359	0.00181259796290723	0.017136949060331	0.758793836832867	0.00380654646349394	0.216747181034273	0.00351548660903495
6.93392478986197e-05	0.00031978871526429	1.23284374117239e-06	7.3210854333702e-06	2.44201302666567e-06	0.000400123905364118	2499	0.113133834845313	0.173294439469994	0.799224217741447	0.00308115492387411	0.0182970458281115	0.00610314203657342
7.04913273722846e-06	9.01534750310464e-05	4.13597276359963e-07	6.80875392268854e-06	6.25503230177638e-08	0.000104487509290341	9571	0.0308616396515677	0.067463879511578	0.862815810649056	0.00395834180725558	0.0651633287933866	0.000598639238724259
1.84597210163169e-05	0.00012723400075036	6.46221963295387e-07	5.73168934719781e-06	9.19826979693059e-07	0.000152991460056863	6536	0.044863435581013	0.120658506098679	0.831641195548237	0.00422390872703092	0.0374641129973365	0.00601227662871628
7.11640942054551e-07	1.61068067956278e-05	7.72954446553652e-08	2.25011194628155e-06	9.91372754452173e-08	1.92449924040645e-05	51962	0.00575691834826986	0.0369779798876021	0.836934952087905	0.00401639257800074	0.116919347071622	0.00515132837487012
4.33285609180899e-06	6.50595007237931e-05	3.19488612997937e-07	6.17387723029987e-06	1.31755296700046e-06	7.72032756259004e-05	12953	0.0228956995328831	0.0561226976016467	0.842703890428799	0.00413827794750659	0.0799691098628545	0.0170660241591931
5.91226217790784e-07	8.54020409079676e-06	4.01594186843866e-08	7.4593260364986e-07	3.26804071444115e-08	9.9502027380662e-06	100500	0.00298062476398075	0.059418509688144	0.858294480586285	0.00403604024375804	0.0749665733740446	0.00328439610776844
1.3842554140633e-06	5.27066165004002e-05	2.23638576295748e-07	1.09700829508222e-05	1.8800051557592e-06	6.71645985973406e-05	14889	0.0199484006170232	0.020609896328899	0.784738055480422	0.00332970911709733	0.163331326024728	0.027991013048854
1.6301827266254e-05	0.000169214260560958	1.02450827857704e-06	1.36968103097889e-05	2.03963349788405e-07	0.000200441369765366	4989	0.0583658336222359	0.081329654079578	0.844208262790449	0.00511126161119492	0.0683332503954755	0.00101757112330235
5.46821397250698e-05	0.000404378463065498	1.30929807956304e-06	1.24860956689366e-05	8.86192288606272e-07	0.000473742188827674	2111	0.132514369907833	0.115425944774702	0.853583389028907	0.00276373544607254	0.0263563093247717	0.00187062142554635
2.54384521238451e-06	5.84923393488992e-05	3.57886686739889e-07	1.05944442694451e-05	1.93105994559704e-06	7.39195754630657e-05	13528	0.0219325971913453	0.0344136880717822	0.791297014119422	0.00484156848166301	0.143323932842913	0.0261237964842196
1.81033974628794e-06	4.52770413147529e-05	1.72193275383254e-07	5.54329911723779e-06	6.93714313522093e-08	5.28722448850141e-05	18914	0.0157369523442832	0.0342398880589437	0.856348002874114	0.0032567801075543	0.104843271347628	0.00131205761175977
1.48937001994507e-07	4.24399949473794e-06	1.2886278922394e-08	4.72168453007929e-07	8.73104851517905e-08	4.96530171381456e-06	201398	0.00148848531749624	0.0299955592990717	0.854731442186121	0.00259526604124409	0.0950936076440739	0.0175841248294889
1.7472731627492e-06	4.91120028230841e-05	2.14385753270172e-07	7.75826464847833e-06	1.63249399873818e-06	6.046442038632e-05	16539	0.0179763373469256	0.0288975425810006	0.81224631790559	0.0035456513417381	0.128311238227525	0.0269992499441462
8.12972604537168e-08	7.41898495216037e-06	2.90151415959183e-08	3.40667391167829e-06	2.13790064180822e-06	1.30738719076965e-05	76488	0.00391450548154182	0.00621830021187967	0.567466547365579	0.00221932276840171	0.260571155640036	0.163524674014104
1.81465163293421e-05	0.000138503859569122	6.48966206965204e-07	6.37516971139119e-06	4.64111337700026e-07	0.000164138623154521	6092	0.0480527245087251	0.110556040867108	0.843822477045723	0.00395376904285511	0.038840155893044	0.00282755715126908
1.08562934155236e-07	6.13408825486484e-06	2.25536301480564e-08	1.63900020104189e-06	2.92067927600075e-07	8.1962729478101e-06	122007	0.00245587136266334	0.0132454024953186	0.748399704832153	0.00275169339670202	0.199968962902804	0.0356342363730226
1.2104062389018e-05	9.24720284329683e-05	3.96368283881842e-07	3.89607974372985e-06	1.6236408839381e-07	0.000109030902937992	9172	0.0321818337868177	0.111014969727453	0.84812677819938	0.00363537559720353	0.0357337198789011	0.00148915659706267
1.5612830443672e-05	5.34939630106957e-05	1.8348673601108e-07	8.08446769631768e-07	1.30284791093187e-07	7.02290117511038e-05	14239	0.0208490333413324	0.222313116109407	0.761707472123939	0.0026126914139326	0.0115115783274433	0.00185514202527761
3.56842612473898e-05	0.000383634974323202	1.09105636408075e-06	1.51437694882254e-05	3.3446921800197e-06	0.000438898753602918	2278	0.123394774009237	0.0813040842664917	0.874085358351885	0.00248589533491328	0.0345040157072906	0.00762064633941915
9.71332149393476e-05	0.000343897240474515	1.03801769753667e-06	4.73083505683366e-06	2.4392567827056e-08	0.00044682370073606	2238	0.125477334707496	0.217385995369848	0.769648610644439	0.00232310348763221	0.0105876994641074	5.45910339735196e-05
1.5737404011953e-07	1.30172275298859e-05	6.26791166617563e-08	6.67295050657602e-06	1.14178689127638e-08	1.9921649062156e-05	50197	0.00595873017642856	0.00789964925235452	0.653421184625423	0.00314628153855115	0.334959745840129	0.000573138743541751
5.1071047983926e-06	5.38673804256614e-05	2.26173178287157e-07	3.06889363608004e-06	5.02778124862353e-07	6.27723301632835e-05	15931	0.0186560704930692	0.0813591718693251	0.85813893295886	0.00360307125287264	0.0488892737946357	0.00800955012430677
2.44884390576775e-06	4.17011092197162e-05	1.60833307037422e-07	3.52382219320919e-06	4.81660715175872e-07	4.83162693409064e-05	20697	0.0143906808910576	0.0506836297415551	0.863086281051307	0.00332876087560954	0.0729324147182403	0.00996891361328843
7.48020494308164e-05	0.000487435967567303	2.23881717808883e-06	1.88168772854529e-05	8.56162395018236e-06	0.000591855335411844	1690	0.162730406419367	0.126385697577205	0.823572819915732	0.00378271013900879	0.0317930348171299	0.0144657375509249
3.57118027214068e-06	6.26736891386056e-05	1.40498272095832e-07	3.17369948662882e-06	4.46369630505164e-07	7.00054367999761e-05	14285	0.0207833524444573	0.0510128989316141	0.89526888201099	0.00200696229490394	0.0453350429866885	0.00637621377580372
1.16274397654428e-07	1.00429440057376e-05	3.7178730723764e-08	4.13229182478668e-06	3.65800072106945e-08	1.43652689661132e-05	69612	0.00430033859388934	0.00809413300431149	0.69911284149488	0.00258809847636452	0.28765850709336	0.0025464199310841
9.6582508421369e-07	2.12968998606472e-05	8.49555271352213e-08	2.40966624584273e-06	1.65724275654061e-07	2.49230709934929e-05	40123	0.00744913113875789	0.0387522502530228	0.854505444622276	0.0034087102330769	0.0966841624963418	0.00664943239528264
8.6733749064374e-06	8.37232627709604e-05	2.5184151591253e-07	3.12809338870778e-06	1.96045657781139e-07	9.59726182397993e-05	10420	0.0283825939388007	0.0903734321883969	0.872366142619634	0.002624097586702	0.0325936026970928	0.00204272490817428
1.82710173302192e-05	0.000130476969009242	9.59510566412093e-07	8.81792051804857e-06	5.11078089215661e-08	0.000158576525232843	6306	0.0464626945402119	0.115218928548165	0.822801286745677	0.00605077305738167	0.0556067205098669	0.000322291138909261
7.58317090443102e-06	4.10775534553882e-05	1.98238161163884e-07	1.38096033600268e-06	1.68071170082833e-07	5.04079940270686e-05	19838	0.0150090043912741	0.150435879284522	0.814901569646472	0.00393267308073064	0.0273956613957127	0.00333421659256228
8.00068856584619e-07	1.3029253203409e-05	4.237982791982e-08	8.8753905599675e-07	1.52330526922902e-07	1.49115714708331e-05	67062	0.00446351357639874	0.0536542280704315	0.873767947858085	0.00284207657138717	0.0595201557215327	0.0102155917785633
4.37325619594142e-06	8.03780951819598e-05	4.0733993757431e-07	9.63992128036174e-06	8.87284345262295e-08	9.48873410303635e-05	10539	0.0280661699659749	0.046088931868604	0.84708976254524	0.00429287967342201	0.101593333480353	0.000935092432380804
0.000173965065075835	0.00063955303032083	1.87019526027406e-06	8.86067011071017e-06	2.82771342800439e-06	0.000827076674195654	1209	0.219816138531181	0.210337288553107	0.773269335570135	0.00226121146759805	0.0107132390347332	0.00341892537442721
7.68491611523746e-05	0.000334038689444695	1.57908954683853e-06	8.83764318530697e-06	4.07164416657091e-07	0.000421711747745873	2371	0.118861279946485	0.182231492395333	0.792101930359289	0.00374447606754865	0.0209565970892341	0.00096550408859478
1.79160432574333e-07	5.86799211952976e-06	2.27689959125473e-08	9.59000150767043e-07	1.15329154897215e-08	7.0404546142734e-06	142036	0.00210991481336953	0.0254472818006828	0.833467785962761	0.00323402353398981	0.136212816260874	0.00163809244169266
7.9396040034159e-06	5.25036614935372e-05	1.63530189807778e-07	1.39085952833053e-06	1.04863976037375e-07	6.21025191911288e-05	16102	0.0184588438843002	0.127846730001092	0.845435292760833	0.00263322956842527	0.0223961853149624	0.00168856235468712
7.33467324645421e-05	0.000384876208214252	1.52546323420418e-06	1.03124498911428e-05	1.10874738861474e-06	0.000471169601192756	2122	0.131844289940336	0.155669492002171	0.816852800435228	0.00323760962155135	0.0218869168661074	0.00235318107494195
1.96794396503595e-06	5.7904358141606e-05	2.76129990981436e-07	1.04638774423799e-05	4.24612945755514e-07	7.10369224857588e-05	14077	0.0210863413164257	0.0277031140451006	0.815130443653642	0.00388713335711852	0.147301953353592	0.00597735559054713
3.59735020549789e-05	0.00035842326168837	8.48685044881635e-07	1.09109614842905e-05	6.45691384699186e-07	0.00040680210165722	2458	0.114909571788278	0.0884299808394081	0.881075245747832	0.00208623564486094	0.0268213006762789	0.0015872370916197
2.2000620915594e-05	0.000117827494903858	4.42445669534829e-07	3.04851887151202e-06	1.23823347524615e-06	0.000144557313835745	6918	0.0424432865990001	0.15219306676238	0.815091895230849	0.00306069376771598	0.0210886519029811	0.00856569233607308
8.39712343781727e-07	1.55803454931549e-05	7.85113709458105e-08	1.87347561481651e-06	9.30181984789682e-08	1.84650630211779e-05	54156	0.00552425492536646	0.045475736682764	0.843774292851614	0.00425188751621181	0.101460558930549	0.00503752401886114
2.41536038191142e-05	0.000255390232282676	1.2068991603331e-06	1.64516368437131e-05	1.17312373638476e-06	0.000298375495842221	3351	0.085635513782081	0.0809503600519746	0.855935677833694	0.00404490039279668	0.0551373590424214	0.00393170267911376
9.12038631457393e-09	3.22134983947768e-06	1.53508451954928e-08	6.9789974396405e-06	5.66097805048531e-07	1.07909163156768e-05	92671	0.00323205798044446	0.000845191089224189	0.29852421659482	0.00142257105387718	0.646747434182358	0.0524605870797198
2.75033841344124e-06	1.96515210786098e-05	8.75818456400306e-08	8.04691041301715e-07	1.11978843412863e-07	2.34061112224056e-05	42724	0.00699731950008309	0.117505141597741	0.839589323142165	0.00374183668563416	0.0343795273659736	0.00478417120848637
4.75107642697046e-06	0.000113520651477374	4.36096305393013e-07	1.3433432202556e-05	1.77076119533179e-06	0.000133912017607625	7468	0.0393799286635796	0.0354790892695797	0.847725644833462	0.00325658826731158	0.100315359611093	0.0132233180185537
2.00103560559544e-08	2.68999716043077e-06	1.60193617255128e-08	2.76976024701266e-06	4.86068368795738e-08	5.54439396210448e-06	180362	0.00166194024496424	0.00360911511568689	0.485174246061284	0.00288928994494329	0.499560504889041	0.00876684398904514
3.91609055287136e-07	1.532632723276e-05	6.34777476491216e-08	3.19602701339811e-06	4.12757064334821e-07	1.93901981134292e-05	51572	0.00580022917318357	0.020196237964991	0.79041622695672	0.00327370289245051	0.164826939606389	0.02128689257945
0.00010252651357212	0.000368114229422302	1.5403086587973e-06	7.11984225380714e-06	1.6282278052035e-06	0.00048092912171223	2079	0.134383614620625	0.213184248870394	0.76542303803879	0.0032027768526751	0.0148043483589821	0.00338558787915899
2.50258954278144e-05	0.000241856913441946	9.66444480442425e-07	1.20366064346659e-05	4.39022731639005e-07	0.000280324882516507	3567	0.0806691902030723	0.0892746130958984	0.862773619204865	0.00344758721297427	0.0429380593210703	0.00156612116519179
2.94615146507529e-07	2.03150078263638e-05	6.45805743378777e-08	5.73344081727341e-06	1.59643441817051e-06	2.80040787826532e-05	35709	0.00836614862777274	0.0105204369975571	0.725430319777123	0.00230611315012731	0.204735919427028	0.0570072106481649
0.000199844357146637	0.000725256937593889	3.40817527906422e-06	1.59443460157218e-05	7.55204636657095e-07	0.000945209020671969	1058	0.247005084645482	0.21142874515159	0.767297943346212	0.00360573714863753	0.0168685927313586	0.000798981622202679
6.08302460248366e-05	0.000228652380447027	7.18844309236456e-07	3.47702074372841e-06	2.31634614158569e-07	0.000293910126138987	3402	0.084409436996388	0.206968867741803	0.777967004576425	0.00244579633468131	0.0118302175886385	0.00078811375845224
3.62206412730876e-05	0.000181473762465591	7.51454753866862e-07	4.84504679124123e-06	4.8053679166616e-07	0.000223771442075453	4469	0.0649347301391456	0.161864449445137	0.810978205183128	0.0033581351887319	0.0216517655081631	0.00214744467483982
3.76069358995892e-06	6.43901487230015e-05	2.20011610030693e-07	4.8486261279239e-06	2.58162469830371e-06	7.58011047492187e-05	13192	0.0224845614550377	0.0496126488182573	0.849461877053516	0.00290248553445998	0.0639651116427017	0.0340578769510654
3.27528388461674e-05	0.000292263372213301	9.3298246750547e-07	1.07318977511582e-05	2.19841080944841e-06	0.000338879502087581	2951	0.0966824085942692	0.0966503982814006	0.862440396698199	0.00275313927740707	0.0316687721890735	0.0064872935539201
4.6260799154542e-05	0.000169068471143882	5.04397756850679e-07	2.37156025335231e-06	3.49191860672525e-07	0.000218554420169299	4576	0.0634697832483369	0.211667186226235	0.773576077815841	0.00230788174615712	0.0108511200620661	0.0015977341497007
5.99231072049631e-05	0.000357344759797846	2.16706360721585e-06	1.66506363310889e-05	7.03211908109534e-07	0.000436788778849224	2289	0.122839470671535	0.137190125082513	0.818117994558645	0.00496135366143163	0.0381205679664143	0.00160995873099633
8.5337137990986e-06	4.22718161797364e-05	1.45598134573086e-07	9.27478009997221e-07	2.21024344526139e-08	5.19007085578579e-05	19268	0.0154500213085401	0.164423839986411	0.814474741372993	0.002805320748382	0.017870237917143	0.000425859975070949
5.10517393225864e-08	8.27416422811534e-06	2.92380599353808e-08	6.10080179923296e-06	2.10337355303489e-07	1.46655931819098e-05	68187	0.0043900456707533	0.00348105519424605	0.56418885519896	0.00199365000601861	0.415994206545862	0.0143422330549127
3.82043294869135e-05	0.000174259954360044	6.43404794886191e-07	3.77622074608957e-06	8.75162586733278e-08	0.000216971425646607	4609	0.0630248240448609	0.176080003959319	0.803147021967173	0.00296538953444561	0.017404230694599	0.000403353844463696
3.79562974505464e-05	0.000125117968753221	4.39244174118539e-07	1.86236384488436e-06	4.11680516947115e-08	0.000165417042274465	6045	0.0484178109318136	0.229458204116405	0.756378950033586	0.00265537436819678	0.0112585971752189	0.000248874306592933
5.94601760842136e-07	3.86978003166365e-05	1.13736493308846e-07	9.54111195734149e-06	1.04835878867428e-06	4.99956093168033e-05	20002	0.0148871321665851	0.0118930795917371	0.774023976214055	0.00227492963608346	0.190838997418415	0.0209690171397097
3.79756403728369e-05	0.000164316157694209	5.44971894934308e-07	3.03389786731943e-06	1.32576401679714e-06	0.000207196431846097	4826	0.0602725287888142	0.18328327391779	0.793045305993789	0.00263021853261984	0.0146426163823756	0.00639858517342567
4.95622425052312e-06	0.000115274592880633	4.68503879766861e-07	1.40476589486212e-05	2.04642182450296e-06	0.000136793401784047	7310	0.0402100568261915	0.0362314569700329	0.842691177916714	0.00342490115500218	0.102692518538269	0.0149599454199816
8.76972987147917e-06	8.09730625669932e-05	3.75227507012117e-07	4.45775281602268e-06	2.12283976513457e-07	9.47880567380206e-05	10550	0.0280372174602598	0.0925193550039466	0.854253851735669	0.00395859478424784	0.0470286338746579	0.00223956460147903
3.38032978735898e-05	0.000247946036601337	8.88006178896294e-07	8.3897257708825e-06	7.92611300467092e-07	0.000291819677725172	3427	0.0838348901395024	0.115836252500507	0.849654959988152	0.00304299622910486	0.0287496917147023	0.00271609956753345
2.34610865832347e-06	3.05592006709159e-05	1.56390235102136e-07	2.6201109441562e-06	4.98207762376639e-07	3.61800182708743e-05	27640	0.010795507538182	0.0648454249182107	0.844643041419265	0.0043225582124162	0.0724187291598313	0.0137702462902764
9.62348470805656e-07	1.41129251014018e-05	4.94859819699552e-08	9.33255685897209e-07	9.53909222778468e-08	1.61534061623525e-05	61906	0.00483433778023235	0.0595755756484678	0.873681065130012	0.00306350137380242	0.0577745446698591	0.00590531317785888
2.16031391665928e-05	0.000183875152041238	9.15983223249279e-07	1.00395694235704e-05	1.980311449804e-07	0.00021663187499963	4616	0.0629293533260109	0.0997228093355588	0.848790844106165	0.00422829384295751	0.0463439160261504	0.000914136689167918
1.39144575764895e-05	0.000160713787164139	6.82968317587295e-07	1.01609932277563e-05	1.11099780491518e-06	0.000186583204090888	5360	0.054442126998216	0.0745750810973935	0.861351845398973	0.00366039548369321	0.0544582417118679	0.00595443630807193
8.02432257242955e-05	0.000378251039985256	1.65464121488501e-06	1.00459739854577e-05	1.58218510000146e-06	0.000471777066009896	2120	0.13200256235427	0.170087169355138	0.801758006560925	0.00350725233186792	0.0212939006773317	0.00335367107473655
3.85307851808232e-06	7.26873417797526e-05	2.34525121832744e-07	5.69611538492769e-06	7.633022919396e-07	8.32343630965349e-05	12014	0.0246621431677903	0.0462919204849749	0.873285252335625	0.00281764782125794	0.0684346605538551	0.0091705188042867
1.13391570776516e-05	0.000140905787838928	4.84664351001793e-07	7.75698262253954e-06	2.70126031945814e-06	0.000163187852209579	6128	0.0477811161794709	0.0694853012900064	0.863457579293128	0.00296997812299992	0.047534068973329	0.0165530723205363
1.82801754477444e-05	0.000132505137335667	5.6917244897832e-07	5.30952403845669e-06	8.52274182618732e-07	0.000157516283453465	6349	0.0461593043161569	0.116052607685763	0.841215488523209	0.00361341974619704	0.0337077787899007	0.00541070525493016
6.40840616022658e-07	2.55992854366455e-05	1.31426415596801e-07	6.75688560897285e-06	6.60698957218981e-08	3.31945079729597e-05	30125	0.0099090958318635	0.0193056217776955	0.771190386599455	0.00395928193012715	0.203554323337976	0.00199038635474636
4.95227082256254e-05	0.000264219176394533	1.48599088382577e-06	1.02077396808598e-05	3.38860505183488e-07	0.000325774475690027	3070	0.0931228327229909	0.152015310962379	0.811049348893545	0.00456140979331876	0.0313337613673959	0.00104016898336109
1.59205951758209e-06	2.84407339887064e-05	9.89597198526628e-08	2.27407059185696e-06	2.75929100689363e-07	3.26817529186875e-05	30598	0.00975677686512288	0.0487140185394324	0.870232819502284	0.00302798078483964	0.0695822711075158	0.00844291006592813
9.62916673727052e-07	2.38596035132355e-05	1.17056773530605e-07	3.73139048908132e-06	1.0282578984543e-08	2.8681250028559e-05	34866	0.0085675856544134	0.0335730371852077	0.831888550515671	0.00408129957425312	0.130098600492162	0.000358512232706183
1.92980465061951e-07	8.01972966687551e-06	2.69039919725208e-08	1.43797582545182e-06	5.14157220630898e-07	1.01917471699927e-05	98119	0.00305287021754019	0.0189349737432791	0.786884675719566	0.00263978212212069	0.141092179924323	0.0504483884907112
8.97477843903196e-05	0.000293997841253608	1.37200400812182e-06	5.78410845241445e-06	1.30970211268098e-06	0.000392211440217145	2550	0.11102530867332	0.228825004035149	0.749590172818106	0.00349812337794691	0.0147474241169817	0.00333927565181646
1.38595607273163e-05	0.000156132211939415	5.4454310455068e-07	7.90099062676052e-06	5.4209913642075e-07	0.000178979405534463	5587	0.0522823202754196	0.0774366228669122	0.872347360151171	0.00304249029615772	0.044144691413891	0.00302883527186801
3.98673160205125e-06	4.66835815991012e-05	1.94615244810178e-07	2.93159876749011e-06	3.07600671559972e-07	5.41041278850127e-05	18483	0.0161006536630074	0.0736862741882511	0.862846947617706	0.00359704984476957	0.0541843826356581	0.00568534571361569
8.39552498717095e-05	0.000287252572191401	1.28682433769601e-06	5.66636781019384e-06	2.05614859072473e-06	0.000380217162801725	2630	0.107819523633343	0.220808680105507	0.755496069863623	0.00338444568944159	0.0149029774680338	0.00540782687339384
4.81890792812528e-06	8.3283804891833e-05	1.94845532321114e-07	4.33582355800319e-06	1.87209687934098e-06	9.45054787896236e-05	10581	0.0279548095929782	0.0509907784166941	0.881259012265618	0.0020617379523028	0.0458790708595325	0.0198094005058523
5.12986748512045e-05	0.000243354288452183	1.12691962734574e-06	6.88127519969176e-06	3.40807285345331e-08	0.00030269523885896	3304	0.0868200479593995	0.169473015315933	0.803958097819879	0.00372295128127477	0.0227333446856694	0.000112590897243722
3.17228636822938e-08	2.111116578999e-06	8.34603684740094e-09	7.14208827829694e-07	6.00773795662108e-08	2.9254716869246e-06	341825	0.000877257774046125	0.0108436748248425	0.721632886906628	0.00285288587297001	0.244134588969652	0.0205359634259072
2.5502042755468e-08	4.42518120329338e-06	1.80220432399094e-08	4.02380007456627e-06	1.07598037065249e-06	9.56848573450752e-06	104510	0.00286644333751129	0.00266521197429371	0.462474557215938	0.00188347913556637	0.42052631797892	0.112450433695282
1.43580335689652e-07	4.63921084915372e-06	1.2441385959916e-08	5.16924657296105e-07	4.12183978521641e-08	5.35337562595155e-06	186798	0.0016047280314222	0.026820523296295	0.866595429370624	0.00232402633949389	0.0965605056350258	0.00769951535856176
6.41060748818423e-07	1.16688152018508e-05	7.22857752388768e-08	1.69206207475757e-06	3.26909260082242e-07	1.44011330607479e-05	69439	0.0043110516503917	0.0445146049351987	0.810270633055646	0.00501945054836696	0.117495065674346	0.0227002457864426
2.29185349551699e-05	0.000121537810866318	5.10453730975686e-07	3.4826016874222e-06	2.93080224386255e-07	0.000148742481464272	6723	0.0436449688892191	0.154081972611671	0.817102213637006	0.00343179518017048	0.0234136317556241	0.00197038681552891
8.00887228312981e-06	9.12574965436472e-05	3.24392205448231e-07	4.75731513322684e-06	1.49945849761092e-06	0.000105847534663063	9448	0.0312570163964109	0.0756642307128257	0.862159868287351	0.00306471196028179	0.0449449781553294	0.0141662108842123
1.15007285063788e-05	7.75930227324532e-05	3.33605157009689e-07	2.89534611149956e-06	7.71911983579489e-07	9.30946144909207e-05	10742	0.0275432567419029	0.123538064680427	0.833485622737292	0.00358350650930753	0.0311011128552655	0.00829169321770779
4.57264751037175e-06	6.39166987273021e-05	2.0063002478433e-07	3.60888922260215e-06	3.44645863275421e-07	7.26435113483357e-05	13766	0.0215580750488257	0.0629463998297834	0.879867968121924	0.00276184370854929	0.049679443567878	0.0047443447718654
1.44803024895156e-07	6.70389822365612e-06	3.71553052078391e-08	2.21232390802589e-06	2.97847500171805e-08	9.12796521180219e-06	109553	0.00273465605878154	0.0158636696717391	0.734435119777645	0.00407049154392026	0.24236769714738	0.00326302185931533
0.000283113755588283	0.000758451600563205	2.49880141244845e-06	8.62431781347498e-06	2.59946180174658e-06	0.00105528793717916	948	0.271489721021829	0.268281049762647	0.718715313462777	0.00236788588631827	0.00817247834418372	0.00246327254407463
5.40588421342408e-08	7.62949313401744e-06	5.68184041703901e-08	1.03210935253681e-05	2.36491037671413e-06	2.04263742824043e-05	48956	0.00610923712743283	0.00264652166786194	0.373511864050667	0.00278161965431793	0.505282698861486	0.115777295765667
1.2419064265367e-08	2.7345032666456e-06	1.23574935048109e-08	3.50045284646875e-06	9.23281913190202e-08	6.35206086220355e-06	157429	0.00190380976177085	0.00195512362598157	0.430490721982313	0.00194543058904572	0.55107356846931	0.0145351553333498
6.20038132226376e-07	4.04331504423046e-05	2.00237130510832e-07	1.68325635988526e-05	1.45734714131651e-06	5.95433364452109e-05	16794	0.0177049256963164	0.0104132245393556	0.679054162164885	0.00336288059193795	0.282694329941373	0.0244754027624485
8.93011867361151e-05	0.000249086209046352	9.11968957676798e-07	3.27278285046513e-06	9.20780201826456e-07	0.000343492927792435	2911	0.0979321865168364	0.259979695390054	0.725156732184218	0.00265498612602551	0.00952794827974683	0.00268063801995615
4.55688917667511e-06	8.48593026360997e-05	3.16410335051596e-07	7.58770622720768e-06	1.05883979983057e-07	9.74261923550171e-05	10264	0.0288062379019176	0.0467727319165876	0.871011178666162	0.00324769271387113	0.0778815844465971	0.00108681225678224
5.35060545670666e-06	8.23194618185438e-05	2.06612350868158e-07	4.09213173587075e-06	1.51760315359039e-06	9.34864145155798e-05	10697	0.0276575632604757	0.0572340428759835	0.88054999483187	0.00221007888620785	0.0437724749320532	0.0162334084738856
2.64954216983086e-06	2.98298241487385e-05	1.98686931663858e-07	2.87698881527947e-06	2.17163777867532e-07	3.57722058433802e-05	27955	0.0106744728144468	0.074067061489896	0.833882715517769	0.00555422644423327	0.0804252560738261	0.00607074047427576
1.02060563890213e-07	9.24833578603673e-06	3.62387698681776e-08	4.22557618074633e-06	2.72526483768712e-07	1.38847377843102e-05	72022	0.00415678679878806	0.00735055753127308	0.666079254048817	0.00260997149756243	0.304332443751387	0.019627773170961
0.000108122272312568	0.000425404460662782	2.37806687416231e-06	1.20497519770497e-05	1.58947287986897e-06	0.000549544024706431	1820	0.152028730279021	0.196749063681163	0.774104423917692	0.00432734552146697	0.0219268182990194	0.00289234858065843
1.8674428285875e-06	5.6936542005299e-05	1.78355532352241e-07	7.00370941680748e-06	2.13003920991386e-07	6.61990537040376e-05	15106	0.0196644554156714	0.0282095094128755	0.860080904779252	0.00269423084429019	0.10579772708111	0.00321762788247221
4.63215194845995e-06	8.36840335476396e-05	5.33287450731834e-07	1.24055969321031e-05	1.43076757341761e-06	0.000102685837452352	9738	0.0303376229799553	0.0451099398260188	0.814952048148513	0.00519338853305148	0.120811177469916	0.0139334460225005
7.01193348800238e-07	1.02372074157185e-05	4.64269326210797e-08	8.7161078531844e-07	3.52384738144481e-08	1.18916769562728e-05	84092	0.00356116824473518	0.0589650518912191	0.860871637647247	0.00390415353459378	0.0732958680700347	0.00296328885690593
3.7143316692899e-06	5.1471466547033e-05	1.82833215194298e-07	3.25982277292238e-06	4.02469858072658e-08	5.86687011902469e-05	17045	0.0174471316684305	0.0633102760745516	0.877324118359547	0.00311636718531434	0.055563234003624	0.000686004376963376
5.0945966663688e-06	6.95327460218275e-05	2.46567835641923e-07	4.33082602399465e-06	7.66453236760432e-07	7.99711897845933e-05	12505	0.0237067887220915	0.0637054004084642	0.869472446378723	0.00308320829421279	0.0541548279531661	0.0095841169654336
1.59370254108676e-07	5.24119669087932e-06	3.46020177275046e-08	1.46333297895207e-06	3.38440523901954e-08	6.93234599405777e-06	144251	0.00207754990632969	0.022989368136744	0.756049495419292	0.00499138643067795	0.211087701076432	0.00488204893685423
3.79864261095731e-07	8.25793474193212e-06	3.06855554409628e-08	8.57825419588397e-07	8.09540372306201e-08	9.60726401528783e-06	104088	0.00287804351876852	0.0395392757491895	0.859551140552758	0.00319399523028966	0.0892892521974371	0.00842633627032625
1.27711043670472e-05	0.00021680178460621	9.38203173269468e-07	2.05530189132206e-05	2.22223425648986e-06	0.000253286345316238	3948	0.0731796490021588	0.0504216062303004	0.855955279924487	0.00370412061533789	0.0811453885820785	0.00877360464779623
1.93494738411511e-06	3.09878416904704e-05	1.75557802403487e-07	3.61660136594499e-06	4.75321443765182e-08	3.67624803873105e-05	27202	0.0109683509830278	0.0526337549515023	0.842920318868545	0.00477546130059509	0.0983775122854158	0.00129295259394209
3.44077181150878e-07	9.36590523078867e-06	3.01603967863723e-08	1.05580940107854e-06	3.36347554664981e-07	1.11322997644694e-05	89829	0.00333413789533687	0.0309080053924757	0.841327077867728	0.00270926919185505	0.0948419844431725	0.0302136631047691
8.37926897374717e-07	4.97085531965207e-05	1.90666994688951e-07	1.45856286809606e-05	3.94288107216776e-06	6.92656568417127e-05	14437	0.02056599173424	0.0120972923030177	0.717650787750642	0.00275269164233391	0.210575187560726	0.0569240407432807
1.35129717446641e-06	4.25441919319642e-05	1.63214347757903e-07	6.61564622882814e-06	4.7545573641556e-07	5.11498054194322e-05	19550	0.0152281943935101	0.0264184225802165	0.831756672055713	0.00319090847794109	0.12933863921044	0.00929535767568981
3.70900027103511e-05	0.00020305635339238	8.55592339717305e-07	6.02908918256462e-06	1.50257097754689e-07	0.000247181294722768	4046	0.0714801823737039	0.150051818249234	0.821487538610569	0.00346139597932325	0.0243913650073186	0.000607882153555404
1.59843168881303e-07	1.27659442029092e-05	5.03895758750443e-08	5.17946398590142e-06	4.94477981975971e-07	1.86501189155429e-05	53619	0.00557946449691882	0.0085706246488375	0.684496665180515	0.00270183670695257	0.277717477800363	0.0265133956633314
8.04950124860982e-07	1.71527474145456e-05	8.94163006328933e-08	2.45066178502227e-06	6.90707579691482e-08	2.05668463830309e-05	48622	0.00615112128035022	0.0391382378158434	0.833999879957184	0.00434759413123579	0.119155933748026	0.00335835434771061
1.26464221319937e-09	6.43232609423379e-07	2.67938158099447e-09	1.75275270374546e-06	1.62330981093452e-07	2.56226031805648e-06	390280	0.000768383722099863	0.000493565077789841	0.251041084658908	0.00104571013417826	0.684065038744756	0.0633546013843678
2.10416765646244e-06	3.76953957325713e-05	1.78723825660884e-07	4.11932881153848e-06	7.9188762796522e-07	4.48895036541983e-05	22277	0.0133768769653275	0.0468743800927648	0.839737414406581	0.00398141683716675	0.0917659692401884	0.0176408194232987
3.46875781370945e-06	0.000102906439350162	6.53999143126187e-07	2.50213594937805e-05	1.22853605196514e-06	0.000133279091852743	7503	0.0391974866147088	0.0260262713790247	0.772112399024002	0.00490698979138285	0.187736569524543	0.00921777028104695
1.67694244564119e-05	7.01023011443427e-05	2.88615808215615e-07	1.55169071983643e-06	2.21641701314651e-08	8.8734196298938e-05	11270	0.0262702131127854	0.188984913999977	0.790025763102355	0.00325258829463325	0.0174869529962148	0.000249781606820395
3.00744722755047e-06	4.48410508076918e-05	1.88928285008183e-07	3.62416223929855e-06	1.06333651378945e-06	5.27249250733385e-05	18966	0.0156934486519592	0.0570403319372614	0.850471589012588	0.00358328219045149	0.0687371719212018	0.0201676249384971
2.27487144600128e-05	0.000174228447999102	6.79331149834616e-07	6.69831894957944e-06	1.1933326391529e-06	0.000205548145197681	4865	0.0598076358425642	0.11067341151697	0.847628412465319	0.00330497338801712	0.0325875913068322	0.00580561132286179
2.00515946632447e-06	6.36765922290084e-05	2.34856907973867e-07	9.60851278235819e-06	8.40364971840264e-07	7.63654863575052e-05	13095	0.0226500675561919	0.0262574045156644	0.833839935634094	0.00307543262245963	0.125822714431175	0.0110045127966068
9.01313089526475e-05	0.000310014703249692	1.04457400998437e-06	4.62436289876269e-06	1.46449578814685e-06	0.000407279444899234	2455	0.115036361898792	0.221300903056738	0.761184260910575	0.00256475995306566	0.01135427519527	0.00359580088435149
3.89451151659369e-08	8.15758615080021e-06	3.80773841759399e-08	1.02721043591382e-05	2.42281742324132e-07	1.87489947516044e-05	53336	0.00560896185958237	0.00207718417343971	0.43509458820997	0.00203090270600676	0.547874939175561	0.0129223857350218
2.8379899193102e-05	0.000204421170254369	7.430179444933e-07	6.89122009121295e-06	5.05551944443847e-06	0.000245490826927616	4073	0.0710090570106239	0.115604723599183	0.832703905122466	0.00302666276289167	0.0280711918137978	0.0205935167016612
1.29240523666336e-05	5.75999075668219e-05	2.34231744249094e-07	1.34252989162097e-06	4.28917451736453e-07	7.2529639021062e-05	13787	0.0215246468136956	0.178189944704958	0.794156821187203	0.00322946242957414	0.0185100864934832	0.00591368518478217
7.10206135627221e-06	8.50081992339149e-05	3.12892899787119e-07	4.82010196628816e-06	9.35474378788582e-07	9.8178729835051e-05	10186	0.0290254925069607	0.0723380855324193	0.865851487147331	0.00318697237490042	0.0490951754457036	0.00952827949964582
2.93957134688293e-05	0.000134827385361214	5.27323538582836e-07	3.11159342869694e-06	5.74686383595071e-07	0.000168436702180918	5937	0.0492796007571383	0.174520832385185	0.800463222180613	0.00313069260888542	0.018473369452192	0.00341188337312493
3.3824052865707e-06	6.45773293786743e-05	5.05834061491814e-07	1.24319100970819e-05	4.24186437754814e-07	8.13216652615735e-05	12297	0.0241022785086664	0.0415929171604037	0.794097479078416	0.00622016359188887	0.152873284838601	0.00521615533069086
3.77827100043725e-06	5.83291653200632e-05	1.7439449345568e-07	3.46465107227542e-06	7.30746959327812e-07	6.64772288455593e-05	15043	0.0197462689228411	0.056835567096441	0.87743075836651	0.00262337188965617	0.0521178624988195	0.0109924401485732
1.67615248933849e-07	1.96146825678366e-05	8.98937991290781e-08	1.35561623102624e-05	2.00213777735267e-06	3.54304917035146e-05	28224	0.0105730440481135	0.00473081915815527	0.553610227370649	0.00253718745653651	0.382612875477471	0.0565088905371885
3.56888810240699e-06	6.84504798500191e-05	3.43221193502824e-07	8.47480114156469e-06	9.71967969642663e-07	8.18093582571363e-05	12224	0.024245061254405	0.0436244480880727	0.836707209398604	0.00419537814273081	0.103592074575715	0.0118808897948772
1.86446308323375e-05	0.000124109363822447	4.99559300973813e-07	4.27896841246617e-06	1.2470011640061e-07	0.000147657222484625	6772	0.0433335041644179	0.126269684060181	0.840523489024521	0.00338323647545132	0.0289790661131509	0.00084452432669587
0.000217673671524881	0.000506582778933311	2.14277868412888e-06	6.41912698581331e-06	1.01346525549912e-06	0.000733831821383634	1363	0.197666050842305	0.296626100397853	0.690325445383594	0.00291998605360107	0.00874740887320763	0.00138105929174377
0.00030783224263847	0.00100452679781831	3.68438532890488e-06	1.55089921208389e-05	1.4348314160309e-06	0.00133298724932255	750	0.329789167106869	0.23093412393473	0.753590702633372	0.00276400643050213	0.0116347640449831	0.00107640295641245
1.28474873898729e-05	0.000107088755682648	3.80036157445705e-07	4.07644116385871e-06	1.2285030335648e-07	0.000124515570697182	8031	0.0366678327593403	0.103179765534044	0.860043086041702	0.00305211754094547	0.0327384048519723	0.000986626031335858
1.4623455592737e-05	0.000126503995891131	6.09353839015082e-07	6.78486633028977e-06	7.99155125797473e-07	0.00014932082677897	6697	0.0438109102590662	0.0979331276700146	0.84719592450681	0.00408083622465518	0.0454381781607262	0.00535193343779439
7.29924537305752e-06	0.000108219657329715	3.57359563612775e-07	6.82297659763844e-06	2.92524327138841e-06	0.000125624482135412	7960	0.0369882945496957	0.0581036852768043	0.861453559769216	0.00284466496926588	0.0543124754160886	0.0232856145686257
6.10667138346365e-06	0.000113616883962768	6.13168622874011e-07	1.46986481440574e-05	1.26744669501226e-06	0.000136302818808175	7337	0.0400687701551247	0.0448022384046057	0.83356224732715	0.00449857624541829	0.107838181723472	0.00929875629935422
7.41748355084438e-05	0.000291930049833715	1.54526644303945e-06	7.82827629797642e-06	6.64266408096708e-07	0.000376142694491271	2659	0.106727895443331	0.197198660494429	0.776115166156681	0.00410819209217769	0.020811985484828	0.00176599577188418
3.20767976927793e-06	3.68386952280757e-05	1.86169572494821e-07	2.75010236228725e-06	6.2980196300379e-07	4.36124488951395e-05	22929	0.0129987962886485	0.0735496366413724	0.844683024258729	0.00426872549492558	0.0630577376863087	0.0144408759186641
4.1476207241937e-06	6.46691838251017e-05	2.63664245362787e-07	5.29090508049633e-06	5.65733163051462e-08	7.44279471914597e-05	13436	0.0220817634253053	0.0557266575352977	0.868883077733498	0.0035425435647786	0.0710876126528912	0.000760108513534789
1.95302104894212e-06	1.5348045247222e-05	7.68852382800534e-08	7.76936363555993e-07	1.00715081479959e-07	1.82556029794801e-05	54778	0.00546176093518957	0.106982007175407	0.840730665783743	0.00421159675560839	0.0425587894538074	0.00551694083143491
5.14933806658709e-06	6.00293595374957e-05	2.90678927972467e-07	4.35985883747171e-06	1.47369021536694e-07	6.99766043910637e-05	14290	0.0207748818624813	0.0735865667017801	0.857848991957685	0.00415394445760772	0.0623045212812367	0.00210597560169001
2.8394985128298e-05	0.000211451817728684	8.70932834410648e-07	8.35178556310676e-06	1.73920573145053e-06	0.00025080872698595	3987	0.0724903269832972	0.113213704600832	0.843079984774729	0.00347249812587039	0.0332994216886824	0.00693439080988581
9.08141302734283e-06	0.000122322740371029	4.90691480788517e-07	8.51176921751237e-06	1.52665454592209e-07	0.000140559279551265	7114	0.0412939302407213	0.0646091318647565	0.870257308955652	0.00349099314079475	0.0605564374311406	0.00108612860765645
1.37462172304552e-05	0.000137631335626313	5.76055885254725e-07	7.4257308235233e-06	4.86907822025271e-07	0.000159866247387571	6255	0.0468316213611566	0.0859857377969825	0.860915533299825	0.00360336152670279	0.0464496474075654	0.00304571996892401
1.90118206577775e-06	3.70464863162042e-05	1.39280146866314e-07	3.49195911088247e-06	1.07591367231161e-06	4.36548213120424e-05	22907	0.0130113432443187	0.043550334387769	0.84862302038526	0.0031904871599576	0.0799902280190802	0.0246459300479329
7.16175580217034e-06	0.000102099877252443	3.4364558059301e-07	6.3080015864837e-06	1.28472618905896e-06	0.000117198006410749	8533	0.0345504801148138	0.0611081708768169	0.87117418102326	0.00293217940404737	0.0538234546787065	0.0109620140171695
4.68834497346793e-06	5.86662461693377e-05	2.15461159406758e-07	3.46896369445514e-06	2.154451894771e-06	6.91934678914386e-05	14452	0.0205447787420973	0.0677570458070368	0.847858157093418	0.00311389450438887	0.0501342655624341	0.0311366370327216
2.82456472804199e-05	0.000214169440228322	8.04945124454078e-07	7.85996632061891e-06	2.41399205846948e-07	0.000251321398159662	3979	0.0726330040741062	0.112388549034236	0.852173518835282	0.0032028515293501	0.0312745606946909	0.000960519906441034
8.3589006175393e-06	6.28351424773668e-05	2.68032445982593e-07	2.59172679966773e-06	1.72632307477321e-07	7.42264346480337e-05	13472	0.0220226384062201	0.112613527204634	0.846533216573286	0.00361101064942088	0.0349164931867893	0.00232575238587044
4.07031222867266e-06	9.46400823272116e-05	5.32565211724271e-07	1.59557292485788e-05	5.93007090059371e-07	0.000115791696106247	8636	0.0341430302223955	0.0351520218249319	0.817330478002265	0.00459933855045707	0.137796835050575	0.00512132657177115
3.66326394555121e-07	2.27806203063773e-05	1.11952730479004e-07	8.96373948723729e-06	2.0310114654391e-06	3.42536503840878e-05	29194	0.0102236506437782	0.0106945213268509	0.665056718070545	0.00326834451872056	0.261687130764939	0.0592932853189446
7.58909784599842e-05	0.000302785851250843	1.46046191022481e-06	7.50069713241818e-06	2.01631514111584e-06	0.000389654303894586	2566	0.1103428112684	0.194764892114512	0.777062766212269	0.00374809644248126	0.0192496196178224	0.0051746256129159
3.79194340394759e-06	9.47062310390138e-05	3.74260654713273e-07	1.20465322754535e-05	2.75797397388184e-07	0.000111194764770516	8993	0.0328099664885717	0.0341018159602514	0.85171483778457	0.00336581183013131	0.108337225231018	0.00248030919402883
0.000172645460179181	0.000735235791080442	2.33301039132134e-06	1.28143187593594e-05	6.37355033167926e-07	0.000923665935443472	1083	0.242118193277944	0.186913313086825	0.795997516924168	0.00252581620886691	0.0138733261319278	0.000690027648212357
9.59546100250083e-06	9.75856714304275e-05	4.22560111983984e-07	5.53072310060193e-06	2.76466427126344e-07	0.000113410882072641	8817	0.033452846927702	0.0846079390896093	0.860461268328052	0.0037259221007851	0.0487671288638727	0.00243774161768061
2.97800849294185e-06	2.08838541015491e-05	8.56681096534831e-08	7.72523291998281e-07	3.83742208065579e-08	2.47584282169493e-05	40390	0.00740010381082712	0.120282615150147	0.843504842817619	0.00346015946177213	0.0312024368117772	0.00154994575868461
2.30854031319478e-06	4.7144621791363e-05	2.53043874848416e-07	6.65043922517695e-06	1.73149952339241e-06	5.80881447279756e-05	17215	0.0172759785474373	0.0397420217844033	0.811604881032771	0.00435620514363835	0.114488752503987	0.0298081395352004
0.00012027321366371	0.0004444189161201	1.38122850459373e-06	6.57273466896622e-06	2.17943408392111e-06	0.00057482552704129	1740	0.158439389133987	0.209234294591566	0.773137056747614	0.00240286563420924	0.0114343124300638	0.003791470596546
2.43439713458318e-05	0.000160951505782891	6.60540051202547e-07	5.62091481413089e-06	1.27971670496687e-07	0.000191704903664553	5216	0.0558941448396736	0.126986690900871	0.839579492784	0.00344560852944256	0.0293206626783341	0.000667545107352148
0.000163041212101811	0.000521745255992308	1.69408805586548e-06	6.98175983691458e-06	3.55136825536135e-07	0.000693817452812435	1441	0.187969580155057	0.234991511731094	0.751992118211179	0.00244169132528791	0.0100628195624275	0.0005118591700116
3.07211863205738e-06	8.42844200939601e-05	4.51157658347108e-07	1.59508645047146e-05	1.37414939147902e-06	0.000105132710280558	9512	0.031049227866233	0.0292213396178895	0.801695493905159	0.00429131577739358	0.15172123368786	0.0130706170116984
4.51489720495771e-06	9.43913833398165e-05	3.91585006546193e-07	1.05465286196101e-05	7.27235005498505e-07	0.000110571629176429	9044	0.0326291223721116	0.040832329582064	0.853667292802613	0.00354146004235297	0.0953818687321858	0.00657704884078467
2.31576625041533e-08	2.09295750601195e-06	7.79735221810936e-09	9.06231171088497e-07	3.79745307211139e-07	3.40988899903385e-06	293265	0.00102244538996576	0.00679132444214894	0.613790509487249	0.00228668798905731	0.265765592764241	0.111365885317304
1.21074125537175e-05	0.000186688878731297	5.64971150702292e-07	1.12328482009709e-05	3.78024692139483e-07	0.000210972135328827	4740	0.0613365882029759	0.0573886809025587	0.884898275501257	0.00267794204112174	0.053243278708172	0.00179182284689058
9.31545400996748e-08	1.17640473882933e-05	5.71052651245796e-08	9.28572292267413e-06	2.16973304892097e-06	2.33697631651126e-05	42790	0.00698649107228277	0.00398611399873918	0.503387531365964	0.00244355343788117	0.397339196681986	0.0928436045154294
8.90052986427674e-05	0.000414662000560488	1.65078399420888e-06	9.90720034627461e-06	3.13241103651915e-07	0.000515538524647391	1940	0.143329091397402	0.172645291064608	0.804327864428951	0.00320205748995763	0.0192171872180663	0.000607599798416928
1.91595725939723e-05	0.00010305556805555	4.5416323561823e-07	3.14254321388957e-06	6.73309915788039e-07	0.000126485157014818	7906	0.0372369457858799	0.151476845553725	0.814764123220219	0.00359064451779921	0.024845154072279	0.00532323263597765
2.81635740467543e-05	0.000136488695701364	6.00274592612846e-07	3.74273482890665e-06	5.39728968064167e-07	0.000169535008137702	5898	0.0495928566457916	0.166122468486738	0.805076763794434	0.00354071173385784	0.0220764718155832	0.00318358416938749
5.58394048458791e-05	0.000357853152475396	1.55571988490404e-06	1.28479294871816e-05	2.41761065541571e-06	0.000430513817348777	2323	0.121185953180884	0.12970409449284	0.831223384836183	0.00361363520103627	0.0298432453720132	0.0056156400979277
6.43434843559402e-06	5.86922406111887e-05	2.68533086040622e-07	3.15100642787575e-06	8.81387633083355e-08	6.86342673240074e-05	14570	0.0203804400578507	0.0937483371858385	0.855144855471618	0.00391252207549526	0.0459101051228614	0.00128418014418733
2.75615223758762e-06	3.90863677755246e-05	1.66664847427786e-07	3.04053456697394e-06	6.57574954576102e-08	4.51154769229716e-05	22165	0.0134437628438148	0.0610910584474896	0.866362730516163	0.00369418343315627	0.0673944901915862	0.00145753741160449
5.49534696446319e-07	1.88296374207316e-05	7.21012149296174e-08	3.17842852825775e-06	9.07330865760109e-07	2.35370327261254e-05	42486	0.0070363212708211	0.0233476625044733	0.80000047753816	0.00306330945657339	0.135039474399412	0.0385490761013812
2.20651073426168e-05	0.000212970724052202	1.08209661353489e-06	1.3455956555924e-05	6.3604995817686e-08	0.000249637489560095	4006	0.0721642879112209	0.0883885965265047	0.853119955770639	0.00433467190942246	0.0539019863548369	0.000254789438596619
1.2935836958415e-08	2.67098027948473e-06	1.30672395895116e-08	3.47090013485269e-06	3.62220357599527e-07	6.53010384848487e-06	153137	0.00195711988930214	0.00198095424798127	0.409025697210689	0.00200107684237572	0.531522961255511	0.0554693104434427
8.33610816196596e-07	2.59918138855706e-05	9.77431099806149e-08	3.92151883313694e-06	2.21852343147759e-07	3.10665389880325e-05	32189	0.0092768088936499	0.0268330764658954	0.836649808193414	0.00314625037627357	0.12622966577151	0.00714119919290723
6.70816227473866e-06	9.33042233780624e-05	3.12806756175149e-07	5.60119689600151e-06	9.12094243736589e-08	0.000106017598729351	9432	0.0313064448828816	0.0632740446410572	0.880082406094251	0.00295051727188901	0.0528327085609683	0.000860323431834221
3.0845390277637e-07	5.6885954658657e-06	2.94329629388896e-08	6.97972709791102e-07	5.83316664885773e-08	6.78278670786064e-06	147432	0.00203277402399515	0.0454759844385052	0.838681166145639	0.00433936141686122	0.102903532110514	0.00859995588848108
5.30149973219697e-07	2.40802653824121e-05	1.12216957811128e-07	6.56052233391299e-06	5.92247119458198e-07	3.18754017668141e-05	31372	0.00951719502578197	0.0166319463860576	0.755449784086561	0.00352048763595376	0.20581771429602	0.0185800675954081
0.000134722630725539	0.000493346699735502	2.04779480816933e-06	9.65885526810365e-06	4.54185027240891e-06	0.000644317830809723	1552	0.175812847321004	0.209093438491732	0.765688416717425	0.00317823705979988	0.0149908241030133	0.00704908362803045
0.000139973013543372	0.000562339912601692	1.89614306426721e-06	9.81636566675715e-06	2.75541502154253e-06	0.00071678084989763	1395	0.19354836969078	0.195280068605854	0.784535346726973	0.0026453595468378	0.0136950724453075	0.00384415267502759
0.000261500080886359	0.000964927955316275	5.28946571515505e-06	2.51840505472951e-05	1.1137424536117e-06	0.0012580152949187	795	0.314524265002358	0.207867171363174	0.76702402523543	0.00420461161046289	0.0200188746901704	0.000885317100762019
6.08227142996107e-05	0.000172742453703799	5.50673243823717e-07	2.01179643570125e-06	1.41508026562606e-09	0.0002361290527632	4235	0.068395658466753	0.257582510867929	0.731559508168747	0.00233208593936111	0.00851990219822193	5.992825741122e-06
7.737285572811e-05	0.00019509853158753	6.12690129478626e-07	1.98730029268045e-06	1.42072771811872e-07	0.000275213450509611	3634	0.0792579874231657	0.28113762457772	0.708898969967737	0.00222623613905538	0.00722094174176656	0.000516227573720678
1.74177472629386e-05	0.000142879906006442	5.68463767419324e-07	6.00251882967224e-06	3.21169617244405e-07	0.000167189805483716	5981	0.0489238394824588	0.104179481593063	0.854596998860422	0.00340011022666505	0.0359024212768575	0.00192098804299217
4.3928223869229e-07	1.19333537407215e-05	6.23293311922339e-08	2.17768682224195e-06	1.6200749374072e-07	1.47746596265887e-05	67683	0.00442262190875098	0.0297321393382052	0.807690602851254	0.00421866444084201	0.147393366566831	0.0109652268028678
3.82575322459243e-06	3.5030111907882e-05	1.29678270611871e-07	1.52712504340753e-06	3.03825473579795e-07	4.08164939200737e-05	24500	0.0121705307256673	0.0937305696095302	0.858234222088687	0.00317710460055205	0.0374144101254246	0.00744369357580645
[truncated: 8,383 more rows]
