# Supplementary material for: Quantitative Risk Assessment for African Horse Sickness in Live Horses Exported from South Africa
Source: PLoS One. 2016 Mar 17;11(3):e0151757. doi: 10.1371/journal.pone.0151757 (PMC4795756; doi:10.1371/journal.pone.0151757)
Supplement: S4 Dataset — (ZIP) [file pone.0151757.s004.zip › simulation_results_8.xls]

Detailed Results
H
Thu Oct 01 14:16:51 2015
Pathway 1	Pathway 2	Pathway 3	Pathway 4	Pathway 5	Overall probability	Horses/case	Probability per year	Pathway 1 proportion	Pathway 2 proportion	Pathway 3 proportion	Pathway 4 proportion	Pathway 5 proportion
4.76068643093837e-08	6.25411842400929e-06	2.07103143556153e-08	3.50092803994149e-06	4.39226961527099e-07	1.02625906041429e-05	97441	0.00307405835656693	0.00463887395938462	0.609409326090099	0.00201803961148511	0.341134921481542	0.0427988388574897
4.94471633739905e-05	0.000342133406304038	1.08918094393954e-06	9.71242559024133e-06	5.61693412854422e-07	0.000402943869625063	2482	0.113884097966308	0.122714767741722	0.849084530364962	0.00270305872863389	0.0241036688293054	0.00139397433537598
3.32672722393338e-05	0.000240373633361705	1.28355480078933e-06	1.19448226098195e-05	2.03060560541078e-06	0.000288899888617058	3461	0.0830318026068896	0.115151557858266	0.832030896627739	0.00444290514244781	0.0413458885948295	0.00702875177671801
6.79355233178371e-06	5.22498554400778e-05	2.2655331779934e-07	2.24117892192241e-06	3.81474499151436e-08	6.15492874614984e-05	16247	0.0182959143772959	0.110375807941454	0.84891080945108	0.00368084387558603	0.0364127517044671	0.000619787027412891
3.94018093955968e-06	5.43343030915421e-05	3.1348694689257e-07	5.56217752696052e-06	6.48787907213099e-07	6.4798936412168e-05	15432	0.0192525665151629	0.060806259449959	0.838506094389216	0.00483784093150182	0.0858374818311995	0.010012323398124
2.28725279979068e-06	3.41074362268828e-05	1.23900396365944e-07	2.37668658660313e-06	5.91913392625731e-07	3.94871894022683e-05	25325	0.011776498488547	0.0579239199956656	0.863759531715963	0.00313773652269175	0.0601888010410437	0.0149900107246359
1.06327789020418e-08	2.66045538782695e-06	9.130039047814e-09	2.9390995599752e-06	1.34570638003266e-06	6.96502414578467e-06	143575	0.00208733300473618	0.001526596129387	0.381973605854202	0.00131084097581193	0.421979809180415	0.193209147860184
3.78015044623973e-08	1.03527627129503e-05	5.76479051188483e-08	2.03564973155033e-05	1.19197118295021e-05	4.2724421267537e-05	23406	0.0127358046044594	0.000884775108495612	0.242314872988498	0.00134929633704952	0.476460457779697	0.278990597786259
9.49438379885117e-06	0.000129081892718538	5.45817968109482e-07	9.55764929687749e-06	1.00841936158933e-06	0.000149688163143965	6681	0.0439162931148585	0.0634277527323238	0.862338678004826	0.00364636693139545	0.0638504013686457	0.00673680096280871
2.71408318163031e-06	5.03164472638865e-05	1.837092769478e-07	4.38294587632607e-06	8.85844122392697e-07	5.84830297211833e-05	17099	0.0173923973276158	0.0464080468226363	0.860359791614236	0.00314124076375027	0.074943892223465	0.0151470285759124
7.50112949916552e-06	5.32097601717001e-05	3.18803370169199e-07	2.90867101440115e-06	7.19751122605257e-08	6.40103391676965e-05	15622	0.019020499701902	0.117186217050246	0.831268211722787	0.0049804980619457	0.0454406436869661	0.00112442947805608
4.78791924987503e-05	0.000150821355300129	4.51355576105853e-07	1.8288783797245e-06	5.77570133794196e-07	0.000201558351888504	4961	0.0586813807342557	0.237545068463527	0.748276386897423	0.00223932956325982	0.00907369187428253	0.00286552320150787
6.22467260751775e-10	3.15384760631753e-07	1.00438778332615e-09	6.54393754934704e-07	7.69042247350039e-08	1.04830959534554e-06	953917	0.000314443595703873	0.000593781897557277	0.300850781135698	0.000958102251267756	0.624237112624163	0.0733602220913137
2.09652455733818e-06	5.4733348801891e-05	2.74864344860077e-07	9.23915925593486e-06	3.33115029961158e-06	6.96750472596357e-05	14352	0.0206862839732447	0.0300900342345766	0.785551656648811	0.00394494665839017	0.132603559226968	0.0478098032312551
1.58857325079847e-05	0.000155644444976791	5.64471698083047e-07	7.12153840318586e-06	1.44117594395255e-06	0.000180657363529997	5535	0.0527593551157794	0.0879329366795893	0.861544981812751	0.00312454298597865	0.0394201391187876	0.00797739940289371
2.3712486207943e-05	0.000170428259444785	8.27349507283965e-07	7.65468272775842e-06	4.59969241370298e-07	0.000203082747129141	4924	0.0591118518755984	0.116762681927206	0.83920599782122	0.00407395270637073	0.0376924324491769	0.00226493509602666
4.07154164508965e-06	9.94698412806702e-05	4.49038591388429e-07	1.41388565442152e-05	5.98880560567428e-07	0.000118728158621931	8423	0.0349936160861812	0.034292973902297	0.837794862105244	0.00378207323856772	0.119085958279181	0.00504413247471022
8.44654598335252e-06	9.14366522566681e-05	4.21296593576832e-07	5.86950259583764e-06	9.65313749889616e-07	0.000107139311179325	9334	0.0316324034615109	0.0788370383417445	0.853436999456024	0.00393223167985172	0.054783837335052	0.00900989318732803
3.9845484721376e-06	8.18290958873163e-05	2.25204988853799e-07	5.95634594415759e-06	2.80293151129287e-07	9.22754884435946e-05	10837	0.0273042358267016	0.0431810065635496	0.886791251582874	0.00244057216767224	0.0645496008162399	0.00303756886966382
1.0184883207967e-05	5.4534965580725e-05	3.63992491918783e-07	2.5065797165235e-06	1.34298048738959e-08	6.76038508020082e-05	14792	0.0200775477577955	0.150655370768679	0.806684307680074	0.00538419761005642	0.0370774695048739	0.000198654436316473
3.68552351276582e-05	0.000239154827071107	8.52918568519828e-07	7.12696625622906e-06	3.87050701772224e-06	0.000287860454041237	3474	0.0827457369768152	0.128031602153933	0.83080125704536	0.00296295846319219	0.0247584069161793	0.0134457754213358
1.07687565485575e-05	0.00013872184122395	5.9881341525839e-07	9.93550081520693e-06	3.4357312026693e-06	0.000163460643205642	6118	0.0478590527406149	0.0658798126409541	0.848655911927561	0.00366334919228876	0.060782220235776	0.0210187060034199
7.01413129878154e-05	0.000339166099490226	1.16293355575309e-06	7.24183523923813e-06	1.8298102540895e-06	0.000419541991527123	2384	0.118287294856847	0.167185441277291	0.808419911093214	0.00277191217861183	0.0172612882273787	0.00436144722350446
1.33196703416118e-05	0.000172540830084824	7.81332483448976e-07	1.30420980366427e-05	2.06588650182813e-06	0.000201749817448355	4957	0.058735459115166	0.0660207305764794	0.855221740802771	0.00387277913472702	0.0646449062586206	0.010239843227402
6.91565075528826e-05	0.000587487834012029	1.68308529474105e-06	1.84756254073799e-05	1.73248681417979e-06	0.000678535539081212	1474	0.184235651682743	0.101920243774594	0.865817337744065	0.00248046741519254	0.0272286775610859	0.00255327350506313
1.32914848750155e-07	3.85512642395701e-06	1.70120029594226e-08	6.34473223454471e-07	1.24777830993872e-07	4.76430433011493e-06	209894	0.00142827374864407	0.0278980601449004	0.809168801327183	0.00357072130172093	0.133172270176781	0.0261901470494145
7.81898573289471e-07	2.89903364130947e-05	1.18816567074657e-07	5.67007850473837e-06	6.56057196847448e-08	3.5626735777882e-05	28069	0.010631295156093	0.0219469607927116	0.813724181576374	0.00333503938770673	0.159152343905122	0.00184147433808614
4.08369311069844e-05	0.000129332851473349	3.11095716409021e-07	1.26727685653629e-06	3.05914761386014e-07	0.000172054069914665	5812	0.0503109482124277	0.237349404912296	0.751698878948319	0.00180812762269046	0.00736557325941099	0.0017780152572836
0.000125623722003197	0.000509457928317719	2.29984538185597e-06	1.20164156917802e-05	7.82966545113235e-06	0.000657227576845685	1522	0.179000758718587	0.191141891224527	0.775162129931956	0.0034993135755105	0.018283492834327	0.01191317243368
3.8045367358173e-07	2.60319255170834e-05	1.04508144750891e-07	9.2102316303082e-06	2.51232340460862e-07	3.59783513061851e-05	27794	0.0107356566080927	0.0105745166126144	0.723544147299718	0.00290475080032155	0.255993709993177	0.00698287529416815
6.64153502846498e-06	4.50341078384595e-05	2.16865356334117e-07	1.89120872584936e-06	5.90253007253044e-08	5.38427422498332e-05	18573	0.0160234933264836	0.123350608660456	0.836400709857956	0.00402775466613216	0.0351246732024541	0.0010962536130018
1.51043038097359e-05	0.000106072951822351	4.92170130587315e-07	4.44718558702975e-06	5.61309463367044e-06	0.000131729705983374	7591	0.0387507274435941	0.114661333956384	0.805231827024183	0.0037362121695575	0.0337599294998125	0.0426106973500637
7.933578939321e-08	8.5924964446854e-06	3.1886608293857e-08	4.44431953325381e-06	7.62936453183182e-07	1.39109748288095e-05	71886	0.00416462527168793	0.00570310782454343	0.617677520837033	0.00229219078362648	0.319482968515598	0.0548442120391987
3.03926753696619e-07	1.07512418843097e-05	4.27435916132489e-08	1.94477454503197e-06	3.11434491901563e-08	1.30738302238417e-05	76489	0.00391449302516922	0.0232469558264855	0.82234828663321	0.00326940084745026	0.148753235412637	0.00238212128021691
1.78033388196309e-06	2.71452527862152e-05	1.25762176940024e-07	2.46641119300625e-06	9.9878906755231e-07	3.25165491056769e-05	30754	0.0097076964620002	0.0547516243552508	0.834813457541104	0.00386763603146523	0.0758509516182223	0.0307163304539576
0.000168113913469441	0.000548197558795175	1.82093699626156e-06	7.64800964456356e-06	1.23466028887512e-06	0.000727015079194316	1375	0.196022379061796	0.231238551001921	0.754038773724875	0.00250467569156823	0.0105197400486372	0.00169825953299811
0.000390507916877386	0.00127070267657979	2.95907905721034e-06	1.24314493893541e-05	4.1076471742793e-07	0.00167701188662116	596	0.395604137082434	0.232859361339519	0.757718348162691	0.00176449498111327	0.00741285705159844	0.000244938465078824
1.4930475956928e-05	7.57357716509288e-05	2.72107551808659e-07	1.77532709661101e-06	9.13190592716946e-07	9.36268728489934e-05	10681	0.0276985383101186	0.15946784830685	0.808910618782277	0.00290629755676587	0.0189617258655467	0.00975350948856095
8.1911042667587e-07	2.12216169194271e-05	6.61895948693283e-08	2.20601218958479e-06	4.01841248538932e-06	2.83313416159464e-05	35297	0.00846350406199092	0.028911812147111	0.749050899428018	0.00233626757837946	0.0778647273217421	0.14183629352475
5.79566497771088e-07	3.67541055432402e-05	1.96222562347689e-07	1.60363241523042e-05	8.80746382143568e-06	6.23736825770989e-05	16032	0.0185386930131124	0.0092918435119603	0.589256622740034	0.00314591914795382	0.257100807419572	0.14120480718048
1.35843551576284e-05	0.000193325400730603	7.57551122605077e-07	1.38995479558568e-05	4.69473154259807e-07	0.000222036328120953	4504	0.0644477614215624	0.0611807773646321	0.870692658118945	0.00341183413100043	0.0626003324477834	0.00211439793763868
4.23161542649488e-06	0.000109475254385783	5.49086122858104e-07	1.83157221735641e-05	1.15804787467351e-07	0.000132687482896167	7537	0.0390269229852733	0.031891594701561	0.825060902477524	0.00413819081403317	0.138036548540881	0.000872763466000574
4.17228786411436e-05	0.000196592638313813	9.1355588598583e-07	5.53952685925704e-06	1.19156347269223e-07	0.000244887756047469	4084	0.0708409263623597	0.170375519440246	0.802786719462225	0.00373050862456655	0.0226206771161857	0.000486575356777435
1.62665554147803e-05	0.000141021504586635	4.69493386617287e-07	5.23953770897131e-06	2.30057877341529e-06	0.000165297669870419	6050	0.0483837268893921	0.0984076510427041	0.853136675775195	0.00284029041053836	0.0316975896458717	0.0139177931256912
2.38304785370576e-06	2.53213447574649e-05	1.10593728220894e-07	1.51128071561953e-06	6.914737680156e-07	3.00177408230267e-05	33314	0.00896502972535862	0.0793879815191728	0.843545985247525	0.00368427886938306	0.0503462510563162	0.023035503307603
3.29596050442373e-06	2.54264320793628e-05	9.10731058267428e-08	9.03488794593028e-07	1.50856137255514e-07	2.98678106214618e-05	33481	0.0089204515661806	0.110351593767485	0.851298824731813	0.00304920594887197	0.0302495822691409	0.00505079328268927
2.52926171297729e-07	6.60980278225882e-06	2.41346121519484e-08	8.11062095327807e-07	7.10788484301067e-07	8.40871414533737e-06	118924	0.00251944570538487	0.0300790545291609	0.786065820292387	0.00287019058262683	0.0964549491526645	0.0845299854431606
2.2454139310632e-06	7.02908939619578e-05	3.12969940585872e-07	1.26242118458053e-05	4.36418948094445e-06	8.98376791603566e-05	11131	0.026592536776471	0.0249941221996087	0.782421080095929	0.00348372691181429	0.14052246188675	0.0485786089058974
1.18458108967947e-05	0.000159487817663085	6.36818142751918e-07	1.10472431886829e-05	5.9493097276958e-06	0.00018896699961901	5292	0.0551182171619515	0.0626871936405715	0.843998253582052	0.00336999658160342	0.0584612297965044	0.0314833263992688
4.71895769007858e-06	4.12472028800186e-05	1.36257643644955e-07	1.5318261225278e-06	4.89253752928155e-07	4.8123498089198e-05	20780	0.0143336773514575	0.0980593239779012	0.857111484363956	0.00283141602450425	0.031831146598872	0.0101666290347662
6.18302775094729e-06	0.00011884373235883	5.92440145335123e-07	1.46741804534131e-05	2.86137544817216e-07	0.000140579518253342	7113	0.0412997519313476	0.0439824223881937	0.845384404751323	0.00421427070384086	0.104383487977021	0.00203541417962152
4.73993399256175e-07	2.95555538198871e-05	1.30084522536372e-07	1.04480595793178e-05	2.38961820673951e-06	4.2997309527737e-05	23257	0.0128166286028153	0.0110237920572776	0.687381469782923	0.00302541075162985	0.24299333363121	0.0555759937769593
4.57272179563872e-06	7.72914886767202e-05	3.19061670823138e-07	6.94289523029035e-06	6.30412004100825e-06	9.54302874144806e-05	10479	0.0282244845247784	0.0479168817314581	0.809926185604173	0.00334340050174389	0.0727535818909923	0.0660599502716331
4.22918038268437e-06	4.52216757671446e-05	1.95051362367409e-07	2.68282620549213e-06	2.72543033798675e-06	5.50541640556752e-05	18164	0.0163810509970379	0.0768185378022901	0.821403367807252	0.00354289935580816	0.0487306682702336	0.0495045267644165
0.00013499371724426	0.000305524596570693	1.33909775653925e-06	3.89931119415298e-06	2.92440990382728e-07	0.000446049163756028	2242	0.125274015274209	0.302643134912582	0.684957223096159	0.00300213040478132	0.00874188656989782	0.000655625016579298
2.78054294459774e-05	0.000190141428753308	5.65127722329003e-07	4.9750963133368e-06	8.83435171745512e-07	0.000224370517406697	4457	0.0651028050568547	0.123926395354239	0.847443910862207	0.00251872540501676	0.0221735741880868	0.00393739419045055
6.18553727740491e-08	1.18015905582698e-05	4.31173240587463e-08	1.06007534142084e-05	1.88395976486537e-07	2.26957126457975e-05	44061	0.00678566376078482	0.00272542104050224	0.5199920682136	0.00189980040422878	0.467081760315259	0.00830095002641047
9.34655177799968e-06	0.000109276119858903	4.14312288091966e-07	6.23590268409056e-06	5.01742566062763e-07	0.000125774629175148	7951	0.037031677032847	0.0743119008920636	0.868824822426868	0.00329408475150432	0.0495799727257133	0.00398921920385118
5.27768761719981e-06	5.18132703609502e-05	1.8775980795517e-07	2.37117765912259e-06	1.39674341230067e-06	6.10466388575285e-05	16381	0.0181478584826075	0.0864533693577619	0.848748945570497	0.00307567806301944	0.0388420673684669	0.0228799396402546
5.04633270720025e-05	0.000331058627896492	1.31048389591556e-06	1.10776277989976e-05	2.54043740425851e-07	0.000394164110403834	2537	0.111546123202424	0.128026184373563	0.839900486011555	0.0033247164349208	0.0281041005677768	0.000644512612184744
1.98229148018448e-05	0.000174048650059748	4.95500598129098e-07	5.60215285856849e-06	4.28224881740737e-07	0.000200397443200032	4990	0.0583534222265476	0.0989180025718095	0.868517318786436	0.00247258942138549	0.0279552112497591	0.0021368779706101
3.48882904322544e-05	0.000224420983949772	1.12711401527168e-06	9.33511219200236e-06	4.70796535017206e-06	0.000274479465939472	3643	0.0790551662200636	0.1271071054909	0.817623945680733	0.00410636916467999	0.0340102388353558	0.0171523408283309
1.07595020515651e-06	5.06524542280683e-05	2.04922885858719e-07	1.24330732840993e-05	5.93476036181931e-07	6.49598766393648e-05	15394	0.0192999209587128	0.0165633043167526	0.779749852501623	0.0031546070660876	0.191396196041497	0.00913604007404
1.52065015758596e-07	8.20825881948162e-06	3.77661812608923e-08	2.62216735064052e-06	6.46340918342597e-07	1.16665982854842e-05	85715	0.00349388204213774	0.0130342206046297	0.70356916546055	0.00323712022448579	0.22475851884804	0.0554009748622943
3.29954889098108e-09	1.41088034284888e-06	5.90030403565928e-09	3.24574695009051e-06	4.81004672357162e-06	9.47587386943766e-06	105531	0.00283873876930996	0.000348205235363363	0.14889184494101	0.000622665953236188	0.342527453912082	0.507609829958308
5.43546438694683e-06	5.13416488663861e-05	2.48035945545032e-07	3.01370914171916e-06	9.57729372190887e-07	6.0996587712788e-05	16394	0.0181331146251021	0.0891109583464008	0.841713459581318	0.00406639051208812	0.0494078317283859	0.0157013598318074
1.71320335526026e-05	8.67624439114388e-05	3.47764448914142e-07	2.26538665931518e-06	5.90379076441315e-07	0.000107098007648712	9337	0.0316204030014878	0.159965940811866	0.810121923052246	0.00324716076936585	0.0211524631414787	0.00551251222504338
3.36146979297726e-05	0.000123978270801109	5.58293926423276e-07	2.64862873191949e-06	1.01609034570488e-07	0.000160901500423795	6215	0.0471276540047247	0.208914757421376	0.770522776198889	0.00346978695010797	0.0164611810638392	0.000631498365788149
1.80442251100537e-05	0.000126400601620063	4.90532171762325e-07	4.42186661765655e-06	1.96520392604073e-06	0.000151322429445576	6608	0.0443849973649164	0.119243559439041	0.835306451814028	0.00324163558277226	0.0292214884062966	0.0129868647578615
5.75503181159182e-06	8.77910100579243e-05	2.42179398303317e-07	4.75625026143697e-06	1.74417106420088e-07	9.87188886356765e-05	10130	0.0291828393759859	0.0582971697830883	0.889303063184983	0.00245322249521147	0.0481797387224443	0.00176680581427306
1.75133544294053e-07	1.12801594490183e-05	4.08970288485869e-08	3.38919359833579e-06	3.35945557761667e-07	1.52213291782584e-05	65697	0.0045560232016989	0.0115057983598573	0.741075849350297	0.00268682375695565	0.222660817504479	0.0220707110284114
1.67427394168747e-05	0.000235550778361288	6.48078570463117e-07	1.17618280968197e-05	4.36052776855375e-06	0.000269063952213999	3717	0.077557325926483	0.0622258733624725	0.875445322285103	0.00240864138480977	0.0437138754561406	0.0162062875114747
1.16351664593012e-05	0.000161570152526849	6.48427245461307e-07	1.16029347878947e-05	7.4007773550307e-07	0.000186196758755009	5371	0.0543324782759625	0.0624885553169609	0.867738802797513	0.00348248406576445	0.0623154498793471	0.00397470794041499
6.6726215917342e-07	1.15046702793435e-05	5.98343511918284e-08	1.32665556502205e-06	2.6874673607252e-07	1.38271690908033e-05	72321	0.00413958759413968	0.0482573225792998	0.832033672532106	0.00432730306535595	0.095945566030897	0.0194361357923414
2.03509373472663e-07	1.21688362795473e-05	4.39513395868712e-08	3.38139206032897e-06	7.77713395459703e-07	1.65754024483955e-05	60330	0.00496031873115466	0.0122777938035745	0.73415027583389	0.00265160014809328	0.204000600942048	0.0469197292723946
2.36474484638877e-05	0.000124416912942333	5.52782822688038e-07	3.7417695565378e-06	1.07731899725213e-06	0.000153436232782699	6517	0.0449908922135465	0.154119063242239	0.810870487927948	0.00360268766159624	0.0243864795731593	0.00702128159505757
1.20304477255468e-06	1.28967155424777e-05	6.06426470351954e-08	8.35948417931372e-07	4.10397946132364e-07	1.54067493261313e-05	64907	0.00461139512038944	0.0780855680253199	0.837082194918538	0.00393610915265167	0.0542585850029716	0.0266375429005189
3.14436278435048e-05	0.000133388458461622	4.35486423349614e-07	2.37656217181019e-06	1.49330471432594e-07	0.000167793465371719	5960	0.049096090694022	0.187394829553383	0.794956216954704	0.00259537177079491	0.0141636157674275	0.000889965953690609
4.30618485105764e-05	0.000212917208618575	8.41017822679526e-07	5.35208656978582e-06	4.21298129675649e-08	0.000262214291334584	3814	0.0756593464901378	0.164223880748093	0.811996964524308	0.00320736836424522	0.0204111169629446	0.000160669400409635
2.220611169715e-10	5.77044177071424e-07	2.13998558528778e-09	7.16047125235302e-06	2.8663022766441e-06	1.06061797527708e-05	94285	0.00317681401349668	2.09369558264829e-05	0.0544064112170714	0.000201767802844254	0.675122562436526	0.270248321587732
2.44941506380559e-06	1.59260628464274e-05	7.02607212610577e-08	5.87418722451143e-07	2.12050239180621e-07	1.92452075931259e-05	51961	0.00575698253457024	0.127274026635103	0.82753395978519	0.00365081649138219	0.0305228571637212	0.0110183399246035
4.77551360345409e-05	0.000229178824251137	8.82534123174715e-07	5.45137020582265e-06	1.62881000175493e-07	0.00028343074561485	3528	0.0815256272464673	0.168489610860477	0.808588439316898	0.00311375578277586	0.0192335175000049	0.000574676539844515
1.29458618268984e-07	1.24712972404888e-05	4.63389082103335e-08	5.74633463264369e-06	1.85731076142236e-06	2.02507401610341e-05	49381	0.00605686634329683	0.00639278452241879	0.615844020579834	0.00228825750771804	0.283759239758585	0.0917156976314446
1.69113766322929e-06	1.72974783112822e-05	8.0738594220766e-08	1.06195391598464e-06	2.89528547914004e-07	2.04208370326309e-05	48970	0.00610758606593587	0.0828143165986281	0.847050406584323	0.0039537357891722	0.0520034469834769	0.0141780940443998
2.78657388075427e-06	8.80900572127262e-05	2.71426063775189e-07	1.1062748942683e-05	6.94721209792197e-06	0.000109158018197861	9161	0.0322187444470783	0.0255278899961642	0.806995754109914	0.00248654261277628	0.101346187163554	0.0636436261175922
5.00693233124377e-06	6.27984420514207e-05	2.39803183100227e-07	3.87005591291279e-06	4.0212268593184e-06	7.59364603379959e-05	13169	0.0225242573140698	0.0659358140866421	0.826986690871586	0.00315794523517233	0.0509643970193901	0.052955152787209
1.36447112193685e-06	4.9632591462487e-05	2.36358404048145e-07	1.1073874279131e-05	5.47183482311473e-07	6.28544787499145e-05	15910	0.0186802565192972	0.0217084152008611	0.789642877478394	0.00376040671641823	0.176182739867937	0.00870556073638933
1.10607657585827e-05	0.000146451640582816	8.30959636810139e-07	1.41733240351308e-05	3.05318228307396e-07	0.000172822008241647	5786	0.0505297515238123	0.0640009097864265	0.847413139523533	0.0048081818124012	0.0820111059889609	0.00176666288867843
3.84937989949656e-06	6.22876727786412e-05	3.12519230979196e-07	6.50830073421485e-06	1.61116951985212e-06	7.45690421631839e-05	13410	0.0221231594368944	0.0516216889452962	0.835302036498382	0.00419100503256152	0.0872788565524596	0.0216064129713011
1.86841973620318e-06	3.13178920937475e-05	1.00462340237989e-07	2.16617160454999e-06	3.87315061203768e-07	3.58402608359424e-05	27902	0.0106946718939191	0.0521318676991724	0.873818754754718	0.00280305828961044	0.0604396160637771	0.010806703192722
4.43529101696295e-05	0.000246090634578949	1.40044825973581e-06	1.00040141461439e-05	2.76388591304433e-06	0.000304611893067502	3283	0.0873451314873608	0.145604656873331	0.807882555407693	0.00459748385275776	0.0328418370189078	0.00907346684731003
0.000263052057577149	0.00105013282661784	6.17879810695046e-06	3.18472299853197e-05	1.71927025206789e-06	0.00135293018253933	739	0.333792346947356	0.194431361626825	0.776191440009739	0.0045669748422298	0.0235394482260314	0.00127077529517523
8.79982551088893e-06	0.000121144410944359	6.68625676583117e-07	1.18543456680955e-05	3.61009557879228e-06	0.000146077303378719	6846	0.0428798933496207	0.0602408814193026	0.829317136490951	0.00457720440559915	0.0811511808741569	0.0247135968099902
6.84990828834978e-07	1.30702662784164e-05	3.58400127043932e-08	8.79468178558418e-07	7.02754897341165e-07	1.53733201958554e-05	65048	0.00460141242410417	0.0445571171424407	0.850191507878705	0.00233131244570419	0.0572074325750088	0.0457126299581417
7.94636985294516e-06	3.92501292398663e-05	1.51229725016644e-07	9.60589198306637e-07	2.33471312292657e-07	4.85417893284274e-05	20601	0.0144573642451022	0.163701626225211	0.808584310197242	0.0031154542737072	0.019788912019856	0.00480969728398392
2.64446551785947e-07	2.38591545326263e-05	1.14504223115051e-07	1.33110946065224e-05	9.13195272229483e-06	4.66811526363445e-05	21422	0.0139070634353745	0.00566495334521918	0.511108941942669	0.00245290051012797	0.285149227359884	0.195623976842101
0.000363868270240934	0.00109901170440141	3.46507644792301e-06	1.35008500290062e-05	5.03453092007938e-06	0.00148488043203936	673	0.359685097100765	0.24504886884474	0.740134815361541	0.00233357270602861	0.00909221358009544	0.00339052950759468
8.54069002785206e-05	0.000480826798784551	2.79656866728325e-06	2.02973159321169e-05	2.6859163087198e-06	0.000592013499971191	1689	0.162770156918871	0.144265122809998	0.812188909219045	0.00472382583745023	0.0342852248016381	0.00453691733186914
1.73438609735963e-06	7.17606884046211e-05	3.34776911573576e-07	1.78619488994691e-05	2.40369736969136e-06	9.40954976827148e-05	10628	0.027835234914721	0.0184321900629921	0.762636791045991	0.00355784197775781	0.189827880603796	0.0255452963094632
9.24240115804326e-07	3.03459147518712e-05	1.25824283452062e-07	5.3168543329702e-06	2.76933440400227e-06	3.94821678881001e-05	25328	0.0117750097151293	0.0234090518642187	0.768597986763981	0.00318686359393112	0.134664700987017	0.0701413967908521
2.58490033674482e-05	0.000313127878034784	1.32448375108059e-06	2.07071150316296e-05	4.49166034044922e-06	0.000365500140525391	2736	0.10387026735916	0.0707222802439728	0.856710691231679	0.00362375715964623	0.0566541917107446	0.0122890796539576
0.000153231502015741	0.000631658447309936	1.39590614969548e-06	7.41768328986891e-06	4.23199100736924e-06	0.00079793552977261	1253	0.212960007081925	0.192034940541384	0.791615893441844	0.00174939716006039	0.00929609349765731	0.00530367535905469
9.20945987628042e-07	1.99181233963797e-05	8.085889585994e-08	2.24942927848235e-06	2.62186366777345e-07	2.34315439251274e-05	42678	0.00700489607119981	0.0393036835545627	0.850055952779963	0.003450856508573	0.0960000453094392	0.0111894618474621
8.17885224857639e-07	3.56953837702632e-05	1.57715883327311e-07	8.86367607160749e-06	1.20353793207012e-07	4.56550147432627e-05	21903	0.0136034424881311	0.0179144663397209	0.781850229837694	0.0034545139063959	0.194144632773676	0.00263615714251352
5.28055651456939e-05	0.000156323595987094	7.94759283492344e-07	3.02638557246594e-06	2.18230763524755e-07	0.000213168536752271	4691	0.0619550200790715	0.247717444376234	0.733333344445489	0.00372831420434225	0.0141971494413502	0.00102374753258436
1.10008150417738e-05	4.99760142886465e-05	2.55711396042911e-07	1.49392631220402e-06	2.9146778391199e-08	6.27556138170585e-05	15935	0.0186511488263765	0.175296110939856	0.796359261728101	0.00407471747130617	0.0238054609195447	0.000464448941192194
2.06454430723201e-06	5.6543102193816e-05	3.48769280601462e-07	1.23000322518318e-05	3.51449803988928e-07	7.16078978374702e-05	13965	0.0212540195853604	0.0288312374693354	0.789621032056449	0.00487054209289973	0.171769212940022	0.00490797544129309
7.91566200615715e-07	1.46237053966963e-05	5.14258538870797e-08	1.22183566140947e-06	2.26049800736529e-07	1.69145829133451e-05	59121	0.0050615646818557	0.0467978551212867	0.8645619860457	0.00304032645383802	0.0722356364132086	0.0133641959659663
7.76465439826009e-05	0.000368802353946198	2.24974984898101e-06	1.37628032116566e-05	1.45087909272607e-06	0.000463912330082163	2156	0.129951212404386	0.167373313765661	0.794982866441339	0.00484951509821383	0.0296668191794323	0.00312748551535397
0.000518470661136408	0.00118708537826119	5.62770924586234e-06	1.66116612174633e-05	6.30462738851696e-06	0.00173410003724944	577	0.405884538427201	0.298985439132326	0.684554150719065	0.00324531983448243	0.00957941344826449	0.00363567686586126
1.61566050911731e-05	0.00023493811476877	8.00709815371387e-07	1.50213507555188e-05	2.20140300557744e-07	0.000267136920731391	3743	0.0770237558378584	0.0604806143865781	0.879467031833472	0.00299737607657951	0.0562309047899183	0.000824072913452114
1.00143888130658e-05	8.89285842514372e-05	2.14329928876859e-07	2.44898537302962e-06	1.51795699543413e-06	0.000103124245361844	9697	0.0304651600136988	0.0971099354756705	0.862344097058877	0.00207836603433863	0.0237479107307558	0.0147196907003577
1.41001285405467e-06	2.62371543928207e-05	1.50464714916773e-07	3.60149801939372e-06	2.68866815928276e-06	3.40877981404686e-05	29336	0.0101744007471928	0.0413641517191666	0.769693433547774	0.00441403443826848	0.105653583272017	0.078874797022774
6.8913293487444e-06	0.000118686687128216	5.75422548745444e-07	1.27677955539278e-05	2.07999274789123e-06	0.000141001227327525	7092	0.0414210491140644	0.0488742508087314	0.841742227197246	0.00408097546136122	0.0905509533209245	0.0147515932117365
3.0500379094676e-05	0.00015879319708672	9.55564779979087e-07	6.40158742006004e-06	5.82000990883771e-07	0.000197232729372319	5070	0.057458807167049	0.154641570857644	0.805105712383891	0.0048448590810466	0.0324570239454309	0.00295083373198735
5.90566649624809e-05	0.000240818459404949	1.31738417421194e-06	6.91356162571481e-06	2.66126352991715e-07	0.000308372196520348	3243	0.088374424056294	0.191510991032501	0.780934410178118	0.00427205885964176	0.0224195362089287	0.00086300372081098
1.18294728460727e-06	2.11904876407563e-05	8.49086541309918e-08	1.95630259597169e-06	3.7509656988288e-07	2.47897427453491e-05	40339	0.00740942883735185	0.0477192239047823	0.854808694807126	0.00342515269332199	0.0789158086902181	0.0151311199045522
9.23108566748037e-07	1.24468648040018e-05	3.16220145093918e-08	5.48294342714978e-07	2.76279898669205e-07	1.42261696266435e-05	70293	0.00425878678333569	0.0648880612964993	0.874927343808045	0.00222280595123571	0.0385412487763471	0.0194205401678731
9.409674453448e-05	0.000346050925071209	1.6881867179906e-06	7.99245847275948e-06	1.12436810044143e-06	0.00045095268289688	2218	0.126560416493047	0.208662123773188	0.767377461529241	0.00374360056391246	0.0177234968897771	0.00249331724388153
5.59050976653409e-07	8.48258862124941e-06	3.42616943960255e-08	6.68475917265695e-07	4.17932598519749e-08	9.78617046941651e-06	102185	0.002931560067579	0.0571266337941425	0.866793466122318	0.00350103183907324	0.0683082232579944	0.00427064498647209
6.8660255309945e-07	1.54726067284289e-05	7.5979592604469e-08	2.20216492445229e-06	1.19097890548564e-06	1.96283327040708e-05	50947	0.00587125402839883	0.0349801770456567	0.788279216666223	0.00387091424167226	0.112193172881952	0.0606765191644952
2.41539580665853e-05	5.84341336649577e-05	1.70101319595829e-07	5.29165530036384e-07	4.28459239799837e-07	8.3715817820975e-05	11945	0.0248030190590941	0.288523228886543	0.69800588689127	0.00203188983902167	0.00632097426519796	0.00511802011796731
3.77705940067076e-07	8.72758121137197e-06	3.67193802501971e-08	1.09110584272107e-06	7.25190208978783e-09	1.02403642765001e-05	97653	0.00306741086551077	0.0368840336016021	0.852272534034779	0.00358574941854968	0.106549514573908	0.000708168371161337
2.1048899376396e-05	0.000246292763615466	1.05548364944238e-06	1.59246102790742e-05	4.07417039663039e-06	0.000288395927317009	3467	0.0828931171466244	0.0729861186744802	0.854009159930811	0.0036598424230942	0.055217875048456	0.0141270039231587
8.32076679891072e-06	0.000131871021552013	5.1834354901299e-07	1.05840936759408e-05	1.42912850901897e-07	0.00015143713842678	6603	0.0444178870648477	0.0549453514861141	0.870797103814619	0.0034228297919378	0.0698910041875773	0.000943710719751851
1.4499693716012e-06	4.59083883675321e-05	2.01275949191778e-07	8.20537915827131e-06	4.34868505744196e-07	5.61998813523406e-05	17794	0.0167190964754276	0.0258002212230793	0.816876962421205	0.00358143014448544	0.146003496107551	0.00773789010367874
1.12854145883771e-05	6.74061323657131e-05	2.98318672816376e-07	2.29182079391043e-06	4.83348735000968e-08	8.13300212943171e-05	12296	0.0241047250945695	0.138760747984283	0.828797672655018	0.00366800190223509	0.0281792720257233	0.000594305432740297
6.53338370714277e-08	7.20244165592618e-06	2.66927977861045e-08	3.78637231779064e-06	2.51788042129379e-06	1.35987210298681e-05	73536	0.00407133360528888	0.00480441042418099	0.529641106697224	0.00196289031354321	0.278435913897658	0.185155678667394
2.55351180982732e-05	0.000181449451967917	7.66829840556747e-07	7.01484866050327e-06	1.91619755774012e-06	0.00021668244612499	4615	0.0629435729140468	0.11784580871652	0.837398022834071	0.00353895691261678	0.0323738668542484	0.00884334468254431
5.10576734524272e-05	0.000449268970177218	1.83272074358096e-06	2.08165373237665e-05	2.28635883266365e-05	0.000545839490023629	1832	0.151085287714499	0.0935397207157308	0.823078905774607	0.00335761845208676	0.0381367374553009	0.0418870176022749
3.18891584593922e-05	0.000294537258903258	1.21000430125551e-06	1.44082006964927e-05	2.27077662038488e-06	0.000344315398980783	2904	0.0981548130482675	0.0926161262429393	0.855428655747391	0.00351423231385317	0.0418459375884518	0.00659504810736512
1.86429419650872e-05	0.000109279225410405	7.0506193275252e-07	5.31704684785433e-06	1.54994846792847e-06	0.000135494224624027	7380	0.0398358518096518	0.137592152114366	0.806523124610185	0.00520363089060766	0.0392418707336657	0.011439221651176
6.55380553242546e-06	0.000160831121187672	8.21714135911701e-07	2.60291011407113e-05	6.33463951070464e-06	0.000200570381507425	4986	0.0584022847847621	0.0326758391900593	0.801868750405293	0.00409688673739339	0.129775398267105	0.0315831254001486
2.44357608593948e-06	2.18519741188053e-05	7.43025034443077e-08	8.54470529431941e-07	1.90293709079112e-07	2.54146169467001e-05	39347	0.00759548933979415	0.0961484523282088	0.859819141269512	0.0029236129586425	0.0336212240075838	0.00748756943605323
4.67826105766484e-05	0.000189870752552883	9.38041147113722e-07	4.89860869999503e-06	1.25633332868159e-07	0.000242615646309508	4122	0.0702072105230057	0.192826024571256	0.78259896029402	0.00386636707641291	0.0201908194071944	0.000517828651116287
9.10602184636892e-07	4.04737965502726e-05	1.02652609784402e-07	5.87680485167511e-06	8.08647697620681e-06	5.54503331725759e-05	18034	0.0164979543441389	0.0164219425301352	0.729910791055261	0.00185125325514132	0.105983219855235	0.145832793304228
1.88993128322689e-08	1.88162554646374e-06	5.97443552366032e-09	7.64908501375083e-07	2.92000679495805e-07	2.96340847569056e-06	337449	0.000888628795366442	0.00637755914761795	0.634953150029466	0.00201606885202288	0.258117808479588	0.0985354134913045
8.90968791748189e-05	0.000504199864925243	2.10835547212744e-06	1.53838928044285e-05	1.94509616736054e-06	0.000612734088543978	1632	0.167961500702958	0.145408719443922	0.822868964453011	0.003440897954833	0.0251069641661112	0.00317445398212236
0.000264462438299624	0.00078729990930501	4.11160397151214e-06	1.57741759841183e-05	2.59163358871805e-06	0.00107423976114898	931	0.275624338053144	0.246185672755923	0.73289030789824	0.00382745465231567	0.0146840366132479	0.00241252808027334
4.50195461735079e-05	0.000184665004074569	9.04393102807429e-07	4.77323000643171e-06	5.23139518213447e-07	0.000235885312875529	4239	0.068327519152913	0.190853536511888	0.782859270988236	0.00383403736240524	0.0202353845105669	0.00221777062690416
3.77898571379727e-06	5.07576567126723e-05	2.56288595048306e-07	4.42888365394208e-06	1.37228652957406e-06	6.05941012050341e-05	16503	0.0180145438061166	0.0623655708830502	0.837666632613662	0.00422959644505816	0.0730910033462817	0.0226471967119475
1.05808781294528e-05	9.16947580793925e-05	3.07310539122737e-07	3.42679677261907e-06	6.6895742907909e-07	0.000106678700949666	9374	0.0314985679002991	0.0991845423243875	0.85954138232951	0.00288071129838499	0.0321225956269933	0.00627076842072459
3.46047147231289e-06	3.69735527145576e-05	1.88934387163522e-07	2.59646027447337e-06	4.06774596270678e-07	4.36261934447781e-05	22922	0.0130028662238935	0.0793209583296132	0.847508109121614	0.00433075572826849	0.0595160858524125	0.00932409096809172
1.87535575678346e-05	9.30961926359015e-05	4.00693909187009e-07	2.5586131542335e-06	1.00104954140064e-07	0.000114909162221297	8703	0.0338872464073122	0.163203326917642	0.810172059705849	0.00348704926083559	0.0222663981250339	0.000871165990639442
2.78520321910585e-05	0.000341436470971369	1.22857656300531e-06	1.9445732108229e-05	3.70120487480267e-06	0.000393664016708464	2540	0.111412767613768	0.0707507697145835	0.867329642740059	0.00312087595223404	0.0493967730930052	0.00940193850011867
3.14672568143656e-07	2.74318039277237e-05	7.27261222601879e-08	8.17089381623967e-06	2.53603524567716e-06	3.85261316800443e-05	25956	0.0114915243449226	0.00816776962600294	0.712031100229373	0.00188770891570872	0.212087055199264	0.0658263660296517
1.44690627633567e-05	0.00020154798976225	9.32883466333231e-07	1.67543828853849e-05	9.36884045974573e-06	0.00024307315933707	4114	0.0703348504541228	0.059525546970377	0.82916596102971	0.00383787115318478	0.0689273259584844	0.0385432948882436
3.03543405917337e-05	0.000182053192473041	8.82411072113435e-07	6.81184565240708e-06	1.41176946705411e-06	0.000221513559256349	4514	0.0643009940892981	0.137031523910488	0.821860264826306	0.00398355330967463	0.0307513710459774	0.00637328690755371
1.89286193631946e-05	0.000112759434301836	3.76642197845077e-07	2.88667223250059e-06	1.83134405927183e-06	0.000136782712154648	7311	0.0402069784605338	0.138384588702948	0.824369048731457	0.00275358041898775	0.021104072196177	0.0133887099504306
1.50337635764027e-05	0.000127257768010462	3.16271968984489e-07	3.44578750635467e-06	1.1625882007856e-06	0.00014721617926299	6793	0.0432068977402952	0.102120321636293	0.864427868238087	0.00214835061314487	0.0234063098472285	0.00789714966524659
4.11255043352416e-06	8.68356678794377e-05	3.17313735206699e-07	8.63007342361469e-06	1.93256831055917e-06	0.000101828173782342	9820	0.0300880721005243	0.0403871569209788	0.852766622968697	0.00311616837875299	0.0847513325934869	0.0189787191380848
3.4599336526607e-05	0.000184383800377912	6.37192720541088e-07	4.37014175318929e-06	7.1572946926356e-07	0.000224706200847513	4450	0.0651969703112071	0.153975886718348	0.820555016650547	0.00283567039155047	0.0194482472522193	0.00318517898733581
3.22778838747647e-05	0.00019627076556453	9.42116488093871e-07	7.37420316965146e-06	3.02358358878498e-07	0.000237167327455919	4216	0.0686858603072023	0.136097514868544	0.827562412031692	0.00397237047024944	0.0310928290534541	0.00127487357606075
1.46800335964381e-06	3.8753248839097e-05	1.07705473859488e-07	3.65937068664846e-06	3.34226967663822e-07	4.43225553269126e-05	22562	0.0132090459079492	0.0331209098576599	0.874345997275254	0.00243003755232698	0.0825622678940285	0.00754078742073068
2.93625623293625e-06	2.11144832723732e-05	8.17098899642375e-08	7.55563780299859e-07	2.72518712350036e-07	2.51605318879236e-05	39745	0.00751983799598599	0.116700880808707	0.839190656478435	0.00324754223512486	0.0300297220927397	0.0108311983849927
6.29508837851547e-06	0.000115726059402332	5.62141400058544e-07	1.33149898885009e-05	1.08211258244417e-06	0.000136980391651852	7300	0.0402639039852123	0.0459561277537812	0.844836680686831	0.00410380926262263	0.0972036196417238	0.00789976265504086
5.12419314917855e-07	1.61405429949298e-05	7.68447294551203e-08	3.11365504546688e-06	4.38659744868744e-07	2.02821218296384e-05	49305	0.00606622396709999	0.0252645812515067	0.795801500972325	0.00378879143417957	0.153517224263828	0.0216279020781607
9.34129922837832e-06	0.000121998597184553	4.24608853339364e-07	7.14120723091451e-06	9.67463534495176e-08	0.000139002458850635	7194	0.0408460029992973	0.067202402789263	0.877672223882362	0.00305468591599252	0.0513746827931159	0.000696004619267033
2.1210681403039e-05	0.000109117413180666	4.2401172598893e-07	2.80610743665989e-06	2.07371216435408e-06	0.000135631925910708	7373	0.0398755211195601	0.156384134934447	0.804511271575561	0.00312619409583607	0.0206891365570321	0.0152892628371236
3.74373563503805e-05	0.000242224711196732	7.73268199873403e-07	6.44268371272472e-06	3.21251280608072e-06	0.000290090532265792	3447	0.0833593736386964	0.129054044121919	0.834996955277386	0.00266560991782009	0.0222092174549899	0.0110741732278849
1.94445003666887e-05	0.000329966917368302	1.74865312635084e-06	3.8367670377156e-05	3.36257216580004e-06	0.000392890313404298	2545	0.111206411647543	0.0494909131207815	0.839844878101524	0.00445074125447173	0.0976549155531721	0.00855855197005031
3.35847968116579e-05	0.000297483172070293	7.84090718599739e-07	8.95317663944922e-06	3.93090017620382e-07	0.00034119832625762	2931	0.0973107940763991	0.0984318920319082	0.871877583144062	0.00229804972140372	0.026240388508498	0.00115208659412819
8.40489234291626e-09	3.03897782453903e-06	1.7795640801828e-08	8.28184574860073e-06	4.2459251694539e-07	1.17716166232299e-05	84950	0.00352527734034702	0.000713996438376204	0.25816146769017	0.00151174145161255	0.703543617981704	0.0360691764381374
2.22879499795615e-06	2.69929413968362e-05	8.40884686792349e-08	1.30979218005751e-06	4.66359680740267e-09	3.06202806403365e-05	32658	0.0091441603749387	0.0727881962982446	0.881538014425578	0.00274616910494491	0.0427753159888452	0.000152304182387514
3.90565512817695e-06	6.53269087120486e-05	2.22808205348338e-07	4.79674763012619e-06	2.21934511871832e-07	7.44740541875719e-05	13427	0.0220952910005805	0.0524431652175144	0.877176748663567	0.00299175609249322	0.0644083054488346	0.00298002457759131
3.59131794095655e-06	6.61742378723574e-05	2.92581241271184e-07	6.93990150815968e-06	4.23754364710317e-07	7.74217929274551e-05	12916	0.0229597566441804	0.0463863959379195	0.854723655578	0.00377905535648516	0.0896375716158166	0.00547332151177871
4.80762790260154e-05	0.00018316289762784	7.50837640298959e-07	3.68042932806998e-06	1.42340427836443e-06	0.000237093847900589	4218	0.0686653254467606	0.202773203318938	0.772533320664813	0.00316683729648598	0.0155230907957306	0.00600354792403238
1.82637097308609e-05	0.000128026996900828	4.21496359252461e-07	3.80223862215961e-06	3.0413803516117e-06	0.000153555821964713	6512	0.0450251594861475	0.118938569030993	0.833748895110266	0.00274490640510733	0.0247612794716007	0.019806349982032
5.74235916888904e-06	6.4466345936316e-05	2.39620522056243e-07	3.46117969038086e-06	4.23394177067475e-08	7.39518447353489e-05	13522	0.0219420663026	0.0776499787049152	0.871734115180242	0.00324022372820815	0.0468031555232647	0.000572526863369905
1.67406428617558e-05	0.000225757133196811	8.58614496434338e-07	1.49326234457053e-05	5.02491527473112e-06	0.000263313929275437	3798	0.0759643083341466	0.0635767462352681	0.857368745428805	0.00326080165525992	0.0567103437588565	0.0190833629218105
5.21585348207993e-05	0.000369642774790143	6.27737963978994e-07	5.73484526363755e-06	1.20017417635417e-06	0.000429364067014913	2329	0.120882645447731	0.121478574542633	0.860907568162438	0.00146201792884823	0.0133566027159845	0.00279523665009555
2.97241643378124e-05	0.000187760319903459	7.93520462765759e-07	6.45222154742514e-06	2.52223263028988e-06	0.000227252458881752	4400	0.0659109338446138	0.130797987771296	0.826219090554077	0.00349180143823507	0.0283923068607256	0.0110988133756664
1.09716963856361e-08	3.04750729672439e-06	1.03425801978951e-08	3.69667070053274e-06	1.67532669284201e-06	8.44081896668267e-06	118472	0.00252905292055727	0.00129983789830623	0.361044030058388	0.00122530529782939	0.437951662643651	0.198479164101826
3.38516282890979e-06	4.86309136165146e-05	1.8336660742768e-07	3.389217440256e-06	7.69284288255652e-07	5.63579447813637e-05	17744	0.0167657242194371	0.0600654058987117	0.862893666636966	0.00325360706709652	0.0601373498165024	0.0136499705807235
0.00013663536216103	0.000336439078321415	1.38335440523705e-06	4.38307767154028e-06	3.39469523145085e-07	0.000479180342082367	2087	0.133929145555482	0.285143922155186	0.702113690347472	0.00288691810524911	0.00914703147565028	0.000708437916442602
2.44638370498469e-06	4.3666806161079e-05	1.55177024523976e-07	3.56398543361181e-06	1.16149691181793e-06	5.09938492360174e-05	19610	0.015182116586626	0.0479740937708382	0.856315159872983	0.00304305375743969	0.0698904963443029	0.0227771962544367
3.62978546260818e-05	0.000229847791945689	7.00870703862582e-07	5.71442081335618e-06	1.67381381966543e-06	0.000274234751908655	3647	0.078987534745633	0.132360520953129	0.838142468618453	0.00255573263047287	0.0208376975331689	0.00610358026477609
0.000132408489890518	0.000805688400485772	3.535349852657e-06	2.77949941688673e-05	2.30053648769885e-05	0.000992432599274803	1008	0.257607808864859	0.133418118255358	0.81183185747275	0.0035623072591936	0.0280069338604736	0.0231807831522252
2.72971026199118e-05	0.000104941361222077	5.91497540597236e-07	2.92483501095275e-06	9.26679911649616e-07	0.000136681476305188	7316	0.0401778243929712	0.199713255649666	0.767780419548288	0.0043275618363714	0.0213989129325911	0.00677985003308337
2.25451193320099e-05	0.000185131817594942	1.01957808540157e-06	1.0780786226252e-05	4.08141388250324e-06	0.000223558715121109	4473	0.0648750408080482	0.100846524009572	0.828112728661239	0.00456067250542765	0.0482235113062435	0.018256563517518
1.75772948594479e-05	0.000231106208946772	8.7637226376471e-07	1.48598309952217e-05	2.40008673808396e-06	0.00026681979380329	3748	0.0769359180224509	0.0658770273707899	0.866150916513909	0.00328450993561147	0.0556923861734822	0.00899516000620779
1.62070366359545e-05	0.000107329993259174	4.79504485602973e-07	4.08565522100317e-06	8.70842722271714e-07	0.000128973032324006	7754	0.037955339750474	0.125662212820113	0.832189422278134	0.00371786626213736	0.0316783683176432	0.00675213032197291
3.51134390115172e-07	9.46147073495082e-06	4.22361501976794e-08	1.46360533410057e-06	8.12259637874161e-07	1.21307062472384e-05	82435	0.00363261996130948	0.0289459148510095	0.779960419625589	0.00348175525289755	0.12065293679284	0.0669589734776633
2.7525197877238e-05	0.000269147012880031	7.52243893317952e-07	9.48214408820856e-06	4.35439735634341e-06	0.000311260996095139	3213	0.0891643775177825	0.088431246518355	0.864698809862334	0.00241676246865195	0.0304636437175388	0.0139895374331208
1.23731731020865e-05	0.000100943690767131	3.85219573399156e-07	4.04396020812596e-06	4.66868995022158e-07	0.000118212912645765	8459	0.0348444221837912	0.104668541068468	0.85391425105663	0.00325869285154575	0.0342091241778639	0.00394939084549224
1.51311543170608e-05	0.000121248934257254	4.54057125424246e-07	4.68253122845766e-06	1.37661503831108e-06	0.000142893291966508	6998	0.0419650799229112	0.105891285089906	0.848527825124731	0.00317759580716126	0.0327694265001269	0.009633867478074
5.52125319718015e-05	0.000374201522535736	1.37932891456957e-06	1.20498224904138e-05	1.24780637029806e-05	0.000455321269615501	2196	0.127704893941061	0.121260603569928	0.821840637604592	0.00302935313286453	0.0264644401536289	0.0274049655389869
3.28910925394685e-06	6.07224660894502e-05	3.90917091474645e-07	9.28931290140801e-06	1.22287366391754e-07	7.38140927026715e-05	13548	0.021901643640279	0.0445593671007462	0.822640553668318	0.00529596825160864	0.125847416953644	0.00165669402568336
6.10122953218071e-05	0.00031951656106061	1.05595805656411e-06	7.12184717273659e-06	1.54889967191683e-06	0.000390255561283635	2562	0.110503333274576	0.156339336001067	0.818736727311844	0.0027058116816858	0.0182491881712366	0.00396893683416623
1.97729508103135e-05	0.000222858214118307	1.37974536891615e-06	2.00441746391313e-05	3.4889039526781e-06	0.000267543988889346	3738	0.0771364933651106	0.0739054197868429	0.83297784055421	0.00515707855984313	0.0749191739359968	0.0130404871631076
4.98740095544856e-07	1.40394818382848e-05	8.62707370979031e-08	3.12359623134066e-06	7.59896217438046e-07	1.85079851197063e-05	54031	0.00553706057543835	0.0269472928748913	0.758563492864296	0.00466127115079894	0.168770193575249	0.0410577495347643
1.95526313064074e-05	0.000139076852091453	6.6643980729695e-07	6.10073698018238e-06	1.83590845010624e-08	0.000165415019269841	6045	0.0484172333195417	0.118203482324125	0.84077523737175	0.00402889538228563	0.0368813969076791	0.000110988014160391
4.79136147051833e-06	3.87117285169534e-05	2.57830147214628e-07	2.67914602498975e-06	9.90140824094943e-07	4.7430206983771e-05	21084	0.0141286401252424	0.101019198000923	0.816182997687511	0.00543599034477855	0.0564860706997644	0.0208757432670225
9.5170379911034e-06	4.03172092172901e-05	1.50695628115776e-07	8.20932582752459e-07	3.68893764160485e-07	5.11747691834223e-05	19541	0.0152355698265071	0.185971292943054	0.787833728624821	0.00294472511591891	0.0160417447084137	0.00720850860779233
3.62344422211537e-06	3.95334046005376e-05	1.77053770799824e-07	2.4847248457647e-06	6.09292742483278e-07	4.64279201817007e-05	21539	0.0138321438812945	0.0780445087338529	0.85150065834996	0.00381351932429678	0.0535179012120391	0.0131234123798513
1.49618848462523e-05	0.000162347306248275	9.14157721115457e-07	1.27757403324804e-05	2.10842758260107e-07	0.000191209931906383	5230	0.05575391586012	0.078248471180763	0.849052685860275	0.0047809112842686	0.0668152548620509	0.00110267681264243
3.31496238534589e-05	0.000112160839585025	3.21854035070572e-07	1.40065154437464e-06	2.29707837101583e-07	0.000147262676855031	6791	0.0432202461852351	0.225105400508863	0.761637924695876	0.00218557778484099	0.009511245987695	0.00155985102272529
6.67492471884829e-06	6.54997451631699e-05	3.10270572900365e-07	3.91701830622008e-06	3.53391238687809e-06	7.99358711480167e-05	12510	0.0236964434365793	0.0835034962775145	0.819403657237743	0.00388149360786773	0.0490020093603154	0.0442093435165593
7.26560102469183e-08	1.06253203600078e-05	3.26296000927171e-08	6.14470308633472e-06	3.30964480714712e-07	1.72062735373969e-05	58118	0.0051486266217855	0.00422264647188158	0.617525946970113	0.00189637808685295	0.357119923322128	0.0192351051490248
6.1802061711393e-06	8.86031720569232e-05	4.36042574748961e-07	8.04764759601713e-06	5.82179190923607e-07	0.000103849247589752	9629	0.0306760333786185	0.0595113235249782	0.853190313009707	0.00419880340848988	0.07749355708198	0.0056060029748454
4.1898001268019e-05	0.000311126534511157	1.69909770748468e-06	1.62594955315471e-05	5.61956505347906e-06	0.000376602694071687	2655	0.10685120478306	0.111252526674819	0.826139959720877	0.00451164512158603	0.0431741349371549	0.0149217335455634
2.4191296556332e-06	7.20414773355558e-05	3.91229380731742e-07	1.50116401648676e-05	5.19636715705027e-06	9.50598436938385e-05	10520	0.028116471794059	0.02544849183031	0.757853942697207	0.00411561144568871	0.15791778717011	0.0546641668566838
1.49417729476283e-06	5.5223858925531e-05	2.57725758223527e-07	1.22718671564182e-05	1.06220166744292e-06	7.03098308023784e-05	14223	0.0208727749374557	0.0212513282667761	0.785435810260304	0.00366557215800907	0.174539847648205	0.0151074416667063
4.89920211445298e-08	4.17243703615265e-06	1.33166105607246e-08	1.45866675065381e-06	4.58623944427496e-07	6.15203636293921e-06	162548	0.00184391448304955	0.00796354544320723	0.678220476928263	0.0021645858013691	0.237103076867529	0.0745483149596311
2.02778233682346e-05	0.000116262385071309	5.84181777801453e-07	4.30921126608106e-06	1.30536460391138e-07	0.000141564137943817	7064	0.041582936596779	0.14324124501279	0.821270038867118	0.00412662264812646	0.0304399922796215	0.000922101192343955
1.84346477588951e-05	0.000156434499908877	4.61574020738796e-07	5.04265482958719e-06	2.557039616309e-06	0.000182930416134407	5467	0.053405190641431	0.100774098416473	0.855158498048448	0.00252322183753005	0.0275659725492677	0.013978209148282
3.24228042016476e-05	0.000300175640060058	1.74633257814233e-06	2.08449048821185e-05	1.24948414051826e-06	0.000356439165862485	2806	0.101430128900727	0.09096307955719	0.842151112473052	0.00489938465072065	0.0584809607880198	0.00350546253101803
4.22241994606134e-08	3.80766558985158e-06	1.71603305648629e-08	1.99028585103256e-06	2.92840424674685e-08	5.88662001337709e-06	169877	0.00176443275693838	0.00717291066259767	0.646833935467013	0.00291514154572009	0.338103333748352	0.00497467857631745
4.01020933360576e-05	0.000195633219823536	1.03289009411302e-06	6.48464292724899e-06	7.7412262611462e-07	0.00024402696880707	4098	0.070600894211118	0.164334677974723	0.801686882314246	0.0042326882932748	0.0265734683299526	0.0031722830878035
8.90105705807263e-05	0.000349258963426799	1.21692354254578e-06	6.14762008284388e-06	2.94428284254586e-07	0.000445928505917169	2243	0.125242337809033	0.199607267531939	0.783217396493763	0.00272896557721255	0.0137861114534485	0.000660258943637202
3.01018817181596e-06	2.42017314357978e-05	6.95615257907578e-08	7.19201242638323e-07	1.5306276647363e-07	2.81537451425164e-05	35519	0.00841067314704635	0.106919635614308	0.859627424816369	0.0024707734419926	0.0255454909816677	0.00543667514566231
6.70522671115611e-07	1.82329900025301e-05	7.09191666798012e-08	2.48065685056673e-06	3.269966969137e-08	2.14877883605836e-05	46538	0.00642567227033641	0.0312048247992609	0.848527996300262	0.00330044048692757	0.115444959199112	0.00152177921443758
2.16496114834856e-05	0.000221453678768036	1.05579911621422e-06	1.39167836890223e-05	3.2516898078645e-06	0.000261327562864622	3827	0.0754133576280706	0.082844730368916	0.847417992731051	0.00404013684833223	0.0532541747088183	0.0124429653428827
1.93919533899026e-05	0.000213967091024814	9.26620576808217e-07	1.31763673316419e-05	8.23079325858847e-07	0.000248285111649026	4028	0.0717876824025888	0.0781035691633209	0.86177978858143	0.00373208272801344	0.0530695024124842	0.00331505711475099
7.84768680633853e-06	0.000153334019410828	4.50066151890155e-07	1.13402408708354e-05	1.20045630096741e-07	0.000173092058869989	5777	0.0506066832244819	0.0453382255521785	0.885852421028736	0.00260015482413438	0.0655156622716768	0.000693536323274705
5.55114731270076e-06	5.02994147774984e-05	1.43618845453914e-07	1.67391421252659e-06	1.23585927684004e-07	5.77916810758636e-05	17304	0.0171885670100136	0.0960544356793104	0.870357356649133	0.00248511278405943	0.0289646222668143	0.00213847262068344
1.73140551057684e-05	0.000260778282095391	1.48843031076799e-06	2.89370088220352e-05	3.46301182051287e-06	0.000311980788154475	3205	0.089361101254731	0.0554971836829755	0.835879297690178	0.00477090374562105	0.0927525345173088	0.0111000803639171
2.44716626751496e-08	2.06296690714244e-06	9.80209169206532e-09	1.06259295782842e-06	4.61039719944713e-07	3.62087333928279e-06	276176	0.0010856741972558	0.00675849729667618	0.569742908364496	0.00270710703567634	0.293463167104016	0.127328320199136
5.17112156894841e-06	7.17710326723308e-05	2.85403029184753e-07	5.09798163975058e-06	4.71701234420217e-07	8.27972401446347e-05	12078	0.0245342213918827	0.0624552407775333	0.866828804280882	0.00344701138209674	0.0615718788554443	0.00569706470404356
1.10936524763157e-06	3.68280625330506e-05	1.11592286897023e-07	4.7688334013501e-06	9.63338678329732e-07	4.3781192147259e-05	22841	0.0130487621451377	0.0253388542710349	0.841184552699675	0.00254886359699116	0.108924247318575	0.0220034821137241
1.28625271987315e-05	7.97978232450667e-05	6.37134235396027e-07	5.08455411453791e-06	7.77656407429434e-07	9.91596952011615e-05	10085	0.0293112263627306	0.129715275673627	0.80474050553689	0.0064253347502077	0.0512764193579162	0.00784246468135901
2.01251195141404e-05	0.000303260828247727	1.47241441686806e-06	2.86578914384397e-05	8.92459108470905e-07	0.000354408712725646	2822	0.100882416227702	0.0567850585821223	0.855681074868175	0.00415456608147182	0.0808611369005036	0.00251816356772745
2.04381804168737e-05	0.000165163713850312	1.00099155866683e-06	1.04141287845375e-05	2.1629191241405e-06	0.000199179933734531	5021	0.0580093515660729	0.102611643822083	0.829218640420095	0.00502556427195603	0.0522850298686088	0.0108591216172572
2.23144583619423e-06	4.53541649159005e-05	1.56512436162218e-07	4.09376487148062e-06	1.09773494637735e-06	5.29336230061149e-05	18892	0.0157550768011924	0.0421555470695148	0.856812028730041	0.00295676787784085	0.0773377040715258	0.0207379522510776
2.23735653611287e-06	1.75614447297915e-05	6.38185046667768e-08	6.44133201391363e-07	1.75265710034637e-07	2.06820186819972e-05	48351	0.00618546055337688	0.108178827730216	0.849116568349202	0.00308569998161389	0.0311446001135302	0.0084743038254384
3.28962504748323e-10	2.50037951645453e-07	1.05100639526841e-09	1.02728597920451e-06	1.06550435663972e-07	1.38525433541395e-06	721889	0.00041549024848786	0.000237474445189172	0.180499670893097	0.000758710056629667	0.741586546919219	0.0769175976858658
3.94314440962001e-06	5.46932456138724e-05	1.6807705753979e-07	2.99965974036329e-06	1.07589411305157e-06	6.2880020934447e-05	15903	0.0186877764782512	0.0627090187156708	0.869803234812701	0.00267298030506401	0.0477044965282448	0.0171102696383196
2.69984641069059e-05	0.000196055444290968	8.99994488628661e-07	8.41472976244534e-06	6.77846124773395e-07	0.000233046478773721	4291	0.067533535857783	0.115850126759994	0.841271858397526	0.00386186692613588	0.0361075172932164	0.002908630623128
0.000107132117173466	0.000408709945662748	2.08012845404003e-06	1.02189078437553e-05	6.32719986250764e-07	0.00052877381912026	1891	0.146725604887367	0.202604806251008	0.77293907316125	0.00393387187266725	0.019325669074836	0.00119657964023908
0.000160404697855525	0.000337469550051576	1.38295564339383e-06	3.74349257192014e-06	1.77081059065936e-07	0.000503177777181482	1987	0.140144841338947	0.318783350795065	0.670676578647592	0.00274844340531167	0.00743970171514544	0.000351925436886032
3.69774455622322e-06	7.51599987353138e-05	3.99501949027926e-07	1.045617885664e-05	4.35732730566719e-06	9.40707514028721e-05	10630	0.0278280169704561	0.0393081218240415	0.798973087962589	0.00424682425802042	0.111152283793927	0.0463196821614222
4.55731193330145e-05	0.000262563616597286	1.11940836580748e-06	8.30449103501584e-06	1.25578644460821e-06	0.000318816421775733	3137	0.0912272139224739	0.14294470491571	0.823557378678516	0.00351113772487829	0.0260478772980444	0.00393890138285153
1.54043946393521e-05	0.00013875291891108	3.72649259732593e-07	4.32100116937205e-06	2.906754087231e-07	0.00015914163938826	6284	0.0466243637469084	0.0967967572696027	0.871883181827497	0.00234162008865219	0.0271519206788491	0.00182652013539923
3.20172300096636e-07	3.05216103513201e-05	1.52200254518488e-07	1.87088322502671e-05	2.96647221411689e-06	5.26692873703192e-05	18986	0.0156770182823363	0.00607891839974018	0.579495411371751	0.00288973445659829	0.355213316609446	0.0563226191624646
4.45084810903604e-07	2.81370679112908e-05	9.14047737918836e-08	7.44254078533691e-06	2.38921053408858e-06	3.85053088154118e-05	25970	0.0114853490143386	0.0115590505464394	0.730732171144903	0.00237382263910837	0.193286095198333	0.0620488604712163
0.000121878477427877	0.000475450866280488	1.13604585359489e-06	5.70853598709057e-06	3.70139018712256e-07	0.000604544064567762	1654	0.165913414529894	0.201603960027327	0.786461887803706	0.00187917791303954	0.00944271281725686	0.000612261438670974
1.1356512717996e-06	3.66495995022156e-05	1.24393933781772e-07	5.16749815292729e-06	2.42124563175245e-06	4.54983884924767e-05	21979	0.013557090608193	0.0249602526469125	0.805514232845318	0.00273402944375361	0.113575410561667	0.0532160745023488
1.70053008122821e-06	2.47114117655028e-05	1.35552288229199e-07	2.53349121020721e-06	2.83553046199162e-07	2.93645383913666e-05	34055	0.00877080099278915	0.057911010163476	0.841539255143482	0.00461618999156657	0.0862772360471389	0.0096563086543369
0.000113821929238474	0.000790993264033144	3.0472871923529e-06	2.7378585071513e-05	1.30874349857728e-06	0.000936549809034061	1068	0.24504459201347	0.121533236289768	0.844582163599989	0.00325373745524097	0.0292334532636878	0.00139740939131373
4.39032274765998e-07	9.11924025129588e-06	3.62847120214708e-08	9.69197202451618e-07	3.87706347214304e-07	1.09514607877493e-05	91312	0.00328006502113731	0.040088923594295	0.832696242815115	0.00331323032832846	0.0884993537607147	0.0354022495015466
1.06041732231987e-05	5.4820925544966e-05	2.65282016352695e-07	1.76377811414355e-06	3.44029262297506e-07	6.77981881609584e-05	14750	0.0201346806226773	0.156407914589451	0.808589831557395	0.0039128186688838	0.0260151216719273	0.00507431351234273
6.62720147616192e-05	0.00049427034049166	2.03504085529671e-06	1.95864045686638e-05	1.24949489238408e-07	0.000582288750166478	1717	0.16032259605432	0.1138129746499	0.848840614472367	0.00349489983228233	0.0336369276635759	0.000214583381874859
7.4869517228382e-05	0.000427254393135883	1.67680714786508e-06	1.23329303642991e-05	7.27052642224319e-07	0.000516860700518654	1935	0.143669000322401	0.144854343062363	0.826633544990259	0.00324421482651411	0.0238612267327027	0.00140667038816212
1.54321632612663e-06	3.43973493685341e-05	1.28906533060656e-07	3.69699659964229e-06	1.3360517490099e-07	3.99000740022647e-05	25063	0.0118989024457725	0.0386770291714005	0.862087357697175	0.00323073418493759	0.092656384532832	0.00334849441365464
1.00137786051107e-05	0.000119952445988108	5.36024455529594e-07	8.26726298212464e-06	8.7667399212798e-07	0.000139646186023001	7161	0.0410312409675668	0.0717082140965978	0.858974021448397	0.00383844679754666	0.0592014949893651	0.00627782266809338
9.32960266823302e-05	0.000443922648997124	1.54190855346714e-06	9.45287978194378e-06	3.83847631297046e-06	0.000552051940327836	1811	0.15266683378671	0.168998639198562	0.804132032818327	0.00279304978540874	0.0171231710123692	0.00695310718533293
2.09798419992827e-06	7.61967367219729e-05	3.47546902511993e-07	1.6273984675861e-05	1.25447863086561e-06	9.61707311311399e-05	10398	0.0284403447508964	0.0218152048471736	0.792306929829513	0.00361385317990432	0.169219725008325	0.0130442871350846
2.22469207584268e-05	0.000133498234311723	7.20760533719241e-07	5.5652736092355e-06	7.54511163307521e-08	0.000162106640329436	6169	0.0474721507103116	0.137236332288525	0.823521072550922	0.0044462122727021	0.0343309416438812	0.000465441243970137
5.23191894934974e-06	0.000112948723963049	4.9009128413368e-07	1.36364013329908e-05	9.37414579351742e-06	0.00014168128132304	7058	0.0416166224395991	0.0369273830706027	0.797202869061581	0.00345911103821999	0.0962470215236064	0.0661636153059903
1.16792535702369e-05	9.06069337898145e-05	3.35217325183533e-07	3.34596480721893e-06	1.97410079644689e-06	0.000107941470288901	9264	0.0318654359481204	0.108199874793051	0.839408000903721	0.00310554714778609	0.0309979547088214	0.0182886224466212
8.24438627909341e-07	1.89198640712234e-05	6.55637197112037e-08	1.93533143534712e-06	2.85755797626787e-07	2.20309536518178e-05	45391	0.00658756512922754	0.0374218311625976	0.858785523778825	0.00297598191832217	0.0878460127479514	0.0129706503923042
9.02899866106866e-06	6.14741442117094e-05	3.07905372416427e-07	2.69646650196406e-06	3.67711054336044e-07	7.38752258014946e-05	13536	0.0219195830555518	0.122219574466411	0.832134772445808	0.00416791108353131	0.0365002810172055	0.00497746098704452
8.18065567569774e-07	1.01428624088966e-05	4.0287948348345e-08	6.42312387596867e-07	2.12586181266542e-07	1.18561144936782e-05	84345	0.00355053731621258	0.0689994658879161	0.855496327595769	0.00339807348940726	0.0541756228770696	0.0179305101498384
5.28474241140732e-07	2.34173725680961e-05	1.02834349100604e-07	5.86469787510889e-06	2.14633163200222e-06	3.20597106654485e-05	31192	0.00957196170088392	0.0164840614644187	0.730429940945584	0.00320758818361487	0.182930467972982	0.0669479414334008
1.31751141683141e-05	5.30678799218702e-05	2.55568809638857e-07	1.32379837058392e-06	8.35361867786034e-08	6.79058974571857e-05	14726	0.0201663444407632	0.194020175885621	0.781491474364642	0.00376357310938997	0.01949460091325	0.00123017572709753
5.1377850801845e-06	0.000118049972725453	4.61349943477928e-07	1.36660570267856e-05	1.43192431252512e-06	0.000138747089088426	7207	0.040772508299074	0.0370298585284921	0.850828464229743	0.00332511439705882	0.0984961711021987	0.0103203917425074
1.11923047605574e-05	6.13387608142421e-05	2.54362176776844e-07	1.79290567428664e-06	2.2893605221148e-07	7.48072694780745e-05	13368	0.0221930492515565	0.149615202354602	0.819957221299464	0.00340023340714763	0.0239669979508091	0.00306034498797714
1.67429672184503e-05	0.000131358141578945	7.94488163847796e-07	8.02233576543817e-06	2.57323804465206e-08	0.000156943665107128	6372	0.0459954084651827	0.106681382819891	0.836976385694075	0.00506225060632736	0.0511160215352574	0.000163959344449844
1.45811458142181e-06	1.95015153879461e-05	1.01629178389658e-07	1.74804233884647e-06	8.36161890260176e-08	2.28929176756301e-05	43682	0.00684442342085745	0.0636928242210908	0.851858014092535	0.00443932834729249	0.0763573417602114	0.00365249157887064
2.56426447738581e-06	7.45993418824083e-05	3.48300473403167e-07	1.30560333318254e-05	3.18673642316129e-06	9.3754676588184e-05	10666	0.0277358202171238	0.0273507900693776	0.795686621693389	0.00371501973104842	0.139257408877573	0.0339901596286123
0.00015772733328824	0.000729053487808632	3.55854713402804e-06	2.12194645455843e-05	2.02138417284843e-05	0.000931772674504969	1073	0.243960846161575	0.169276624657444	0.782437076936135	0.00381911514621162	0.0227732204712461	0.0216939627889641
5.23973289000924e-05	0.000353597178074766	1.73321769582272e-06	1.50740816099138e-05	3.89630990088387e-06	0.000426698116181479	2344	0.120178957792341	0.122797188253363	0.828682304105551	0.00406192957056685	0.035327274806863	0.00913130326365615
1.82417006302786e-05	0.00011556328363503	3.69338366238648e-07	3.01050878798145e-06	5.19535686741977e-07	0.00013770436710627	7262	0.0404723575894705	0.132470022655134	0.839212917233382	0.00268211077106668	0.0218621155686236	0.00377283377179343
6.43614572226827e-05	0.000258504947928283	1.49135953428022e-06	7.70934999997609e-06	3.63160901923419e-06	0.000335698723704456	2979	0.0958197301690261	0.191723866306223	0.77005043413828	0.00444255348314398	0.0229650858213071	0.0108180602510464
2.01348293257569e-05	9.31938240534902e-05	4.49541159468107e-07	2.67632504927908e-06	8.09388697721579e-07	0.000117263908285716	8528	0.0345695696440584	0.171705255437146	0.794735783719758	0.00383358499678172	0.0228230927009371	0.00690228314537741
2.77112914653959e-06	6.28482877421607e-05	3.17771262227654e-07	9.27921094748696e-06	1.71557184259007e-06	7.6931970941005e-05	12998	0.0228161622740758	0.0360205141327345	0.816933284997413	0.00413054882568049	0.120615796449602	0.0222998555945701
4.28422968203475e-05	0.000289428973221891	1.32521933814689e-06	1.15331453394134e-05	1.32271972658258e-06	0.000346452354446381	2886	0.0987329882910694	0.123659996159668	0.835407724921911	0.00382511280740043	0.0332892681818917	0.00381789792912865
1.83030144758269e-05	8.75755254054987e-05	3.61508940720998e-07	2.2248694119411e-06	2.98462468893133e-07	0.000108763380702881	9194	0.0321041483460375	0.168282875702687	0.80519311591405	0.00332381117968893	0.0204560523731695	0.00274414483040455
5.63274822969873e-05	0.000410535575932713	1.68741091533865e-06	1.58597042269116e-05	1.41272085393915e-06	0.00048582289422589	2058	0.135654134788023	0.115942420512602	0.845031349514437	0.00347330464536335	0.0326450326145754	0.00290789271302287
3.15741531830372e-06	2.49093389079912e-05	8.0245796122811e-08	8.14108238665148e-07	1.67735863436384e-06	3.06384668954467e-05	32639	0.0091495665128738	0.103053959229695	0.813008659767276	0.002619119174489	0.0265714417579469	0.054746820070593
6.13231196159794e-09	1.96084165584268e-06	9.14353065438864e-09	3.76138053150118e-06	2.1626260552958e-06	7.90012408525564e-06	126580	0.00236724024449853	0.000776229828217882	0.24820390599969	0.00115739076446326	0.476116639550157	0.273745833857472
2.08030762236131e-08	5.89863079612892e-06	2.75052879991132e-08	1.00440209881446e-05	1.01642977607314e-07	1.60926031261035e-05	62140	0.00481618459382127	0.00129271044967665	0.366542985613114	0.00170918823906726	0.624138985435634	0.00631613026250803
1.10816358407206e-07	1.35714036158818e-05	5.01238148387876e-08	7.90550264526983e-06	3.31136687779258e-06	2.49492133121902e-05	40081	0.00745691557671802	0.00444167745974823	0.543961184108791	0.00200903388061126	0.316863804335153	0.132724300215696
4.64312530325781e-06	0.000116224952332429	4.00046220506464e-07	1.29124820390227e-05	3.30194804882155e-06	0.000137482553944038	7274	0.0404084959195654	0.0337724690883164	0.845379642712621	0.00290979625436186	0.093920877002901	0.0240172149417999
3.91687681471759e-06	7.52359681120613e-05	3.96929155503343e-07	9.81674267814429e-06	6.08891864797096e-06	9.54554354083974e-05	10476	0.0282318166583531	0.0410335650134493	0.788178984152877	0.00415826666973041	0.102841107330811	0.0637880768331323
2.1413555353232e-06	2.76675833258578e-05	1.39567530774197e-07	2.31934597413653e-06	2.4060202179687e-06	3.46738725840604e-05	28840	0.0103484248773618	0.0617570342087369	0.797937503484297	0.00402514978492355	0.0668903067724468	0.0693900057495957
2.08061812958062e-06	3.03032395298845e-05	1.17099957569015e-07	2.19375634751229e-06	4.28825601144101e-08	3.47375965246609e-05	28787	0.0103673447025774	0.0598952817044655	0.872347040716294	0.00337098617303254	0.0631522202739302	0.00123447113227787
6.14249576006904e-07	2.7838782452168e-05	1.1163491630999e-07	6.51322801346796e-06	7.42935382991683e-07	3.58208303409445e-05	27917	0.0106889048627942	0.0171478318665549	0.777167424294664	0.00311648041788654	0.181827946238954	0.0207403171819409
7.73318952368124e-05	0.000430001643598616	1.19811757471333e-06	8.58608964925079e-06	3.20800091049606e-08	0.000517149826068498	1934	0.143743311670256	0.149534798889345	0.831483686009519	0.00231677071966111	0.0166027120506341	6.20323308408335e-05
0.000171763902905752	0.000869257909299559	2.78916719159354e-06	1.82286705229385e-05	3.46339390283586e-07	0.00106238598931013	941	0.273041012509055	0.161677492581852	0.818212888767502	0.00262538024753575	0.0171582369368176	0.000326001466292384
1.02831366526906e-06	3.16695111670697e-05	1.03168766491839e-07	4.08912720638921e-06	1.35696516760956e-06	3.82470859728293e-05	26146	0.0114087659901136	0.0268860656730704	0.828024158221299	0.00269742815348416	0.106913431504144	0.0354789164480021
8.54484933725337e-06	4.91802341543979e-05	1.87230777771592e-07	1.38589388424247e-06	5.24494317668289e-07	5.98227024713336e-05	16716	0.0177872531213084	0.142836230799636	0.822099840406985	0.0031297612785265	0.0231666880129091	0.00876747950194362
1.4004234608892e-05	0.000138584152915896	5.45800732843217e-07	6.95387163871112e-06	1.33233982253881e-06	0.000161420399718881	6195	0.0472759998020764	0.0867562875155854	0.858529362814395	0.00338123764898208	0.0430792616721401	0.00825385034889722
8.03551801468853e-06	8.32408074991351e-05	2.37727397793493e-07	3.16898017724324e-06	2.14319355079074e-06	9.68262266396511e-05	10328	0.0286314002985278	0.0829890649833288	0.859692775273836	0.00245519634549243	0.0327285311761341	0.0221344322212086
9.03709213483862e-06	0.000121144500432	3.84178029554086e-07	6.63217773812675e-06	3.07621762473136e-06	0.00014027416595925	7129	0.0412119131772354	0.0644244937978379	0.86362659584226	0.00273876538083063	0.0472801081565753	0.0219300368224966
5.8860866580637e-06	8.56736516108334e-05	3.41586907783483e-07	6.40038317050228e-06	9.25063935526666e-07	9.92267722827095e-05	10078	0.0293307613949201	0.0593195417189778	0.863412662126492	0.00344248734414396	0.0645025835594731	0.00932272525091356
6.26210174161869e-05	0.000392379019014975	8.84030613179535e-07	7.139488616249e-06	4.49493852879312e-07	0.000463473049513469	2158	0.129836492993034	0.135112532394113	0.846605901738784	0.00190740457100482	0.0154043231289148	0.000969838167183978
1.67728332678267e-06	2.01597723152514e-05	5.13995729696576e-08	7.94489042298703e-07	7.1997276861365e-07	2.3402917025916e-05	42730	0.00699636792365488	0.0716698403419226	0.861421347301566	0.00219628915971195	0.0339482912074122	0.0307642319893868
4.77814802763916e-05	0.000279472356342988	1.16065399101581e-06	8.74247513309999e-06	2.58827081391833e-06	0.000339745236557414	2943	0.0969170676956548	0.140639147028385	0.822593891749119	0.00341624801800474	0.0257324435853352	0.00761826961915607
6.91064294722512e-08	4.13717658926328e-06	2.15040046000261e-08	1.65560287821584e-06	8.58710353549007e-08	5.96926093690629e-06	167525	0.00178918112962312	0.011577049521321	0.693080204231692	0.00360245679110336	0.277354750565468	0.014385538890415
1.26422212595385e-06	2.04149497055758e-05	1.23304834712238e-07	2.56089260318115e-06	5.25927127546603e-07	2.48892963969697e-05	40178	0.00743907393581889	0.0507938073375097	0.820230085253089	0.00495413099452865	0.102891321728683	0.0211306546861901
8.40427566853456e-08	3.46709868649772e-06	1.67725106263831e-08	8.89754415543851e-07	9.37903263986351e-08	4.55145869575194e-06	219710	0.00136450892606688	0.0184650157901655	0.761755498239215	0.00368508466132792	0.195487749097733	0.0206066522115588
3.03565544492923e-07	7.09753082928001e-06	2.1792100321985e-08	6.55194237415235e-07	2.67082541851946e-07	8.3451652533621e-06	119830	0.00250042872962586	0.0363762172798942	0.850496139237094	0.00261134437250424	0.0785118349994651	0.0320044641110424
1.62525200322329e-06	2.94738827605327e-05	1.76169007062168e-07	4.10980079972334e-06	1.87397695746859e-06	3.72590815280101e-05	26839	0.0111156917340174	0.0436202916596717	0.791052316691576	0.00472821658069404	0.110303330924401	0.0502958441436567
4.59268656719803e-07	9.66521115263273e-06	3.50964420843437e-08	9.49816840146272e-07	7.47240334175146e-08	1.11841171250007e-05	89413	0.00334963132607635	0.0410643640071657	0.864190802421712	0.0031380610281602	0.084925509052751	0.00668126349021136
7.89161895536855e-06	8.11806175203943e-05	4.60739807846146e-07	6.09882816790134e-06	2.4906068908565e-07	9.5880865140596e-05	10430	0.0283558463323951	0.0823065055138643	0.846682154998854	0.00480533636373155	0.0636083973476694	0.00259760577588069
0.000251269141804466	0.000832018413801606	2.93110525228983e-06	1.25131784205101e-05	7.93006965992282e-06	0.00110666190893879	904	0.282643544521479	0.227051405469819	0.751827100111767	0.00264860047012962	0.0113071375452954	0.00716575640298956
2.22631209372766e-05	0.000277017049253538	1.14568598084063e-06	1.83919977024396e-05	1.82560064063358e-05	0.000337073860280431	2967	0.0961927901128442	0.0660481976227842	0.821828928007268	0.00339891672373368	0.0545637021130569	0.0541602555331572
1.92492243786602e-06	4.68207012372444e-05	1.43855894139599e-07	4.50391472969405e-06	1.56405316536741e-06	5.49574474643114e-05	18196	0.0163525093314197	0.0350256885405028	0.85194461164975	0.00261758689271398	0.0819527641384513	0.0284593487785815
3.08010278322304e-06	6.25477316632243e-05	2.17651642760787e-07	5.68987692488783e-06	7.69342016188853e-07	7.23047050302848e-05	13830	0.0214586120938397	0.0425989260578954	0.865057559352828	0.00301020027216242	0.0786930383369191	0.0106402759801954
1.81217386099866e-06	3.03747880022144e-05	1.40016406235767e-07	3.0189547182835e-06	2.51164089310471e-07	3.55970970770428e-05	28092	0.0106224977227717	0.0509079113130089	0.853293962046237	0.00393336585656774	0.0848090143909652	0.00705574639322069
0.000119087301442057	0.000527615265213776	2.0597202365512e-06	1.17603290700145e-05	2.41279892192162e-06	0.00066293541488432	1508	0.180406321961816	0.179636354866992	0.795877325856612	0.00310696968408396	0.0177397809891733	0.00363956860313858
9.66150342321968e-06	0.000110005093193826	4.16244058315159e-07	6.10101774524295e-06	5.54317495366339e-06	0.000131727033374267	7591	0.0387499566286893	0.0733448797542501	0.835098843236497	0.00315989852388548	0.0463156087931364	0.0420807696922314
8.55212162337845e-07	2.20193602636029e-05	9.8219069745477e-08	3.25323875424432e-06	9.44358804983145e-07	2.71703890549137e-05	36805	0.00811809627949722	0.0314758894548542	0.8104175549014	0.00361493056087521	0.119734713686626	0.0347569113962451
2.3223274629314e-05	0.000221814025484986	1.13327489141655e-06	1.39463974947051e-05	1.27106654098699e-06	0.000261388039041409	3826	0.0754301365007118	0.0888459728856798	0.848600518594681	0.00433560347892208	0.053355147947285	0.00486275709343237
9.73434003562415e-07	5.04369872862468e-05	1.48451448688134e-07	9.91534198905773e-06	8.5373630762e-07	6.23279510351751e-05	16044	0.0185252269594482	0.015617936854896	0.809219402347792	0.00238177970272687	0.159083393956942	0.0136974871376437
7.05640206223314e-05	0.000319094980501245	8.64279536908013e-07	5.0322413411739e-06	1.02908970733859e-07	0.000395658430972392	2527	0.111944481691417	0.178345803093111	0.806491042581905	0.00218440824016794	0.0127186506017485	0.000260095483068425
7.72896614666679e-07	3.4438561024326e-05	1.24714532498962e-07	7.15567026604796e-06	2.69975891755889e-07	4.27618183292955e-05	23385	0.012746881249815	0.0180744562524176	0.805357731963719	0.00291649273514458	0.167337838885717	0.00631348016300168
1.88751420654296e-05	0.000164919402084188	7.76066412926767e-07	8.73068194947351e-06	6.52823667307532e-07	0.000193954116179326	5156	0.056531101153334	0.0973175637477991	0.850301119320961	0.00400128869762801	0.0450141617072015	0.00336586652641053
3.22580045461234e-07	2.26070435705261e-05	7.83054641291888e-08	7.06690076133834e-06	1.73494004681312e-06	3.1809769888268e-05	31437	0.00949769203858797	0.0101409110029497	0.710694973586212	0.00246167967904946	0.22216132924447	0.0545411064873183
0.000264063788121802	0.000410439702191511	1.19309900056157e-06	2.38582033760202e-06	1.35418877696743e-06	0.000679436598428444	1472	0.18445628729637	0.388651109952848	0.604088303663461	0.00175601226563485	0.00351146868320088	0.00199310543485544
0.000143977747363901	0.000704793737542052	3.13437384177772e-06	1.97953284230576e-05	4.1816912801987e-06	0.000875882878450986	1142	0.23116585304435	0.16438013678099	0.804666645372143	0.00357853078178776	0.0226004285619396	0.00477425850313925
0.000100514543733216	0.000548606428238241	3.17197345329778e-06	2.2325680464163e-05	9.58506611556308e-06	0.00068420369200448	1462	0.185622580283503	0.146907339010029	0.801817404157837	0.00463600750823924	0.0326301666083625	0.0140090827155319
5.72751449062237e-05	0.000261788847461191	8.74550586161996e-07	5.14556013384433e-06	1.86937081996811e-06	0.00032695347390739	3059	0.0934436426543869	0.175178272987083	0.800691438853908	0.00267484720596581	0.0157378971152997	0.00571754383774377
1.11335747102935e-05	0.000136242687989398	4.75394442435614e-07	7.49203796716921e-06	3.08377246831457e-06	0.000158427467577611	6312	0.0464200472165186	0.0702755329017638	0.859968855606778	0.00300070719872314	0.0472900190965876	0.0194648851961475
7.85617099510674e-06	0.000118093487827453	3.5550690040046e-07	6.88299544165274e-06	1.74771614736039e-06	0.000134935877311974	7411	0.0396749850641102	0.0582215134448132	0.875182273091237	0.00263463585432155	0.0510093800015777	0.0129521976080508
1.03096709731196e-05	0.000107545356195566	4.78033062952332e-07	6.41851233003631e-06	1.98509524772849e-07	0.000124950082086447	8003	0.0367934138777803	0.0825103177282174	0.860706566972564	0.00382579230817634	0.0513686123518962	0.00158871063914555
2.20789085992253e-06	4.64900918668864e-05	1.40277032280382e-07	3.80134727804267e-06	6.21430162455058e-07	5.32610371995871e-05	18775	0.0158517539137281	0.041454146896329	0.872872446938507	0.00263376456141319	0.071372009970398	0.0116676316333523
6.1804469402661e-06	5.62392587928977e-05	2.35235943913503e-07	2.75352454099708e-06	1.01743894511255e-06	6.64259051631869e-05	15054	0.0197311747342566	0.0930427206837866	0.846646480085383	0.00354132839192187	0.0414525708642217	0.0153168999746866
3.86989784911046e-06	3.03033371187411e-05	1.1603845786209e-07	1.16852988287422e-06	5.68413477098473e-08	3.55146446562977e-05	28157	0.0105980235788717	0.108966255654883	0.853263137277864	0.0032673410922475	0.0329027614997411	0.00160050447526491
4.30489114573142e-06	5.72359775172196e-05	2.61678663575501e-07	4.47659876101314e-06	5.29666764741798e-06	7.15758137349576e-05	13971	0.0212445982096291	0.0601444946427331	0.799655282008558	0.0036559649121767	0.062543456056117	0.0740008023804149
3.34927890514361e-06	2.89184242444289e-05	9.76764154436653e-08	1.08458946467259e-06	4.38998668689897e-07	3.38889676983787e-05	29508	0.0101153547408543	0.0988309509735773	0.853328567037244	0.00288224817920135	0.0320042048588123	0.0129540289511651
3.42219751310974e-06	3.04873699100973e-05	1.25295394056974e-07	1.43552796377217e-06	1.32246301221661e-07	3.56026370822578e-05	28088	0.0106241421269094	0.0961220233547011	0.856323362779504	0.00351927284957815	0.0403208324275381	0.00371450858867879
3.83861634385962e-05	0.000128892922376872	9.74553449693291e-07	4.20911213842347e-06	5.27376183939328e-07	0.000172990127587525	5781	0.0505776458923728	0.221898000619571	0.745088313271859	0.00563357842024952	0.0243315164693076	0.00304859121901335
2.30073120973128e-06	3.75804333249411e-05	1.89765367403811e-07	3.98769764309286e-06	1.30700273021238e-06	4.53656302753814e-05	22043	0.0135178005201815	0.0507152925191434	0.828389974895486	0.0041830206315196	0.0879012948544189	0.0288104170994324
9.41505647376187e-07	4.82402004137879e-05	2.44636823672439e-07	1.61556086327945e-05	9.28019869299544e-06	7.48621502106265e-05	13358	0.0222091491523631	0.0125765242479309	0.644387053779018	0.00326783057905961	0.215804763653466	0.123963827740525
3.82314056553973e-06	5.83239369999897e-05	2.74178862056397e-07	5.3825661222437e-06	6.53189750154724e-07	6.84570122999842e-05	14608	0.0203283423550265	0.0558473184425055	0.851979001718764	0.00400512457153291	0.0786269505694588	0.00954160469773926
8.48438099167276e-06	9.862516181191e-05	5.62788092675857e-07	8.42076916859276e-06	1.5098613697802e-06	0.000117602961434632	8503	0.0346677758503255	0.0721442801114215	0.838628216575395	0.00478549252340619	0.0716033768696663	0.0128386339201113
3.24089675811158e-06	7.38766537752614e-05	3.03907757558305e-07	8.9218885982163e-06	3.46713457957035e-06	8.9810481468718e-05	11135	0.0265845936997641	0.0360859523867536	0.822583874032493	0.0033838785026908	0.0993412845840705	0.0386050104939923
5.47884525022348e-07	2.27543898209376e-05	5.44731011616722e-08	2.91146988745225e-06	2.30097981010043e-08	2.62912271326749e-05	38036	0.00785644734185675	0.0208390624848939	0.865474620340499	0.00207191170221084	0.110739216270124	0.000875189202272252
1.54114406957385e-06	2.20231610221029e-05	1.1586297876676e-07	2.12941943207589e-06	9.00912028926453e-07	2.67104995314459e-05	37438	0.00798123632277892	0.0576980624326955	0.824513259146478	0.0043377316335981	0.0797221867591416	0.0337287600280864
1.00868964004645e-05	0.000100091412062393	3.95021558669355e-07	5.04468233862835e-06	5.3738167167566e-07	0.00011615539403183	8609	0.0342484207481769	0.0868396727034503	0.861702660446094	0.00340080253665281	0.0434304612426861	0.00462640307111695
7.0829778989627e-07	1.54300917334484e-05	8.37898929940549e-08	2.347651682457e-06	1.88898635858708e-06	2.04588174573828e-05	48879	0.00611891076968563	0.0346206613051662	0.754202522486473	0.00409553940097444	0.114750116293248	0.0923311605141392
2.75805740677203e-05	0.000197215472958396	7.86616809303254e-07	7.24195852057956e-06	1.74096431497157e-06	0.000234565586670971	4263	0.0679584935254965	0.117581502296021	0.840768996668867	0.00335350475091921	0.0308739172841154	0.00742207900007792
3.04116187618402e-05	0.000155479331972579	4.68507986210804e-07	3.08204347984263e-06	1.55245501335341e-06	0.000190993957213826	5236	0.0556927222061411	0.159228172479787	0.814053670810711	0.00245299900083377	0.0161368638296349	0.00812829387903289
2.12344112605114e-08	2.38845105890935e-06	1.40914493942394e-08	2.03841141783464e-06	2.26902379218218e-07	4.68909071661695e-06	213261	0.00140574153156603	0.00452847098591247	0.509363371974289	0.00300515606241159	0.434713581166392	0.0483894198109951
1.14543567911642e-06	3.54578489009461e-05	1.31892734187005e-07	5.25510658023097e-06	6.12064637624572e-08	4.20514903582429e-05	23780	0.0125364678568918	0.0272388842668424	0.843200766462148	0.00313645801999861	0.124968378896014	0.00145551235499694
1.347844258107e-05	0.000100830958860788	4.30464200751556e-07	4.14344712961243e-06	9.69764527444144e-07	0.000119853077299666	8344	0.0353192660922359	0.112458043504133	0.841288026411558	0.00359159906820979	0.0345710533510347	0.00809127766506542
8.70240594061311e-07	3.57098451379101e-05	1.37749684408048e-07	7.27810419234677e-06	2.04202305723581e-06	4.6037962665962e-05	21721	0.0137167627277724	0.0189026738732016	0.775660847483853	0.00299208905935999	0.158089189244854	0.0443552003387319
3.82598478545463e-05	0.000232671733886191	1.02358138193869e-06	8.01454649755803e-06	7.18956645971751e-06	0.000287159276079952	3482	0.082552713637602	0.133235632770901	0.810253240161429	0.00356450746049973	0.0279097600710158	0.0250368595361543
2.34419121510367e-05	0.000181713572187645	7.02010184543757e-07	7.00635998258866e-06	1.29902584957965e-07	0.000212993757090773	4695	0.0619058229510837	0.110059151363044	0.853140367443745	0.00329591906416571	0.0328946729626574	0.000609889166388119
2.76617817780338e-05	0.000328546999849679	1.52037167251911e-06	2.33081897994245e-05	1.15409081512996e-05	0.000392578251250956	2547	0.111123167405797	0.070461829431175	0.836895571272121	0.00387278629846261	0.0593720862659933	0.0293977267322485
1.31845258506943e-05	7.64505125793823e-05	3.17715743003419e-07	2.36968455638062e-06	5.31409083299706e-07	9.28538478127604e-05	10770	0.027473007119547	0.14199224007691	0.823342428776292	0.00342167557389859	0.0255205854383017	0.00572307013459788
7.83090971770226e-07	2.41241141339967e-05	1.00383174133413e-07	3.97892374166235e-06	3.50399303718735e-07	2.93369113252814e-05	34087	0.00876258529120899	0.0266930271931997	0.822312678608653	0.00342173629051761	0.135628583989122	0.0119439739185077
2.0748675144084e-05	0.000127015082821666	5.18371440797315e-07	4.08306244258619e-06	8.58776231284034e-07	0.000153223968080417	6526	0.0449300665332837	0.135414030872731	0.828950486094994	0.00338309630857005	0.0266476746016867	0.00560471212201813
2.7821723776281e-06	2.5922426289578e-05	9.63506633965672e-08	1.15450282736246e-06	6.98975602793599e-07	3.06544277607587e-05	32622	0.0091543110960095	0.0907592338484166	0.845633997538253	0.0031431238628407	0.0376618619787239	0.0228017827717655
1.1078180398166e-05	0.000142866302005524	5.96588696110363e-07	9.91012954259215e-06	1.39656679313823e-06	0.000165847767435531	6030	0.0485407844723802	0.0667972838553428	0.861430359989982	0.00359720667534625	0.0597543741217045	0.00842077535762492
2.55738053202921e-06	2.82521616344471e-05	9.5318704459791e-08	1.35429630208263e-06	9.33223464798946e-08	3.23524795194986e-05	30910	0.00965895062678734	0.0790474353128912	0.873261093246955	0.00294625654278965	0.0418606648453761	0.00288455005198751
1.00416252295807e-05	5.38302778833629e-05	2.09125798591032e-07	1.44178110145069e-06	2.17409418579603e-07	6.57402194315649e-05	15211	0.019529493759843	0.152747059812204	0.818833255331614	0.00318109371096229	0.021931492074674	0.00330709907054576
8.34698701904902e-07	1.58028364404337e-05	6.04490711962283e-08	1.47186655882925e-06	1.0589768408114e-07	1.82757484564452e-05	54717	0.00546777166097878	0.0456724770476108	0.864688878712411	0.00330761124997374	0.0805365953868871	0.00579443760311737
4.11671030274001e-06	9.78513103704405e-05	3.76186872411131e-07	1.15232229889573e-05	1.57449798701196e-06	0.000115441928521561	8662	0.0340416655470884	0.0356604429210582	0.847623663460932	0.00325866760222107	0.0998183514129801	0.0136388746028085
5.71270217989478e-05	0.000264948541414643	1.26732095358824e-06	7.56626742427902e-06	1.32389973568758e-06	0.000332233051327146	3010	0.0948788491382481	0.171948641385157	0.797477976246715	0.00381455411653286	0.0227739756597203	0.00398485259187517
1.59201211233084e-06	1.60738180455523e-05	6.29611908714947e-08	8.17447924797702e-07	6.25012255015851e-08	1.8608740499054e-05	53738	0.00556711992621273	0.0855518465858438	0.86377785999915	0.00338342032738301	0.0439281704658765	0.00335870262174716
1.26678101451763e-05	8.80917115658884e-05	2.94189119937833e-07	2.63190011396801e-06	4.54389970528162e-07	0.000104140000915499	9602	0.0307605887342657	0.121642116706482	0.845896973223265	0.0028249387108854	0.025272710685912	0.00436326067345499
3.06601693002001e-07	2.83538621709002e-05	1.14707527550022e-07	1.36744997376074e-05	4.93438229812174e-06	4.73840534271814e-05	21104	0.014114988942697	0.00647056701202608	0.598384057929399	0.00242080445325981	0.288588644249737	0.104135926355578
1.11102564506309e-06	5.22687987359412e-05	2.02419768714815e-07	1.22739229419662e-05	5.8233808988122e-06	7.16795479904974e-05	13951	0.021275059056362	0.0154998974771768	0.729201009231678	0.00282395431318359	0.171233263686223	0.0812418752917388
6.75259606099325e-07	2.26544038093706e-05	1.30533182604844e-07	5.6347519130272e-06	2.73746399114103e-06	3.1832412502243e-05	31415	0.00950442049828937	0.0212129572664888	0.711677250594007	0.00410063744290968	0.17701303388897	0.0859961208076248
4.83582011767501e-05	0.000326607054389451	2.14098466986262e-06	1.86323072220315e-05	1.08564045370978e-07	0.000395847111503466	2526	0.111994767805094	0.122163834903534	0.82508383893207	0.0054086151133728	0.0470694535353918	0.000274257515631833
8.01873388803269e-06	6.46360747088486e-05	2.55778824898922e-07	2.6521823868453e-06	2.83234132097499e-07	7.5846003940723e-05	13185	0.0224977292606489	0.105723880908738	0.85220145229226	0.00337234411319579	0.0349679910482574	0.00373433163754889
3.89639966374719e-10	2.80886183308079e-07	9.81945360593224e-10	9.10303247297512e-07	2.37927420836285e-08	1.21635375801619e-06	822129	0.000364839779124493	0.000320334412424723	0.230924746568951	0.000807286000574971	0.748386923868408	0.0195607091496419
6.1995483024534e-09	9.72457648344086e-07	3.4445388832047e-09	6.94787653927682e-07	4.58859182887503e-08	1.72277530774618e-06	580459	0.000516699502325468	0.00359858205221432	0.564471550045784	0.00199941273114195	0.403295572442723	0.0266348827281375
1.9273156676605e-06	6.85079708378154e-05	2.34660300058423e-07	1.07505255255791e-05	2.15388369759054e-06	8.3574356028704e-05	11965	0.0247616287849137	0.0230610890617997	0.819724782734623	0.00280780267068798	0.128634260991336	0.0257720645415537
3.50344713849995e-06	8.68873101489203e-05	2.97156098111106e-07	9.49566696206226e-06	5.62592558566612e-06	0.00010580950593326	9451	0.0312459631440954	0.0331108921414847	0.821167336361302	0.00280840644222022	0.0897430422560685	0.0531703227989244
7.81886666674057e-06	9.15172022582785e-05	2.66072953378647e-07	4.00837193319319e-06	3.11747947021195e-06	0.000106727993281803	9370	0.0315128912309972	0.0732597552555473	0.85748077373326	0.00249300061958545	0.0375568940250713	0.0292095763665359
2.05620794884586e-07	1.06374291867447e-05	5.26244978602752e-08	3.50218602671334e-06	2.2349170345635e-06	1.66327775407664e-05	60122	0.00497744601623318	0.0123623847178029	0.639546170846854	0.00316390318642177	0.21055930184418	0.134368239404741
1.25671271945346e-07	6.48875431502279e-06	2.86848745261192e-08	1.90487853016747e-06	8.58286842828379e-07	9.4062758344901e-06	106312	0.00281791821607846	0.013360364309597	0.689832451141864	0.00304954639124445	0.202511447004651	0.091246191152644
1.09846069520881e-05	0.000131047910361037	4.60421663824348e-07	7.07331972889456e-06	3.12095402458531e-06	0.00015268721273043	6549	0.0447762389507617	0.0719418918955677	0.858276918004937	0.00301545660301773	0.0463255540683852	0.0204401794280925
4.98370040584432e-05	0.0004328853346512	1.39049876363095e-06	1.55874347301934e-05	4.69912429572396e-06	0.000504399396499192	1983	0.140460067081343	0.0988046464851847	0.858219374677412	0.00275674152919645	0.0309029607060966	0.00931627660211026
7.14553400880042e-06	0.000125002327435709	4.31824705291306e-07	9.7338526806119e-06	1.13964456221616e-06	0.000143453183392628	6971	0.042126008109087	0.0498109127996361	0.871380644747212	0.0030102134722895	0.0678538631936146	0.00794436578724765
2.16327228381002e-05	0.000177697521288997	6.15809276434626e-07	6.51317289036888e-06	1.14558212586719e-07	0.000206573784506487	4841	0.0600969404202948	0.104721530322842	0.860213321421801	0.00298106208348663	0.0315295230027813	0.000554563169089454
1.06722391535082e-05	7.7648151889626e-05	3.41354871844748e-07	3.19499469666334e-06	1.0769880325214e-07	9.19644394148944e-05	10874	0.0272134564068671	0.116047455096864	0.844328007473834	0.00371181376210795	0.0347416318415125	0.00117109182568123
0.000114878993203579	0.000361977403261122	1.47268715158984e-06	5.97295742257018e-06	6.19139727557014e-07	0.000484921180766418	2062	0.13542017189517	0.23690240344217	0.746466472528621	0.00303696190226679	0.0123173778739256	0.00127678425301709
1.13050207053242e-05	0.000170415625496721	5.78285853927925e-07	1.12367867262037e-05	3.6569233077125e-06	0.000197192642089889	5071	0.0574474696884716	0.0573298302893617	0.864208845170997	0.00293259346697285	0.0569838032855277	0.0185449277871408
7.36638989051486e-06	8.70479468336014e-05	2.86778738924979e-07	4.36154669153756e-06	2.24029112205635e-06	0.000101302953276635	9871	0.0299352192440495	0.0727164376975164	0.859283407028553	0.00283090205812511	0.0430544870654182	0.0221147661503868
1.02520849201435e-08	3.17626615478251e-06	1.29542808361992e-08	5.1652042972771e-06	1.3946652373101e-06	9.75934205512606e-06	102466	0.0029235350273028	0.00105048935289225	0.325459045993187	0.00132737235389705	0.52925743027565	0.142905662024374
1.83380419610313e-07	1.67233187306358e-05	8.74490241763246e-08	1.0269002208101e-05	3.06319142481728e-06	3.03263418073407e-05	32975	0.00905677855667242	0.00604690208846502	0.551445302465984	0.00288359950342434	0.338616582024254	0.101007613917872
2.61888371316786e-10	3.98962526317174e-07	1.29188655441813e-09	2.53190622872708e-06	8.22298416749995e-07	3.75472094671998e-06	266331	0.00112578422763465	6.97490905537371e-05	0.106256239006442	0.000344069924969174	0.674326072338047	0.219003869639988
7.62698816283081e-08	1.17187748936601e-05	5.12317855283543e-08	1.01389379636533e-05	1.42343356762948e-06	2.34086480920996e-05	42719	0.00699807525301022	0.00325819249912383	0.50061732943968	0.00218858369465792	0.433127873244213	0.0608080211223256
1.92465087821392e-07	6.38192618272458e-06	2.74313718274558e-08	1.16972283634976e-06	8.17836673178679e-07	8.58938215190187e-06	116423	0.00257350854673044	0.0224073262101601	0.743001774733179	0.00319363737022481	0.136182418672658	0.0952148430137775
8.48350648548307e-08	9.7871396779773e-06	4.45583842249045e-08	6.61671570380588e-06	1.09401871733796e-06	1.76272675482009e-05	56730	0.00527426881664672	0.00481271783178269	0.555227272248229	0.00252781005922	0.375368200755608	0.0620639991051602
1.19418130000855e-06	3.95849267252103e-05	1.48983230024635e-07	6.35783905289084e-06	1.77328860041697e-06	4.90592189085513e-05	20384	0.0146103445104705	0.0243416288839526	0.806880492716333	0.00303680395528406	0.129595195242349	0.0361458792020816
2.90512720442597e-06	4.73017969078241e-05	1.40319856780193e-07	2.9397437052036e-06	3.03019171880329e-06	5.63171793930371e-05	17757	0.0167536988903144	0.0515850977576683	0.83991771991465	0.00249159951354988	0.0521997681149326	0.0538058146991988
1.40642220563125e-06	1.48816367588035e-05	5.90466953498287e-08	8.034205632243e-07	4.53066325159537e-07	1.76035925481684e-05	56807	0.00526720362761002	0.079894044456146	0.845374983434951	0.00335424119754307	0.0456395795929674	0.0257371513183925
3.73460309495251e-05	0.000317782498322671	1.29312764887022e-06	1.41855310144369e-05	4.86894697743989e-06	0.000375476134912943	2663	0.106549184691339	0.0994631282176804	0.846345396615823	0.00344396761506572	0.0377801135556215	0.0129673939958096
7.80576178936729e-06	0.000112990025159353	7.91662185516815e-07	1.47575288117791e-05	2.5213443010641e-06	0.00013886632224708	7201	0.0408068239657121	0.0562106179745926	0.813660384540995	0.00570089401596045	0.106271474414952	0.0181566290535005
1.65798096239537e-05	0.000146107436014409	5.39645981924924e-07	6.12214369507758e-06	1.82757538589107e-06	0.000171176610701257	5842	0.0500608783615882	0.0968579150856616	0.853547896618897	0.00315256844795655	0.0357650713493923	0.0106765484980925
9.36926193789201e-06	5.69818687264951e-05	2.49400307600268e-07	1.95084283339068e-06	1.47604390214231e-08	6.85661342443995e-05	14584	0.0203604151302669	0.136645620190514	0.831049750061553	0.00363736865653381	0.028451988068002	0.000215273023396805
0.000163250053129021	0.000634273806281725	2.72687668652834e-06	1.36553259271366e-05	1.96310436379102e-06	0.000815869166388202	1226	0.217186384775612	0.200093421659404	0.777420979260207	0.00334229653340136	0.0167371516043287	0.00240615094265855
5.54854545168961e-06	0.000131140209738044	4.36622026741095e-07	1.33093105603589e-05	9.88384885808978e-06	0.000160318536634924	6238	0.0469609656353804	0.0346095065995065	0.817997796703171	0.00272346564474555	0.0830179144578073	0.0616513165947692
6.02808466353703e-09	4.14088463714159e-06	2.30675834665975e-08	2.04311022915831e-05	1.957481940208e-06	2.65585645370628e-05	37653	0.00793601737826555	0.000226973285966746	0.155915227698505	0.000868555355633262	0.769284885976093	0.0737043576838015
8.19296769764589e-08	9.00554737854318e-06	2.69613673396832e-08	3.81402695815139e-06	4.98805253759075e-07	1.34272706347698e-05	74475	0.0040201058866044	0.00610173721860516	0.670690836842404	0.0020079559035525	0.284050799443559	0.0371486705918792
1.0484743261302e-05	0.00017703950215442	9.85460344461414e-07	2.14581585018455e-05	6.68627672408063e-06	0.00021665414098611	4616	0.0629356141021625	0.0483939204373398	0.817152634833648	0.00454854146787157	0.0990433804042604	0.0308615228568805
9.6102838278573e-05	0.000524180086682988	2.04644422536008e-06	1.43923087502851e-05	3.65605794767019e-06	0.000640377735884876	1562	0.174837431708849	0.150072110401805	0.818548268169683	0.00319568297066465	0.0224747175671211	0.00570922089072668
7.51744796640574e-06	9.09649760405836e-05	3.95687964605909e-07	6.16278852093004e-06	3.91680963245928e-06	0.000108957710124985	9178	0.0321605800367104	0.0689941809329742	0.834864975927251	0.00363157379273132	0.0565612889061339	0.0359479804409099
7.34454212267796e-06	5.1118111734151e-05	1.66451572415611e-07	1.49003420649418e-06	4.92054152780412e-07	6.06111937885192e-05	16499	0.0180195794988913	0.121174681830292	0.843377411646257	0.00274621834700012	0.0245834822474065	0.00811820592904434
4.23487117595655e-06	8.89466905053772e-05	3.32331376460635e-07	8.99113422600384e-06	1.53572040488643e-06	0.000104040747688685	9612	0.0307317252583884	0.0407039671478363	0.854921677144492	0.00319424248521408	0.0864193542025237	0.014760759019934
2.68084140666833e-05	0.000181433937784096	1.00588525829429e-06	8.76334323892921e-06	5.00743605340433e-07	0.000218512323953343	4576	0.0634579532749185	0.122686050752942	0.830314439485966	0.00460333421976266	0.0401045720460158	0.00229160349531293
9.89301937685581e-06	8.55315657829762e-05	4.48348404576163e-07	4.98742657041763e-06	3.42605311961527e-07	0.000101202965446787	9881	0.029906117459286	0.0977542439905832	0.845148809675432	0.00443019038618888	0.0492814271637132	0.00338532878408261
0.000121378870714368	0.000296718623591197	1.37851190828456e-06	4.3358055994173e-06	6.85531301012017e-07	0.000424497343114278	2356	0.119597632561934	0.285935525117508	0.698988176025679	0.00324739820082561	0.0102139758228123	0.00161492483317491
1.20960816552143e-05	0.00011356600193745	4.03151087162356e-07	4.8716634050931e-06	1.60159519402317e-06	0.000132538493278943	7545	0.0389839638250078	0.0912646685197838	0.856852972505406	0.00304176603482187	0.0367565926288304	0.012084000311158
0.00011607857481985	0.000507129303680855	1.91303845373113e-06	1.07695141898874e-05	2.47656471195077e-06	0.000638366995856274	1566	0.174339206680658	0.181836742145712	0.794416545612006	0.00299676904687886	0.0168704119413969	0.00387953125400669
0.000131039488973997	0.000567182918627636	1.4822573297004e-06	8.26906013449517e-06	6.60295326269657e-06	0.000714576678328526	1399	0.193014543839236	0.183380584544843	0.793732759309106	0.00207431528995259	0.0115719703501063	0.0092403705059919
0.000177130519116884	0.000662390733272079	1.85598468857827e-06	8.94574373624682e-06	1.77695795973486e-06	0.000852099938773523	1174	0.225655918695519	0.207875286755493	0.777362728397207	0.00217813029214589	0.0104984677608626	0.00208538679429145
5.0913083157995e-06	8.64157416656498e-05	3.71584998099952e-07	8.12084067426737e-06	1.38945847187671e-07	0.000100138421501004	9986	0.0295962245097346	0.0508427059213075	0.862962890470399	0.00371071355559789	0.0810961522314981	0.0013875378211976
5.15972347683123e-09	7.21264056782461e-07	2.25125029689964e-09	4.04650128050625e-07	1.46433805249967e-07	1.27975896385678e-06	781397	0.000383854243911297	0.00403179319118147	0.563593674396937	0.00175912055354165	0.31619245457843	0.11442295727991
6.57567033460776e-05	0.000364405751953838	1.12911378906685e-06	8.06126269046542e-06	9.77168108081922e-08	0.000439450548590257	2276	0.123539937656896	0.149633908882405	0.829230394916654	0.00256937621921058	0.0183439586463726	0.000222361335357675
4.73292570531133e-05	0.000259981056447375	1.78725578675626e-06	1.264035853989e-05	6.20246869039164e-07	0.000322358174696174	3102	0.0921926050479573	0.146821953864585	0.806497482784205	0.00554431662370831	0.0392121544670107	0.00192409226049178
7.57764871146127e-06	0.000115184256295213	4.99127786610906e-07	9.77175879274888e-06	3.94328828106092e-07	0.00013342712041414	7495	0.0392401592218462	0.0567924173731792	0.863274692114289	0.00374082709018736	0.0732366760402132	0.00295538738213152
3.55476037542859e-07	2.43668866225903e-05	9.90631168091619e-08	8.74520719460295e-06	5.70351092058569e-07	3.41369840636038e-05	29294	0.0101890067834179	0.0104132232912122	0.713797287340617	0.00290192937444585	0.256179842317322	0.0167077176764032
2.39605922506917e-06	0.000110962338051413	4.24959135306669e-07	2.54339529468857e-05	2.54832991515735e-06	0.000141765639273832	7054	0.0416408797478039	0.0169015513021529	0.782716733192873	0.00299761731745043	0.179408445355069	0.0179756528324543
3.25967202973375e-05	0.00026515100701966	1.21727952310286e-06	1.27581571309494e-05	9.79890622375538e-07	0.000312703054593425	3198	0.0895584586896537	0.104241771285923	0.847932257535532	0.00389276505368828	0.0407995922762492	0.00313361384860658
3.26782904885775e-09	1.97764903650754e-06	5.13521375345638e-09	4.00047279940751e-06	4.61655173068821e-06	1.06030766094056e-05	94312	0.00317588601763585	0.00030819630652852	0.186516528113477	0.000484313557529248	0.377293586265221	0.435397375757245
9.70389271561333e-08	9.81081177397567e-06	4.14168226580056e-08	5.38900720323654e-06	2.72471945077307e-07	1.56107466721037e-05	64058	0.00467231119119316	0.006216161801507	0.628465247694241	0.00265309683950078	0.345211367299085	0.0174541263656666
9.17216180760011e-06	6.69044271649463e-05	3.47965014996188e-07	3.26492859977917e-06	6.90374463810309e-08	7.97585200337028e-05	12538	0.0236444933494361	0.114999147473202	0.838837369809208	0.0043627315909216	0.0409351702915192	0.000865580835149128
6.12136263136755e-06	8.83072408905286e-05	3.2617138394567e-07	6.05745563262519e-06	3.64008536142325e-08	0.000100848631392081	9916	0.0298029803684471	0.0606985196216377	0.87564144075695	0.00323426683578456	0.060064827345796	0.000360945439831628
2.86822662526219e-05	0.000278194424557091	1.03883696980379e-06	1.29896810434958e-05	1.19553083120445e-06	0.000322100739654217	3105	0.0921224693094419	0.0890475019815634	0.863687630322549	0.00322519274845195	0.0403280074967866	0.00371166745064879
2.0659106934602e-05	0.000250176938810064	1.01784690011535e-06	1.58957020200898e-05	4.67092634721589e-06	0.000292420521012087	3420	0.084000065000094	0.0706486222755484	0.855538243158123	0.00348076426576532	0.054359051016918	0.015973319283645
2.65624809140847e-06	3.78060297853958e-05	1.968128635628e-07	3.60348146909043e-06	8.97548243249469e-07	4.5160120452707e-05	22143	0.0134569763575721	0.0588184456724418	0.837155202563895	0.00435811201542096	0.0797934423771987	0.0198747973710435
2.46337497104584e-06	6.58700423122343e-05	2.44688137452704e-07	8.42711487573764e-06	5.32301088878788e-06	8.23282311852584e-05	12147	0.0243969497444209	0.0299213882720576	0.800090580884834	0.00297210487739129	0.102359965159152	0.0646559608065649
1.75363011519141e-06	3.38694669247785e-05	1.64523965490878e-07	4.08814548816141e-06	1.9382148663162e-06	4.18139813599383e-05	23915	0.012466102957149	0.0419388457677829	0.810003396548804	0.00393466396023477	0.0977698213659757	0.0463532723572023
8.4180030276637e-05	0.000462023430898948	2.975209926106e-06	2.10481666449693e-05	3.56085531716467e-06	0.000573787693063825	1743	0.158177177667719	0.146709368803547	0.80521669684462	0.00518521042202809	0.0366828478536713	0.00620587607613359
4.68055878249695e-07	1.94767734811563e-05	6.36597843533449e-08	3.40862921925049e-06	2.26876408094089e-07	2.3643994771104e-05	42294	0.00706818433894651	0.0197959728371164	0.823751386756332	0.00269242930264667	0.144164691806491	0.00959551929741423
2.33351641200359e-06	4.56976031799479e-05	2.81942511212125e-07	7.10513941097545e-06	3.94093253988461e-07	5.58122947681276e-05	17917	0.0166047514777484	0.0418100782578139	0.818773056542449	0.00505162012032395	0.127304197766707	0.00706104731270633
1.35362376566504e-07	1.02075223912999e-05	4.51269314054298e-08	4.37859939079262e-06	1.81605490495969e-07	1.49482165805604e-05	66898	0.00447445814276848	0.00905541981125279	0.682858877263952	0.00301888396935028	0.292917845228897	0.0121489737265474
2.78667453550842e-06	6.22632592798668e-05	3.26300550759469e-07	9.38661089459499e-06	2.05362597187951e-06	7.68164712326091e-05	13018	0.0227822997497453	0.0362770443733356	0.81054568480927	0.00424779406712648	0.122195288900622	0.0267341878496461
2.84814568535086e-06	5.28751525616135e-05	2.15614083426245e-07	5.15152089408022e-06	4.47381036694852e-07	6.15378142611657e-05	16250	0.0182925351772357	0.0462828542018631	0.859230266730177	0.00350376570918138	0.0837130950445727	0.00727001831420552
9.34211007707611e-07	2.50543838352885e-05	1.32638670798062e-07	4.57660013095284e-06	1.42990173765648e-06	3.21277353824035e-05	31126	0.0095921742194407	0.0290780223563246	0.779836597166787	0.00412847868731851	0.142450131529017	0.0445067702605532
4.76764968662574e-05	0.000157699371110436	4.18296328366904e-07	1.77983570858493e-06	1.50002128822209e-07	0.000207724002142467	4814	0.0604212795670465	0.229518478242868	0.75917741562806	0.00201371206048695	0.00856827179443726	0.000722122274147838
2.89423958555381e-06	6.60900741432998e-05	3.02558056687864e-07	8.89627065558874e-06	1.96325174276471e-06	8.01463941838949e-05	12477	0.023758106741528	0.0361119126446664	0.824616937745907	0.00377506760932561	0.111000260787483	0.0244958212126181
2.70289003950116e-06	5.22016114662715e-05	1.98872160106605e-07	4.94321843499125e-06	7.41643412172499e-07	6.07882355130431e-05	16451	0.0180717367318208	0.0444640318424971	0.85874529875227	0.00327155671534395	0.0813186695299061	0.0122004431599823
1.79445618609734e-05	0.000101235527874166	3.53171069332333e-07	2.56316507801916e-06	4.88243121713459e-07	0.000122584669004204	8158	0.0361095721960499	0.146385041512475	0.825841670875612	0.00288103783451274	0.020909344527669	0.00398290524973164
1.41023778476312e-06	3.81097993899559e-05	1.47928230110953e-07	5.14499660153612e-06	8.43557093658948e-07	4.5656519100025e-05	21903	0.0136038876760406	0.0308879829772732	0.83470663425883	0.00324002427313543	0.112689199767165	0.0184761587235959
6.85481282864715e-06	7.46384456198326e-05	3.55341375626718e-07	4.97861280874528e-06	1.44027601081015e-06	8.82674886436619e-05	11329	0.026133857355959	0.0776595429866619	0.845593850768202	0.00402573338255086	0.0564036984086413	0.016317174453944
8.75480103600458e-07	5.48045161874205e-05	2.79932857709048e-07	2.26077703321277e-05	2.60130241752823e-06	8.1169001898386e-05	12320	0.0240575787049404	0.0107858921894402	0.675190219241938	0.003448765552883	0.278527144641128	0.032047978374611
5.44294976366728e-05	0.000343304787962254	8.7029410971196e-07	7.07289574296167e-06	1.15843059257497e-06	0.000406835906044176	2458	0.114918551377607	0.133787349710383	0.843840926678131	0.00213917723775703	0.0173851315429216	0.00284741483080694
5.99903884938787e-05	0.000415004083779782	1.67460211452521e-06	1.49373387978433e-05	1.59334893087957e-06	0.000493199762116908	2028	0.137565804049385	0.121635071834561	0.841452319438485	0.00339538305399315	0.0302865896239068	0.00323063604905364
6.66179302015769e-07	4.13168244724783e-05	1.67460785349769e-07	1.33876812521421e-05	6.00162155984292e-07	5.61383079679702e-05	17813	0.0167009321075066	0.0118667506401486	0.735982717827043	0.00298300378852377	0.238476750310688	0.010690777433597
6.79120194173634e-06	7.70306349328425e-05	4.45116622949642e-07	6.49698153682176e-06	2.03649718493145e-06	9.28004322192817e-05	10776	0.0274574211159085	0.0731807145648756	0.830067631051802	0.00479649299367334	0.0700102508301879	0.0219449105594609
6.3462128922848e-06	9.59310350395696e-05	3.38529158319342e-07	6.58889254845895e-06	3.21781747750246e-06	0.000112422487116135	8895	0.0331661729580889	0.056449675283638	0.853308243754388	0.00301122281674513	0.0586083150931581	0.0286225430520708
0.000289563502012155	0.000871295262801329	3.452024268606e-06	1.33899084878721e-05	3.14295797734075e-06	0.0011808436555473	847	0.298449518795956	0.245217477057068	0.737858275063092	0.00292335420729854	0.0113392729214996	0.0026616207510418
1.77418092989362e-06	6.06598015027964e-05	3.18077731160434e-07	1.4011305690935e-05	3.86321944314262e-06	8.0626585297928e-05	12403	0.0238987427214081	0.0220049121928919	0.752354837782709	0.00394507258350439	0.173780219504038	0.0479149579368568
5.12888174780741e-06	8.89566300315248e-05	2.08592129484227e-07	4.65872924936957e-06	1.13404129019933e-07	9.90662372872059e-05	10094	0.0292840077190655	0.0517722474200581	0.897951032233393	0.0021055824385405	0.0470264075525883	0.00114473035542028
1.34473024435563e-06	3.92978366520671e-05	1.75005901713445e-07	6.58304175514555e-06	1.52930208901772e-06	4.89299166422994e-05	20437	0.014572117961494	0.0274827822451903	0.803145383209063	0.0035766646199874	0.134540220112588	0.0312549498131712
2.47660651329375e-05	0.000204922179627514	8.66779945461806e-07	9.23675780589292e-06	5.50296403093354e-07	0.000240342078914899	4161	0.0695726569402974	0.103045064953885	0.852627141084491	0.00360644273934535	0.0384317130300079	0.00228963819227096
6.02035965315029e-05	0.000270454059379203	7.83918463311315e-07	4.53328428216605e-06	3.08521313407321e-07	0.00033628337996959	2974	0.0959783599531073	0.179026381074637	0.80424450177603	0.00233112461098198	0.0134805481096806	0.000917444428669715
3.84531781683679e-07	2.12324142129166e-05	8.66735854279515e-08	6.16035396295186e-06	3.00277671531919e-07	2.8164251214512e-05	35506	0.00841379854280522	0.0136531867563212	0.753878171700738	0.00307743262080022	0.218729548889184	0.0106616600329568
6.20716700967916e-05	0.000193788012789633	1.17512366682489e-06	4.71978310749589e-06	3.00089226017673e-06	0.000264755481920922	3777	0.0763639412598442	0.234449045762653	0.731950898178245	0.00443852440107692	0.017826951393987	0.0113345802640379
2.05458430626654e-06	4.1269275736461e-05	1.04557555325552e-07	2.70247580045374e-06	7.48431770924499e-07	4.68793251694313e-05	21331	0.0139656893956976	0.043827087929292	0.880329987415679	0.00223035538475992	0.0576474979255023	0.0159650713447669
1.28209678677379e-05	8.14014748448166e-05	4.42284883175629e-07	3.61227441785281e-06	7.86725280117391e-07	9.90637272937003e-05	10095	0.0292832766991528	0.129421416072169	0.82170817784274	0.00446465013237751	0.0364641480442512	0.00794160790846217
1.31052550380017e-06	3.74392889760372e-05	1.78518173204689e-07	6.56404078276055e-06	1.51187450020066e-06	4.70042479360032e-05	21275	0.0140026438781395	0.0278810014274553	0.796508626773715	0.0037979157425887	0.139647820590547	0.0321646354656943
3.8281961997425e-06	6.64891752497444e-05	3.54555628478588e-07	7.92655079305827e-06	5.62421883823073e-07	7.91608997548468e-05	12632	0.0234694167889123	0.0483596852941039	0.839924450778788	0.00447892368046106	0.100132146269256	0.00710479397739081
1.09199162684963e-05	0.000118732154080297	4.94315247990721e-07	6.91919880231858e-06	5.86391481592829e-07	0.000137651975880695	7265	0.0404572741455173	0.0793298911884912	0.862553213062509	0.00359105087179534	0.0502658879979722	0.00425995687923189
3.68221409141138e-05	0.000323826079349271	1.34770479033882e-06	1.52819254362544e-05	1.51032786904742e-05	0.000392381129180452	2549	0.111070580038941	0.0938427925701281	0.825284539105209	0.0034346829908811	0.0389466370826065	0.0384913482511754
3.8318617833975e-06	4.45041636201087e-05	2.16400820782123e-07	3.23308452728699e-06	7.94028557951672e-07	5.2579539309527e-05	19019	0.0156505142071074	0.0728774316724224	0.846416005247214	0.00411568499123218	0.0614894038583024	0.0151014742308288
5.49866717311545e-06	6.18480682721611e-05	4.72626840960416e-07	6.83960138047886e-06	1.17159365664476e-06	7.58305573233606e-05	13187	0.0224931991755509	0.0725125512353516	0.815608779036469	0.00623267001645546	0.0901958474512205	0.0154501522605035
5.71174114595942e-05	0.000203222436885215	6.61578617146023e-07	3.0285999925851e-06	3.2100245013957e-07	0.000264351029404679	3783	0.076251834722154	0.216066536938491	0.768759771213576	0.00250265194213884	0.0114567361413554	0.00121430376443954
8.15669047582541e-07	1.8233624573276e-05	5.33179749400896e-08	1.53303973795785e-06	4.66399323461942e-08	2.06822912661027e-05	48351	0.00618554182446396	0.0394380408383178	0.881605637338648	0.00257795300598417	0.0741233027923955	0.00225506602465438
2.78535595070275e-07	1.4229861099847e-05	1.06174895416214e-07	6.97909115786714e-06	1.19794659254586e-07	2.17134574074552e-05	46054	0.00649293713781518	0.0128277864664078	0.655347549347956	0.00488981986718334	0.321417774558137	0.00551706976031627
9.1676405065281e-06	0.000104914084070574	3.24988622714637e-07	4.78750048430584e-06	2.41210998276615e-06	0.000121606323666889	8223	0.0358265908075899	0.0753878600231402	0.862735431078082	0.00267246482678701	0.0393688448095844	0.0198353992624063
1.00573151076677e-05	0.000134402185687449	5.87112285584489e-07	1.01057167006103e-05	7.35359834395459e-07	0.000155887689615707	6415	0.0456930916545456	0.0645164164820256	0.862173183904234	0.00376625176132788	0.064826906637226	0.0047172412151868
8.72703291862582e-05	0.000331056607844806	1.27602112460674e-06	6.23133564987825e-06	6.9050459308096e-07	0.00042652479839863	2345	0.120133190487964	0.204607866913978	0.776172004740977	0.00299166925205171	0.0146095506598293	0.00161890843316363
2.0010722641345e-05	0.000231388426429227	1.04962754379913e-06	1.56466125137168e-05	2.49021660904101e-06	0.000270585605737129	3696	0.0779784348709567	0.0739533893047702	0.85513945133511	0.00387909601081602	0.0578249994898744	0.00920306385942875
1.66234465097666e-05	0.000146866234253219	5.42037166224595e-07	6.16504072913062e-06	2.50170018343081e-06	0.000172698458841772	5790	0.0504945528467636	0.0962570634460448	0.850420063028933	0.00313863348787156	0.0356982961543339	0.0144859438828165
4.26485441900326e-07	2.01420105549893e-05	8.76511899194784e-08	5.32735970750698e-06	1.34812564845812e-06	2.73316325427742e-05	36588	0.00816607677585457	0.0156040968732063	0.736948681110318	0.00320695040013814	0.194915532366009	0.0493247392503282
7.2201079915016e-06	9.59941539125427e-05	4.14169587760025e-07	7.08884479569417e-06	2.29645004372439e-06	0.000113013726331223	8848	0.0333376661008969	0.063887000507715	0.849402608238942	0.00366477242371576	0.0627255203931427	0.0203200984364847
7.38176857477413e-07	1.85928241994267e-05	7.92532554828397e-08	2.56772606917982e-06	1.25027334483872e-08	2.19904831150151e-05	45474	0.00657550361017234	0.033568014564145	0.845494121351589	0.00360397973379336	0.116765332337177	0.000568552013295711
9.99792499591525e-07	3.27149178074688e-05	1.38076527592507e-07	5.81518099962744e-06	1.34694498024876e-06	4.1014912814529e-05	24381	0.0122293325908088	0.0243763165878866	0.797634703148264	0.00336649569918372	0.141782112909124	0.0328403716555415
1.08807463343083e-05	0.000107125398785942	4.80876868099659e-07	6.09351599783525e-06	3.61152793138836e-07	0.000124941690779324	8004	0.0367909888030563	0.0870865942860194	0.857403146361692	0.00384881031383671	0.0487708783179333	0.00289057072051887
8.45548094793401e-06	4.82916818299517e-05	2.28969172446399e-07	1.68180045538762e-06	4.15344014969344e-07	5.90732764206891e-05	16928	0.0175663864177532	0.143135465988351	0.81748778391846	0.00387601951880576	0.0284697338168737	0.00703099675750978
6.93353730482949e-08	1.56764749388398e-05	7.62774692154062e-08	2.22522635392132e-05	2.79409989551108e-06	4.08684512158277e-05	24469	0.012185928718932	0.00169655005231621	0.383583778500725	0.00186641448222694	0.544485119382142	0.0683681375825899
1.46185925306722e-05	0.000219850950216729	1.11564290625775e-06	2.16435192698425e-05	1.08629043732798e-05	0.000268091609296781	3730	0.0772881351876495	0.054528347862201	0.820059049193706	0.00416142418326387	0.0807318040524082	0.0405193747084208
2.46097561344351e-05	0.000152856164373527	5.98962845534606e-07	4.78774193343136e-06	4.43572255884434e-07	0.000183296197542812	5456	0.0535090779992426	0.134262229464345	0.833929816453636	0.00326773197460742	0.026120246887899	0.00241997521951228
7.14397607729755e-05	0.000313095462150825	1.42290040228219e-06	8.02877527921919e-06	4.74837824811793e-07	0.000394461736430114	2535	0.111625479049714	0.181106946948788	0.793728347353396	0.00360719499731321	0.0203537492682554	0.0012037614322471
1.64124957451761e-05	0.000228219222297718	7.72473745810566e-07	1.38543763092834e-05	9.45308404101968e-06	0.000268711652139007	3721	0.0774598015628016	0.0610784668790087	0.84930899155671	0.00287473110920757	0.051558524533638	0.0351792859214364
3.29524350197603e-06	3.1823935437871e-05	1.07625815183706e-07	1.33678037142771e-06	2.23968537141935e-06	3.88032704978778e-05	25771	0.0115737103271325	0.0849217980777225	0.820135391412729	0.00277362742373976	0.0344501985084174	0.0577189845773911
3.53425112574515e-06	7.36270944258031e-05	3.16295420063918e-07	8.48478660913457e-06	5.4051163534628e-06	9.13675439342095e-05	10945	0.027039229269857	0.0386816912610679	0.805834230137775	0.00346179186223579	0.0928643393899715	0.0591579473489496
1.44469064587012e-06	1.27923710203061e-05	5.20511345425376e-08	5.92651941066047e-07	2.48990777440788e-07	1.51307555192256e-05	66091	0.00452897412269215	0.0954804037402131	0.845454875273858	0.00344008826766117	0.0391686945382869	0.0164559381799813
9.71520119420314e-07	2.90551540944541e-05	1.13911850700558e-07	4.38389993576908e-06	3.60864234372678e-07	3.48853502347167e-05	28665	0.0104112118263822	0.0278489426903758	0.83287551648369	0.00326532054097587	0.125665928714294	0.0103442915706651
7.0622461124976e-06	0.000107531456613782	4.76576107644212e-07	9.34496441520342e-06	8.06732639882331e-06	0.00013248256964795	7548	0.0389678385010829	0.053306983184764	0.811664937504821	0.00359727403318513	0.0705373124935308	0.0608934927836987
4.39625122846016e-05	0.000275405932346873	1.13086480730765e-06	9.12416973405739e-06	2.73466514746071e-06	0.0003323581443203	3009	0.0949128270856094	0.132274514814459	0.828642044894374	0.00340254880656035	0.0274528242800159	0.00822806720459138
2.40157531359749e-06	6.13515651976632e-05	2.58628671737376e-07	8.50803407408408e-06	1.94105403687046e-06	7.44608572939526e-05	13430	0.022091419113248	0.0322528560760008	0.823943846838383	0.00347335071252773	0.114261833442187	0.026068112930901
5.51704973265195e-07	2.19260546913872e-05	7.63223503042919e-08	3.90325300032794e-06	1.36038711440339e-06	2.7817722129688e-05	35948	0.00831070626088015	0.0198328594517233	0.788204533396606	0.00274365923810987	0.140315335027459	0.0489036128861012
4.44902677853479e-07	2.19676446607747e-05	1.28816343072238e-07	8.18656671798267e-06	1.32774881636889e-06	3.20556792160519e-05	31196	0.009570763803599	0.0138790594594762	0.685296496533891	0.00401851859709567	0.255385844823504	0.0414200805860327
8.82357227898724e-05	0.000402292259729631	1.94573474468629e-06	1.14266665561555e-05	8.485167382076e-07	0.000504748900558553	1981	0.140550231657763	0.174811124288198	0.797014632987722	0.00385485682590521	0.0226383188621327	0.00168106703604235
1.73398000374368e-06	2.45186474644909e-05	1.11791329332188e-07	2.03308100582194e-06	3.4454675932733e-08	2.84319544793215e-05	35172	0.00849343285753446	0.0609870139249413	0.862362363527393	0.00393189041623902	0.0715069028160059	0.00121182931542015
2.89983608394737e-05	0.000146112062526039	5.62697575739687e-07	3.64795892709134e-06	1.91487249078669e-06	0.000181235952359131	5518	0.0529237894549018	0.160003357291999	0.806198001136711	0.00310477898239895	0.0201282299654468	0.0105656326234446
1.23644342237882e-05	0.000129233540601323	4.84670210889878e-07	6.5219366698076e-06	2.15985991580154e-06	0.00015076444162161	6633	0.0442249933449315	0.0820116075833093	0.857188467063569	0.00321475147373481	0.0432591173333591	0.0143260565460281
7.76435895158448e-07	2.36109673877842e-05	1.08428909379712e-07	4.24236035669101e-06	2.4194396070885e-07	2.89801365097223e-05	34506	0.00865648195552993	0.0267920026842513	0.814729336415073	0.00374149063595115	0.146388556702201	0.0083486135625235
4.64361470269921e-07	2.85569035085226e-05	1.16249047681308e-07	9.20764945213981e-06	4.24508335080611e-06	4.25902468294198e-05	23480	0.0126960624237072	0.0109030002134	0.67050335779685	0.00272947579165021	0.216191502458716	0.0996726637393838
0.000523781923071221	0.00101640842011546	3.72311060570228e-06	9.30729724243524e-06	3.29680518957359e-06	0.00155651755622439	642	0.373319887818935	0.336508843717604	0.653001577817688	0.00239194899589398	0.00597956457684406	0.00211806489196985
6.29669859576933e-05	0.000307043426470659	1.27811131249318e-06	8.02505552293102e-06	2.11224151664463e-07	0.000379524803415441	2635	0.10763412109206	0.165910068040448	0.809020711446252	0.00336766214221344	0.0211450093662166	0.000556549004870309
2.97566612733426e-06	4.90788703772983e-05	1.86706495576413e-07	3.96245119869125e-06	8.25267965298587e-07	5.70289621641988e-05	17535	0.0169636457054575	0.0521781567542238	0.860595538035385	0.00327388906427658	0.0694813836394653	0.0144710325066492
3.35771701311805e-06	7.75478015309737e-05	3.04979882361069e-07	9.07229254123695e-06	1.77891169699784e-07	9.04606821373895e-05	11055	0.0267744668995494	0.0371179714079365	0.857254220272139	0.00337140816490719	0.100289897520982	0.00196650263403506
7.04894013572895e-07	8.95963199635309e-06	2.97852105331975e-08	4.8681133844693e-07	3.8957564179582e-07	1.05706982007019e-05	94601	0.00316620319451366	0.0666837705692976	0.847591315752269	0.00281771458873168	0.0460529029591067	0.0368542961305953
0.000100206763328119	0.000529398474550761	2.14839716520879e-06	1.46338516605709e-05	6.83404767245065e-06	0.000653221534377111	1531	0.178012830522223	0.153403949586067	0.810442471183343	0.00328892581175761	0.0224025860912948	0.0104620673275374
2.53069260683599e-05	0.000127869043714179	5.02701661020784e-07	3.26783298084037e-06	2.10947086746937e-06	0.000159055975291869	6287	0.0465998585145483	0.159107044057424	0.803924803702205	0.00316053301423177	0.0205451758404163	0.013262443385723
3.75060946184504e-05	0.00011480865900573	3.74233594428466e-07	1.47336989523512e-06	3.61107879325698e-09	0.000154165968192637	6487	0.0451999726723323	0.243283878135704	0.744708189178765	0.00242747215105765	0.00955703721455622	2.34233199167846e-05
8.17556319693919e-07	3.38230461286194e-05	1.10299618446992e-07	5.87516153024394e-06	1.08282919999525e-06	4.17088927969995e-05	23976	0.0124349676106589	0.0196014869939854	0.81093128732136	0.00264451082371879	0.14086112424127	0.0259615906196663
5.0950509507129e-05	0.000401530599683632	1.97873367048485e-06	2.01129413715576e-05	3.33338183254358e-06	0.000477906166065347	2092	0.133597865697911	0.106611952565103	0.840187108254905	0.00414042297628419	0.0420855448197072	0.00697497138400133
3.87795948359461e-05	0.000141114315491645	4.80346021836248e-07	2.2484768073017e-06	5.12715455441112e-07	0.00018313544861217	5460	0.0534634243128875	0.211753623505575	0.770546153467458	0.00262290029306935	0.0122776711135994	0.00279965162029826
2.5546821951029e-06	5.9614821806411e-05	2.27011126477817e-07	6.82041700068204e-06	1.72834051889056e-06	7.09452726475643e-05	14095	0.0210594238519488	0.0360091955357453	0.84029308200083	0.00319980624509744	0.0961363138959788	0.0243616023223487
1.57748900703338e-06	3.89077728617979e-05	1.26775443409328e-07	4.02406347388914e-06	1.60006098712567e-06	4.62361617732554e-05	21628	0.0137754078270996	0.0341180787187629	0.841500924159831	0.00274191106154186	0.0870328184597882	0.0346062676000757
8.10825180964313e-05	0.000401789606186515	1.79308319870408e-06	1.14466796353944e-05	8.67456233715232e-07	0.00049697934335076	2012	0.138543625721142	0.163150680569041	0.80846339302062	0.00360796323367217	0.0230325058547062	0.00174545732196156
1.22244351053401e-05	6.19905617199902e-05	2.2188491001806e-07	1.44712068057964e-06	5.10916459990599e-07	7.63949188759186e-05	13090	0.0226586979382422	0.160016337280168	0.811448753819294	0.00290444591450444	0.0189426299794894	0.00668783300654373
8.29854393371218e-06	0.000126550713324574	3.66460576829492e-07	7.19901203185368e-06	3.87750828474266e-06	0.000146292238151712	6836	0.0429416159003941	0.0567257978861886	0.865054188270296	0.00250498988503721	0.0492098017147565	0.0265052222437222
5.58399710358345e-05	0.000276513382213994	1.31848386594949e-06	8.40586191239994e-06	7.54604025846179e-06	0.00034962373928664	2860	0.0995903581276127	0.159714472334655	0.790888464204926	0.00377115086246627	0.0240425948465369	0.021583317751416
1.51210464433925e-05	0.000134166001840534	5.40652748082105e-07	6.17502365448239e-06	3.95536386839512e-06	0.000159958088554887	6252	0.0468578872284742	0.0945313024180333	0.838757221048549	0.003379965045635	0.0386040100270612	0.0247275014607211
4.70386000139358e-07	1.80749357152213e-05	7.95738017253661e-08	3.93402339813671e-06	1.46709627115762e-06	2.40260151863804e-05	41622	0.0071819765977934	0.0195781945732726	0.752306846349929	0.00331198499243745	0.163740152814304	0.061062821270057
2.1592371885169e-05	0.000146553223264462	5.77363329992227e-07	5.04334601920852e-06	1.81162394347939e-07	0.000173947466893179	5749	0.0508503298361574	0.124131568402941	0.84251427101528	0.00331918216634212	0.0289935007924296	0.00104147762300667
2.06524101557219e-05	0.000198283701492449	1.07861865887422e-06	1.33398992510993e-05	3.30163972240776e-06	0.000236656269280553	4226	0.0685430288082618	0.0872675387747231	0.837855266185181	0.00455774386266326	0.0563682478881852	0.013951203289247
3.03276166277885e-06	6.10816566857584e-05	3.82627119950103e-07	9.92027174609351e-06	4.17421479927248e-06	7.85915320138533e-05	12724	0.0233025878787935	0.0385889113631767	0.777204046295872	0.00486855403051129	0.126225707679866	0.0531127806305734
2.01062766904417e-05	0.000247259351039503	1.30599382740548e-06	2.0712191121081e-05	6.74075097426561e-07	0.000290057887775858	3448	0.0833503940102549	0.0693181517820982	0.852448292082209	0.0045025282277953	0.0714070949075045	0.00232393300039285
3.07004232892074e-05	0.000411267629949204	1.46244002033061e-06	2.53288019482039e-05	9.03482507255745e-06	0.000477794120279503	2093	0.133568728272476	0.0642545020672252	0.860763271236192	0.00306081627684138	0.0530119582329454	0.0189094521867959
1.76324933000713e-08	7.55153676062036e-06	2.238050044155e-08	1.23635684193771e-05	3.63709407171302e-07	2.03188275809104e-05	49215	0.00607716905483691	0.000867790881627297	0.371652189603452	0.0011014661329464	0.608478435586152	0.0179001177958225
1.72157139558159e-05	0.00025513235319162	8.67948287112364e-07	1.66007250699705e-05	1.11844215649852e-06	0.000290935182661017	3437	0.0835916839536418	0.0591737094096136	0.876938811105865	0.00298330466316841	0.0570598747051944	0.0038443001161591
1.70462291383333e-06	7.63212677123956e-05	3.12196650049352e-07	1.80333743720617e-05	4.41948925412613e-06	0.000100790950902466	9922	0.0297861900986609	0.0169124598842496	0.757223411715309	0.00309746705685374	0.178918585553502	0.0438480757900856
2.5679044441032e-06	3.6638170636424e-05	1.45537439934441e-07	2.67116115640954e-06	3.63227544585342e-07	4.23860012214566e-05	23593	0.0126355622517544	0.060583786394157	0.864393185971908	0.00343362043458743	0.0630198905165263	0.00856951668282096
4.12258044148378e-05	0.000287399945831631	1.09882792557016e-06	9.86871595535772e-06	8.46670194927859e-07	0.000340439964322325	2937	0.0971053311393176	0.121095666593966	0.844201550789508	0.00322767019364918	0.0289881241616338	0.00248698826124374
4.95567461787517e-05	0.000293777663456511	1.70082193353222e-06	1.29858930199494e-05	9.60660934122007e-07	0.000358981785522866	2786	0.102115529061656	0.138048079811545	0.818363703408005	0.00473790593875098	0.0361742393170036	0.00267607152469527
3.07743613247609e-05	0.00014519611711672	7.89594786059962e-07	4.79302991385444e-06	1.17148999167443e-07	0.000181670252140563	5504	0.0530471983055734	0.169396810772024	0.799228907352307	0.00434630753662979	0.0263831301898891	0.000644844149149979
4.79943424761209e-06	4.94116409666246e-05	2.09155965502912e-07	2.76996076566762e-06	1.10286550432349e-06	5.82930574497307e-05	17155	0.017336392002181	0.0823328618806948	0.847641951346178	0.00358800815488669	0.0475178500982953	0.0189193285199452
2.98051060096519e-05	0.000133738917546765	8.08131561954991e-07	4.66500524092465e-06	9.64147173391081e-07	0.000169981307532688	5883	0.0497201195698412	0.175343433006128	0.786786026581463	0.00475423782582438	0.0274442249482495	0.00567207763833487
9.30760455925126e-08	3.55326842846133e-06	2.08122712984209e-08	1.02167424876087e-06	6.89547342472222e-09	4.69572646753786e-06	212960	0.00140772946574852	0.0198214368396368	0.756702600337886	0.00443217283679079	0.217575332767747	0.0014684572179388
3.45249893213386e-07	6.17821216486939e-06	3.29377645777894e-08	7.57906159387751e-07	5.22136263316009e-07	7.83644224536432e-06	127609	0.00234818058554842	0.0440569690177478	0.788395035837102	0.00420315285259377	0.0967155930787461	0.0666292492138101
1.23069299880012e-05	0.00011587369764349	6.1462854997763e-07	7.44839913322095e-06	1.6474238473063e-06	0.000137891079161996	7252	0.0405261101045646	0.0892510963203278	0.840327730754504	0.00445734817446427	0.054016541015467	0.0119472837352364
7.68211431045408e-06	7.80631059372936e-05	2.34031546962664e-07	3.06004092185262e-06	3.32779783679073e-08	8.90725706949309e-05	11227	0.0263690624520706	0.0862455664018606	0.876398933232273	0.00262742553781467	0.0343544695968539	0.000373605231198308
8.71197585764143e-06	4.28062584543228e-05	2.18472754689035e-07	1.38045731912301e-06	2.86366987648939e-07	5.34035313734252e-05	18725	0.0158938258756269	0.163134827109518	0.801562319072108	0.00409097954892459	0.0258495512117006	0.00536232305774898
5.3330067937373e-05	0.00028607132089981	1.01662925086795e-06	7.02222126352763e-06	8.59609360705199e-07	0.000348299848712284	2871	0.0992325490642557	0.153115392195955	0.821336334073811	0.00291883345521561	0.0201614249603892	0.00246801531462992
0.000218873472339815	0.000871652684235221	2.35324894203291e-06	1.20913821886459e-05	5.12548960116388e-06	0.00111009627730688	901	0.283383083063668	0.197166206944507	0.78520458275013	0.00211986022306277	0.010892192358288	0.00461715772401151
2.08940428998558e-08	2.3260365970319e-06	1.17735048160865e-08	1.6856049376026e-06	6.50511345353509e-07	4.69482042770394e-06	213001	0.00140745803512987	0.00445044559671779	0.495447404826402	0.00250776467330072	0.359035018177886	0.138559366725694
1.40511133568651e-05	0.000146094298750119	7.68840920265096e-07	1.0293441120692e-05	8.10644742869659e-07	0.000172018338890811	5813	0.0503007663975513	0.0816838102696951	0.849294904788336	0.00446952880270005	0.0598392077674102	0.0047125483718583
2.14565130719873e-05	0.0001373105686689	6.08209826205905e-07	5.00866693649315e-06	6.16335129727073e-07	0.000165000293633314	6061	0.0482988126583097	0.130039241746266	0.832183783709201	0.00368611359903124	0.0303555031703404	0.00373535777516116
4.13401212643888e-06	3.29369023985605e-05	1.21106412508531e-07	1.2408977694114e-06	2.12342493699169e-07	3.86452612006184e-05	25876	0.0115268532390058	0.106973326043213	0.852288259292018	0.00313379723013991	0.0321099594325304	0.00549465800209861
3.57012173763715e-06	8.48616827215043e-05	4.43630611680667e-07	1.35852572149569e-05	3.84316275091058e-06	0.00010630385503669	9407	0.0313896385345499	0.0335841229502445	0.798293558518788	0.00417323164364597	0.127796468060994	0.0361526188263272
1.15486680160314e-07	8.4414188831142e-06	3.23912284353408e-08	3.04594490169929e-06	1.81283744041592e-06	1.34480791338251e-05	74360	0.00402632340475217	0.00858759671259205	0.6277044326637	0.00240861375911072	0.226496652152948	0.13480270471165
7.80028830616276e-08	3.89015336472499e-06	2.08137784360212e-08	1.33485769851964e-06	7.73753778218347e-07	6.09758150296063e-06	163999	0.00182760791501135	0.0127924297565771	0.637983004054339	0.00341344817218356	0.218915925579923	0.126895192436978
1.02047527510282e-05	8.97245097730488e-05	3.97956628681764e-07	4.50224752415513e-06	2.89632868774277e-06	0.000107725795364657	9283	0.0318027864609958	0.0947289617726626	0.832897167009325	0.00369416282641184	0.0417935881458551	0.0268861202457459
5.29693372464405e-07	1.94892791141298e-05	7.83986146108802e-08	3.71136733986654e-06	1.23947892153838e-06	2.504821736261e-05	39923	0.00748639561153674	0.0211469488944586	0.778070504259591	0.00312990794817628	0.148168921010985	0.0494837178867896
1.28531738190042e-06	4.63197703336922e-05	1.90516555118792e-07	8.84212080700746e-06	2.84885750095627e-06	5.94865825786752e-05	16811	0.0176881998454432	0.0216068452108591	0.778659124894779	0.00320268112337467	0.148640591268008	0.0478907575029789
8.61918693772775e-06	5.76691443507849e-05	2.07567628828292e-07	1.78627344891881e-06	5.44155005628281e-07	6.8826327371888e-05	14529	0.0204368860451417	0.125230958367949	0.837893674598998	0.00301581730064929	0.0259533454293888	0.00790620430301414
3.11648048651475e-06	0.000112125138284844	4.18012749342553e-07	1.94147084348622e-05	1.36619153963046e-05	0.000148736255351868	6723	0.0436431823096435	0.0209530654052171	0.753852098935713	0.00281042942995743	0.130531109506102	0.0918532967230104
4.29789188791679e-06	5.34756558796651e-05	2.23796010932159e-07	3.58248822670004e-06	2.00005565281343e-06	6.35798876580275e-05	15728	0.0188938042070277	0.0675982932060771	0.84107817502432	0.00351991831341185	0.0563462497129424	0.0314573637432483
6.12765397411235e-07	3.18400171348984e-05	1.72741226164846e-07	1.1559365007661e-05	3.61524129996229e-06	4.78001300660978e-05	20920	0.0142380482354048	0.0128193248964784	0.666107332571484	0.00361382334997793	0.241827061802484	0.0756324573795751
2.1069258649327e-07	1.33968333488784e-05	4.08275310517123e-08	3.34056069563245e-06	2.21221419116192e-06	1.92011283532177e-05	52080	0.00574383455195115	0.010972927351843	0.697710733579537	0.0021263089491754	0.173977311863166	0.115212718256279
0.000102599577271613	0.000516450831518394	2.21114099937241e-06	1.43473914949451e-05	2.35815597526666e-06	0.000637967097259592	1567	0.174240083299823	0.160822678336129	0.809525810557982	0.00346591698673872	0.0224892342513819	0.00369635986776778
2.22483591568432e-05	0.000207598482421818	8.6262729776633e-07	1.03689290978655e-05	1.69085006984571e-06	0.000242769248044139	4119	0.0702500652717101	0.0916440584468017	0.855126767884843	0.00355328075823463	0.0427110483778416	0.00696484453227903
1.27622401323082e-06	3.96521552248397e-05	1.87275455579866e-07	7.49028015693028e-06	1.8040227261826e-06	5.04099575767633e-05	19837	0.0150095846439775	0.025316903139373	0.786593703524908	0.00371504886300859	0.148587313241124	0.035787031231587
6.6093515528575e-05	0.000280350743005537	1.02772170957599e-06	5.61147745460997e-06	5.56244559046526e-06	0.000358645903288763	2788	0.102025016991917	0.18428626933279	0.781692305515653	0.00286556098968881	0.01564628900861	0.0155095751532582
9.06765899014325e-06	0.000185303210173575	8.22252541862369e-07	2.16863292509481e-05	8.6089992262788e-07	0.000217740350879157	4593	0.0632409852525755	0.0416443665748278	0.851028343737795	0.0037762984147973	0.0995971998914604	0.0039537913811192
7.24576763752433e-05	0.000283097961644697	1.52200362680496e-06	7.65402755217376e-06	8.32276772565836e-07	0.000365563945971485	2735	0.103887426854493	0.198207939195665	0.774414339172221	0.00416344019583287	0.0209375887215387	0.0022766927147426
9.45009510957113e-06	7.44159136186057e-05	3.24147420769451e-07	3.28374733114281e-06	7.29668427485831e-08	8.75468703228377e-05	11422	0.0259232803483721	0.107943265986813	0.85001226593469	0.00370255863600977	0.0375084491202674	0.000833460322219523
1.91901269397859e-07	6.36484927594894e-06	3.04146583846515e-08	1.29726520915628e-06	2.96307630458891e-08	7.91406117593362e-06	126357	0.00237141149823783	0.0242481407625992	0.804245650173165	0.00384311641122278	0.163919027199489	0.00374406545352406
4.99080014714607e-06	8.03802257109394e-05	2.73281509391237e-07	5.66623527555275e-06	2.77903040736717e-06	9.40895730503966e-05	10628	0.0278335068349396	0.0530430735876852	0.854294722624428	0.00290448240470664	0.0602217131171142	0.0295360082660663
0.000103280347145722	0.000583071830316649	2.24798285230682e-06	1.63709810607317e-05	4.0029085701356e-06	0.000708974049945545	1410	0.191656063681235	0.145675779182123	0.82241632167134	0.00317075477230722	0.0230910864255034	0.00564605794872612
4.20952435623643e-07	2.47560523705444e-05	1.03830826621054e-07	7.8622966097421e-06	2.93028123148972e-06	3.6073413474021e-05	27721	0.0107638697060967	0.0116693263842858	0.686268639045569	0.00287831997645107	0.217952665206033	0.0812310493876612
1.23042738357348e-06	6.04490609215053e-05	2.0832620982396e-07	1.31981655410872e-05	7.55743560499579e-06	8.26434156609857e-05	12100	0.0244892014731479	0.0148883897613919	0.731444367806328	0.00252078412003857	0.159700145928477	0.0914463123837645
3.02977266662845e-06	9.39118612826352e-05	3.42822094176252e-07	1.37021603832409e-05	4.25031040861191e-06	0.000115236926835293	8678	0.0339822499408556	0.026291682274371	0.814945901992534	0.00297493263306341	0.118904250222025	0.0368832328780066
1.24626021076513e-05	0.000126603714769049	5.55292803877597e-07	7.26206581845283e-06	3.57541968500095e-07	0.000147241217467531	6792	0.0432140856860079	0.0846407162478094	0.859838820586819	0.00377131358615701	0.0493208759296917	0.00242827364952303
1.58883373861022e-06	2.7008418690979e-05	9.29874678508991e-08	2.03323719773747e-06	6.17775753316555e-07	3.13412528484941e-05	31907	0.00935845769462584	0.0506946466464106	0.861753000798648	0.00296693524985766	0.0648741518906818	0.0197112654144021
8.10185522329999e-05	0.000272697335279374	6.48965743648938e-07	2.8109974339147e-06	1.95355996929267e-06	0.000359129410659231	2785	0.102155307558726	0.225597096278691	0.759328885870978	0.00180705262333618	0.00782725488495841	0.00543971034203701
1.34330589061309e-05	0.000120757949369362	5.80102600642906e-07	6.71211572650373e-06	4.27121013135686e-07	0.000141910347615775	7047	0.0416824895142417	0.0946587696515351	0.850945342592749	0.00408781044081115	0.0472982826078116	0.00300979470709298
1.16708268095531e-05	5.78971312461839e-05	2.04966059990272e-07	1.30769320060168e-06	8.43528018288249e-08	7.11649701181578e-05	14052	0.021123947540839	0.163996792103975	0.813562222397553	0.00288015381233154	0.0183755181577463	0.00118531352839425
7.74819699900455e-06	7.28585405749803e-05	4.12688102159375e-07	4.99277127885704e-06	3.90073300672648e-07	8.64022702556739e-05	11574	0.0255887153279151	0.0896758496747455	0.843247988269102	0.00477635715980824	0.0577851862466447	0.00451461864969957
1.32309745789913e-05	0.000106483062659421	4.75415915106487e-07	4.92353644805386e-06	7.29092292325895e-07	0.000125842081893899	7946	0.0370511657369389	0.10513950802361	0.846164184960006	0.00377787706585563	0.0391247218256055	0.0057937081249229
1.17355064153144e-05	0.000186031054826291	9.4204240422569e-07	1.92565387632216e-05	1.26972627073112e-06	0.000219234868679784	4561	0.0636609837624491	0.0535293791812621	0.848546839043243	0.00429695517824604	0.0878352010297587	0.00579162556748987
2.04209093411044e-07	9.48080963765253e-06	4.20158390991869e-08	2.50909882900064e-06	7.24497370402946e-08	1.23085831362037e-05	81244	0.0036857884113155	0.0165907880014553	0.770260031779472	0.00341353985542041	0.203849525265059	0.0058861150985929
1.43081884578079e-05	0.000181513260728382	7.90631172732519e-07	1.2925301749013e-05	1.5267772034227e-06	0.000211064159311358	4738	0.0613625071781995	0.067790706411223	0.859990920867891	0.00374592813536946	0.0612387332419893	0.00723371134352764
8.50221250511666e-05	0.000397201900581606	2.58041701380099e-06	1.55280011875339e-05	1.54628592129107e-06	0.000501878729755399	1993	0.139809509698617	0.169407707500583	0.791430034851628	0.0051415149931909	0.0309397475264627	0.00308099512813521
1.73322707797399e-06	1.59396871583438e-05	6.57476692659872e-08	7.77521538445522e-07	3.72396789211921e-08	1.85534231229505e-05	53898	0.00555061665732881	0.0934181830753375	0.859123788247274	0.00354369481201869	0.041907174395421	0.00200715946994853
6.00017659022978e-06	3.95587867129614e-05	1.5031346541261e-07	1.27448279732478e-06	3.6932566646713e-07	4.73530852323957e-05	21118	0.0141058291425485	0.126711418290542	0.835400407783736	0.00317431197301958	0.0269144616674917	0.00779940028521021
1.24300691983586e-05	8.0255050895465e-05	3.08912660196813e-07	2.56568122680245e-06	4.48243205500176e-06	0.000100042146035825	9996	0.0295681934768356	0.124248326239498	0.80221240822569	0.00308782520605059	0.0256460034942042	0.044805436834558
4.09714818985839e-06	2.80747825775728e-05	9.19857089177463e-08	8.10555289953432e-07	5.96944842013156e-07	3.36714166083156e-05	29699	0.0100507453048718	0.121680303431206	0.833786796206235	0.00273186334830443	0.0240725033752591	0.0177285336389956
7.82147146361527e-10	4.02468578389317e-07	1.73257592718017e-09	1.14648826597137e-06	2.4905738766543e-07	1.80052895509966e-06	555392	0.000540013313136356	0.000434398538355211	0.223527967850448	0.000962259408421609	0.636750807435869	0.138324566766906
3.67329622775298e-06	4.69332998502908e-05	1.89288343854548e-07	3.11137470280957e-06	8.28695852410915e-07	5.47359549771188e-05	18270	0.0162871424157515	0.0671093841203377	0.857449182532949	0.00345820848350369	0.0568433437237043	0.0151398811395057
2.58305169443654e-06	7.2422032264601e-05	4.33018109332956e-07	1.564105894623e-05	3.89180913188731e-07	9.14683419277893e-05	10933	0.0270686532628848	0.0282398438628718	0.791771565311367	0.00473407629576151	0.170999699093464	0.00425481543653622
1.48167179966461e-06	3.86733641779966e-05	1.38371217979592e-07	4.64822390386292e-06	5.24893857266694e-06	5.01905696721707e-05	19924	0.0149447507542901	0.0295209201517821	0.770530488707323	0.00275691666548895	0.0926114992163606	0.104580175259045
4.57238772541741e-06	4.10590347746702e-05	1.96895936761872e-07	2.2740809552765e-06	3.7939116868722e-07	4.84817905608132e-05	20626	0.0144396238217371	0.0943114450296967	0.846896005690379	0.00406123483650826	0.0469058780414474	0.00782543640196889
2.9114357832655e-06	5.46491448292288e-05	1.66598740467424e-07	4.02472675855138e-06	2.90907945044269e-06	6.46609855619558e-05	15465	0.0192119745649811	0.0450261584781424	0.845164117965168	0.00257649553311857	0.0622435108833136	0.0449897171402579
3.99966037228542e-06	8.78337864392652e-05	2.85789343429126e-07	8.08473118096373e-06	3.04115367311056e-06	0.000103245121009054	9686	0.0305003209496187	0.0387394613246148	0.850730626114164	0.00276806633220047	0.0783061814635749	0.0294556647654456
1.23975958460411e-05	0.000192318603284394	7.99142115455652e-07	1.59863300239755e-05	1.49874689849431e-06	0.00022300041816836	4484	0.064718369481979	0.0555944959559726	0.862413644171723	0.00358359021036596	0.0716874441549529	0.00672082550698532
3.17548655138067e-06	9.91030446940096e-05	3.23527118688342e-07	1.30220044657761e-05	9.30429809397027e-07	0.000116554492639252	8580	0.0343640563134265	0.0272446516601392	0.850272198436347	0.00277575845737403	0.111724603410016	0.00798278803612319
2.42388948244196e-06	5.41210940286787e-05	2.45729292706871e-07	7.06281216421451e-06	5.61352968531542e-07	6.44148779365736e-05	15524	0.0191395533940446	0.037629342165775	0.8401955536106	0.00381479093927384	0.109645665573859	0.00871464771049137
9.04861244097442e-06	0.000139096818615889	8.89098444830838e-07	1.76097759156428e-05	4.78175492519251e-06	0.000171426060342529	5833	0.0501319764723914	0.0527843457575483	0.81140999412783	0.00518648356646775	0.10272519756014	0.0278939789880138
1.34573914869183e-05	0.000165482554801277	6.95685317513895e-07	1.1021247618734e-05	2.76790545629096e-06	0.000193424784680734	5170	0.0563812378858093	0.0695742870239252	0.855539558047959	0.0035966710194983	0.0569795005170907	0.0143099833915269
8.64645146182709e-08	5.36893431513612e-06	2.28626866137473e-08	1.82585279050759e-06	4.90690790664069e-07	7.7948050975398e-06	128291	0.00233571859744452	0.0110925819871443	0.688783651156418	0.00293306712966604	0.23423969780641	0.0629510019203612
9.1603278261956e-06	7.65639797406256e-05	4.09136964482117e-07	4.39949406062732e-06	4.01462708877657e-07	9.09344013008083e-05	10997	0.0269127802913709	0.10073555986687	0.841969360829179	0.00449925395262354	0.0483809647140461	0.00441486063728105
2.95689915950866e-06	2.01861511811398e-05	8.7872678660702e-08	7.71391453178193e-07	2.16406686129934e-07	2.42187211586173e-05	41290	0.00723937291196763	0.122091465529614	0.833493686513557	0.00362829556875409	0.0318510398681279	0.00893551251994718
1.38565737088328e-05	0.000116189827173235	6.15787176890591e-07	6.645200209584e-06	4.24219342371109e-07	0.000137731607610913	7260	0.0404802000426262	0.100605619502947	0.843595955849632	0.00447092129084971	0.0482474598594423	0.00308004349712894
1.41062352787908e-08	2.12845262526297e-06	8.65712744084622e-09	1.68000232127758e-06	9.47631422507744e-07	4.77884973176793e-06	209255	0.001432631147955	0.00295180557468004	0.445390155525052	0.00181155046229996	0.351549518309726	0.198296970128242
1.10761067792068e-05	8.79754901140467e-05	5.03806052421362e-07	5.14853444304634e-06	3.74921877560195e-06	0.000108453156164323	9221	0.0320140548556501	0.102128026245957	0.811184231289224	0.00464537935307312	0.047472426115894	0.034569936995852
2.80375041972048e-05	0.000195790087471518	5.34053380704703e-07	4.80146011188544e-06	1.61421395029362e-06	0.000230777319111607	4333	0.0668983978157808	0.12149159330361	0.848393976605785	0.00231415020661726	0.0208055979260396	0.00699468195794823
7.42255568443794e-06	5.06178772368266e-05	2.1581378323712e-07	1.89287947107645e-06	6.56555598067708e-07	6.08056817736458e-05	16446	0.0180768763237839	0.122070100489441	0.832453082678291	0.00354923712623608	0.0311299769341103	0.0107976027719217
1.042613723393e-05	0.000183542276022486	5.12820793401358e-07	1.16447652911328e-05	8.02956366681395e-06	0.000214155563007764	4670	0.062232800808928	0.0486848769534509	0.857051170862332	0.00239461812805099	0.0543752640724565	0.0374940699837101
1.18345520326581e-05	0.000131711131985557	4.42856411719551e-07	6.34620245145282e-06	2.89986479294683e-06	0.000153234607674334	6526	0.0449331154625152	0.0772315876437641	0.859539068781899	0.00289005478880295	0.0414149424060931	0.0189243463794409
8.04473209484336e-06	7.41026119482255e-05	3.1488165335877e-07	3.7317177020313e-06	9.57269383535449e-07	8.71512127819943e-05	11474	0.0258076431449529	0.0923077469382667	0.850276313808627	0.00361304958711746	0.0428188843609791	0.0109840053050096
0.00011310343554061	0.000622650250112083	2.45154859494326e-06	1.74118572604444e-05	3.03466346733301e-07	0.000755920557854813	1323	0.202969173649148	0.149623441729882	0.823697997947124	0.00324312994198806	0.0230339776839203	0.000401452697085646
4.40082501709368e-06	9.99659157847479e-05	3.2043608987727e-07	9.37972925488057e-06	6.72682127618559e-06	0.000120793727422785	8279	0.0355914885505964	0.036432562443334	0.827575387543605	0.00265275438314545	0.0776507973965485	0.0556884982333671
2.27249018055918e-05	0.000183295621838746	8.73638171900158e-07	9.07328933130996e-06	8.95570712497382e-07	0.000216863021860045	4611	0.0629943454408418	0.104789196473788	0.845213814077707	0.00402852530785063	0.0418388033768408	0.00412966076381315
5.24032255459453e-05	0.000231368667102107	6.78312192111835e-07	3.85445309588514e-06	7.64858210941314e-07	0.000289069516146991	3459	0.0830784778228194	0.181282434220073	0.800391096875317	0.00234653657415372	0.0133340005797262	0.00264593175072942
3.17334485032602e-05	0.000207905572977983	6.07680255456871e-07	5.12577073602736e-06	1.436181256011e-07	0.000245516090598328	4073	0.0710160996293095	0.129252011246697	0.846810375936307	0.00247511376535827	0.0208775348431776	0.000584964208460224
9.90650284963238e-06	0.000117854887085837	2.43533262647068e-07	3.73025565086411e-06	2.7008902948732e-07	0.000132005267878468	7575	0.0388301997397876	0.0750462690530872	0.892804423489686	0.00184487533384864	0.028258384766117	0.00204604735726138
8.5507608495274e-07	2.17669690896568e-05	8.71063104279338e-08	2.85250477158631e-06	1.14323556878901e-06	2.67048918254128e-05	37446	0.00797956739193917	0.032019455107436	0.815092951207651	0.00326181101939691	0.10681581450451	0.0428099681610054
1.0108964422575e-05	0.000173186464926524	6.22836102220552e-07	1.37598819158297e-05	1.42426459820341e-06	0.000199102411965352	5023	0.0579874395131975	0.0507726868940904	0.869836096996461	0.00312821977429855	0.0691095691910764	0.00715342714407328
4.3547924737206e-06	5.84817498019498e-05	2.07032316990972e-07	3.57746177667135e-06	9.0060167525098e-07	6.75216380445837e-05	14810	0.020053377188645	0.0644947693781538	0.866118647230315	0.00306616253673039	0.0529824494824784	0.0133379713723225
1.80113959637469e-05	0.000269071148790298	1.46824423258818e-06	2.83146606521042e-05	2.82968514421001e-06	0.000319695134782948	3128	0.0914668239760004	0.0563392870397465	0.841649182346739	0.00459263865114814	0.0885676933160964	0.00885119864627025
4.46866707384143e-06	3.48787415193603e-05	1.68364165614696e-07	1.6900293489735e-06	1.40964283429916e-07	4.13467663912199e-05	24186	0.0123276703139878	0.108077788515775	0.843566367181907	0.00407200321354389	0.0408745228824565	0.00340931820631685
8.99819131005798e-09	1.2102738285398e-06	5.70598801985232e-09	9.86901828617091e-07	6.01889169567053e-08	2.27206875344351e-06	440128	0.000681389149290612	0.00396035168232496	0.532674826281349	0.00251136239218308	0.434362660514282	0.0264907991298608
5.84170850052415e-05	0.000492479137735059	2.67901160431042e-06	2.91589487759252e-05	9.43242143768613e-07	0.000583677425264305	1713	0.160672538896797	0.100084537240392	0.843752244678731	0.00458988387823513	0.049957300923059	0.0016160332795833
3.3140420717039e-05	0.000262723174997543	8.61929305560698e-07	8.80359402584358e-06	4.87570725113542e-06	0.000310404826297122	3222	0.088930325724576	0.106765159267584	0.84638882111344	0.00277679092765025	0.0283616531703561	0.0157075755209694
7.26534511838016e-05	0.000406871411668222	1.52103387572559e-06	1.0976733255852e-05	1.37670673697941e-07	0.000492160300657299	2032	0.137296689371553	0.147621519018844	0.826705061592391	0.00309052533025153	0.0223031667552059	0.000279727303307635
0.00031030512525656	0.000744354825947715	2.46328944383992e-06	7.61071018733784e-06	5.52803641428132e-06	0.00107026198724973	934	0.274758472317588	0.28993380027815	0.695488426960293	0.00230157613106476	0.00711107212813862	0.00516512450235365
6.37745541989016e-07	1.25424860147242e-05	5.69730964880758e-08	1.44097665099245e-06	2.46924912342071e-07	1.49251062165358e-05	67001	0.0044675559284566	0.0427297154697932	0.840361591586406	0.00381726573074263	0.0965471622169071	0.0165442649961512
2.61463292922607e-06	4.68247385133068e-05	1.58439950261516e-07	3.65120697625903e-06	8.2089990696984e-07	5.40699182760232e-05	18495	0.0160905554214494	0.0483565171280368	0.866003500768573	0.00293027907778019	0.0675275105395919	0.0151821924860179
1.92324778236733e-05	0.000237841177327492	9.68637689562539e-07	1.54467015886991e-05	7.1893530046733e-07	0.000274207929729894	3647	0.0789801216146656	0.0701382992192022	0.867375270882119	0.00353249335464765	0.056332074728527	0.00262186181550443
4.09258315048694e-05	0.000225013427843432	7.50292687671264e-07	5.31033314950243e-06	2.25359757515341e-06	0.000274253482760629	3646	0.0789927115552429	0.149226296391612	0.820457868313841	0.00273576357214806	0.0193628649527027	0.00821720676969625
1.27441554602428e-05	0.000125482074817739	4.06029102707846e-07	5.14645116671946e-06	3.24209670201479e-06	0.000147020807249424	6802	0.043150808666346	0.0866826655265336	0.853498747322589	0.00276171183048267	0.0350049170794471	0.0220519582409482
9.38230303241437e-07	2.23703097528128e-05	1.0092750093549e-07	3.09561425860244e-06	4.594792337287e-07	2.69645610493208e-05	37086	0.00805684560837694	0.0347949407196105	0.829618910239083	0.00374296843738283	0.114803065139472	0.0170401154644523
5.02461206598138e-08	6.14374579298925e-06	2.75293188603946e-08	4.33106921990412e-06	1.98285878457689e-08	1.05724190402593e-05	94586	0.00316671781713418	0.00475256613159945	0.581110696577019	0.00260388079166784	0.409657354992418	0.00187550150729577
4.72996850105236e-07	2.03805996939953e-05	9.18303102235982e-08	5.09176660369146e-06	1.0494478336352e-06	2.70866412916508e-05	36919	0.00809317492312933	0.017462366227408	0.752422549350089	0.00339024352391392	0.1879807300162	0.0387441108823886
3.63858675117512e-06	2.32642891844174e-05	1.38914897370573e-07	1.14212670980248e-06	1.12638993366914e-07	2.82965565361325e-05	35340	0.00845315651218859	0.128587616183225	0.822159726562867	0.00490925096109094	0.040362745493222	0.00398066079959526
1.48470978535498e-05	6.74248268605017e-05	2.35292482255833e-07	1.37424139915886e-06	3.47331424824821e-07	8.4228790020291e-05	11872	0.024953094795331	0.176271057081231	0.800496206157762	0.00279349236999783	0.0163155780681142	0.00412366632289443
0.000139973621488568	0.000737603312158304	2.04947020187182e-06	1.39398730723778e-05	5.01704167195161e-06	0.000898583318593073	1113	0.236388545035679	0.155771444441821	0.820851329972586	0.00228077926605705	0.015513166986233	0.00558327933330309
7.18720638645539e-06	0.000108245639493575	5.10601559672708e-07	9.9033567900211e-06	1.54396937730277e-07	0.000126001201167455	7936	0.0370971375442106	0.0570407767534188	0.859084187219116	0.00405235469933436	0.0785973204879183	0.00122536084021203
2.84769687976618e-07	2.11502403530515e-05	9.72958181904349e-08	9.3055125851258e-06	1.95814750549587e-06	3.27959659498402e-05	30492	0.0097907069986839	0.00868307060728625	0.64490371728644	0.00296670079299521	0.283739548923734	0.059706962389544
5.03880790029073e-06	7.75359323738695e-05	2.86615957055928e-07	5.67723172619742e-06	1.75929229774741e-06	9.0297880255161e-05	11074	0.0267269285576153	0.0558020618651536	0.858668355832616	0.00317411611707846	0.0628722591289505	0.0194832070562017
9.04695019711694e-06	0.000156971749298879	6.32413425974878e-07	1.41464001284905e-05	5.77856402378601e-06	0.000186576077074247	5360	0.0544401049167663	0.0484893365697509	0.841328383361885	0.00338957403270523	0.0758210824791914	0.0309716235564673
8.59114105274485e-05	0.000408123634718117	2.11653430632617e-06	1.29523860108406e-05	4.19723870094406e-06	0.000513301204263676	1948	0.142753608062072	0.167370366197927	0.795095805986983	0.00412337685699044	0.0252335001423202	0.0081769508157787
2.42065714482867e-05	0.00013116681376091	5.4802502324308e-07	3.82069827304352e-06	5.08450336100544e-07	0.000160250558841584	6240	0.0469415266742622	0.15105452126514	0.818510804012705	0.00341980101164471	0.0238420277636627	0.00317284594684735
2.56495177235862e-05	0.000282328245212819	1.14523207125773e-06	1.62579012367743e-05	8.33090851897448e-07	0.000326213987096334	3065	0.0932424386861813	0.0786278907041825	0.865469465996393	0.00351067739753148	0.049838148822151	0.00255381707974229
1.78407592668076e-06	3.94301743569064e-05	1.29634258066763e-07	3.68686221966066e-06	5.88461450176796e-07	4.56192082114913e-05	21921	0.013592846115701	0.0391079985082107	0.864332720859763	0.00284165953660958	0.0808181983906495	0.0128994227047668
3.8507855137685e-05	0.000315695142959735	1.11332764334996e-06	1.17655160028323e-05	4.7290960497272e-06	0.000371810937793329	2690	0.105565874772933	0.103568376353386	0.849074383968805	0.00299433806320352	0.0316438135807941	0.0127190880338111
7.36896634328225e-06	0.000103734161714285	3.69059735056784e-07	6.68942657296708e-06	2.0060287267393e-06	0.00012016764309233	8322	0.0354103093903644	0.0613223839101209	0.863245371589598	0.00307120723648727	0.0556674525756265	0.0166935846881675
6.2215599201132e-08	7.41938904920477e-06	3.00559621558073e-08	4.61239220021176e-06	3.24648266554622e-08	1.21565176374289e-05	82260	0.00364033531329222	0.00511788005880691	0.610321908830294	0.00247241546076217	0.379417226032773	0.00267056961736358
1.92811913149131e-05	0.000152087278294262	7.09061552538151e-07	7.19956021887211e-06	1.81042554126919e-06	0.000181087516921855	5522	0.0528816069724256	0.106474436463964	0.839855120217331	0.00391557388709535	0.0397573523633822	0.00999751706822756
1.22863667153714e-05	0.000134330911926868	6.34513893531948e-07	8.93251186675879e-06	1.29520140065282e-06	0.000157479505803183	6350	0.0461487785944145	0.0780188295150412	0.853005673606532	0.00402918392647841	0.056721741798724	0.00822457115322397
7.46801012160751e-05	0.000374285350037861	2.40453835869907e-06	1.5523308678583e-05	7.61086874415989e-07	0.000467654385165634	2138	0.130927850155089	0.159690796419294	0.800346071608622	0.00514169958621777	0.0331939765155521	0.0016274558703142
3.19123714540267e-05	0.000161032119600517	6.62739258642465e-07	4.30320352217089e-06	2.97462775454412e-06	0.000200885061589901	4978	0.0584911890477927	0.158858857903404	0.801613212680083	0.00329909677403201	0.021421222106379	0.014807610536102
1.11971973797323e-05	0.000214968040605838	6.0280358316583e-07	1.49411857113747e-05	3.31354297136395e-06	0.000245022770251475	4081	0.070878569722762	0.0456985992291257	0.87733903418531	0.002460194138476	0.0609787641207389	0.0135234083263492
2.62862159995707e-05	0.000182384672227863	8.11219858701676e-07	7.24586913989484e-06	8.68867318985777e-07	0.000217596844545016	4596	0.0632006463480712	0.120802376774046	0.838177008537142	0.00372808650050921	0.0332995138557527	0.00399301433254942
6.74826318250143e-06	0.000110110446634584	7.22581233831653e-07	1.5185975843667e-05	4.22376222198769e-06	0.000136991029116572	7300	0.0402669671475736	0.049260621122563	0.80377851998532	0.00527466096496565	0.110853797811422	0.0308324001157295
2.42943597311768e-05	0.000178921565998584	7.00949509811353e-07	6.64596192888536e-06	4.60886109167104e-06	0.000215171698260128	4647	0.0625186880941728	0.112906854979629	0.831529273809418	0.00325762874708527	0.0308867847520115	0.0214194577118559
6.07041846003235e-05	0.000487958705672487	1.56226433497998e-06	1.6209671747591e-05	2.64766095344021e-06	0.000569082487308821	1757	0.156987373351839	0.106670273561557	0.857448114385021	0.00274523354666544	0.0284838702808202	0.00465250822593565
1.72490776005697e-06	5.02578838030491e-05	2.27244988318836e-07	8.52531296217071e-06	2.23196308653447e-06	6.296731260013e-05	15881	0.0187134758724102	0.0273937014115702	0.798158309887046	0.00360893579438496	0.135392676138335	0.0354463767686643
6.64478286836779e-05	0.000239570786494556	1.34018750457901e-06	6.21777235473869e-06	2.06705761363404e-07	0.000313783280798915	3187	0.0898535481507604	0.211763445504479	0.763491241103068	0.00427106090919439	0.0198154992162354	0.000658753267022754
8.31900071439056e-07	2.30914608744214e-05	9.24281728805725e-08	3.30070101099577e-06	2.52894435058705e-08	2.73417795732427e-05	36574	0.0081690961044969	0.0304259665765564	0.844548571264881	0.00338047392390746	0.120720050505634	0.000924937729021094
4.26299730326169e-08	2.18090460791324e-06	1.00440811393199e-08	6.60730577723362e-07	7.48623294531626e-08	2.9691715692617e-06	336794	0.00089035619068778	0.0143575310615065	0.734516196534757	0.00338278907264945	0.22253027900562	0.025213204325467
3.10632371240802e-05	0.000264939660535807	1.07328845763243e-06	1.17961903648925e-05	1.70651768052918e-05	0.000325937553287704	3068	0.093167213504035	0.095304259391862	0.812854050916759	0.00329292665667476	0.0361915656723362	0.0523571973623684
5.27176793808841e-05	0.000366114007348233	1.14126949767058e-06	1.02164200298147e-05	3.65762149304741e-06	0.00043384699774965	2305	0.12206466726081	0.121512145190192	0.843878162686971	0.00263058060466089	0.0235484400786613	0.00843067143951526
1.63127390915657e-06	2.43315966421004e-05	1.04523120187835e-07	2.00519800744568e-06	1.83041737417756e-07	2.82556334163083e-05	35391	0.00844098293615503	0.0577326965253961	0.861123737118454	0.00369919579036962	0.0709663088383763	0.00647806172740441
1.38254495759463e-06	3.91480807465265e-05	1.16046698115946e-07	4.22949344845518e-06	1.7341121911978e-06	4.66102780418901e-05	21454	0.0138860955532808	0.0296618045563276	0.839902321787116	0.00248972336126491	0.0907416481114746	0.0372045021838166
1.11825701302711e-05	9.5587508432734e-05	2.77826098778872e-07	3.05583897035842e-06	6.8849762019194e-07	0.000110792241252334	9026	0.0326931514493608	0.100932790995737	0.862763559544112	0.00250763136153289	0.0275817055040759	0.00621431259454221
2.06924449230104e-06	3.53516889226202e-05	1.48162424942413e-07	3.25643071142045e-06	1.64295514415977e-07	4.09898220657001e-05	24396	0.0122218970862283	0.05048190960635	0.862450411859733	0.00361461498185897	0.0794448608779252	0.00400820267413305
4.65548325398494e-07	2.82164140592509e-05	9.39762416672081e-08	7.3356970750184e-06	3.28853410150483e-07	3.64404891114855e-05	27442	0.0108728050024671	0.0127755783950705	0.774314910343987	0.00257889627605432	0.201306218820929	0.00902439616395909
3.29122509662841e-11	1.61568383944817e-07	5.823447890574e-10	3.6784629877064e-06	2.362196270983e-06	6.20284289967425e-06	161216	0.00185912831723412	5.30599460579802e-06	0.0260474731599767	9.38835302580342e-05	0.593028559194943	0.380824778120216
3.76596816164467e-06	6.58594903740604e-05	4.32830203356063e-07	9.7431719782392e-06	9.79979301648775e-07	8.07814400189491e-05	12379	0.0239440914942293	0.0466192254156558	0.815279974689874	0.00535804020396929	0.120611516407156	0.0121312432833445
1.2855364447051e-05	8.07339038927246e-05	2.77176060072434e-07	2.23918935096076e-06	6.54112498473458e-07	9.67597462492822e-05	10335	0.0286120251408242	0.132858600248204	0.834374903017312	0.00286458027037757	0.0231417447622479	0.00676017170185903
3.17805431394833e-06	4.04764207061641e-05	1.27797231237908e-07	2.09377352920278e-06	8.24435808742703e-07	4.67004815892958e-05	21413	0.013912781728956	0.0680518531242891	0.866723839426994	0.00273652919389167	0.0448340885992638	0.0176536896555617
5.92137725052561e-06	6.3514263147585e-05	3.38239047197516e-07	4.66778022758749e-06	8.18750699474077e-07	7.52604103723697e-05	13287	0.0223259754850231	0.0786785139919928	0.843926612057153	0.00449424930749106	0.0620217217059073	0.0108789029374555
2.94071117508643e-06	5.18305835251087e-05	3.54833831384555e-07	8.04816559632594e-06	3.40336534024477e-07	6.35146306619301e-05	15744	0.0188745955853775	0.0462997445539593	0.816041642452238	0.00558664716596138	0.126713569967272	0.00535839586056935
2.02059333274986e-05	0.000175663528894243	6.42991624877693e-07	7.19802785009797e-06	4.70680614609526e-06	0.000208417287842813	4798	0.0606167188546195	0.0969494111387622	0.842845287511503	0.0030851165540674	0.0345366160581011	0.0225835687375661
6.10546349687427e-06	4.4532439747658e-05	2.46722945032717e-07	2.31447077058958e-06	1.8043213339649e-07	5.33795290935511e-05	18734	0.0158867392342036	0.114378369396516	0.834260633315293	0.00462205173448269	0.0433587708601423	0.00338017469356597
1.16619926826168e-05	0.000115951511602722	5.16754007738954e-07	6.61348924239584e-06	1.74385222630548e-06	0.000136487599761779	7327	0.0401219890412648	0.0854436058877968	0.849538799166371	0.00378608759067401	0.0484548724861364	0.012776634869022
1.69517237154629e-05	9.05681324694134e-05	2.64969844888496e-07	1.82100794290425e-06	4.84871659343086e-07	0.000110090705632012	9083	0.0324895274711665	0.153979608161706	0.822668289293606	0.00240683210601067	0.0165409780276196	0.00440429241105795
3.05330810594448e-06	5.17945560357335e-05	1.42956951606201e-07	3.12064002087979e-06	6.06043199751754e-07	5.87175043139157e-05	17031	0.0174615179022528	0.0519999639225277	0.882097368424061	0.0024346564670379	0.0531466733360502	0.0103213378503235
4.8887650278826e-05	0.000172949321839576	6.97488610524901e-07	3.17442973641473e-06	1.00765935938581e-06	0.000226716549824727	4411	0.0657607116338268	0.215633355026886	0.76284383285332	0.00307647858554712	0.0140017556674573	0.00444457786678927
2.50384038558332e-06	3.36723087371346e-05	1.35108616658398e-07	2.3371637353312e-06	1.64805951905121e-06	4.02964809937587e-05	24816	0.0120164072254306	0.0621354600658833	0.8356141257682	0.00335286390589104	0.057999201858177	0.0408983484018486
0.000113220396308058	0.000456593941466363	1.54590081196995e-06	8.03025502373385e-06	4.86497693646138e-07	0.000579876991303771	1725	0.159714492906575	0.195248989020064	0.787397928032593	0.00266591162462614	0.0138482042642854	0.000838967058431336
4.76483880650594e-06	6.69242526294488e-05	2.2073327982403e-07	3.98982894659989e-06	9.4687380752087e-07	7.68465274698995e-05	13013	0.0227911118331806	0.0620046079293863	0.870881936150762	0.00287239107727398	0.0519194435709888	0.0123216212715891
2.34940121844444e-05	0.000211944037523476	7.21711859400238e-07	8.38691964363825e-06	1.20559707048971e-05	0.000256602651915856	3897	0.0741015115070781	0.0915579477025376	0.825961991978851	0.00281256586403829	0.0326844620701287	0.0469830323844446
1.62127224936013e-05	0.000181345894451191	8.83705991406537e-07	1.27345159467242e-05	1.71729557899548e-06	0.000212894134461919	4697	0.0618777799380358	0.0761539181649052	0.851812544810291	0.00415091751419112	0.0598161897645051	0.00806642974610774
3.42573438404412e-06	4.82226344279589e-05	2.3010132467115e-07	4.16728929410394e-06	9.78812245579704e-07	5.70245716763578e-05	17536	0.0169623508280012	0.0600747061019034	0.84564658725796	0.00403512587480861	0.0730788355194552	0.017164745245873
1.25459774698787e-06	1.55145567647485e-05	8.08557974970173e-08	1.28579930616922e-06	2.91158081764348e-07	1.84269676971669e-05	54268	0.00551288918805326	0.0680848725414959	0.841948443157784	0.00438790574910752	0.0697781277582043	0.0158006507934082
9.98274055645975e-08	5.75073930252767e-06	2.49999659268479e-08	1.85225520844165e-06	3.10781224497032e-07	8.0386031069578e-06	124400	0.00240868507647662	0.0124185016023732	0.715390376413798	0.00310998883689247	0.230420034898655	0.0386610982482809
1.00564832938654e-06	5.02498728979576e-05	2.8348954863258e-07	1.8258191225612e-05	2.84020771099905e-08	6.98256040786987e-05	14321	0.0207305187670112	0.0144022861335092	0.719648237361788	0.00405996557241475	0.261482753590412	0.000406757341876759
4.81839228280194e-08	4.88881755972196e-06	3.08707381518848e-08	4.02908680174816e-06	9.36464501101013e-07	9.93342352355104e-06	100670	0.00297560594085522	0.00485068644398184	0.492158373005149	0.00310776421429065	0.405609082527856	0.0942740938087217
0.000138522728877338	0.000516224879977446	2.55985302509296e-06	1.22888035685609e-05	2.27266895953727e-06	0.000671868934407975	1488	0.182601401017635	0.206175225231092	0.768341641561867	0.00381004820136327	0.0182904774119216	0.00338260759375614
7.07959078497162e-07	3.96844778165256e-05	1.66063428928672e-07	1.19948459059608e-05	6.35352109372046e-06	5.89068673236327e-05	16976	0.01751733653279	0.0120182775058747	0.673681688053451	0.00281908436950694	0.203623897364317	0.10785705270685
1.57831886033702e-06	6.3213358874814e-05	1.30121215406001e-07	6.71751626657219e-06	5.02985848253723e-06	7.66691736996665e-05	13043	0.0227391129543505	0.020586094569373	0.824495110935166	0.00169717774598328	0.0876169122793274	0.0656047044701503
2.2605302310401e-08	2.82674364412814e-06	1.1715049862401e-08	1.88415701413696e-06	6.31948632325319e-08	4.80841587367044e-06	207969	0.00144148828651369	0.00470119534256206	0.587874201898096	0.00243636369444444	0.391845685489495	0.013142553575403
3.19425839448886e-06	2.44629983893874e-05	9.44238145350115e-08	9.29921891565311e-07	4.23549901048238e-07	2.91051523910248e-05	34358	0.00869366244318948	0.109748897775016	0.840504047555892	0.00324423020592495	0.0319504216666487	0.0145524027965182
0.000467352163849411	0.00103403693309826	3.49110439225927e-06	9.9538924886278e-06	6.24170250769481e-06	0.00152107579633626	657	0.366610765864645	0.307251068602301	0.679806315759477	0.00229515478496741	0.00654398190583485	0.00410347894741926
1.53922406539455e-07	1.58846856686339e-05	8.02365605091535e-08	1.06635617289389e-05	8.17544901586757e-07	2.75999512662081e-05	36232	0.00824591403897001	0.00557690863490432	0.575533105671901	0.00290712689074168	0.386361614413238	0.0296212443892143
0.000124768723730282	0.000499291518386897	2.69687918902176e-06	1.39032935045966e-05	1.96857192106561e-06	0.000642628986731863	1556	0.175394895433116	0.194153588316647	0.776951442738493	0.00419663483083286	0.0216350239277298	0.00306331018629726
0.00062813127229581	0.00147259150349084	6.94018270291079e-06	2.09916414541991e-05	3.09666806899314e-07	0.00212896426675066	470	0.472375340300689	0.295040777389138	0.691693856251701	0.00325988689021225	0.00986002526300628	0.000145454205942096
4.24537010681628e-07	1.92254988136388e-05	1.1597684878891e-07	6.75854473066039e-06	1.26583259406713e-06	2.77903899978369e-05	35984	0.0083025745066726	0.0152763962907564	0.691803850724487	0.00417327172443197	0.243197189070987	0.045549292189338
3.10671649798155e-05	0.000263425791817665	1.71296574125325e-06	1.87160671963221e-05	4.93622784675055e-06	0.000319858217581806	3126	0.0915112869465303	0.0971279250371919	0.823570498857956	0.00535539075470257	0.0585136356283712	0.0154325497217781
1.01640491599325e-06	3.91632593209991e-05	1.54405511537662e-07	7.66077325348433e-06	2.60031549226584e-06	5.05951584942802e-05	19765	0.0150643122260956	0.0200889758277593	0.774051519681009	0.00305178432349645	0.151413168403265	0.0513945517644698
1.32601419975933e-05	0.000127500143749313	6.03241412628619e-07	7.46668774603329e-06	6.72797010932246e-07	0.0001495030119165	6689	0.0438631776723075	0.0886948150917475	0.852826589343388	0.004034978325156	0.0499433934495148	0.00450022379019369
7.35552263416836e-06	0.000117438259044883	6.02548747126254e-07	1.23920353591723e-05	1.39598613790841e-06	0.000139184351923259	7185	0.0408983478922298	0.0528473390329391	0.843760504842058	0.00432914145017162	0.0890332511373465	0.0100297635374852
8.98444277017105e-07	4.57004618076376e-05	2.14239633223218e-07	1.40436921335641e-05	8.07951877216488e-08	6.09376330391636e-05	16410	0.0181157477201955	0.0147436687677004	0.749954659024361	0.00351571963888932	0.230460085716464	0.00132586685258555
4.47337071097734e-05	0.000202884735164478	1.14887452961347e-06	6.70544944572265e-06	9.07900752235155e-08	0.000255563556324811	3913	0.0738127634492585	0.175039460841274	0.793871935741181	0.00449545524461751	0.0262378937832603	0.000355254389667848
3.7096648649083e-08	3.26803503764717e-06	1.47641588222506e-08	1.67274334676235e-06	1.26196115052414e-07	5.11883530693326e-06	195357	0.00153447600840284	0.00724708775037888	0.63843332353763	0.00288428088363247	0.326782020999324	0.0246532868290344
5.87127843556967e-06	7.70887927558643e-05	3.6402965545347e-07	6.15143892026442e-06	2.43384427738771e-06	9.19093840445395e-05	10880	0.0271973876598168	0.0638811640030623	0.838747790089713	0.00396074524095451	0.0669293890304326	0.0264809116358375
2.86256042452636e-06	3.43244953372811e-05	2.18758467020164e-07	3.3739289136611e-06	1.7588778511563e-06	4.25386209936451e-05	23508	0.0126807705371277	0.0672932116194836	0.806901929011967	0.00514258483021451	0.0793144872788692	0.0413477872594662
1.88858555604489e-07	1.25843525608789e-05	6.22586433342499e-08	5.33826440737329e-06	9.37729674785323e-07	1.91114638419763e-05	52325	0.00571708883193889	0.00988195133382096	0.658471410925559	0.00325765958322383	0.279322633342631	0.049066344814765
2.06982157657427e-08	4.57355538413627e-06	2.41028901368943e-08	6.85442244911794e-06	1.02205640834159e-06	1.24948353474984e-05	80033	0.00374145726395103	0.00165654169823747	0.366035666492551	0.00192902823179018	0.548580454122611	0.0817983094548109
6.91850318932431e-06	6.00155016375776e-05	2.4687330590392e-07	2.75482876670471e-06	4.10018280560465e-07	7.0345725180071e-05	14216	0.0208833191709654	0.0983500158910058	0.853150656759169	0.00350942868627729	0.0391612817929291	0.00582861687061866
2.68990369075352e-06	5.89634311454284e-05	2.21925158740428e-07	6.26262043932397e-06	1.85777336379468e-06	6.9995653798041e-05	14287	0.0207804783355232	0.038429581621092	0.842387033280038	0.00317055626597547	0.089471561439994	0.0265412673929002
4.14790478039567e-05	0.000303849715490298	1.84380623001792e-06	1.7404153759679e-05	1.32776238792036e-06	0.000365904485671872	2733	0.103979004241664	0.113360315131948	0.830407189276105	0.00503903696789158	0.0475647455584526	0.00362871306560327
7.57289794550131e-06	3.85174652170711e-05	1.39214791728888e-07	9.10563105274495e-07	1.06934712284308e-07	4.72470757718601e-05	21165	0.0140744729280357	0.160282892047504	0.815234902643683	0.00294652715442344	0.0192723695678288	0.00226330858656012
9.12469388247649e-07	1.47201737145143e-05	5.73888731760327e-08	1.19060943762489e-06	4.80816661385865e-07	1.73614580749487e-05	57599	0.00519494200926574	0.0525571864015428	0.847865061273534	0.00330553303347491	0.0685777330731714	0.0276944862182772
2.56110070618091e-08	1.91558225977937e-06	7.76566426192391e-09	7.46894159029051e-07	2.27292510785582e-07	2.92314560091774e-06	342097	0.000876560558127015	0.00876145445980124	0.655315376414354	0.00265661219868276	0.255510419595439	0.0777561373317232
4.05987481761966e-06	8.76891903157302e-05	3.22579940242992e-07	8.97503116508079e-06	1.78253700132688e-06	0.000102829213240001	9725	0.0303793342011618	0.0394817259580118	0.852765352887278	0.00313704569041192	0.0872809475273657	0.0173349279369325
2.136724105805e-06	2.49200126361539e-05	1.18343991431674e-07	1.77507143852248e-06	3.45259158768127e-08	2.89846780877898e-05	34501	0.00865783267292486	0.0737190904564547	0.859765030361049	0.00408298450213003	0.0612417165078072	0.0011911781725586
3.9881269257084e-07	9.15643810011661e-06	3.43043523574924e-08	1.01284280710516e-06	8.75698936098404e-09	1.06111549415111e-05	94240	0.00317830184320511	0.0375842869856396	0.862906832534921	0.00323285754911493	0.0954507603260883	0.000825262604236085
6.99146278944117e-07	2.04018440922506e-05	6.98166313560103e-08	2.62096922983731e-06	3.13066376119236e-08	2.382308287e-05	41976	0.00712153085334577	0.0293474309248423	0.856389754574641	0.00293062958043643	0.110018054512074	0.00131413040800641
7.75927613709924e-08	1.12430820003545e-05	5.0067361479952e-08	9.34261157512194e-06	1.2409901824322e-06	2.19543438807596e-05	45549	0.00656473283495174	0.00353427830922305	0.512111956586766	0.00228052187539206	0.425547291500233	0.0565259517283857
5.28804732139526e-08	9.39560432262961e-06	3.64860833850344e-08	8.34881296455887e-06	2.11572431004894e-06	1.99495081538364e-05	50127	0.00596703823340927	0.00265071563700598	0.470969221405229	0.00182892145027735	0.418497182997133	0.106053958510354
1.7709060703312e-05	0.000195828242249029	4.86639571040725e-07	6.93383479755052e-06	5.50958062924581e-06	0.000226467357950178	4416	0.0656908517410288	0.0781969678261885	0.864708468458887	0.00214882875592068	0.0306173695861102	0.0243283653728936
3.91577887447811e-06	5.87083679482934e-05	2.28515662366725e-07	4.40882294096031e-06	1.36632083616203e-06	6.86278062622606e-05	14571	0.020378541110962	0.057058196782715	0.855460361415894	0.0033297824134645	0.0642425159870625	0.0199091434008635
0.000334953527431025	0.00114769821917045	4.1275394084428e-06	1.82554342239261e-05	1.17690072883849e-06	0.00150621162096268	664	0.363775715614249	0.222381452094323	0.761976738990307	0.00274034494953952	0.0121200991745492	0.000781364791280979
4.86965912081729e-06	6.65275055588083e-05	2.63585781065319e-07	4.63406435194962e-06	1.50642341130944e-06	7.780123822395e-05	12853	0.0230709789432225	0.0625910233819163	0.855095716694246	0.00338793812389709	0.0595628611797992	0.0193624606201409
4.64317483279211e-06	3.20587565018991e-05	1.21262541749774e-07	1.07670888981857e-06	3.8452792849201e-07	3.82844306947516e-05	26120	0.0114198419513371	0.121281020731716	0.837383654925135	0.00316741138758525	0.0281239362915792	0.0100439766639843
6.22193115760832e-08	6.52842873508333e-06	2.68789313320634e-08	3.62857178284043e-06	3.99294650598376e-06	1.42390452668157e-05	70229	0.00426263307230901	0.00436962664351425	0.458487813807148	0.001887691964482	0.254832519656137	0.280422347928719
1.19902010151062e-05	0.000175576787471383	8.30241359190788e-07	1.56712757835214e-05	1.02248248074777e-07	0.000204170753877276	4898	0.059418972084753	0.0587263395339832	0.859950723289779	0.0040664068845523	0.0767557325714787	0.000500797720207453
8.86946952800744e-08	5.80523601275458e-06	2.65262582577426e-08	2.23309244490668e-06	9.82868918622606e-07	9.13641832982168e-06	109452	0.00273718507916387	0.00970781898094256	0.635395162873183	0.0029033541701084	0.244416615383926	0.10757704859184
2.13601641960369e-06	2.65253182072196e-05	1.46239671963164e-07	2.33564819154879e-06	4.90167784139967e-08	3.11922392687492e-05	32059	0.00931416960720222	0.0684790983167317	0.85038198055228	0.00468833515616426	0.0748791445021013	0.00157144147272253
4.44082188291071e-05	0.000284062564357609	8.36497186049418e-07	6.8920459444621e-06	1.08786184763615e-06	0.000337287188164864	2965	0.0962506499545553	0.131662928173247	0.842197908266712	0.00248007400044066	0.0204337614540322	0.00322532810556803
2.4336543080336e-06	3.23183486217776e-05	1.38454337893692e-07	2.36497474471199e-06	2.42649481941374e-06	3.96819268318306e-05	25200	0.0118342323187949	0.061329035718131	0.814434963270322	0.00348910320006516	0.0595982839929774	0.0611486138185038
1.02677299129521e-08	2.88925143760614e-06	1.20552737962368e-08	4.36499543126068e-06	7.72542534010925e-08	7.35382412597711e-06	135984	0.00220372357754839	0.00139624360564753	0.392891016716048	0.00163932038483923	0.593568102321281	0.0105053169721852
2.26746072692901e-05	0.000276459988937351	1.44869587692539e-06	2.27864081560732e-05	3.51257583547262e-06	0.000326882276075112	3059	0.0934242726608717	0.069366279327056	0.845747870630419	0.00443185814269264	0.0697083011953737	0.0107456907044586
2.53283831797397e-06	6.20027869634958e-05	2.20302787840497e-07	6.94426241503068e-06	5.61773755779513e-06	7.73179280421361e-05	12934	0.0229293097622765	0.0327587453791266	0.801919923794466	0.00284931054697222	0.0898143883427173	0.0726576319367175
1.31307704272703e-05	7.35857162673077e-05	3.27577955239216e-07	2.36123975968246e-06	4.07815663674745e-07	8.98131200731744e-05	11134	0.0265853643061436	0.146201027384108	0.819320342143268	0.00364732853031188	0.0262905882543515	0.00454071368796097
1.58463452433622e-06	2.38525233495324e-05	7.6510639686411e-08	1.48124397718718e-06	1.13439503803208e-07	2.71083519945454e-05	36889	0.00809963557547455	0.0584555831595765	0.879895736720988	0.00282240099663034	0.0546416092533115	0.00418466986949386
9.30652830197511e-07	3.30987097492051e-05	1.1535768926858e-07	5.28109651652005e-06	4.29895660783093e-07	3.98557124459743e-05	25091	0.0118857517231193	0.0233505506007211	0.830463381982481	0.00289438281714199	0.132505384859918	0.0107862997397382
3.9678942013003e-05	0.000145949471358961	4.4123512932256e-07	2.08780131689642e-06	1.11489248952833e-06	0.000189272342307711	5283	0.0552047833916336	0.20963940916679	0.771108285444486	0.00233121820094146	0.0110306730050508	0.00589041418273241
9.65602985338001e-06	8.26809038971093e-05	3.18313708712314e-07	3.5068116623964e-06	2.71911074125349e-08	9.61892502290105e-05	10396	0.0284457429776163	0.100385748203574	0.859564906684061	0.00330924409904914	0.0364574175809383	0.000282683432377292
1.39008066751757e-06	3.75518392229724e-05	1.12296755869632e-07	3.90428941263206e-06	8.09230883805632e-07	4.37677369427973e-05	22848	0.0130447780735196	0.0317603962328314	0.857979915023963	0.00256574279854586	0.089204735847659	0.0184892100970005
7.24651448035208e-06	6.13892797205977e-05	2.46157351620345e-07	2.68253316235237e-06	5.90186374159038e-08	7.16235033523384e-05	13962	0.0212586020532973	0.101175091152749	0.857110820432849	0.00343682366959097	0.0374532525888346	0.000824012155975849
2.89774069213226e-06	3.62257106880202e-05	1.22169965593391e-07	1.9645445164943e-06	1.93107892984194e-07	4.14032737552243e-05	24153	0.0123444140927961	0.0699882021229448	0.874947978804434	0.00295073201978323	0.0474490140105506	0.00466407304228756
2.32584674562305e-06	5.12787241128605e-05	2.15516686479121e-07	6.11603929849978e-06	3.63552075358057e-06	6.3571647597043e-05	15730	0.0188913787373675	0.0365862272496967	0.806628836142445	0.00339013844418822	0.0962070282851103	0.0571877698785595
1.68857110903207e-05	0.000165125506934506	8.13198697124372e-07	1.0240799005527e-05	1.4688272602754e-06	0.000194534042987753	5140	0.0566952616321846	0.0868008027334512	0.848825760254729	0.00418023850548135	0.0526427089482312	0.00755048955810718
1.16543375395195e-05	0.000106890539385191	4.66335636156093e-07	5.50450955138178e-06	3.47752912914398e-07	0.000124863475025163	8009	0.0367683842787095	0.0933366425783914	0.856059302879806	0.00373476419795394	0.0440842251929358	0.00278506515091238
6.79457960162604e-05	0.000416696530909833	2.13725881965313e-06	1.68953423865745e-05	1.55124764635938e-05	0.000519187404595915	1926	0.144266829990858	0.130869499943171	0.802593682399035	0.00411654597306065	0.0325418957336304	0.0298783759511023
1.32545162345107e-06	2.78831930818793e-05	1.1681241304568e-07	3.16129791189873e-06	1.28966899220827e-06	3.37764240224831e-05	29606	0.0100819314687972	0.0392419168639283	0.825522354388938	0.00345840083508914	0.0935948077213392	0.0381825201907048
5.70716277267256e-07	2.79891521125949e-05	7.55200976166706e-08	4.7683872766786e-06	1.21566982774691e-05	4.55604740416266e-05	21949	0.0135754644285376	0.012526565828657	0.614329694792518	0.00165757927688968	0.10466061596115	0.266825544140786
4.82837762455145e-06	4.89978300346125e-05	2.81329836995175e-07	3.67240057064236e-06	2.6540964003276e-06	6.04340344671291e-05	16547	0.0179673848574456	0.0798950072939061	0.810765497730639	0.00465515564988789	0.0607670926328745	0.0439172466926927
1.13617801981577e-07	5.75151760779459e-06	2.0945744831175e-08	1.36364753174963e-06	2.33692463695917e-07	7.48342115005289e-06	133629	0.00224251653964957	0.015182601607391	0.768567944055099	0.00279895310061855	0.182222476111744	0.0312280251251481
9.80052318712552e-08	1.10982959897248e-05	3.60099914255197e-08	5.24951593699351e-06	1.75268538799029e-06	1.82345125380053e-05	54841	0.00545546822530119	0.00537471082196398	0.608642318602875	0.00197482610793493	0.287889019574951	0.096119124892275
1.59000487591049e-06	2.40050777094375e-05	7.68317317507569e-08	1.49192334194552e-06	1.26253088494264e-06	2.84263685439869e-05	35179	0.0084917712614192	0.0559341540038827	0.844465154678203	0.00270283316815047	0.0524837824302785	0.0444140757194857
4.53751441983098e-06	2.60138314845053e-05	8.24010025619608e-08	6.07473990371366e-07	3.81352589383193e-07	3.16225734866528e-05	31623	0.00944206317188601	0.143489726468536	0.822634865422486	0.00260576523276135	0.019210137676738	0.0120595051994789
5.01135546434985e-06	7.73998258463744e-05	3.53850009497486e-07	7.03502396803415e-06	5.19949168136098e-07	9.0320004456392e-05	11072	0.0267333889864017	0.0554844466019642	0.85695108533508	0.00391773684719347	0.0778899869455916	0.00575674427017038
1.33851527248213e-06	4.61077015827847e-05	1.75634028873829e-07	7.79096449815688e-06	1.20163391100588e-06	5.66144492933034e-05	17663	0.0168413867905343	0.023642644045651	0.814415792405111	0.0031022827399401	0.137614418146048	0.0212248626632497
0.000142307840362071	0.000637282651495692	2.79345133887893e-06	1.61297783896158e-05	7.74193510597578e-07	0.000799287915096856	1251	0.21327951182457	0.178043277865432	0.797313007564324	0.00349492502778605	0.0201801854938107	0.00096860404864718
1.0599790200904e-06	2.28248307421492e-05	1.3276564311064e-07	3.67749516746325e-06	2.04838648007934e-08	2.77155544376143e-05	36081	0.00828030936909774	0.0382449148717677	0.823538666474317	0.0047902936024421	0.132687050361595	0.000739074689878606
3.85887955794074e-05	0.000246432815796922	8.4103881047314e-07	6.91640362780073e-06	9.23680268449112e-07	0.000293702734083052	3405	0.084352452618543	0.131387253509514	0.839055232380766	0.002863571607867	0.0235489929959077	0.00314494950594474
8.09258749952577e-06	0.000160034418076824	6.56831913609271e-07	1.67532524177453e-05	4.42351628632063e-06	0.000189960606194025	5264	0.0553998807711179	0.0426013985829252	0.842461083290951	0.00345772698229013	0.0881932983548894	0.0232864927889442
1.1872586666133e-05	7.61179516020426e-05	2.96969268421465e-07	2.44911094060975e-06	9.66103680875962e-09	9.07462795140156e-05	11020	0.0268578560802415	0.130832765042443	0.838799695256777	0.00327252279665745	0.0269885548336061	0.000106462070516814
9.39830608845493e-06	9.58983935622283e-05	4.41110637226881e-07	5.79263450559663e-06	1.2442599368488e-06	0.000112774704730356	8867	0.0332683398352721	0.0833370046139894	0.850353754341645	0.00391143242876651	0.0513646612460376	0.0110331473695616
8.22127822956551e-07	4.51172881809005e-05	2.29657884189619e-07	1.62443478844815e-05	2.92629097469778e-07	6.2706050869998e-05	15947	0.0186365562401298	0.0131108212293736	0.719504538317005	0.00366245172520504	0.259055508345746	0.00466668038267082
7.14694142610733e-06	9.06899547145851e-05	5.25657691462203e-07	8.58585028417173e-06	4.91476187377807e-06	0.000111863165990104	8939	0.0330039099728207	0.0638900335320347	0.810722223994694	0.00469911330337909	0.0767531493336354	0.0439354798362567
3.17828433643874e-06	5.40643692320716e-05	2.76569219647722e-07	6.05430006213193e-06	3.03599759169546e-06	6.66095204419854e-05	15013	0.0197851745390225	0.0477151661706815	0.811661289157002	0.00415209744511829	0.0908924133060681	0.04557903392113
1.7413608944426e-06	4.90513623209292e-05	2.30944277257191e-07	8.37550940084694e-06	7.54394717524075e-06	6.69431240687167e-05	14938	0.0198832771469989	0.0260125430156965	0.732731897462364	0.00344985807683741	0.125113811423702	0.1126918900214
2.81186396523565e-06	2.19412541754987e-05	1.53466168051564e-07	1.53991810057925e-06	4.33425732865806e-07	2.6879928142231e-05	37202	0.00803165930069216	0.104608314068293	0.816269078525804	0.00570932210977356	0.0572887729621526	0.0161245123339765
2.72415906904131e-06	5.52828287676242e-05	2.58601916481226e-07	6.75489938780092e-06	1.18310542567918e-06	6.62035945666269e-05	15105	0.0196657909738799	0.041148204819902	0.835042706208164	0.0039061612616966	0.102032214897377	0.0178707128128596
3.58281238257e-06	7.41707001434942e-05	2.782646118003e-07	7.41780835927179e-06	4.73421673126767e-06	9.0183802228404e-05	11088	0.0266936162599929	0.0397278923048286	0.822439266373421	0.00308552761055198	0.0822521137497073	0.0524951999614914
0.000149860588070048	0.000577533949701541	2.02347044836713e-06	1.00484201893991e-05	1.13228051286801e-06	0.000740598708922223	1350	0.199294388981933	0.20235059319525	0.77982035715673	0.00273220898712048	0.0135679688181232	0.00152887184277676
3.69549224476887e-06	6.58423272043856e-05	3.2142958927076e-07	7.37174426305344e-06	1.55684122367463e-07	7.73866774238462e-05	12922	0.0229494630151165	0.047753597489768	0.850822511008811	0.004153552006249	0.0952585704471903	0.00201176904798202
6.12299965856468e-05	0.000378218411676649	1.61538980797139e-06	1.28591590533817e-05	5.58864947444716e-06	0.000459511606598097	2176	0.12880126930219	0.133250163230807	0.823087831179532	0.00351544941362985	0.0279844053310905	0.0121621508449408
6.77274512246167e-07	1.5778053275157e-05	5.33222736402363e-08	1.59772024576496e-06	7.25402734609246e-07	1.88317730414176e-05	53102	0.00563365621382939	0.0359644580866923	0.837842153282943	0.00283150574950973	0.0848417322283468	0.038520150652508
8.00490609758229e-06	0.000232375908772071	1.00653284104467e-06	3.78237273385663e-05	2.00983013358839e-05	0.000299309376385148	3341	0.0858917266176809	0.0267445884731712	0.776373635796335	0.00336285101790286	0.126370004827029	0.0671489198855622
1.4131914949202e-06	1.44231714686305e-05	6.88080227826488e-08	9.03039472568365e-07	3.26191561458356e-08	1.68408296150476e-05	59379	0.00503955006940238	0.0839146008375671	0.856440674142512	0.00408578581670155	0.0536220301024532	0.00193690910076603
1.00239999829725e-05	0.000116745964472318	2.84496010303948e-07	4.2659086433803e-06	2.35531235232533e-06	0.0001336756814613	7481	0.0393118083609187	0.0749874612449575	0.873352304593387	0.00212825554501708	0.0319123762583198	0.0176196023583184
8.05283371145089e-05	0.000351794625773506	1.34910471542323e-06	7.58919638623054e-06	6.2577574961663e-07	0.000441887039739285	2263	0.12418063196074	0.182237381666638	0.796118904010097	0.00305305336906736	0.0171745167966641	0.00141614415753365
1.87883387258536e-05	9.91828806507706e-05	4.20915971693531e-07	2.85834238028978e-06	5.34582241288755e-07	0.000121785059969896	8211	0.0358782955507774	0.154274577936718	0.814409260670294	0.00345622009627106	0.0234703861130119	0.0043895551837056
4.62786924268446e-06	6.39510662209013e-05	2.42986850044531e-07	4.3209177078711e-06	3.78415833540502e-06	7.69269983569063e-05	12999	0.0228147044221851	0.0601592333190131	0.831321481233381	0.00315866802597941	0.056169066779702	0.0491915506419247
2.39502488843766e-05	0.000294804291730974	1.35863102220301e-06	2.15798851691007e-05	4.72516173038114e-06	0.000346418218537035	2887	0.0987237553744555	0.0691368051758979	0.851006892697407	0.0039219387130985	0.0622943136773668	0.0136400497362294
1.33978844893779e-05	0.000215667905576028	1.0963771204703e-06	2.27699265225002e-05	4.37139823213678e-06	0.000257303491940513	3886	0.0742962130831908	0.0520703562487033	0.838184915212457	0.00426102697713786	0.0884944325892181	0.0169892689724841
3.25306105457695e-05	0.000248775424373246	8.59552420289344e-07	8.46752776491809e-06	2.52092715773024e-06	0.000293154042261953	3411	0.0842016734702296	0.11096763426752	0.848616728780933	0.00293208448929139	0.0288842265301318	0.00859932593212416
3.26801037766945e-07	1.11883691751767e-05	4.89121832387374e-08	2.15382363706433e-06	5.74424890575634e-07	1.42923309238223e-05	69968	0.00427855072812322	0.0228654821602428	0.782823266184524	0.0034222677532054	0.150697856671815	0.0401911272302119
7.1202803520885e-08	3.144043163014e-06	1.49446257394591e-08	8.48556497769267e-07	3.96252667646829e-07	4.47499975769044e-06	223464	0.00134160217721191	0.0159112418718058	0.702579515811337	0.00333958135165846	0.189621574014835	0.0885480869503635
2.5871666861355e-07	1.94127486214934e-05	6.64594783227746e-08	6.4208879918951e-06	5.19967659124353e-06	3.13584893515684e-05	31889	0.00936358040076468	0.00825029119588666	0.619058794696771	0.00211934566036264	0.204757567238294	0.165814001208686
1.3107517772957e-06	2.97598696615344e-05	1.20636180491482e-07	3.52390419194246e-06	5.14535457080572e-06	3.98605163820698e-05	25087	0.0118871758301391	0.0328834620387735	0.746600203978319	0.00302645804522861	0.0884058841126202	0.129083991825059
2.84959338924446e-05	0.000284333358310766	1.22371510873896e-06	1.57434629096493e-05	7.71952464711958e-08	0.00032987366546807	3031	0.0942377510244613	0.0863843855253213	0.861946217826497	0.00370964777380028	0.0477257342968262	0.000234014577555503
9.4733719579473e-05	0.000341663808437183	1.33628938408597e-06	6.20400385772215e-06	2.80075890062264e-06	0.000446738580159087	2238	0.125454992478002	0.212056275833033	0.764795841710188	0.00299121106489194	0.0138873250112244	0.00626934638066242
0.000372702146534751	0.000805631799219621	4.7181513674983e-06	1.31353827689456e-05	3.05602009973555e-06	0.00119924349999055	834	0.302315964822299	0.31078104366435	0.671783336099773	0.00393427303757366	0.0109530572974121	0.00254828990089138
7.4331795345641e-08	8.20023922489516e-06	2.18065036556961e-08	3.09580816013767e-06	3.82028611402722e-07	1.17742142954369e-05	84931	0.00352605390358274	0.00631310026134384	0.69645744668272	0.00185205595112595	0.262931188651582	0.032446208453228
7.01507342945589e-08	6.53115029641116e-06	2.64274981885921e-08	3.16534218933733e-06	9.32163967306794e-07	1.07252346855384e-05	93238	0.00321241677263773	0.00654071788183319	0.60895173745872	0.00246404847664789	0.295130342798501	0.0869131533842978
9.70249431268343e-06	0.000103958592845339	4.12217573881176e-07	5.68498926437405e-06	9.1851216659854e-07	0.000120676806162876	8287	0.0355576559149793	0.0804006554464828	0.861462911978523	0.00341588070639531	0.0471092121604633	0.00761133970813606
5.01736530030673e-05	0.000225272182332577	1.35141228386116e-06	7.80908750434616e-06	2.07521349420418e-06	0.000286681548618056	3488	0.0824211795433448	0.175015285235233	0.785792400726514	0.00471398417643416	0.0272395888120102	0.00723874104980846
0.000396228243874559	0.00139449213629164	7.71601676149985e-06	3.50870091887249e-05	1.51896758159432e-07	0.00183367530287458	545	0.423400616529078	0.216084190725265	0.760490220981625	0.00420795151104656	0.0191347994564362	8.28373256275578e-05
0.000104191341072669	0.000261106437821337	1.4984336443169e-06	4.83113772575314e-06	6.9074648273233e-07	0.000372318096746809	2686	0.105702001147241	0.27984495511515	0.701299346184884	0.00402460599527585	0.0129758337506718	0.00185525895401766
1.06545803395015e-05	7.37671495379057e-05	3.37833342458479e-07	3.00880516430172e-06	2.95939139678759e-07	8.80643075238461e-05	11355	0.0260744889482917	0.120986363704914	0.837650935004865	0.0038362118769514	0.0341660003797451	0.00336048903352387
6.74446813787781e-06	5.85656295700055e-05	2.35884058785203e-07	2.63486194266101e-06	7.56315570159318e-07	6.89371592794888e-05	14506	0.0204694578017703	0.0978350168235685	0.849550956002778	0.00342172583336179	0.0382212143668207	0.0109710869734713
3.88007774128431e-06	7.23283965649093e-05	3.81365303687506e-07	9.15243424903253e-06	9.41710481462773e-07	8.66839843403764e-05	11536	0.0256710705900299	0.0447611836351299	0.834391694328471	0.00439948978567971	0.10558391286093	0.0108637193897897
1.53405611089713e-06	4.16111354285027e-05	1.20055537927689e-07	4.19163687331259e-06	1.51731809708536e-06	4.89742020477254e-05	20419	0.0145852105374275	0.0313237591783974	0.849654178907347	0.00245140365555512	0.0855886711380786	0.0309819871206218
1.66584200142237e-06	4.49933462705934e-05	2.86377125231266e-07	9.95683395166294e-06	1.33912645516446e-09	5.69037384753651e-05	17574	0.0169267130762361	0.0292747374083962	0.790692272179481	0.00503265924004704	0.174976797982675	2.35331894009776e-05
2.20377153088485e-05	0.000180404398398537	7.44527518107669e-07	7.8477448765618e-06	2.62973547287446e-06	0.00021366412157493	4680	0.0620945037345366	0.103141861845626	0.844336414877551	0.00348456967234236	0.0367293526808135	0.0123078009236672
2.6094018467559e-05	0.000204717174436313	6.01959468371698e-07	6.08165024576231e-06	1.15942797408077e-06	0.000238654230592086	4190	0.0691012986546032	0.109338176837768	0.857798221001245	0.00252230797199058	0.0254831026069562	0.00485819158204026
2.31605822068486e-05	0.000170930743624888	7.14323499421702e-07	6.78666009568393e-06	8.38348373159831e-08	0.000201676144264158	4958	0.0587146509011485	0.114840465099891	0.847550632468462	0.00354193353917988	0.0336512784912958	0.000415690401171965
1.20537499343403e-05	5.55691712708748e-05	2.28365108863835e-07	1.35393109957976e-06	4.40620738730227e-07	6.96458381523889e-05	14358	0.0206777018740032	0.173072078018015	0.797882152689244	0.00327894838976823	0.019440229818432	0.00632659108454011
6.63483700250456e-08	6.91189903217339e-06	3.46518599946382e-08	4.64460507018063e-06	1.1427822234147e-07	1.17717825547152e-05	84949	0.00352532694489349	0.00563622116843042	0.58715823198797	0.00294363745113168	0.394554099907345	0.00970780948512305
2.22133510381053e-05	0.000139585041501152	5.01239612563023e-07	4.05316341334627e-06	1.98983336935723e-07	0.000166551778902102	6004	0.0487417481089604	0.133372043123971	0.838087965323978	0.00300951221216105	0.0243357557635496	0.00119472357634009
2.93957045993685e-06	4.70506225533187e-05	2.20334232277615e-07	4.5376714241241e-06	5.74539141141828e-07	5.53227378107991e-05	18076	0.0164603044484779	0.0531349419110462	0.850475309342596	0.00398270658677716	0.0820218160504401	0.0103852261091402
2.45810845733459e-07	1.22258834762422e-05	4.99815015864823e-08	3.19812521197755e-06	1.05890177319699e-06	1.67787028087367e-05	59599	0.00502100547029427	0.0146501698334787	0.728654867757487	0.00297886565822341	0.190606225548753	0.0631098712020584
1.18531361956605e-05	0.000102306856827187	3.36527262032971e-07	3.73781779557987e-06	5.75234659456498e-07	0.000118809572739917	8417	0.0350171881410198	0.0997658347076789	0.86109944230794	0.0028324928225241	0.031460577707507	0.00484165245435003
8.78445157976988e-07	1.30359758659672e-05	6.21334709621169e-08	1.185720798348e-06	4.87552744260222e-08	1.52110305676803e-05	65742	0.00455294764317593	0.0577505353150408	0.857008064507175	0.00408476405892807	0.0779513783153763	0.00320525780347947
4.63153267739462e-05	0.000224939881689191	7.67435778516311e-07	4.79734662122383e-06	2.71308917035035e-07	0.000277091299779912	3609	0.0797766889585392	0.167148253340085	0.811789767011291	0.00276961340585529	0.0173132343925423	0.000979131850226009
3.11603854593974e-06	5.78411677774418e-05	1.95692150738204e-07	4.67538274483613e-06	1.09439870624796e-06	6.69226799252038e-05	14943	0.0198772654320966	0.0465617717255553	0.864298438766768	0.00292415293226331	0.0698624554495065	0.016353181125907
6.54230355316877e-06	0.000110923163558569	2.31446123871025e-07	5.05478710995408e-06	8.50041132286222e-07	0.000123601741477849	8091	0.0364036674540048	0.0529305127496219	0.897423954001876	0.001872515072229	0.0408957596350691	0.00687725854120396
7.3391364807295e-09	1.89279059593705e-06	5.78015202078027e-09	1.9175754546626e-06	5.64124378828772e-07	4.38760971792994e-06	227915	0.00131541987885031	0.00167269583042862	0.431394476177353	0.00131738062233743	0.43704330556714	0.128572141802741
1.50073506649311e-05	0.000104818696933945	3.70250549175894e-07	3.32729701310859e-06	5.3538588602918e-07	0.00012405898104719	8061	0.0365358530679423	0.120969481921043	0.844910187470216	0.00298447195076556	0.0268202832638368	0.00431557539413876
7.37076558238606e-07	1.15545234380819e-05	5.19256604406256e-08	1.04675226011891e-06	5.44673011988656e-07	1.39349509288687e-05	71762	0.00417178822021147	0.0528940906933244	0.829175753618527	0.00372628943622991	0.0751170395548632	0.039086826697055
9.27446809544672e-06	0.000117054003153195	4.00281018971106e-07	6.50499411309926e-06	8.24976529475587e-07	0.000134058722910188	7459	0.0394222118158828	0.0691821307417654	0.87315469379501	0.00298586328648881	0.0485234677153925	0.00615384446134308
9.3390256856097e-06	0.000166305862819759	6.58549387115299e-07	1.51225338262241e-05	1.73501378009938e-06	0.000193160985498807	5177	0.0563065427348789	0.048348405665322	0.860970254372541	0.00340932919458193	0.0782897943245249	0.00898221644303059
5.63799824093972e-07	1.83249558436588e-05	8.4535099211635e-08	3.53473238198315e-06	2.03371133565745e-07	2.27113942825133e-05	44031	0.00679033642382199	0.0248245359611441	0.80686177236455	0.00372214484765135	0.155636960814191	0.00895458601246387
2.59935251048751e-06	5.56859822779228e-05	2.24887030428135e-07	6.20163097507033e-06	1.22148833971546e-06	6.59333411336242e-05	15167	0.0195863008940895	0.0394239464555499	0.844580015520015	0.00341082412269031	0.0940591037621126	0.0185261101396322
4.61883689452441e-07	1.22268259467562e-05	4.26916593535128e-08	1.45347774124317e-06	3.97741176419508e-07	1.45826202132249e-05	68575	0.00436526238583057	0.0316735732467038	0.838451922081041	0.00292757122720621	0.0996719190372265	0.0272750144078222
4.18638144542198e-07	9.78652609816573e-06	4.87775224826379e-08	1.4664004867571e-06	5.32517042332436e-07	1.22528592942801e-05	81614	0.00366913253087542	0.0341665675323333	0.798713660470605	0.00398090937887521	0.1196782278763	0.0434606347418864
0.000394329081297774	0.000889677951832227	4.8506158955851e-06	1.40987943158873e-05	1.02272725538942e-05	0.00131318371589537	762	0.325790246266326	0.300284778530709	0.677496942022022	0.00369378315986641	0.0107363456805237	0.00778815060687906
1.41802819535327e-05	6.75993629308949e-05	2.61445077913888e-07	1.60295718521189e-06	9.78137265676368e-08	8.3741860874121e-05	11941	0.024810638799349	0.169333255859315	0.807235022308721	0.00312203568424263	0.019141647540188	0.00116803860753307
1.05629278274927e-05	4.57852909943352e-05	1.77570216325316e-07	9.89787481570781e-07	2.62060138951405e-08	5.75417825336192e-05	17379	0.0171148790551804	0.18356970122226	0.795687741643819	0.00308593527184475	0.0172011960351157	0.000455425826960252
2.47328766673027e-06	3.8285589629559e-05	1.36470537714924e-07	2.71769046088878e-06	2.02218367246101e-06	4.5635221967354e-05	21913	0.0135975851455638	0.0541969023071606	0.838948250475199	0.00299046508007676	0.0595524759983184	0.0443119061392452
3.62089498684929e-06	8.56239919002936e-05	3.15222951042357e-07	9.603297769124e-06	3.15515860818768e-07	9.9478923468128e-05	10052	0.0294041925328979	0.0363986145066134	0.860724954746084	0.00316874107652915	0.0965360041536918	0.00317168551708197
6.59813142348706e-05	0.000340906502818405	1.29266872976922e-06	8.60219101310143e-06	4.31858680811647e-06	0.000421101263604263	2375	0.118699820757208	0.156687523732718	0.809559439220249	0.00306973367570806	0.0204278442184526	0.0102554591528724
2.19150163924902e-05	8.60045323193772e-05	5.49430213625942e-07	2.77320319128372e-06	4.31907646534065e-07	0.000111674089763311	8955	0.0329490514938999	0.196240832935717	0.770138646320382	0.00491994351411718	0.0248330046581209	0.00386757257166346
9.65935954882655e-08	2.18895125491158e-05	6.35887603183097e-08	1.86200456257265e-05	1.00830682808484e-05	5.07528088114972e-05	19703	0.0151108961121756	0.00190321674307775	0.431296573760407	0.00125291115521285	0.366877145556295	0.198670152785007
7.32370470091086e-08	4.46395510002139e-06	1.78975469074523e-08	1.40295697329728e-06	8.22448612690252e-08	6.04029152850425e-06	165555	0.00181045208221764	0.0121247536916888	0.739029743673116	0.00296302700341422	0.232266433942252	0.0136160416895294
2.34321572030016e-06	6.82016539648121e-05	2.18826489579197e-07	8.20517662938829e-06	7.80352121001343e-07	7.97492249250811e-05	12539	0.0236417705293185	0.029382300862503	0.85520146470242	0.00274393249319688	0.102887227268936	0.00978507467294423
9.60737593808948e-05	0.000440577209658484	1.85429118313405e-06	1.09550410039833e-05	7.84588044119363e-08	0.000549538760030908	1820	0.152027390253502	0.17482617490983	0.801721810548367	0.0033742682372937	0.0199349742015781	0.000142772102931418
2.06520805973503e-05	0.00015513777666096	4.77458253820736e-07	4.61676855201096e-06	3.30728680804861e-07	0.000181214812744947	5518	0.0529177820994763	0.113964638345638	0.856098760973313	0.00263476393893219	0.0254767724673197	0.00182506427479717
3.28388151815005e-05	0.000211976915231741	7.80755759131182e-07	6.48862809762841e-06	3.85381065262797e-06	0.000255938924922629	3907	0.0739170827364785	0.128307232639302	0.828232420276916	0.00305055496879659	0.0253522519077157	0.0150575402072701
1.70232449242196e-05	7.69346108859316e-05	1.93353661963915e-07	1.12389759432018e-06	8.06775068408106e-08	9.53557845732761e-05	10487	0.0282027621988161	0.178523463473137	0.806816400601384	0.00202770773508064	0.0117863598873388	0.000846068303059413
1.34545234004424e-05	8.07323709673115e-05	2.59166704236978e-07	2.00038026964875e-06	2.68565731805381e-07	9.67150070734449e-05	10340	0.028598986062728	0.139115157074073	0.834745024688916	0.00267969482792022	0.0206832458599695	0.00277687754912154
2.10678053540818e-05	0.000133981536234184	4.32100700867108e-07	3.53609437508393e-06	6.09123479964067e-07	0.000159626660144181	6265	0.0467630978568638	0.131981746251237	0.839343102920069	0.00270694569739677	0.0221522793992556	0.00381592573204177
2.19625360585778e-08	5.17421166192753e-06	2.49310151636203e-08	7.56088668515631e-06	8.77923158754261e-06	2.15612234858487e-05	46380	0.00644756147697034	0.00101861269945987	0.239977646227893	0.00115628944618952	0.350670577210925	0.407176874415532
2.47718561570637e-10	4.54914867887831e-07	2.01634468478449e-09	4.76476771058672e-06	2.78162417965766e-07	5.50010905968667e-06	181815	0.00164867669254332	4.50388453905946e-05	0.082710154098971	0.000366600855165472	0.866304223948999	0.0505739822514742
9.48844545697231e-05	0.000449266343504052	1.39729521104763e-06	8.52441346255581e-06	4.47908313652685e-06	0.000558551589883905	1790	0.154318350802493	0.169875900969944	0.804341714607654	0.00250164037907054	0.0152616403156736	0.00801910372765714
1.97453266357867e-07	2.62313867075412e-05	1.26050706320045e-07	2.16052949798568e-05	4.74715497026475e-06	5.29073406303407e-05	18901	0.0157473158714315	0.00373205804724637	0.495798624444532	0.00238248048036947	0.408361008556663	0.0897258284711897
2.7953716856971e-06	6.41931979751674e-05	2.7347465892173e-07	8.0862767786566e-06	8.86336753582185e-07	7.62346578520251e-05	13117	0.0226117043069235	0.0366679901826679	0.842047433331036	0.00358727469404475	0.106070873884585	0.0116264279076664
1.24654298872952e-06	2.39194553746797e-05	8.3379206710721e-08	2.05799702900819e-06	1.14162232037693e-06	2.84489969195051e-05	35151	0.00849850229612992	0.0438167641641829	0.840783787293399	0.00293083116240049	0.0723398802014419	0.0401287371785756
4.57679790101212e-07	9.9741031715024e-06	3.75484031093846e-08	1.05230569777797e-06	4.92931763801993e-07	1.2014568826293e-05	83232	0.00359790427607876	0.0380937340921977	0.830167383924327	0.00312523933669703	0.0875858062817102	0.0410278363650679
3.19771384677722e-06	4.81220827116159e-05	1.42340960962682e-07	2.75608439950906e-06	1.01487467819843e-07	5.43197093866847e-05	18410	0.0161642882045328	0.0588683901825342	0.885904642255173	0.00262042935372504	0.0507382022221322	0.00186833598643516
2.60818338170265e-06	5.70080908827424e-05	2.37315792949843e-07	6.6774213722813e-06	1.74117207804418e-06	6.82721835077203e-05	14647	0.0202740156760504	0.0382027239748046	0.835011976382677	0.00347602465245611	0.0978058856360762	0.0255033893539861
3.13403556790071e-06	9.98191526973316e-05	2.88827928323178e-07	1.18652963200671e-05	1.62897832047677e-06	0.000116736290834099	8566	0.0344167262822472	0.0268471402124183	0.855082442521583	0.0024741914126229	0.101641882188373	0.013954343665003
3.93117606425678e-06	6.87215091277007e-05	2.53848138977275e-07	5.71226772715296e-06	4.13800012558201e-06	8.27568011836697e-05	12084	0.024522386293645	0.0475027551576331	0.830403158952226	0.00306739911821733	0.0690247525937499	0.0500019341781731
7.49341931926231e-06	4.76108704075506e-05	2.23709705536046e-07	1.82804051956444e-06	4.42541041438205e-07	5.75985809933516e-05	17362	0.017131627785004	0.130097290419833	0.826597974923135	0.00388394473749046	0.0317375964483474	0.00768319347119482
2.37544782996386e-06	3.18751185400696e-05	1.04683798017753e-07	1.80682088047551e-06	2.95074146706844e-07	3.64571451952336e-05	27429	0.0108777476658766	0.0651572638845683	0.874317458741585	0.00287142060787139	0.0495601306904231	0.00809372607555191
6.63206749435467e-05	0.000308034937279414	1.6536639512928e-06	9.88919942350623e-06	2.22874990405847e-06	0.000388127225501818	2576	0.109934986378155	0.170873545028435	0.793644240960291	0.0042606234312853	0.0254792727068303	0.0057423178731584
4.36863962418152e-05	0.000156541203979594	6.94663092974852e-07	3.2021629090507e-06	4.28017398939334e-07	0.000204552443622374	4889	0.0595266909708146	0.213570639725356	0.765286403855365	0.00339601463895135	0.0156544837712242	0.00209245800910353
3.61278751665279e-07	7.62996965951843e-06	3.57180637690443e-08	9.70023461188898e-07	2.08788555717138e-07	9.20577849185879e-06	108627	0.00275793614671771	0.0392447800025581	0.828823946423006	0.00387996124397647	0.105371149441272	0.0226801628891877
1.82069439353792e-05	0.000107039181609154	6.46023535346276e-07	4.88618309325322e-06	5.02808704269084e-07	0.000131281140877402	7617	0.0386213468596371	0.138686667511382	0.815343170342446	0.00492091652333802	0.037219230885693	0.00383001473714062
1.60883328968136e-06	2.3180985733751e-05	8.58058865693542e-08	1.59010754602491e-06	2.71790331504917e-06	2.91836357710758e-05	34266	0.00871700317026491	0.055127925194156	0.794314523234487	0.00294020550566209	0.0544862730092349	0.0931310730564597
0.000202773191474591	0.000912251772467159	4.09835453227295e-06	2.38037419018832e-05	3.43558265870846e-06	0.00114636264303462	872	0.291146261066438	0.17688398405745	0.795779396694466	0.00357509428379829	0.0207645826968599	0.00299694226742586
1.39481539706009e-05	0.000131330712897228	5.92569999907702e-07	7.18237640292628e-06	2.78911968543249e-07	0.000153332725239206	6522	0.0449612320095854	0.0909665823055135	0.856508046096135	0.00386460228228036	0.0468417710030358	0.00181899831303549
8.71547733094162e-09	1.58559421826635e-06	5.54377331487487e-09	1.29710593512838e-06	2.13038317839497e-08	2.91826323582449e-06	342670	0.000875097127163604	0.00298652884494817	0.543334884530515	0.00189968240247134	0.444478729404926	0.00730017481713939
3.26545805256539e-05	0.00030364891302861	1.21747862870986e-06	1.45968822647944e-05	1.32253753762384e-06	0.000353440391985392	2829	0.1006210955241	0.092390630120746	0.859123405004486	0.0034446505162324	0.0412994173721879	0.00374189698634812
5.78230289970197e-07	8.01040188262348e-06	4.22143145921133e-08	7.51978624170695e-07	2.50579837066892e-07	9.63340494842338e-06	103805	0.00288586327282936	0.0600234593132962	0.831523425570777	0.00438207620442886	0.078059484491386	0.0260115544201121
3.53398299133091e-05	0.000195246114071741	7.69814626904792e-07	5.474135948652e-06	1.21211398262858e-06	0.000238042008543236	4201	0.0689302671706077	0.14846047607135	0.820217050203047	0.00323394442693492	0.0229965121793103	0.00509201711935826
8.26777483952751e-05	0.000459351095981358	2.4966778694163e-06	1.78800669849759e-05	7.03928385270662e-06	0.000569444873083732	1756	0.157079069301728	0.145190083014617	0.80666473208165	0.00438440661673879	0.0313991183872627	0.0123616598997311
4.29432126006055e-06	0.00012964713707513	7.82229184181945e-07	3.04821838127999e-05	8.91332277787688e-06	0.00017411919411005	5743	0.0508992355369827	0.024663112427148	0.744588428276257	0.00449249256051316	0.175065040753256	0.0511909259828261
2.06261749377924e-05	9.87337683792387e-05	3.56698001515996e-07	2.19632347070062e-06	3.33029810305609e-07	0.000122245994599553	8180	0.0360116217244687	0.168726795551531	0.80766464948537	0.00291787066467452	0.0179664248133055	0.00272425948511875
9.10889732914389e-07	3.87570341251915e-05	1.58928570537417e-07	8.70852571126694e-06	1.57098596054339e-06	5.01063641004537e-05	19958	0.0149198650498457	0.018179122537972	0.773495239995684	0.00317182404651824	0.173800790929631	0.0313530224901942
3.47773551328534e-07	2.48208371774675e-05	1.05745094724759e-07	9.72057953286747e-06	2.1764731402036e-06	3.71714084965919e-05	26902	0.0110896808784452	0.00935594225223992	0.667740023350024	0.00284479655201806	0.261506892690351	0.0585523451553672
1.70562812486717e-06	5.83317606413643e-05	3.51362916936082e-07	1.54804331604e-05	4.8050732064863e-06	8.06742580500539e-05	12396	0.0239127037775113	0.0211421606605781	0.723052954576573	0.00435532876816892	0.191888137983187	0.0595614180114929
1.33805529270378e-07	9.85693715130003e-06	3.62983401640492e-08	3.44043099160431e-06	1.58136932720632e-06	1.50488413395451e-05	66450	0.00450451049521361	0.00889141736904131	0.654996416594422	0.00241203554114595	0.228617666568363	0.105082463927028
4.92355603490615e-07	2.11668515809824e-05	8.88587465461395e-08	4.91604047747037e-06	1.01942758213837e-06	2.76835339906279e-05	36123	0.00827078246712543	0.0177851427370978	0.764600776336876	0.00320980502620158	0.177579946228494	0.0368243296713309
1.96211005419792e-05	0.000120061009586892	5.9318196173504e-07	4.67012215247701e-06	8.76385883656428e-07	0.00014582180012674	6858	0.0428065156380779	0.134555330718217	0.823340608074665	0.00406785515759289	0.0320262275490908	0.00600997850043493
5.00083433991311e-07	9.6417919736718e-06	5.02652179001752e-08	1.24625646127638e-06	8.37054928747086e-07	1.22754520155867e-05	81463	0.00367588553847964	0.0407384944649151	0.785453110926517	0.00409477531551188	0.101524282746896	0.0681893365461603
2.29036331822551e-07	8.98518509067231e-06	3.05576415483668e-08	1.54183953199876e-06	8.6985699067792e-07	1.16564755867199e-05	85789	0.00349085580291064	0.0196488492699705	0.770832060156247	0.00262151636839361	0.132273217622946	0.0746243565824423
5.05733654166492e-06	0.000110380298263847	6.91277623390219e-07	1.94450765608498e-05	1.89941800882693e-06	0.000137473406998579	7274	0.0404058623545256	0.0367877442778239	0.80292109342273	0.00502844614447772	0.141446094814911	0.0138166213400572
6.98132807543452e-07	2.39103191712088e-05	1.3500156504504e-07	5.94954673641897e-06	2.53109429087716e-06	3.32240945710934e-05	30099	0.00991788411120187	0.0210128467473982	0.719668044528502	0.00406336325452486	0.179073254312109	0.0761824911574667
5.84996692730039e-06	6.33700083738593e-05	2.86741858012368e-07	3.99633819088342e-06	5.1047120533257e-07	7.40135265553881e-05	13511	0.0219601659922158	0.0790391594558403	0.856194959531301	0.00387418180645377	0.053994700386189	0.00689699882021644
5.45751321476872e-07	3.50043608286826e-05	1.60183281326841e-07	1.32392160612349e-05	5.27510588963585e-06	5.42246173823571e-05	18442	0.0161362198079338	0.0100646412611561	0.64554371277264	0.00295406937032551	0.244155084910613	0.0972824916852653
9.08550656882649e-10	5.38447005338806e-07	1.96371661997234e-09	1.49676983181017e-06	2.02067781678596e-07	2.24015688610443e-06	446397	0.000671822045018811	0.000405574566012915	0.240361292853533	0.000876597809802144	0.668154021307416	0.0902025134632361
3.00914906990905e-06	2.90272592798529e-05	6.26291692689963e-08	7.76970838010388e-07	2.15318042595232e-08	3.28975401613009e-05	30397	0.00982088144851256	0.0914703365405073	0.882353487146107	0.00190376450524621	0.0236179007366752	0.000654511071464614
5.78647862597636e-06	0.0001053739808741	4.98213117994203e-07	1.16871844565339e-05	7.5660706960489e-07	0.000124102464144209	8058	0.0365484228671195	0.0466266215250358	0.849088546313258	0.0040145304239509	0.0941736696134668	0.00609663212428804
2.87358188730979e-05	0.000180629039997431	5.00070215900107e-07	4.04605480093113e-06	1.50174983138977e-07	0.000214061158870499	4672	0.0622062360139871	0.134241162781344	0.843819780059709	0.00233610907526963	0.0189013963218749	0.000701551761802001
4.10190544466334e-05	0.000257572845706172	1.13805912778958e-06	9.20289402981602e-06	8.18092249589382e-07	0.00030975094556	3228	0.0887515334762468	0.132425921646421	0.831548214455018	0.00367411026214005	0.0297106244927778	0.00264112914364264
4.90727973062631e-06	6.50162822330876e-05	2.89257612682713e-07	4.93154355338412e-06	3.07763681093524e-06	7.8221999940716e-05	12784	0.0231942970797751	0.0627352884654638	0.831176424565507	0.00369790612490016	0.0630454802628636	0.0393449005812657
3.70615765906642e-05	0.000245330553329027	8.54712370861988e-07	7.2861235256507e-06	1.26760089576631e-06	0.000291800566711971	3427	0.0838296359381476	0.127009954121326	0.840747350471006	0.00292909770701595	0.0249695317858744	0.00434406591477779
7.93042714433915e-05	0.000308725880437991	1.36471704775081e-06	6.83885507817715e-06	1.15326139799216e-06	0.000397386985405303	2516	0.112405060581561	0.199564339940593	0.77688976181018	0.00343422683145726	0.017209559772578	0.00290211164519121
0.000111368334980358	0.000553624982107017	2.6075107473696e-06	1.6711563496288e-05	2.11831219711103e-06	0.000686430703528143	1457	0.186166859819329	0.162242647958407	0.806527125406066	0.00379865110049334	0.0243455944065341	0.0030859811285003
3.62826330934234e-05	0.000287066243329069	1.19574530786323e-06	1.2191312141723e-05	1.3797163608748e-07	0.000336873905508166	2968	0.0961385540405599	0.107703898996546	0.852147461217088	0.00354953378196355	0.0361895413755264	0.000409564628876056
1.24154465191058e-05	8.23468893437889e-05	2.75996621524534e-07	2.35488143123754e-06	3.28576718743525e-07	9.77217906344003e-05	10233	0.0288923674484218	0.127048905249341	0.842666602906076	0.00282430990808489	0.024097812943765	0.00336236899273373
2.22608239917753e-05	0.000160781158104375	6.49933743212094e-07	6.0423995278456e-06	1.56932580695309e-06	0.000191303641174161	5227	0.0557804659475444	0.116363827970787	0.840450067325176	0.00339739347993069	0.0315853869312642	0.00820332429284182
1.05749898187022e-05	9.37767345536474e-05	3.21415062019164e-07	3.66763338578268e-06	1.6238855873729e-06	0.000109964658407524	9094	0.032452937150471	0.0961671683597812	0.852789759107101	0.00292289419777046	0.0333528375288594	0.0147673408064876
2.84343899618822e-06	6.19625720447792e-05	2.11606001392371e-07	5.93666390070656e-06	5.90413504000909e-06	7.68584159830754e-05	13011	0.0227945973630465	0.0369958053365861	0.806191114560878	0.00275319233015377	0.077241559363048	0.076818328409334
5.04228705072609e-05	0.000287670017404943	1.53438981282073e-06	1.12734308561344e-05	8.92777285599018e-07	0.000351793485866758	2843	0.10017647112665	0.143330881704724	0.817724116454784	0.00436162087834078	0.0320455929658805	0.00253778799627108
1.88704619414728e-06	4.85762285662565e-05	2.20244292861821e-07	7.29846097325481e-06	2.05375948198109e-07	5.81873559747186e-05	17186	0.0173052289953111	0.0324305196985952	0.834824469208776	0.00378508851575098	0.125430359413923	0.00352956316295487
4.42650319716925e-05	0.000269130760442973	1.09014817958374e-06	8.53574813809399e-06	1.00561592293233e-07	0.000323122250324637	3095	0.0924007384173423	0.136991593513662	0.832906926627866	0.00337379483612931	0.0264164666144725	0.000311218407869469
5.35504919345202e-06	3.07903952585216e-05	1.61948030258629e-07	1.19742447605314e-06	3.02626069520686e-07	3.78074430278061e-05	26450	0.0112783642835342	0.141640078370642	0.814400361216608	0.00428349598092424	0.0316716598679385	0.00800440456388747
2.17299132085403e-07	1.05143500657353e-05	4.28600486855165e-08	2.66772644404003e-06	5.2097220783947e-08	1.34943329113302e-05	74105	0.00404014375847694	0.016102991790202	0.779167828067083	0.00317615171992164	0.197692354380863	0.00386067404193095
9.60705599160607e-06	0.000101592944751348	3.40404943592188e-07	4.6331757998378e-06	1.52394666477684e-07	0.000116325976152862	8597	0.0342978472146602	0.0825873662042741	0.873347021114585	0.00292630205952338	0.0398292449637338	0.00131006565788388
7.46287653863762e-06	6.32418614072654e-05	3.07279058751181e-07	3.34970791934936e-06	3.58981788654318e-07	7.47207067126578e-05	13383	0.0221676545211091	0.099876953350247	0.84637664965436	0.00411236820782274	0.0448297141009497	0.00480431468662094
2.19124460815621e-07	2.1270247349137e-05	9.53426699465733e-08	1.19236115156308e-05	1.25310357629275e-06	3.47614295718228e-05	28768	0.0103744207117102	0.00630366654981419	0.611892192327396	0.00274277183421297	0.343012691437062	0.0360486778515146
2.33114448995041e-05	0.000141882271939599	6.51345148651858e-07	5.1013750657596e-06	1.28166253787359e-06	0.000172228099591389	5806	0.050360537677871	0.135352157718808	0.823804433052535	0.00378187502618432	0.029619876651154	0.0074416575513191
2.42758736519214e-06	5.92469627707714e-05	1.40241074216888e-07	4.40694991477163e-06	4.04706395693328e-07	6.66264475206454e-05	15009	0.019790152510033	0.0364357917242985	0.889240909211206	0.00210488596399248	0.0661441526415776	0.00607426045892546
2.72146678820442e-06	4.40175172171149e-05	1.43670763595392e-07	2.98980795689235e-06	1.16779996152416e-06	5.10402626873312e-05	19592	0.0151958298298223	0.0533199996417714	0.862407732631842	0.00281485157071992	0.0585774406218809	0.0228799755337863
1.21694924810077e-05	0.00017143918191944	1.04592250691982e-06	1.89900610030758e-05	1.98842585137264e-06	0.000205633083761816	4863	0.0598315980405181	0.0591806155817979	0.833714005466248	0.00508635326468822	0.0923492497203024	0.00966977596696368
1.16723679365131e-06	1.26808222999314e-05	5.29581990566898e-08	7.39819156867439e-07	7.82054801465333e-08	1.47190419296534e-05	67939	0.00440601000891627	0.0793011392473695	0.861524979719249	0.00359793791673348	0.0502627250063729	0.00531321811027513
6.99269392566048e-06	7.72463839157311e-05	2.73670343147765e-07	3.89022836374553e-06	1.08741284132797e-06	8.94903893896128e-05	11174	0.0264911060615702	0.0781390490459988	0.863180777764021	0.00305809757912988	0.0434709066557829	0.0121511689550676
6.16751965787726e-05	0.000248448050900795	1.26732538240013e-06	6.57037143455785e-06	1.18797943147185e-06	0.000319148923727998	3133	0.0913178889413694	0.193248956814082	0.778470589838307	0.00397095301966375	0.0205871646308844	0.00372233569706263
4.10482637500971e-08	8.01030349945473e-06	3.8030962513087e-08	9.556781765848e-06	1.21349910300758e-06	1.88596635945735e-05	53023	0.00564197636403663	0.00217651091941576	0.424732045685032	0.00201652390682248	0.506731295493403	0.0643436239953263
7.98911612219276e-07	8.47947803244283e-06	3.09214642590106e-08	4.22001274574748e-07	5.94637250437197e-09	9.73725875600024e-06	102698	0.00291692931967724	0.0820468709149764	0.870828047700556	0.00317558206409544	0.0433388169247022	0.000610682395669903
1.24303706460463e-06	4.04546821532725e-05	1.51087446974341e-07	6.33035523662007e-06	8.76626629553252e-07	4.90557885310248e-05	20385	0.0146093303826419	0.0253392535687911	0.824666840849727	0.00307991067922163	0.129044001252095	0.017869993650165
2.95628782886416e-06	6.49247856756907e-05	2.70730803640583e-07	7.65531303135502e-06	1.83602753024328e-06	7.76431448697937e-05	12879	0.0230246404471028	0.0380753231186321	0.836194692842085	0.00348686035444075	0.0985961226093155	0.0236470010755266
6.03593870652332e-06	5.6820954345563e-05	3.04539644799295e-07	3.68793043306249e-06	9.48627313218634e-08	6.69442258612699e-05	14938	0.0198836011342223	0.0901636941628355	0.848780512651149	0.00454915477595333	0.0550895971327695	0.00141704127729327
1.45243012318593e-08	7.35227744520891e-06	2.91344909987001e-08	1.9032686222412e-05	7.43324170224054e-06	3.3861864162092e-05	29532	0.0101073056231438	0.000428927987022022	0.21712559621687	0.000860392412515665	0.562068471224892	0.2195166121587
1.17641331450421e-06	3.86011352427911e-05	1.85439872729692e-07	7.83313677779652e-06	1.48080052875992e-07	4.79442052606975e-05	20858	0.0142806565078224	0.0245371324460889	0.805126188512182	0.00386782660639298	0.163380261184927	0.00308859125040876
1.76287731376354e-06	2.98304111190172e-05	1.98044794293341e-07	4.31084409955528e-06	2.66208950038225e-07	3.63683862766676e-05	27496	0.0108514083296924	0.0484727944856473	0.820229165299949	0.00544552053497074	0.118532729683443	0.00731978999598927
3.42379400995357e-05	0.000267646978156718	9.88305649147562e-07	9.95401515583408e-06	2.99265856419125e-07	0.000313126504917655	3194	0.0896741455712361	0.109342197360583	0.854756700417627	0.00315625037684837	0.0317891171763047	0.000955734668637602
6.81090252530999e-06	0.000104289131594316	4.78009987165409e-07	9.42555861352219e-06	1.43250963096474e-06	0.000122436112351278	8168	0.0360666082744304	0.0556282161734194	0.851784082257551	0.00390415848711336	0.0769834849580943	0.0117000581238218
1.46494613814286e-07	1.54914459798114e-05	5.25338707905432e-08	7.15424759302511e-06	1.8476556591466e-06	2.46923777165879e-05	40498	0.00738043461371296	0.00593278685008426	0.62737765304005	0.00212753390513915	0.289735062177468	0.0748269640272584
2.21037222363583e-05	0.000237886227646163	8.4467500331599e-07	1.17179207807799e-05	1.92079645111194e-07	0.000272744625311729	3666	0.0785756024673728	0.0810418251545572	0.872194007028646	0.00309694463218325	0.0429629759610738	0.00070424722353982
0.000131624378758505	0.000552781399576393	2.65733810355049e-06	1.43818281167598e-05	1.26599970361506e-05	0.000714104941591359	1400	0.192900248700362	0.184320778491162	0.774089867442365	0.00372121511668677	0.0201396563433805	0.0177284826064054
0.000126400726740133	0.000491983404862706	2.98904727088233e-06	1.49866966621052e-05	5.37323337571476e-06	0.000641733108911541	1558	0.175173099568954	0.196967750276316	0.766648000595093	0.00465777319164991	0.0233534727349888	0.00837300320195171
5.63761207025192e-06	9.76967013234182e-05	3.69477007267997e-07	8.24611809646551e-06	1.75483210765617e-08	0.00011196745681848	8931	0.0330341675327672	0.0503504520906599	0.872545506519832	0.00329986067172167	0.0736474537403666	0.000156726977419973
2.14470542687035e-05	0.000257436611831342	9.95459475782676e-07	1.54103813797289e-05	2.01199485720636e-06	0.000297301501812763	3364	0.0853407719168061	0.0721390714070814	0.865910902775971	0.0033483163378354	0.0518341861233992	0.00676752335571277
2.70470595791573e-08	3.09058729506403e-06	1.47916936719451e-08	2.1738803351321e-06	2.73198380597384e-07	5.57950476404462e-06	179227	0.0016724559830591	0.00484757352542356	0.553917852168594	0.0026510764480865	0.389618868889761	0.0489646289681346
1.07253770989812e-06	4.67276027894551e-05	1.80533486549293e-07	1.01331715317236e-05	2.00138900248279e-06	6.01152345201088e-05	16635	0.017873453120296	0.0178413628169304	0.777300515625942	0.00300312371714866	0.168562455301309	0.0332925425386691
1.70443174553124e-06	3.69034966189234e-05	1.02642297281986e-07	2.85959612009857e-06	1.82914869456051e-06	4.33993154763957e-05	23042	0.0129356826428485	0.0392732402993374	0.850324393687608	0.00236506719415452	0.0658903507741697	0.0421469480447304
9.1217432513583e-05	0.000591451037985854	3.38261080599267e-06	2.8307657151751e-05	4.9195801305574e-06	0.000719278318587738	1390	0.19415280353971	0.126817992641128	0.822283979235096	0.00470278433059714	0.0393556380335938	0.00683960575958513
1.15054845537011e-05	8.42362925893305e-05	4.33779909724581e-07	4.08577211156713e-06	3.87647119503181e-07	0.000100648976283826	9936	0.0297448613351906	0.1143129813984	0.8369314393401	0.00430982932703992	0.0405942739054335	0.00385147602902617
9.20781806946389e-05	0.000258065059670828	7.51006256484509e-07	2.70815570357603e-06	3.50966785846095e-07	0.000353953369111374	2825	0.100759542080631	0.260142122466041	0.729093384020386	0.00212176609130736	0.00765116520962933	0.000991562212636153
2.22299947678867e-06	5.27875246588733e-05	1.45353830891405e-07	4.44330844536552e-06	2.40398522993733e-06	6.20031716418562e-05	16128	0.0184295875203743	0.0358529961923432	0.851368135871911	0.00234429670357833	0.0716625993107423	0.0387719719214248
7.16186329739125e-05	0.000298719507719504	2.10689409341214e-06	1.13125737411598e-05	4.51974805431051e-08	0.000383802806008532	2606	0.108779086265231	0.186602682035421	0.778315069725842	0.00548952238083769	0.0294749636116738	0.000117762246225215
5.83930884489081e-06	9.56143098412904e-05	3.20519196258903e-07	6.75831786776952e-06	3.57164462074072e-06	0.00011210410037095	8920	0.0330738100555407	0.0520882717542771	0.852906446105936	0.00285912107762616	0.0602860898522568	0.0318600712099041
1.01606315579737e-05	0.00013426221875321	5.23287637126461e-07	8.90608272955315e-06	5.48514561203747e-07	0.000154400735239067	6477	0.0452672273549063	0.0658068858431371	0.86956981484139	0.00338915249539599	0.0576816082887388	0.00355253853133828
2.04437955607614e-05	0.00025269172708674	1.46187507185717e-06	2.33043854964598e-05	2.35695089736939e-06	0.000300258734113188	3330	0.0861521123216067	0.0680872635433637	0.841579938825304	0.00486871789483431	0.0776143467242983	0.00784973301219906
1.53099948752518e-05	0.00010168091672899	5.85946283705137e-07	5.00676844852911e-06	3.84454509586978e-07	0.000122968080846063	8132	0.0362204495336079	0.124503812452092	0.826888701762197	0.00476502747439518	0.0407160005595014	0.00312645775181493
8.96627932774511e-06	7.5427330085946e-05	2.74937729853857e-07	2.97556503203535e-06	1.16701658495118e-07	8.77608138340755e-05	11395	0.0259858030403533	0.102167230863392	0.859464797449945	0.00313280743241131	0.033905394697696	0.00132976955655584
2.54988663453752e-05	0.000279646848380775	1.43451656266251e-06	2.02894306240216e-05	8.96363446449065e-06	0.000335833296377325	2978	0.0958562450791078	0.0759271538005152	0.832695421798136	0.00427151380800182	0.060415184685039	0.0266907259083077
2.03395795730089e-05	0.000116488503063936	6.24369017305489e-07	4.60059544938673e-06	2.87694691568146e-06	0.000144929994019319	6900	0.0425503548344861	0.140340719052936	0.803757040439874	0.00430807315994412	0.0317435702700262	0.0198505970772204
1.29293583282756e-05	0.000177503542611512	6.27869811267308e-07	1.11097051762268e-05	3.11377968553462e-06	0.000205284255612817	4871	0.0597331855105054	0.0629827080000789	0.864671974388035	0.00305853855860979	0.0541186421874487	0.015168136865827
0.000112592947936933	0.000355302586379025	1.78533491799633e-06	7.25163473347693e-06	5.31223568787112e-07	0.000477463727536219	2094	0.133482804192995	0.235814662860212	0.744145713879539	0.00373920533651616	0.0151878233157027	0.00111259460803086
4.78083512383869e-06	5.92940733832207e-05	3.41155784196204e-07	5.44404708582977e-06	8.27401746137113e-07	7.06875131232225e-05	14147	0.020983716186303	0.0676333755794285	0.838819626881756	0.00482625246132937	0.0770156827605422	0.011705062316944
1.00098377990724e-05	0.000126246044346992	5.49435174079772e-07	8.92360291952463e-06	2.13698102278004e-06	0.000147865901262449	6763	0.0433934019386076	0.0676953761050412	0.853787406488779	0.00371576657896652	0.0603492951609311	0.0144521556662823
2.77802119543015e-06	4.21018160090965e-05	1.41583555802451e-07	2.76056807094957e-06	1.30556451802285e-06	4.90875533493015e-05	20372	0.014618721025393	0.0565931892278694	0.857688214963673	0.00288430663461588	0.0562376383134372	0.0265966508604045
3.20548170169057e-05	0.000371717507440768	1.65440497629357e-06	2.47733766427544e-05	1.59155640245087e-05	0.000446115670101231	2242	0.125291475337139	0.0718531519182726	0.833231227579206	0.0037084664071947	0.0555312855007601	0.0356758685945669
3.24657241641499e-06	7.28174879709072e-05	3.42290385204096e-07	9.88682247562337e-06	4.3600564933078e-06	9.06532297414575e-05	11031	0.0268306880403633	0.0358130915542027	0.803253101721608	0.0037758211834295	0.109061999267103	0.0480959862736568
3.61249371955447e-06	3.56935705834847e-05	2.58015027667677e-07	3.27886750661539e-06	1.3296853076676e-06	4.41726321449899e-05	22638	0.0131646600938806	0.0817812646458789	0.808047174239608	0.00584106074595651	0.0742284837329369	0.0301020166356199
1.99491849708156e-09	1.31699360040321e-06	5.39103964782256e-09	4.57985266317714e-06	6.03924468697116e-07	6.50815669042237e-06	153653	0.00195054856338694	0.000306525886203286	0.202360462885189	0.000828351237418147	0.70370964944913	0.0927950105420591
8.75467850232682e-06	0.000125435032678787	5.77611545453741e-07	1.06594997235784e-05	2.7487005654752e-07	0.000145701692506693	6863	0.042772020119056	0.0600863198752797	0.860903058301979	0.00396434341644458	0.0731597522320393	0.00188652617425768
1.58231827980715e-05	0.000145077042665827	7.52653541588398e-07	8.88421228507167e-06	3.94081509765852e-07	0.000170931172800324	5850	0.0499909184999022	0.0925704921977902	0.848745376803216	0.00440325500175221	0.05197537780572	0.00230549819152182
3.47059418941663e-05	0.00012531515361025	4.59547048224785e-07	2.13437058933784e-06	3.69318727975395e-07	0.000162984331869954	6136	0.0477229661476462	0.212940357493126	0.768878530669066	0.00281957807202879	0.0130955568848229	0.00226597688095612
9.8487384838279e-07	1.14240892918495e-05	4.82320638100565e-08	7.19413304310807e-07	5.48931881442855e-08	1.32315016964975e-05	75577	0.00396160881117258	0.0744340189778683	0.863400810723821	0.00364524487971188	0.0543712513373477	0.00414867408125083
2.30967041518797e-06	4.6671600235928e-05	1.72689443433809e-07	4.49077350896377e-06	8.94362075191274e-07	5.45390956787048e-05	18335	0.0162290416187336	0.0423488946130399	0.855745766502529	0.00316634225934253	0.0823404468497124	0.0163985497753767
5.99653829407075e-05	0.000282774571558663	1.22649545129007e-06	7.44607146629446e-06	1.77242280955597e-07	0.00035158976369791	2844	0.100121455896814	0.170554973813829	0.804274187577388	0.00348842764473622	0.0211782942369511	0.000504116727095291
0.000134237964902875	0.000706503959916354	2.55998885850678e-06	1.73876907074913e-05	4.15547055559913e-06	0.000864845074940826	1156	0.228613536063969	0.155216198591475	0.816913896358483	0.00296005484991857	0.0201049774246341	0.00480487277548924
4.86743214786887e-05	0.000250560725984956	9.01671562754057e-07	5.97536744448054e-06	1.8248978027193e-06	0.000307936984273599	3247	0.0882553544069834	0.15806585101659	0.813675325735916	0.00292810415378015	0.0194045137467849	0.00592620534692868
1.50963152547669e-07	6.37946417500105e-06	2.75831248978085e-08	1.499054549453e-06	8.74621565906814e-08	8.14452715849021e-06	122782	0.00244038550345971	0.0185355330776076	0.783282325770234	0.00338670672477955	0.184056670237795	0.0107387641895831
4.75069835677015e-06	0.000104342373404526	6.35837476856247e-07	1.79963511782003e-05	2.84618876269814e-06	0.000130571449179051	7659	0.0384166135260925	0.0363838985217633	0.799120895575285	0.00486965168001109	0.137827613091145	0.0217979411317952
5.28373029661406e-07	1.90418894863196e-05	1.3328420794741e-07	6.17999124465908e-06	2.98057037750551e-07	2.6181595006338e-05	38195	0.00782381470685622	0.0201810863522065	0.727300589658878	0.00509075966972769	0.236043344309734	0.0113842200094531
1.80478673626989e-05	0.000231439095996554	9.50578537767226e-07	1.57192856739047e-05	5.33284047299059e-06	0.000271489668043916	3683	0.0782285382234084	0.0664771793812041	0.852478466912108	0.00350134332778167	0.0579001248451264	0.0196428855337801
1.08824787989619e-07	5.06371769573571e-06	2.11972322772083e-08	1.26843114430917e-06	4.47957837272377e-07	6.91012869758409e-06	144715	0.00207089849645103	0.0157485906199788	0.732796438003547	0.00306755969460008	0.183561146227659	0.0648262654542153
1.40900235169228e-05	9.4122868393664e-05	5.42389158526441e-07	4.66132868797734e-06	6.22976914499896e-07	0.00011403958667159	8769	0.0336351522595385	0.123553793276181	0.825352591505945	0.00475614805662533	0.0408746543549036	0.00546281280634536
2.56815364958892e-05	0.000155367862186474	4.65953008127172e-07	3.62771989858741e-06	1.31143084971189e-06	0.00018645450243879	5363	0.0544056110242289	0.137736209959961	0.833274928490821	0.00249901719739987	0.0194563276892621	0.00703351666255641
3.23606389567036e-07	2.53841092626568e-05	9.68785579508574e-08	9.78994727492771e-06	1.1147732701096e-06	3.6709314755212e-05	27241	0.0109525755298405	0.00881537538156008	0.691489596902725	0.00263907290552468	0.266688368884296	0.0303675859258943
2.51296534621141e-06	9.95596805647912e-05	5.49348813499292e-07	2.80933754869779e-05	6.60875479406272e-06	0.000137324125005542	7282	0.0403628804488104	0.0182995183556421	0.724997742099379	0.00400038094892008	0.204577130827114	0.0481252277689444
7.74181097560972e-05	0.000516040070856547	1.37854006197378e-06	1.18550682577282e-05	1.95280677169803e-06	0.000608644595704045	1643	0.166939465098273	0.127197563738399	0.847851232885133	0.00226493436679441	0.0194778173361007	0.00320845167357337
2.12941206391706e-08	3.9594270643077e-06	1.6054509583561e-08	3.84089383431006e-06	2.5913450347697e-06	1.04290145636102e-05	95886	0.00312383133774718	0.00204181521746761	0.379654955907653	0.00153940810856471	0.368289238727505	0.24847458203881
1.82640763656644e-07	6.06242851405293e-06	3.29119534994308e-08	1.40486225662933e-06	1.04112942576232e-06	8.72397291360065e-06	114627	0.00261378139969437	0.0209355032925317	0.694916017517847	0.00377258776768107	0.161034688042091	0.11934120337985
4.35549962883013e-05	0.000337603501098233	1.57071487049613e-06	1.56944346233133e-05	2.76745921796368e-06	0.000401191106098308	2493	0.113417842435443	0.108564211983375	0.84150295449348	0.00391512884164296	0.0391195975801806	0.00689810710132129
2.20130020501826e-05	0.000279390413308915	9.31110303011076e-07	1.52483248343838e-05	2.5943035809454e-07	0.000317842280854587	3146	0.0909615086897629	0.0692576267417786	0.879022175897159	0.00292947275770734	0.0479745010430502	0.000816223560304834
2.24444607967788e-06	2.67931510004701e-05	1.55413286668802e-07	2.38607897308117e-06	1.81125989328757e-07	3.17602153292267e-05	31486	0.00948296628956158	0.0706684780443686	0.843607347202531	0.00489333227302733	0.0751279217834971	0.00570292069657598
0.000108204743452845	0.000463693825836923	2.46099017617965e-06	1.35862447430765e-05	8.92898180313482e-08	0.000588035094027056	1701	0.161769717675927	0.184010690096442	0.788547878429155	0.00418510765969084	0.0231044794453227	0.000151844369389355
0.000652529090960721	0.00153937483380561	5.44718460321962e-06	1.65822259419525e-05	1.86912765531647e-06	0.00221580246296682	451	0.485972388292657	0.294488837279757	0.694725662388011	0.00245833493475145	0.00748362104433711	0.000843544353143209
1.1377938060979e-05	0.000145914074031865	5.5304607115751e-07	9.13586328438555e-06	1.72510885138641e-06	0.000168706030299773	5927	0.0493564273251098	0.0674423910085583	0.864901353985928	0.00327816421366091	0.0541525591477202	0.0102255316441331
2.78538525988216e-05	0.000234994946443013	7.82794991791252e-07	8.50796825296996e-06	2.58727548784311e-07	0.00027239828983538	3671	0.0784798348015029	0.102254139024348	0.862688773064723	0.00287371478089794	0.0312335597191584	0.000949813410872253
4.6228200925335e-06	5.77647776232378e-05	2.18929147637516e-07	3.51978513993004e-06	5.6476413040391e-08	6.61827884163792e-05	15110	0.0196596714554546	0.0698492795959232	0.872806646643825	0.00330794686769853	0.0531827870077918	0.000853339884760944
4.30677046802133e-06	9.20212653335244e-05	3.69111672465167e-07	1.0159944701815e-05	1.08898044806609e-05	0.000117746896656487	8493	0.0347094634482102	0.0365765093630098	0.78151754268298	0.00313478896638786	0.0862863055444717	0.0924848534431502
6.36417444671505e-06	0.000110793185102304	4.43542564737247e-07	9.94686347441322e-06	5.83813752516061e-06	0.000133385903113331	7497	0.0392282775850964	0.0477124965844986	0.830621396386765	0.00332525817484921	0.0745720742765592	0.0437687745773275
0.000237551071464999	0.000805721240529017	4.63495966959048e-06	2.02675719630771e-05	2.64430464940432e-06	0.00107081914827609	934	0.274879814972618	0.22184051513034	0.752434472082562	0.00432842434415961	0.0189271661752649	0.00246942226767367
6.96506295986175e-06	7.03283653246914e-05	2.30780409582661e-07	2.99816799984295e-06	2.09786656844299e-06	8.26202432624217e-05	12104	0.0244824194116611	0.0843021357095142	0.851224379735988	0.00279326712764143	0.0362885399685892	0.0253916774582672
2.92465177909322e-06	8.87783156926965e-05	3.29545420636883e-07	1.2896231192086e-05	3.56217208547604e-06	0.000108490916169989	9217	0.0320250213294987	0.0269575728765231	0.818301834170102	0.00303753929149733	0.11886922562143	0.0328338280404478
0.000117047199943582	0.000412683678462395	1.45946885166244e-06	6.62561301406279e-06	2.71570875755385e-06	0.000540531669029256	1850	0.149731708873316	0.216540873828517	0.763477335571357	0.00270006168978684	0.012257585251132	0.00502414365920687
9.68443211653502e-07	2.52941904123141e-05	9.87408738903062e-08	3.31797811713898e-06	1.28562163467561e-06	3.09649742496725e-05	32295	0.00924662073494797	0.0312754405621295	0.816864571188255	0.0031887923785808	0.107152619937156	0.0415185759338782
1.01661641168161e-07	3.88815325861077e-06	2.11501860553341e-08	1.04018089921392e-06	8.27202361540633e-08	5.13386622120225e-06	194785	0.00153897837625361	0.0198021601630971	0.757353832585891	0.00411973844740761	0.202611609729545	0.0161126590740598
7.35621127239843e-06	8.65132477810247e-05	2.0758683779877e-07	3.14205533567305e-06	1.13666110337388e-06	9.83557623302688e-05	10167	0.0290770644172519	0.0747918688047682	0.879595111982579	0.0021105711844489	0.0319458185390535	0.0115566294891507
1.6253960840693e-06	3.44266482913153e-05	1.78446071620396e-07	4.8629701664607e-06	9.23710156906716e-07	4.20171707703724e-05	23800	0.0125263005747064	0.0386840916289255	0.819347130235399	0.00424697970731109	0.115737687171687	0.0219841112566782
5.4390946180802e-07	3.45050072632153e-05	1.7894040641223e-07	1.46270308178004e-05	9.23798907510226e-07	5.07786868567461e-05	19693	0.0151185425721224	0.0107113731267306	0.679517518059472	0.00352392740909285	0.288054530812609	0.0181926505920957
4.08902579253058e-05	0.000152518967574772	6.74801768398601e-07	3.23795183802388e-06	1.32644155813556e-07	0.000197454623262314	5064	0.057521560701858	0.207086860007244	0.772425406176254	0.00341750300524563	0.0163984604894378	0.000671770321818908
1.25155588920258e-06	3.73282118006416e-05	1.62821118784613e-07	6.25061481059214e-06	2.11217461692987e-06	4.71053782361508e-05	21229	0.0140325590945695	0.0265692779904712	0.792440549219372	0.00345652927290703	0.132694291918351	0.0448393515988986
1.57172175539222e-05	0.000134493672899113	8.70006256268959e-07	9.58273016169602e-06	2.08657909449405e-06	0.000162750205965494	6144	0.0476560670860042	0.0965726430924121	0.826380968928714	0.00534565379569114	0.0588799879228891	0.0128207462602931
1.19135583311263e-05	0.000104455172723029	6.65929222729904e-07	7.51372506029072e-06	2.23196716972253e-08	0.000124570705008873	8028	0.0366837684089989	0.0956369182487787	0.838521165273879	0.00534579315965557	0.0603169506005087	0.000179172717178051
3.81346146879272e-05	0.000184196718948202	6.1501543692907e-07	3.82277140514985e-06	1.65837412845848e-06	0.000228427494606667	4378	0.0662402272345888	0.166944065790293	0.806368424542648	0.00269238796313935	0.016735163215498	0.00725995848842128
6.75462723083441e-06	9.20747210226797e-05	4.29079833493028e-07	7.52946779042632e-06	3.65300659259453e-06	0.000110440902470028	9055	0.0325911790725174	0.0611605580882275	0.833701273381639	0.00388515327108517	0.0681764420792352	0.0330765731798136
5.93153445661991e-05	0.000214143972071418	8.42655761266926e-07	3.91441943483619e-06	4.20466398731552e-07	0.000278636858232452	3589	0.0802033862668977	0.212876878322808	0.768541439312272	0.00302420780442458	0.0140484624312359	0.00150901212925958
3.72547801329932e-05	0.000258974652440512	7.81224604331059e-07	6.99483063404323e-06	4.06256336685962e-06	0.000308068051178739	3246	0.0882912146117082	0.120930359349007	0.840641057875413	0.00253588322885776	0.0227054724022157	0.0131872271445069
7.38611599792517e-07	9.93443547133081e-06	4.75077314569537e-08	8.21662202485743e-07	2.64575948756885e-07	1.18067929538229e-05	84697	0.00353579310611429	0.0625581902453335	0.841416929235991	0.00402376256132883	0.0695923275439244	0.022408790413422
2.68776091817454e-06	8.31991429850455e-05	4.85441983241211e-07	1.93697957152229e-05	7.84998504210818e-06	0.000113592126643792	8803	0.0335054058915962	0.0236615071624018	0.732437585625502	0.00427355308492008	0.170520583490471	0.0691067706367056
7.4376920237737e-05	0.000246898354405547	8.8196123503161e-07	3.76728227335364e-06	2.51447309399994e-07	0.000326175965461069	3066	0.0932320923306591	0.228026979647629	0.756948336326809	0.00270394305044796	0.0115498463169362	0.000770894658178014
6.53997243736851e-06	3.20220848470616e-05	1.18018590862386e-07	7.43081195716888e-07	9.3917935846628e-08	3.9517075006856e-05	25306	0.0117853588958641	0.165497381479622	0.810335401633495	0.00298652141743564	0.0188040535790659	0.00237664189038115
3.99071885582988e-07	3.50248582687946e-05	1.18189708153071e-07	1.33778631184189e-05	9.92455922696317e-08	4.90192285732192e-05	20400	0.0145985220409819	0.00814112945467718	0.714512636943655	0.00241108870117229	0.27291051915345	0.00202462574704516
0.000188384025929961	0.000461377275905302	1.72357357581941e-06	5.43344961974393e-06	2.17227438099188e-08	0.000656940047774637	1522	0.17892989075118	0.286759844476077	0.702312604427456	0.00262363906974154	0.00827084547235256	3.30665543735747e-05
7.53726161046565e-05	0.000371616375664681	1.51850745575622e-06	9.64353216827908e-06	5.91437159480418e-07	0.000458742468552853	2180	0.128600132123601	0.164302678019819	0.810076243511921	0.00331015234004058	0.0210216686471181	0.00128925748110081
8.56965871331196e-05	0.000352476086289652	1.21326460916832e-06	6.42530682612705e-06	3.24220144580883e-06	0.000449053446303876	2227	0.126062389986914	0.190838279582267	0.784931257494749	0.00270182674056865	0.0143085569858404	0.00722007919657479
6.52351516816585e-06	5.8206334331939e-05	2.67145077045995e-07	3.06622788460228e-06	1.60045549336433e-07	6.82232680110896e-05	14658	0.0202596374543426	0.0956200920645646	0.853174232616322	0.00391574729317527	0.0449440194524817	0.00234590857345646
7.76264146839677e-05	0.000316730661347229	1.31138559694466e-06	6.88833367228053e-06	8.16080542660193e-07	0.000403372875843083	2479	0.113998181388048	0.192443318162437	0.7852056504425	0.00325105051796989	0.0170768390360491	0.00202314184104352
6.24565475536445e-06	0.000116365282327572	5.45629834102958e-07	1.30986287303038e-05	6.33691083149148e-06	0.000142592106478834	7013	0.0418784997884124	0.0438008450088471	0.816070995801189	0.00382650798544693	0.0918608263371727	0.0444408248673436
1.46540644782108e-06	3.79159136831475e-05	1.85628032615799e-07	6.18122542226995e-06	9.497588243472e-08	4.58431494682891e-05	21814	0.0136591160975476	0.0319656582241309	0.827079162817445	0.00404919894834457	0.134834222647501	0.00207175736257862
3.38914504225365e-06	6.460628646626e-05	2.79963850888868e-07	6.87010633171128e-06	2.18141835455725e-07	7.53636435265695e-05	13269	0.0223562558085889	0.0449705572032065	0.857260655709712	0.00371483964665491	0.0911594239640129	0.00289452347641365
8.17170454588725e-06	4.129078219044e-05	1.65716875754345e-07	1.07681666167646e-06	2.02792855232859e-07	5.09078131289909e-05	19643	0.0151566959943141	0.160519653931739	0.811089293618189	0.00325523462055715	0.021152286760934	0.00398353106858117
5.40192953538744e-06	9.58055648286708e-05	4.92149794164332e-07	1.12413525614311e-05	1.2115520367281e-06	0.000114152548756382	8760	0.0336679042177906	0.0473220229792324	0.839276616005604	0.00431133425863886	0.0984765796637779	0.0106134470927472
3.94013892678397e-05	0.000248687590971839	1.40505899430418e-06	1.14198336299681e-05	2.96132227863769e-06	0.000303875195142589	3291	0.0871433425122301	0.12966306529018	0.818387268678334	0.00462380285315779	0.0375806706585889	0.00974519251973867
2.02794190431495e-05	0.000138341555156961	6.15473663474352e-07	5.40329562709278e-06	6.58037702519945e-07	0.000165297781193197	6050	0.0483837586756378	0.122684157626092	0.836923243363257	0.00372342362390816	0.0326882526074413	0.0039809227793012
2.40530940863711e-05	0.000131522551735106	3.48473372603947e-07	2.45162978303681e-06	1.34372978242887e-07	0.000158510121955361	6309	0.0464436959381741	0.151744846257483	0.829742290982182	0.00219842978041543	0.0154667080738682	0.000847724906051925
8.76668080200038e-06	0.000111888826710936	4.3324104522937e-07	7.11941413380257e-06	1.113514245588e-06	0.000129321676937556	7733	0.0380559709906163	0.0677897241174303	0.865197771638564	0.00335010383014569	0.0550519781555278	0.00861042225833238
1.50158983176024e-05	0.000145156006712036	4.4948151962417e-07	5.59433438091693e-06	4.32699444051644e-06	0.000170542715370696	5864	0.0498801817148984	0.088047726254173	0.85114164153257	0.00263559495137137	0.0328031271740745	0.025371910087811
9.52876225112323e-05	0.000358890749049216	1.83747129912754e-06	8.90994351346187e-06	1.91912024675834e-06	0.000466844906619796	2142	0.130716677266646	0.204109804262758	0.768757983561982	0.00393593519619139	0.0190854465522063	0.00411083042686229
5.73317063873108e-06	9.45030876862941e-05	5.61146674265833e-07	1.19109033060662e-05	6.89775271714557e-07	0.000113398083577072	8818	0.0334491353948424	0.0505579147185013	0.833374645366598	0.00494846699842547	0.105036195765786	0.0060827771506892
1.76144429450315e-07	7.0870202104712e-06	2.76410294161768e-08	1.43026502353034e-06	1.41967446484118e-07	8.86303813935215e-06	112828	0.00265539141950044	0.0198740461996015	0.799615222121703	0.00311868559985653	0.161374124881617	0.0160179211972223
9.41897051439786e-07	2.55046028838038e-05	1.10345096568034e-07	3.84424293986473e-06	3.61185815070968e-07	3.07622737867473e-05	32507	0.00918636919284399	0.0306185770911891	0.829087051906788	0.00358702667211718	0.124966150633536	0.0117411936963701
6.74602233849253e-06	0.000157747510512103	6.26945348045352e-07	1.89188612868796e-05	2.18603333042297e-06	0.000186225372815944	5370	0.054340597569451	0.0362250440768884	0.847078505612731	0.00336659467270872	0.101591211771009	0.0117386438666633
5.7446499731975e-05	0.0003388370041328	1.77420624224294e-06	1.34815648312678e-05	4.50320944175023e-06	0.000416042484380036	2404	0.117360753500458	0.138078446045189	0.814428854874561	0.00426448333728889	0.0324042984488888	0.0108239172940732
8.76505155507614e-06	0.000113157059723829	5.6759165982897e-07	9.43493810611099e-06	8.28900507355104e-07	0.0001327535415522	7533	0.0390459695013899	0.0660249922720868	0.852384489338345	0.00427552932443455	0.0710710840237817	0.00624390504135194
2.91360842481407e-07	7.54660188402025e-06	2.75804747120064e-08	9.18651468217577e-07	2.91064578920487e-07	9.07525924835173e-06	110190	0.00271888724135561	0.0321049608069681	0.831557719454779	0.00303908394870544	0.10122592017241	0.032072315617138
3.60474079339649e-07	1.40709644134609e-05	6.76784587838599e-08	3.39845617143485e-06	2.08620575078817e-07	1.8106193698098e-05	55230	0.00541718115252676	0.0199088823057005	0.77713541830379	0.00373786229796985	0.187695781239314	0.0115220558532262
7.86882860908746e-06	0.000104493700405973	4.63794966932119e-07	7.92959070510101e-06	2.37640376810757e-06	0.000123132318455201	8121	0.0362679408621378	0.0639054693991681	0.848629358375889	0.00376663878948126	0.0643989393246585	0.0192995941108035
3.74736174599485e-06	6.81103348924194e-05	2.83556831534901e-07	6.63448275868584e-06	2.87537134797969e-06	8.16511075766147e-05	12247	0.0241987322032596	0.0458948060499808	0.834163025020944	0.0034727861011418	0.0812540448696374	0.0352153379582962
2.75525686648828e-05	0.000143386533445048	4.69452683553502e-07	3.1434393723437e-06	3.73131828289775e-06	0.000178283312448726	5609	0.0520843543255942	0.154543733153976	0.804262224409174	0.0026331835386361	0.0176317083700571	0.0209291505281566
4.08902101853077e-05	0.000232865702047302	1.14990094633912e-06	8.43071438925286e-06	1.12549808952279e-06	0.000284462025657725	3515	0.0818098252651811	0.143745760407782	0.818617885845666	0.00404237065977561	0.029637398418153	0.00395658466862297
1.84894994250019e-06	1.59908135254552e-05	5.48547334114792e-08	6.10047571686814e-07	2.19362200277552e-07	1.87240279733312e-05	53407	0.00560151366995731	0.0987474460694921	0.854026363784066	0.00292964385065058	0.0325810008698827	0.011715545425909
3.56001023346951e-05	0.000146255146245171	5.92534240592145e-07	3.13167933479852e-06	6.45300758045731e-07	0.000186224762913303	5370	0.0543404245091476	0.191167392444306	0.78536894856062	0.00318182303643474	0.0168166643673295	0.00346517159131061
7.51950279188184e-06	0.000137461783348213	5.93732200940221e-07	1.3990036741351e-05	2.45457118375061e-06	0.000162019626266137	6172	0.0474472813597482	0.046411061210141	0.848426740118605	0.00366456962420679	0.0863477904730544	0.0151498385739928
2.62572179135482e-05	0.00023603202722766	6.65824534200368e-07	7.71167023720155e-06	4.03945957500698e-07	0.000271070685870111	3689	0.0781126377547779	0.0968648374104527	0.870739772063585	0.00245627642127047	0.0284489273063512	0.00149018679834033
1.78274071728809e-08	3.34742265465867e-06	2.04288537920783e-08	4.93493424715147e-06	6.28261436754055e-07	8.94887459952915e-06	111746	0.00268107387678729	0.00199213956733944	0.374060739976711	0.00228284054769895	0.551458643460165	0.0702056364480861
3.56168678765036e-05	0.000229795323973162	1.14564111547988e-06	9.51740645466927e-06	4.03739290236381e-06	0.000280112632322178	3570	0.0806106334871965	0.127151951631864	0.820367585953272	0.00408993020408374	0.0339770697799969	0.0144134624307843
4.89644429256602e-05	0.000140079245773688	5.70111915856603e-07	2.09783176823637e-06	1.448747641762e-06	0.000193160380025203	5177	0.0563063712872738	0.253491129595373	0.725196573724957	0.00295149510361399	0.0108605696880626	0.00750023188799366
4.50081114065799e-08	6.90607157116526e-06	2.25908741121303e-08	4.46145497535441e-06	9.63311526866266e-07	1.23984370589046e-05	80655	0.00371264520316505	0.00363014396030302	0.557011463489688	0.00182207434733924	0.359840111633277	0.0776962065693925
3.39149814845813e-06	4.76856201120035e-05	2.12017303603338e-07	3.8353153668307e-06	3.00966123729482e-07	5.54254170546252e-05	18042	0.0164906023931927	0.0611903045333082	0.86035654120575	0.0038252721381308	0.0691977719004037	0.00543011022240683
2.54078589670572e-05	0.000164973760504579	8.86828517368053e-07	7.4112739123701e-06	1.51551080905171e-06	0.000200195232710426	4995	0.0582962858046634	0.12691540464307	0.824064380909642	0.00442981835961505	0.0370202317609141	0.00757016432675914
1.50341021336141e-06	3.24124928151554e-05	1.22752934942727e-07	3.40497128563721e-06	9.79838457517896e-07	3.84234657066146e-05	26026	0.0114610768490911	0.0391273974305395	0.843559846023352	0.00319473875365686	0.088616974627852	0.0255010431645997
0.000247745894051368	0.000599327319224369	3.60496853983816e-06	1.12286977879652e-05	3.8843990075572e-06	0.000865791278611097	1155	0.228832661185918	0.286149676223121	0.692230718916238	0.00416378476995201	0.0129692895566912	0.00448653053399724
6.48529007525594e-05	0.00034910355843229	9.96101854720919e-07	6.90698762233976e-06	7.92555487786095e-08	0.000421938804210688	2370	0.118921323702283	0.153702148523358	0.827379598530526	0.00236077327987006	0.0163696430700668	0.000187836596178612
3.07402096842795e-06	3.14656706094686e-05	1.10299328632256e-07	1.45206685223562e-06	4.80367092419464e-07	3.65824248511839e-05	27336	0.0109149233935667	0.0840299947565796	0.860130807005548	0.00301509069125271	0.0396930181130032	0.0131310894336169
3.13193944282173e-05	0.000319333668344629	1.02429119216943e-06	1.34715618706716e-05	4.77095532595445e-06	0.000369919871161641	2703	0.105058112084418	0.0846653474707008	0.863250917940257	0.00276895423041994	0.0364175134154527	0.0128972669431692
9.5239969525806e-09	2.66444457180507e-06	1.16818590881713e-08	4.20499845674258e-06	4.10917324240344e-07	7.30156620882874e-06	136957	0.00218808051375685	0.00130437726375262	0.364914115081685	0.00159991140997202	0.575903626218998	0.0562779700255926
5.43911653509103e-07	1.43291122367838e-05	6.28678374391635e-08	2.13023187644168e-06	1.77277922509523e-07	1.72434015266833e-05	57993	0.00515970780026564	0.0315431762501979	0.830991044000817	0.00364590694834071	0.123538959128525	0.0102809136721194
5.37680682714103e-06	0.000111011935750661	4.00819649662523e-07	1.06643103591634e-05	9.51954582527286e-06	0.000136973418411901	7301	0.0402618959670078	0.039254381539724	0.810463351486422	0.00292625864426624	0.0778567877096715	0.0694992206199165
0.000160091041551557	0.000665707195910589	3.29410647139249e-06	1.76603160451137e-05	2.48727766841094e-06	0.000849239937647064	1178	0.224990679966803	0.188510966635779	0.78388588006709	0.00387888784472298	0.0207954374991408	0.0029288279532664
7.52242899625097e-06	9.6994433452025e-05	4.47064652950603e-07	7.42068410873794e-06	4.47742895592592e-06	0.00011686204016589	8557	0.034453156285535	0.0643701666133209	0.829990930453871	0.0038255763147381	0.0634995255790843	0.038313801038986
1.38308855987618e-07	3.92654720430235e-06	1.30070785089753e-08	4.74824563047254e-07	1.32010683010676e-07	4.68469838485687e-06	213461	0.00140442567734067	0.0295235348415805	0.838164355894241	0.00277650286964477	0.101356485314425	0.0281791210801097
3.80073157080219e-08	6.79428553942218e-06	3.3510622846872e-08	7.71131027502754e-06	5.1711708858382e-06	1.97482846388428e-05	50637	0.00590702838899404	0.00192458820617085	0.34404433922623	0.00169688777834203	0.390480004519491	0.261854180269766
9.96063392485925e-07	1.90916562367568e-05	7.23377215735007e-08	1.78329746430973e-06	6.6018318898466e-07	2.26035380041106e-05	44241	0.00675819800627675	0.0440667028455804	0.84463132423273	0.00320028313976094	0.0788946165854845	0.029207073196444
4.09154059605298e-05	0.000203676107795303	8.27613944083809e-07	5.30229177487202e-06	1.79401807603306e-06	0.000252515437550822	3960	0.0729652220771355	0.162031305322848	0.806588736794798	0.00327747860531197	0.0209978915598175	0.00710458771722418
3.76283130591261e-06	6.17336688308017e-05	3.01259537367882e-07	6.36106498201555e-06	1.216686472235e-07	7.22804933033212e-05	13835	0.0214515039010764	0.0520587385883227	0.854084774598032	0.00416792309515186	0.0880052790359589	0.00168328468253424
2.59470184199365e-06	6.09851899553414e-05	1.86489032520326e-07	5.64359857222419e-06	1.48994403787634e-06	7.0899923439956e-05	14104	0.0210461045628748	0.0365966804490425	0.860158756123183	0.00263031359516573	0.0795995016412629	0.0210147481913453
1.17236841520468e-06	1.968972940539e-05	5.4844566808714e-08	1.18466834461235e-06	8.43112009428818e-09	2.211004185211e-05	45228	0.00661113553032067	0.0530242512902708	0.890533339425178	0.00248052749857097	0.0535805564067394	0.000381325379240907
1.76513444995406e-07	5.90559383776575e-06	2.27525435737322e-08	9.78916234993127e-07	1.03071170235259e-07	7.18684723156327e-06	139143	0.00215373928516671	0.0245606229418919	0.82172246709649	0.0031658588029821	0.136209411923202	0.0143416392354341
4.79943535878783e-06	4.79225734458296e-05	1.99680653554538e-07	2.56470270667382e-06	3.07651370198713e-07	5.57940435350445e-05	17923	0.0165993667097488	0.0860205687686585	0.858919167880873	0.00357888837056805	0.045967320957172	0.00551405402272871
4.40255549677933e-07	1.26180450500238e-05	3.96463868683661e-08	1.46147580657999e-06	2.14374641227138e-07	1.47737974343772e-05	67687	0.0044223643912088	0.0297997553867566	0.854082716787682	0.00268356101702821	0.0989235037959352	0.0145104630125975
3.82995448685471e-06	0.000110375462670404	3.86687869268884e-07	1.43736824836479e-05	5.85111159091801e-06	0.000134816899101093	7417	0.0396407025027576	0.0284085638550609	0.818706433736011	0.0028682447960691	0.106616326139275	0.0434004314735834
1.16684776080283e-07	1.76346229402338e-05	7.50231069961956e-08	1.46166059803355e-05	7.74295593137914e-07	3.32172323967837e-05	30105	0.00991584580658922	0.00351277838823143	0.530887785279226	0.00225855983725663	0.440030819116367	0.023310057378919
2.8605178125956e-08	3.17334163417502e-06	1.48496352426717e-08	2.11877116341373e-06	5.40367144187933e-07	5.8759347551453e-06	170186	0.00176123281154217	0.00486819192485208	0.540057329839522	0.00252719539298297	0.360584528539635	0.091962754303008
0.000247315047547132	0.000873558909442056	2.95820777701574e-06	1.34759036668793e-05	2.13811392978954e-07	0.00113752187982606	879	0.289261568227	0.217415640027029	0.767949104922387	0.00260057219951503	0.0118467204067669	0.00018796244430186
4.2602401017307e-05	0.000160014631280046	4.40320611641278e-07	2.12764584103544e-06	1.45238448622337e-07	0.000205330237198652	4870	0.0597461585722405	0.207482354272499	0.779303786247691	0.00214445089845817	0.0103620678087319	0.000707340772619974
1.88573459946686e-06	1.70383659121632e-05	6.45275110634217e-08	7.49726981230331e-07	9.9389239534996e-08	1.98377442434588e-05	50409	0.00593370790829983	0.0950579146663132	0.858886257583513	0.00325276454174968	0.0377929552891348	0.00501010791928966
6.57177706394262e-05	0.00024961645163606	7.51643430061196e-07	3.67415217465375e-06	2.12123670763176e-06	0.000321881254587833	3107	0.0920626684172775	0.204167747275552	0.775492353401233	0.0023351575133621	0.0114146199018594	0.00659012190799366
9.19574270538747e-06	0.000128843857500743	6.39917005290868e-07	1.15484963968337e-05	4.27084398669984e-07	0.000150655098006925	6638	0.0441936357364993	0.0610383772407409	0.855224013028889	0.00424756290199655	0.0766551981951709	0.00283484863320293
1.06660080041058e-09	1.19705529398263e-06	5.7324804173786e-09	8.28286320396839e-06	1.44820480913806e-06	1.09349223883069e-05	91450	0.00327511970902605	9.75407746424555e-05	0.109470854156467	0.000524236040624172	0.757468860759869	0.132438508268397
3.74297662933838e-05	0.000256848434888263	1.07845722834579e-06	9.53170602476367e-06	1.05827651682517e-06	0.000305946640951581	3269	0.0877106191296015	0.122340830992511	0.839520362404996	0.00352498469991853	0.0311547987424126	0.00345902316016162
0.000158714356206525	0.000734010376785406	2.84327249113788e-06	1.6963885442605e-05	2.74991612263681e-07	0.000912806882537938	1096	0.239642927142063	0.173875065189299	0.804124498650348	0.00311486749884328	0.0185843093069578	0.000301259354551648
1.53157521828943e-05	0.000158149358450391	1.15451111283315e-06	1.53523615315395e-05	1.33255706765394e-06	0.000191304540345312	5227	0.0557807207007368	0.0800595331153603	0.826688996324528	0.00603493838018279	0.0802508999725145	0.00696563220741458
2.71887530673602e-06	4.24592480191894e-05	1.17666115990147e-07	2.36409912377099e-06	4.43843431732205e-07	4.81037319974188e-05	20788	0.0143278322215672	0.0565210887771018	0.882660164942457	0.00244609120964794	0.0491458567891955	0.00922679828159739
2.19035829575921e-05	0.000177894176909983	7.57018713422639e-07	7.91631049692414e-06	7.60200986905994e-07	0.000209231290064828	4779	0.0608461367729336	0.104685981483962	0.850227405541803	0.00361809513858125	0.0378352133396078	0.00363330449604576
1.33644543736362e-05	0.000127695073447595	5.99099000305049e-07	7.3687445622841e-06	1.50385894838838e-06	0.000150531230332208	6643	0.0441581116732496	0.0887819381010975	0.848296218437752	0.00397989838376325	0.0489515999173193	0.00999034516006749
1.4843985282605e-06	1.82109310399349e-05	9.2815380290959e-08	1.46434081220749e-06	2.95538362972484e-07	2.15480241236664e-05	46408	0.006443627106829	0.0688879184347196	0.845132293124441	0.00430737313817182	0.0679570806030051	0.0137153346996624
4.51215058815268e-06	0.000147578904047657	6.10875129558494e-07	2.58133141985184e-05	5.95532222549294e-07	0.000179110776186436	5583	0.0523196769146677	0.0251919548573448	0.823953238268827	0.00341059953267488	0.14411926936015	0.00332493798100347
5.44641811000392e-05	0.000245553903633611	8.72296367796958e-07	5.06201091210046e-06	1.50153181731834e-06	0.000307453923830866	3253	0.0881231758272935	0.177145831874309	0.798668953624066	0.00283716127908915	0.0164642911335395	0.00488376208899629
3.27640326714234e-05	0.0002385913278664	1.00782259570371e-06	9.45232142931242e-06	1.92435780952285e-06	0.000283739862372362	3524	0.0816108222021658	0.115472082059538	0.84088053709312	0.00355192459486397	0.0333133362026791	0.00678212004979916
8.01403999573983e-07	2.93543011557407e-05	1.01437721545963e-07	4.78222042427266e-06	1.00305207705299e-06	3.60424153781863e-05	27745	0.0107546700006781	0.0222350247941211	0.814437679820609	0.00281439854908714	0.132683128311289	0.0278297685248936
1.71210949561179e-09	5.15026450804825e-07	2.2681580827458e-09	8.77369521338683e-07	1.46596992324035e-07	1.5429732320459e-06	648099	0.000462785208612759	0.00110961710809566	0.333788325103947	0.00146999185445255	0.568622645627713	0.0950094203057918
2.64616294164145e-07	1.56940438712442e-05	7.69098483356441e-08	5.87011820272077e-06	3.52957510146457e-07	2.22586457266112e-05	44926	0.00665542195582625	0.0118882477134619	0.705076313447105	0.00345527977219633	0.263723061807969	0.0158570972592677
3.24836651999085e-08	8.77145430967095e-06	3.07266802211959e-08	1.06928973615431e-05	7.15906404272081e-06	2.66866260593559e-05	37472	0.00797413122795632	0.00121722637877336	0.328683524480076	0.00115138872005978	0.400683748397422	0.268264112023669
1.2082616135917e-06	1.64300017080553e-05	8.45905524888636e-08	1.47924207301639e-06	7.12960152485791e-07	1.9915056099638e-05	50213	0.00595676403228329	0.0606707612344439	0.825004038444758	0.00424756787355477	0.0742775749973044	0.0358000574499386
3.69279437136165e-05	0.000172927760094198	5.35361668484207e-07	3.22590409302294e-06	1.23476495206917e-06	0.000214851734521391	4654	0.0624286764129559	0.1718764048886	0.804870207259049	0.0024917726155518	0.0150145592271296	0.00574705600966997
4.77987181390692e-06	0.000109527061391256	4.87363783717676e-07	1.439432347578e-05	1.24689385458433e-06	0.000130435514319245	7667	0.0383773937972259	0.036645478333516	0.83970276011781	0.00373643471458882	0.110355860908781	0.00955946592530399
0.000208017347985233	0.000567081491285535	2.28027756433775e-06	8.00473142762704e-06	1.18009721867912e-05	0.000797184820449524	1254	0.212782594129259	0.2609399259107	0.71135510453619	0.00286041267450618	0.0100412491837379	0.0148033076948664
3.20559210153069e-05	0.000250535762861334	1.64215035255244e-06	1.65334613087551e-05	2.54486893341432e-08	0.000300792744227282	3325	0.0862985458031941	0.10657145702652	0.832918239118249	0.00545940812758305	0.0549662903313326	8.46053963153909e-05
2.26085292306943e-05	0.00017751274816164	4.82661286284335e-07	4.87919833694556e-06	1.93585407721545e-06	0.00020741899109278	4821	0.0603352832147062	0.108999321188393	0.855817238462208	0.00232698695399804	0.0235233924880247	0.00933306090737627
3.80756478224673e-06	9.44792223761854e-05	3.96655296908521e-07	1.26842088868438e-05	2.64675021454234e-06	0.000114014401556727	8771	0.0336278499963725	0.0333954722408669	0.828660424351551	0.00347899292977623	0.111250935966479	0.0232141745113268
1.67057737211367e-05	9.1751117539656e-05	3.15717005016049e-07	2.23051278892323e-06	8.78832728509148e-08	0.000111091004327583	9002	0.032779855853461	0.150379176264129	0.825909515311448	0.00284196733054162	0.0200782484812716	0.000791092612609446
2.3245011065543e-06	6.54358990775708e-05	2.51957803165196e-07	9.13601813016056e-06	8.45378214693798e-07	7.79937543321446e-05	12822	0.0231274040810902	0.0298036826981706	0.838988963127805	0.00323048691940392	0.117137817103327	0.0108390501512937
7.73014033630262e-05	0.000354930129064876	1.84349404593815e-06	1.09004871426509e-05	5.85615546859885e-08	0.000445034075171177	2247	0.125007478630769	0.173697718165273	0.797534725691187	0.00414236605417029	0.0244936011662885	0.000131588923080695
1.19823893127493e-06	1.46814509812651e-05	6.52150314395106e-08	1.02753201915241e-06	2.56981233957967e-07	1.72294181970899e-05	58040	0.00515553436566485	0.069546105246741	0.852115307279779	0.00378509771447335	0.0596382308095561	0.0149152589494503
1.03626029008339e-06	1.13825873320017e-05	2.98923705252241e-08	4.22212417139497e-07	3.10293236584058e-08	1.29019817334082e-05	77507	0.0038631382971841	0.0803179163864501	0.882235579556572	0.00231688209942362	0.0327246174939331	0.00240500446362118
0.00028813964811467	0.000778738889679577	3.69838391988584e-06	1.28782514226399e-05	5.26022188579032e-06	0.00108871539502256	919	0.278766647469331	0.264660212790229	0.715282334795531	0.00339701627881288	0.0118288502959702	0.00483158583945744
1.45276342917675e-10	1.72295095384552e-07	7.21834432390233e-10	1.10090108160862e-06	2.8984211280611e-07	1.56390540057459e-06	639425	0.000469061943091043	9.28933059917179e-05	0.110169768146622	0.000461558884651864	0.703943525742759	0.185332253919975
1.40007543411881e-05	0.000109407079988922	3.63390946323967e-07	3.65411779662326e-06	4.88763958790086e-08	0.000127474219468936	7845	0.037522609513107	0.109832046036571	0.858268287067903	0.00285070148174173	0.028665543604397	0.000383421809387264
1.00560725660453e-06	4.49108074417559e-05	2.15162614462906e-07	1.23794461273347e-05	1.37142729261374e-06	5.98824507327718e-05	16699	0.0178048596685062	0.016793021065422	0.749982789484893	0.00359308297890277	0.206729116391355	0.0229019900794274
3.35434062356612e-07	1.15310523350925e-05	3.59560898535497e-08	1.58982766068863e-06	2.13373563834924e-07	1.37056437118263e-05	72963	0.0041032797382603	0.0244741560053231	0.841336063999875	0.00262345137591196	0.115998029287512	0.0155682993313776
1.21151939620121e-06	3.33534688404649e-05	1.45977913790376e-07	5.17176472696007e-06	5.09684726553682e-08	3.9933699350072e-05	25042	0.0119088703662983	0.0303382710822915	0.83522111357822	0.00365550690685291	0.129508781082931	0.00127632734970436
2.32193972853248e-05	0.000155698845503852	5.01930876696791e-07	4.33186717116563e-06	2.13176625190079e-06	0.00018588380708894	5380	0.0542436731179965	0.124913501874937	0.837613818773115	0.00270023992168738	0.0233041663983833	0.0114682730318774
2.58732743886625e-05	0.00021229677973669	9.58561319301836e-07	1.01300104475246e-05	2.12147914663326e-06	0.000251380105038812	3978	0.0726493408831487	0.102924908813559	0.844524986191378	0.00381319483955915	0.0402975822050855	0.0084393279504188
9.97702815490619e-06	5.16561981163709e-05	1.52858310139192e-07	1.01781871059594e-06	1.62860726120366e-07	6.29667640181325e-05	15881	0.0187133143673909	0.158449116934659	0.820372444445381	0.00242760307795352	0.0161643801530413	0.00258645538896468
8.74318171355476e-08	5.17664088838901e-06	1.86072677857126e-08	1.41689548145193e-06	1.17182752431968e-06	7.87140297908188e-06	127042	0.00235864420475573	0.0111075264940565	0.65765161587405	0.00236390740445649	0.180005455852954	0.148871494374484
7.54927124183898e-06	0.000110073236117096	4.15299327900683e-07	7.79790565671705e-06	1.25999252243858e-06	0.000127095704865991	7868	0.0374132958685356	0.0593983191627041	0.866065743395155	0.00326761103641206	0.0613545962464987	0.00991373015923008
3.91800257788512e-06	7.1879714925032e-05	3.5401800904752e-07	8.36143986010151e-06	8.12278347187045e-07	8.53254537192532e-05	11720	0.0252738587840499	0.0459183327729677	0.842418197523311	0.00414903166190417	0.0979946721128867	0.00951976592893005
1.19797231358839e-07	6.54284974534291e-06	2.61184528487692e-08	1.83470432275921e-06	2.88328911061192e-07	8.81179866337093e-06	113484	0.00264006014164964	0.0135950940251069	0.742510127079999	0.00296403195834908	0.208209968571542	0.0327207783650032
4.94481619148259e-06	4.97393972518488e-05	1.87971524467145e-07	2.43222151262924e-06	7.01853547384452e-07	5.80062600278122e-05	17240	0.0172518358309437	0.0852462508203719	0.85748326522	0.00324053859664489	0.041930328062231	0.0120996173007523
3.05904937511793e-06	8.59348976408504e-05	2.85115076971875e-07	1.03227734343141e-05	2.80333492609591e-06	0.00010240517045335	9765	0.0302559654998035	0.0298720207346509	0.839165613029249	0.00278418634244407	0.100803244490634	0.0273749354030219
7.20492402840096e-06	3.09092507249584e-05	9.41869578189996e-08	5.19579024100292e-07	4.7419896248083e-07	3.92021396977595e-05	25509	0.0116919837046181	0.183789050392388	0.788458256698803	0.00240259737211188	0.013253843491864	0.0120962520448324
0.000108616362932685	0.000427170792564921	1.70527481822223e-06	8.6371929934227e-06	2.85563363266152e-06	0.000548985256941912	1822	0.151886494529552	0.197849325750068	0.778109771006327	0.00310623062579376	0.0157330144738962	0.00520165814391564
4.28621692588304e-06	7.82575933385292e-05	2.44712853911085e-07	5.75271867620707e-06	2.97089407867099e-06	9.15121358732014e-05	10928	0.0270814368991812	0.0468376886298664	0.855160822024331	0.00267410274687673	0.0628629046990882	0.0324644818998372
5.67251699732217e-06	6.03980311706629e-05	2.56093220413592e-07	3.50806140565108e-06	3.71309219989823e-06	7.35477949939479e-05	13597	0.0218234951552854	0.0771269485072795	0.821207912156073	0.00348199725681328	0.0476977101208779	0.0504854319589564
6.65596445477742e-06	0.000141068474032778	6.20180308773012e-07	1.69503622174887e-05	7.38262689908604e-07	0.000166033243703726	6023	0.0485937337170474	0.0400881432314512	0.849639932858895	0.00373527791747343	0.102090170855996	0.00444647513618404
9.14398197368152e-06	5.50163494005419e-05	2.84013739169262e-07	2.19777316096682e-06	9.24488073529407e-07	6.75666063478889e-05	14800	0.0200665979535392	0.135332858462666	0.814253554740816	0.00420346313838708	0.0325275055202692	0.013682618137862
9.44400703648697e-05	0.000318839754074171	2.21613011050157e-06	9.62985746121738e-06	3.83362068761369e-06	0.000428959432698373	2331	0.120775876831549	0.220160843114682	0.743286496973633	0.00516629299083361	0.0224493430547515	0.00893702386609909
3.05141761503786e-05	0.000147814044362534	7.20625150331896e-07	4.49134917332104e-06	4.4667341320655e-06	0.000188006928968631	5319	0.0548459806655224	0.162303465716787	0.786215939877391	0.00383297123294925	0.0238892747089678	0.0237583484639057
1.41391726814956e-05	0.000168171383648498	6.45510170927938e-07	9.891063567335e-06	2.13688817216044e-06	0.000194984018240417	5129	0.056822616975967	0.0725145209801858	0.862488039615335	0.00331057989651244	0.0507275604256922	0.0109592990822748
6.93806020194383e-05	0.000420134148986704	2.32937997165991e-06	1.81817833851543e-05	1.24432927858949e-05	0.000522469207148851	1914	0.145109358174211	0.132793667205868	0.804131886124741	0.00445840623674548	0.0347997224264631	0.0238163180061821
3.23511621231214e-05	0.000262647118756591	9.39523513757557e-07	9.82789369860934e-06	1.13900756045746e-06	0.000306904705652537	3258	0.087972871476279	0.105411098387484	0.855793716809112	0.00306128741740846	0.0320226230409645	0.0037112743450307
4.24778863662171e-05	0.000352533444022194	8.23945194982847e-07	8.81767938988792e-06	1.60457004128378e-06	0.000406257525014565	2461	0.114764901285942	0.10455901429689	0.867758557849617	0.00202813522027267	0.0217046549219532	0.00394963771126763
0.000131854485363147	0.000413441298229734	1.28403279889466e-06	5.18324252246954e-06	2.32152894467425e-07	0.000551995211808713	1812	0.15265240531237	0.238868893320835	0.748994356083305	0.00232616655258166	0.00939001355733812	0.000420570485940872
2.43655103508479e-11	1.9621090328158e-07	1.14225356633132e-09	1.18450404170836e-05	1.97891150737978e-06	1.40213294468217e-05	71320	0.00419759369611028	1.73774608486723e-06	0.0139937446035873	8.14654252767911e-05	0.844787255160647	0.141135797064404
1.06741277623328e-08	3.57570060509576e-06	1.29565795166396e-08	5.58703168753519e-06	9.37526117528728e-06	1.85616241751972e-05	53875	0.00555306335914796	0.000575064318810849	0.192639424834049	0.000698030484528004	0.300999073938843	0.50508840642377
1.74795536157561e-06	6.41942849860127e-05	3.52065325893533e-07	1.66630658066842e-05	5.74607895520511e-06	8.87034504353711e-05	11274	0.0262612308254975	0.0197056073128651	0.723695466985068	0.00396901500635588	0.187851382611376	0.064778528084335
7.00849975544241e-05	0.000293290105385415	9.18703610674114e-07	4.94907382977334e-06	9.86475264840473e-07	0.000370229355645127	2701	0.10514123017407	0.189301568030175	0.792184900828178	0.00248144453341164	0.0133675889129579	0.00266449769527738
8.00623612024537e-05	0.000536876352263029	1.881365660225e-06	1.627919049979e-05	8.07953697459716e-06	0.000643178806600095	1555	0.175530986983716	0.124479165639289	0.834723325385998	0.00292510518213446	0.0253105207023897	0.0125618830901882
6.00872562821203e-06	8.16572536606336e-05	3.66641963809232e-07	6.41326119928841e-06	2.82562357825515e-06	9.72715060301984e-05	10281	0.028761163350015	0.0617727212565887	0.8394776332062	0.00376926377284018	0.0659315503688961	0.0290488313954748
0.000133006380835946	0.000582025017613883	4.18871289622296e-06	2.36261999382535e-05	2.87173154718472e-06	0.000745718042831489	1341	0.200524082131118	0.178360148469683	0.780489386315417	0.0056170196450101	0.0316824839701409	0.0038509615997499
1.54553753698325e-05	0.000207379483301233	7.70528702284054e-07	1.33299408764481e-05	5.16824694913693e-06	0.000242103575198935	4130	0.0700643289118267	0.063837865083706	0.856573403060368	0.00318264074229765	0.0550588353166407	0.0213472557969878
1.66139867382874e-05	0.000127481315852988	5.28268140715611e-07	5.21667889388008e-06	1.28489766572969e-07	0.000149968739392445	6668	0.0439967781003271	0.110782999214331	0.85005259342342	0.00352252171256315	0.0347851086500691	0.000856776999616779
5.14475845319841e-06	4.59321933233709e-05	1.69947304128959e-07	1.95158793723327e-06	4.02879451471924e-07	5.36013664694035e-05	18656	0.0159522344891322	0.0959818525547314	0.856922059059628	0.00317057782894336	0.0364092944971331	0.00751621605956434
3.90792445753093e-05	0.000222106906142392	8.2734931368837e-07	6.053353291664e-06	1.82547512667279e-06	0.000269892328449726	3705	0.0777865980975956	0.144795685004395	0.822946348338924	0.00306547917994077	0.0224287712304931	0.00676371624624679
4.86884769038648e-06	4.89252640010335e-05	2.88160192708981e-07	3.72474877186484e-06	2.35263651158626e-07	5.80422843071524e-05	17229	0.0172624572281527	0.0838844947008143	0.84292450900325	0.00496465975019305	0.0641730217259188	0.00405331481982412
2.78236562996725e-05	0.000213551354204787	8.99224687438474e-07	8.88814093121952e-06	9.83926545844262e-08	0.000251260768777702	3980	0.0726161319744998	0.11073617435394	0.849919210402967	0.00357885033868556	0.0353741691329581	0.000391595771449211
6.35471065409035e-07	1.58425820703529e-05	6.66899723511839e-08	2.13848093038239e-06	4.45333654697252e-08	1.87277574039652e-05	53397	0.00560262625222219	0.0339320427802257	0.84594122663072	0.00356102286636112	0.114187774021977	0.00237793370071614
3.50809026542655e-05	0.000222968616298031	1.34233778390122e-06	1.09847779363407e-05	6.87263137376391e-07	0.000271063897809915	3689	0.0781107598957935	0.129419310124678	0.822568472229338	0.00495210832112561	0.0405246808043905	0.00253542852046766
4.74328070967059e-05	0.000213427535748784	4.80942474701067e-07	2.78500327438668e-06	2.32371348175952e-06	0.000266450002076337	3753	0.0768334825894499	0.178017664579025	0.80100406862687	0.00180500082924855	0.0104522546544728	0.00872101131038378
1.3917576107703e-09	4.84290626945771e-07	1.23382847265565e-09	5.52095963083447e-07	1.75115771515422e-07	1.21412794762807e-06	823636	0.000364172278572439	0.0011463022603913	0.398879399730388	0.0010162260699674	0.454726344255585	0.144231727683668
9.63439693448453e-07	2.07474812229389e-05	1.06004706251309e-07	2.93631691387125e-06	3.13639995988671e-07	2.50668825324986e-05	39893	0.00749195336574326	0.0384347631660769	0.827684942315436	0.0042288747359739	0.117139293650273	0.0125121261322402
8.2112487021951e-07	1.23437685674253e-05	7.58126043960996e-08	1.46556190795641e-06	2.78530385315381e-07	1.49847983353127e-05	66734	0.00448538366769868	0.0547971919171225	0.823752732016177	0.00505930094617569	0.0978032453398262	0.0185875297806981
6.32976615888879e-05	0.00026195510071706	9.22131793668556e-07	4.9118531815144e-06	3.81677809840571e-08	0.000331124915062115	3020	0.0945777999773894	0.191159464931879	0.791106584860643	0.00278484569334076	0.0148338374978307	0.000115267016306814
3.40674153887261e-07	1.52455435574389e-05	7.75266808228317e-08	4.46368832677054e-06	9.95829094769758e-07	2.11232618136893e-05	47341	0.0063170087480996	0.0161279141873099	0.721741920916719	0.00367020403887573	0.211316243018764	0.047143717838331
2.27391445857225e-05	0.000104398124468695	3.72421611916445e-07	2.19940471785938e-06	1.45298789188573e-06	0.000131162083276079	7624	0.0385870039088968	0.1733667536971	0.795947440457701	0.0028393999440566	0.0167686015876244	0.0110778043135178
3.39316811971882e-06	4.84722280028943e-05	2.62565646464991e-07	4.8257867278962e-06	5.13206190006463e-08	5.7005069115975e-05	17542	0.0169565989579074	0.0595239716807557	0.850314344927451	0.0046060052296544	0.0846553964890086	0.00090028167313044
3.2017224129254e-05	0.000195193981950421	9.68886202769709e-07	7.6035173992922e-06	3.02696713861837e-06	0.000238810576820355	4187	0.0691449708066358	0.134069539781477	0.817359032205911	0.00405713271024237	0.0318391149191518	0.0126751803832181
6.34588586029355e-07	3.13708039339443e-05	1.40830969265703e-07	8.96491769050446e-06	2.30265450459163e-07	4.1341406630203e-05	24189	0.0123260821407728	0.0153499514834055	0.758822848350438	0.00340653549903199	0.216850814262205	0.00556985040491914
3.63749377602472e-06	4.44594618411394e-05	2.41053117627996e-07	3.79012193195161e-06	3.84584505521724e-08	5.21665891172959e-05	19169	0.0155285540725315	0.0697284188514965	0.85225932140537	0.00462083340518951	0.0726542025477183	0.000737223790225179
2.02952194423492e-05	0.000102565488091522	3.61654851250638e-07	2.3510958086278e-06	1.98597927607109e-06	0.000127559437469821	7839	0.0375472184563193	0.159104021191304	0.804060366884167	0.00283518694048961	0.018431374857576	0.0155690501264632
5.59661808527873e-07	1.8104562309459e-05	9.1995019396403e-08	3.82845675862676e-06	1.87840818333359e-07	2.27725167143434e-05	43913	0.00680854888799809	0.0245761948733303	0.795018070973936	0.00403973880227562	0.168117420074848	0.00824857527561046
6.20790813738734e-06	7.39958299338361e-05	3.95687032927521e-07	6.06929910543786e-06	6.4959783182494e-07	8.73183220414138e-05	11452	0.0258564851503627	0.071095137792994	0.847426155288932	0.00453154645756766	0.0695077386228206	0.00743942183768539
4.0997845704555e-06	3.21889737535529e-05	1.33668711934487e-07	1.34967582127545e-06	3.60868542780516e-07	3.81329713999988e-05	26224	0.0113749203183152	0.10751285357363	0.844124456389828	0.00350533165990025	0.0353939326447425	0.00946342573189896
1.48400273422168e-06	5.23362223978696e-05	2.67226172740912e-07	1.21391734813648e-05	1.29708381190994e-06	6.7523708598107e-05	14810	0.0200539859391249	0.0219775063460196	0.775079205281341	0.0039575162308014	0.179776462717943	0.0192093094238948
4.20776845546395e-06	4.82279128746806e-05	2.20710971874662e-07	3.25426936547969e-06	1.04494252418611e-06	5.6955604191685e-05	17558	0.016942010168171	0.0738780408913342	0.846763256384197	0.00387514055916001	0.0571369474815401	0.018346614683769
4.86677456976941e-06	5.80513565285844e-05	2.76764496171849e-07	4.24741832608319e-06	1.03439963961616e-06	6.8476713560225e-05	14604	0.0203341329642841	0.0710719647123412	0.84775325085554	0.00404173158702244	0.0620271929719233	0.015105859873173
6.10515624204458e-05	0.000294201292087043	1.20372517045555e-06	7.46850003194278e-06	1.75527090632354e-06	0.00036568035061621	2735	0.103918731253176	0.166953357809812	0.804531311543763	0.00329174145788021	0.0204235749045787	0.00480001428396609
4.99687654955436e-06	0.000122703103419392	3.82328422799582e-07	1.21073557488315e-05	9.55814054513642e-06	0.000149747804685714	6678	0.0439334022152211	0.0333686130493975	0.819398345617938	0.00255314876636756	0.0808516410256701	0.0638282515406268
6.81708422606553e-05	0.000189462182591497	6.28066310997125e-07	2.24544054438623e-06	3.81489241852476e-07	0.000260888020949388	3833	0.075291399368029	0.261303075597635	0.726220322044807	0.0024074172080096	0.00860691317376294	0.00146227197578568
9.27932923794703e-07	3.349817275816e-05	9.96336038553812e-08	4.62997962516232e-06	2.5397134788329e-07	3.94096902588557e-05	25374	0.0117535213725456	0.0235458060619034	0.849998377001521	0.00252814988397409	0.117483278725387	0.00644438832721402
3.52122750060688e-06	0.000130923235207741	7.45633499905651e-07	3.58187724719487e-05	8.91307570124078e-06	0.000179921944381443	5558	0.0525503086946483	0.0195708617573724	0.727666853856234	0.00414420543569089	0.199079509701225	0.0495385692494776
2.26648191400683e-06	2.03019102446496e-05	1.13406248970698e-07	1.30630454621957e-06	3.17757257301286e-07	2.4305860211148e-05	41142	0.00726532566854521	0.0932483727923071	0.835268123336694	0.00466579861751546	0.0537444276759406	0.0130732775775426
9.73701273366575e-05	0.00026000835293052	1.10402413382479e-06	3.79301620309096e-06	1.71418189993085e-07	0.000362446938794086	2759	0.103048772730622	0.268646571166036	0.717369427358403	0.00304602968229788	0.0104650247997979	0.000472946993464528
7.11723414145841e-05	0.000334369170723299	1.54683590489832e-06	9.35799022906739e-06	2.98685135464989e-06	0.000419433189626499	2384	0.118258502703543	0.169686956528076	0.79719292367171	0.00368791965718251	0.0223110389461563	0.00712116119687537
6.34252425322721e-05	0.000433970170076432	2.1227257846988e-06	1.87294617743385e-05	3.47842643822383e-06	0.000521726026605965	1917	0.144918635910812	0.121568101451404	0.831797050454968	0.00406865994113418	0.0358990366959093	0.00666715145658416
2.38021150318084e-06	5.7284524616294e-05	1.93009104505162e-07	5.98055517202295e-06	1.68312273518765e-06	6.75214231311905e-05	14810	0.0200533140032652	0.0352512046222162	0.8483903620484	0.00285848691503667	0.0885727061824963	0.024927240231851
1.91597547365163e-05	0.000166001793472535	7.62346909871518e-07	8.50436785180592e-06	1.37117365769301e-06	0.000195799436628422	5107	0.0570533590916049	0.097853982965624	0.847815480631667	0.00389350921023467	0.0434340772284503	0.00700294996402445
1.52195102869329e-05	0.000110713570947548	4.57183203504485e-07	4.27940344398827e-06	8.78466257210681e-07	0.000131548134139184	7602	0.0386983583825391	0.115695371785585	0.841620230283218	0.00347540621914685	0.0325310843212755	0.00667790739077471
3.06751338466794e-07	1.22781301892624e-05	6.55902981355395e-08	3.37708219151266e-06	1.08959356619655e-06	1.71171475835739e-05	58421	0.00512202568637576	0.0179207041926285	0.717300013294552	0.0038318474392592	0.197292345294341	0.0636550897792198
2.08004214427671e-05	8.24687020003392e-05	2.07332752771533e-07	1.05723347155476e-06	6.23836904290301e-08	0.000104596073357862	9561	0.030893206518285	0.198864266841081	0.788449311267962	0.00198222309992625	0.0101077740073241	0.000596424783706675
0.000164890745555575	0.000591323614692737	1.96338776428255e-06	9.07194240632092e-06	2.21754214764761e-06	0.000769467232566563	1300	0.206204198154995	0.214292095331442	0.768484465180373	0.00255161971970354	0.0117899008851376	0.00288191888334346
6.02469980790931e-06	6.86349373533196e-05	3.29197561404457e-07	4.82556822476586e-06	1.07812511313804e-06	8.08925280605373e-05	12362	0.0239766220236234	0.0744778282043631	0.848470668415203	0.00406956698346844	0.0596540662093607	0.0133278701876051
4.39639344319189e-05	0.000278319033618497	1.03584539509051e-06	8.44595557193171e-06	2.84173474988288e-07	0.000332048942492427	3012	0.0948288389066039	0.132401970932106	0.838186779121711	0.00311955637417558	0.0254358755324882	0.000855818039519187
1.41900636699074e-07	6.51309266295909e-06	3.07766963753502e-08	1.81676248937043e-06	5.28654139105951e-08	8.55539789931454e-06	116885	0.00256333936960562	0.0165860943428993	0.761284599455149	0.00359734248921561	0.212352775493468	0.00617918821926806
4.0875073845391e-06	8.77696058020649e-05	3.02809462343821e-07	8.37560378191049e-06	1.1087927055804e-05	0.000111623453486662	8959	0.0329343593841478	0.0366187145878577	0.786300755446098	0.00271277632867722	0.0750344441091072	0.0993333095282603
1.7546948451108e-08	5.89753337612882e-06	2.82995177419244e-08	1.22532375083467e-05	9.42009947460594e-07	1.91386272981291e-05	52250	0.00572519140197647	0.000916834221063664	0.308148190790325	0.00147865974403979	0.640235964548224	0.049220350696347
4.75509548732811e-06	2.56064855848331e-05	1.26270956466084e-07	8.74375709098009e-07	1.44499478643301e-07	3.15067272163686e-05	31739	0.00940763575423842	0.150923180775746	0.812730735534151	0.00400774588864574	0.0277520322276998	0.00458630557375789
5.47348042981858e-05	0.000282214893769322	9.82257101624161e-07	6.52103469976573e-06	2.45968025521497e-06	0.000346912670124113	2883	0.0988574830555772	0.157776896066101	0.813504141167159	0.00283142469622901	0.0187973379508818	0.0070902001196295
6.60790143350563e-07	2.79295614326221e-05	1.58777638836646e-07	8.63861037732118e-06	2.28987700005199e-06	3.96776165921825e-05	25203	0.0118329544979031	0.0166539777361717	0.703912276780378	0.00400169295622282	0.217719992259394	0.0577120602678327
2.79311193911959e-07	1.03099773142215e-05	4.04215722746158e-08	1.91907214200352e-06	1.2426009570879e-07	1.26730423181203e-05	78908	0.00379471857549973	0.022039790201962	0.813536091446638	0.00318957131681157	0.15142947477257	0.00980507226201863
1.73967025574697e-05	0.000150921865119391	5.7165141976227e-07	6.3845107462818e-06	7.67998848047992e-07	0.000176042728690953	5680	0.051446861836379	0.0988209094850489	0.857302464246268	0.0032472310785742	0.0362668245019648	0.00436257068814373
6.45514377015436e-07	3.13084124355626e-05	1.42557717110411e-07	8.90322450398667e-06	1.26655591803675e-06	4.22662649517119e-05	23660	0.0126000931130762	0.0152725673241513	0.740742350224977	0.0033728487074332	0.210646114913593	0.029966118829846
8.49103540089012e-06	0.000124917346228968	5.97497558688071e-07	1.13223894150188e-05	1.5845678574819e-06	0.000146912836461047	6807	0.0431198100801043	0.057796415925449	0.850282039596241	0.004067020779675	0.0770687551051463	0.0107857685934887
5.5245384988553e-05	0.000429437029417807	2.29715162100006e-06	2.30348731085261e-05	4.62965943561924e-06	0.000514644098571506	1943	0.143099073418677	0.107346776426461	0.834434963132372	0.00446357322929816	0.0447588404733754	0.00899584673849318
3.3252785227534e-05	0.000176478489758121	8.4435439009308e-07	5.76683122070092e-06	1.48409404281738e-06	0.000217826554639267	4591	0.0632652158611068	0.152657169290505	0.810178952012439	0.00387626931661927	0.0264744178240854	0.00681319155635146
1.97881835898579e-06	3.34625397090545e-05	1.83628972474888e-07	3.9946857313276e-06	7.67327584717392e-07	4.03870003565602e-05	24760	0.012043237437097	0.0489964181918841	0.828547290306968	0.0045467346139526	0.0989101863485818	0.0189993705386132
8.36113794216553e-08	3.56731849167977e-06	1.86117399912318e-08	1.02111225441475e-06	3.61663087186365e-07	5.05231695269377e-06	197929	0.00151455082323271	0.0165491160203391	0.706075751992907	0.00368380292952692	0.202107718889315	0.0715836101679121
0.000142403988831026	0.000549757777353661	2.27484736341976e-06	1.13152766099506e-05	6.81449552383644e-07	0.000706433339710441	1416	0.191039261817197	0.201581636689734	0.77821607001023	0.00322018686766991	0.0160174725255587	0.000964633906807064
2.25856654475112e-06	2.92041107602046e-05	1.53552419822024e-07	2.55373001008418e-06	3.74140150776051e-07	3.4544099885638e-05	28949	0.0103098938672027	0.0653821217582266	0.845415305562687	0.00444511277845931	0.0739266623978794	0.0108307975027482
0.000225832220793347	0.0006711147648337	2.51843358186491e-06	9.64161888552273e-06	1.42250719000491e-06	0.00091052954528444	1098	0.239122798454864	0.248022946606087	0.737059844251458	0.00276589990397091	0.0105890236461364	0.00156228559234783
9.44223772373203e-06	0.000114814041295321	4.64140336710418e-07	7.26638010951063e-06	9.5517583013352e-07	0.000132941975295408	7522	0.0391002980327095	0.0710252552119121	0.863640253879146	0.00349130013811711	0.0546582830092916	0.00718490776153313
3.41271666663575e-06	2.43155740990431e-05	8.6585654740697e-08	7.93322110789429e-07	4.11092704240382e-07	2.90192912354493e-05	34460	0.00866812695988173	0.117601654669872	0.837910681613743	0.00298372741216112	0.0273377493734349	0.014166186930789
1.38953431419724e-05	0.000189665850478656	8.21331351019477e-07	1.44512611265427e-05	1.44611039998902e-05	0.000233294890098081	4286	0.0676030400430092	0.0595612837303492	0.812987590079309	0.00352057154219784	0.0619441819770128	0.0619863726711309
5.8670123169008e-08	6.77811180918173e-06	3.07068138886349e-08	4.56466948415807e-06	6.50478182880154e-07	1.20826364132776e-05	82763	0.0036182511193884	0.00485573852942685	0.560979539344019	0.00254140014135419	0.377787539741075	0.0538357822441254
6.55686338429375e-06	3.89077578873625e-05	2.4738828161684e-07	1.88783019218487e-06	6.35667760575021e-07	4.8235507506033e-05	20732	0.0143667995637311	0.135934371240391	0.80662068047063	0.00512875875900961	0.0391377698669129	0.0131784196630566
1.33729621089946e-05	0.000167646989968722	6.72935429893395e-07	1.08691698527178e-05	2.08570810518832e-07	0.000192770628170847	5188	0.0561960016348311	0.0693724051007529	0.86967081842023	0.00349086080321839	0.0563839520359127	0.00108196363988596
2.37161352687623e-05	7.56542946194582e-05	3.48220248100511e-07	1.4285393833889e-06	5.18401151321051e-07	0.000101665590671031	9836	0.0300407587430228	0.233275930550611	0.744148478557116	0.00342515344476068	0.0140513557631447	0.00509908168436744
1.05250313179544e-05	6.27845007481181e-05	2.04399024142946e-07	1.56824545884363e-06	1.38442506838398e-06	7.6466601617443e-05	13078	0.0226797168698998	0.137642200585954	0.821070891344492	0.00267304966899849	0.0205088944149689	0.0181049639855863
8.20598607406203e-06	6.27443180347208e-05	2.62254818551248e-07	2.57939974635518e-06	1.6848083786512e-09	7.3793643482068e-05	13551	0.0218956427742572	0.111201801223653	0.850267246256351	0.00355389443014799	0.0349542267415211	2.2831348326914e-05
2.36587392104969e-05	0.000212524285279046	7.0752671275813e-07	8.18714898680223e-06	6.4839645629972e-07	0.000245726096645403	4070	0.0710746398349363	0.0962809385469459	0.864882843867132	0.00287933077689804	0.0333181908579159	0.00263869595110768
8.94088762133338e-09	8.70057951166924e-07	5.15146714177347e-09	6.44583809832771e-07	6.54904385907688e-09	1.53528315962188e-06	651346	0.000460479248314605	0.00582360821539618	0.566708457468659	0.0033553856886193	0.419846857430211	0.0042656911971143
6.84622431084943e-06	5.5492332391074e-05	2.00622201212228e-07	2.09170154713416e-06	4.21900967059436e-07	6.50527814173293e-05	15372	0.0193272558716426	0.105241069815743	0.853035507199567	0.00308399113521662	0.0321539141226781	0.0064855177267954
2.43012711119784e-07	1.88724993223759e-05	7.39213226578557e-08	7.39177988130075e-06	2.88225716343973e-08	2.66100358090887e-05	37580	0.0079513365057684	0.00913237069139091	0.709224875072508	0.00277794901097457	0.277781658556659	0.00108314666846683
1.00604065819236e-06	5.39983118312604e-05	2.14597669691577e-07	1.4852281860766e-05	6.95220332863572e-07	7.0766452352774e-05	14131	0.0210069023890082	0.0142163500464485	0.763049581206592	0.00303247743184579	0.209877440043578	0.00982415127153566
2.93210355337137e-05	0.000240475585958566	1.01987957027108e-06	1.07755662522908e-05	5.63431224120187e-07	0.000282155498538962	3544	0.0811740760598638	0.103918001547168	0.852280346134596	0.00361460108185788	0.0381901692793091	0.00199688195706874
2.37596193717535e-06	4.63321740753587e-05	2.10755437636894e-07	5.28879654730846e-06	4.19077613147993e-07	5.46267656106274e-05	18306	0.016254916830711	0.0434944648583243	0.848158838573906	0.00385809841166749	0.0968169447374265	0.00767165341867619
5.09028203499411e-05	0.000204158122790921	9.38051609792431e-07	4.84115933990844e-06	2.71568004527993e-07	0.00026111172209509	3830	0.0753534709978988	0.194946515390081	0.78188034283873	0.0035925296737571	0.0185405668541584	0.00104004524327366
7.22852029077269e-05	0.000321971248224581	1.4715764836059e-06	8.43946598375546e-06	3.19978803694115e-06	0.00040736728163661	2455	0.11505969078941	0.177444792859453	0.790370907872256	0.00361240715674023	0.020717093306683	0.00785479880486696
9.03074977427037e-06	9.88191336398566e-05	4.18594802769108e-07	5.89553189564912e-06	1.73827843537041e-06	0.000115902288547916	8628	0.0341750783476481	0.0779169237071357	0.852607268397495	0.00361161809670441	0.0508663976312411	0.0149977921674237
6.9234836657436e-06	0.000108978146382654	5.52090634642974e-07	1.11920908260637e-05	7.85561332234812e-07	0.000128431372841339	7786	0.0377989767383508	0.0539080406334726	0.848532130208426	0.00429872096224504	0.0871445237908507	0.00611658440500572
5.48965379285028e-07	3.00164503092208e-05	1.1188482072256e-07	7.87846540459403e-06	1.56570471647545e-06	4.01214706302979e-05	24924	0.0119645315674403	0.0136825836805313	0.748139333819777	0.00278865203505452	0.196365319636229	0.0390241108284078
8.74593657227012e-06	0.000129626728063646	4.47756433657414e-07	8.54885646154368e-06	5.64886436279997e-08	0.000147425766174745	6783	0.0432670641060058	0.0593243420007294	0.879267793053204	0.00303716538346957	0.0579875328672918	0.000383166695305102
1.93956051478677e-06	4.39061031591822e-05	1.79836385366514e-07	5.23929658942322e-06	5.30608088710578e-06	5.65708775358645e-05	17677	0.016828534594623	0.0342854945737255	0.776125545009388	0.00317895696867177	0.0926147307172607	0.0937952727309535
2.49050016905449e-05	0.000220389633526754	1.38603337192211e-06	1.58003090470035e-05	2.07111053825886e-06	0.000264552088174484	3780	0.0763075660804866	0.0941402574532657	0.833067072150259	0.00523917003069717	0.0597247564970361	0.00782874386874192
2.90593914520781e-06	1.99324251763879e-05	8.74331905956523e-08	7.71175799745791e-07	8.83690304261553e-08	2.37853423423633e-05	42043	0.00711028899490718	0.122173526173392	0.838012961490443	0.00367592735631674	0.0324223123907817	0.00371527258906692
0.00026978199612224	0.000694259392089842	3.04418850344792e-06	1.00901615822579e-05	2.35821472124909e-06	0.000979533953019036	1021	0.254726640928272	0.275418728764573	0.708765010084698	0.00310779273558142	0.0103009819630641	0.00240748645208347
5.37032752607787e-07	2.99167464862164e-05	1.2963624075007e-07	9.30049340302788e-06	5.66336143526699e-06	4.55472703178691e-05	21955	0.0135715568996947	0.0117906682191907	0.656828527317463	0.00284619121728599	0.204194309299346	0.124340303946714
3.72189218533413e-05	0.000284018401653052	1.03213055143218e-06	1.01484818266636e-05	1.81707682816556e-06	0.000334235012712655	2992	0.0954224723067451	0.111355544565101	0.849756580999566	0.00308803839267286	0.0303633115642147	0.00543652447844451
1.98687750110606e-06	1.74817541275447e-05	8.96333711478908e-08	1.01413163705997e-06	1.90445469883062e-07	2.07628421067417e-05	48163	0.00620955780897892	0.0956939079385919	0.841973080451659	0.00431700875473048	0.048843584700318	0.00917241815470069
1.24992450501328e-05	0.000165981804012813	5.46077232610886e-07	9.34398578679426e-06	6.65731527417154e-06	0.000195028427356522	5127	0.0568351850452834	0.064089349535099	0.851064669200194	0.00279998787875487	0.0479108913169513	0.0341351020690005
1.30464500208991e-06	5.19836006021306e-05	1.97451919175506e-07	1.01362538057035e-05	1.50379317423714e-06	6.51257445033366e-05	15355	0.0193487229069146	0.0200327076801873	0.798203552198429	0.00303185661340716	0.155641273401246	0.0230906101067312
4.70677342057637e-05	0.000389319075513399	1.41157373475631e-06	1.50602425425037e-05	6.03859675925936e-06	0.000458897222755682	2179	0.128640605591703	0.102567049595815	0.848379672414521	0.00307601280800915	0.032818334467284	0.0131589307143712
0.000237640366359027	0.000735757307003244	3.73916756131644e-06	1.49182925576452e-05	3.8788043780677e-06	0.000995933937859301	1004	0.258387984608908	0.238610571771277	0.738761155769739	0.00375443332050071	0.0149791989112361	0.00389464022724735
5.70433458613996e-06	2.54087581092764e-05	5.71449599987375e-08	3.273028923432e-07	9.36665137771435e-08	3.15912070615354e-05	31654	0.00943274175501263	0.180567161458208	0.804298425817777	0.00180888814686399	0.0103605693731695	0.00296495520398108
5.58879594083679e-05	0.000174987714965718	6.6156675402298e-07	2.66467341519338e-06	1.3071430887999e-06	0.000235509057632102	4246	0.0682223244251071	0.237307048698198	0.743019044469504	0.00280909261271998	0.0113145262521324	0.00555028796744559
9.123192004459e-07	3.60846006386074e-05	1.48002470432151e-07	7.53713772052739e-06	1.33798486631627e-07	4.48158585166445e-05	22314	0.0133550777480844	0.0203570617777425	0.80517481608002	0.00330245755254656	0.168180148054692	0.00298551653499922
2.099791724447e-07	1.59831569728639e-05	6.91366276106744e-08	6.7743108847348e-06	4.39441985510412e-06	2.74310035127582e-05	36455	0.00819564499443914	0.00765481191189518	0.582667599653441	0.00252038273330098	0.246958186622084	0.160199019079279
6.65570068583533e-06	0.000121028117686073	5.2972526317213e-07	1.24119825062325e-05	2.14057596240933e-07	0.000140839583737554	7100	0.0413745569922561	0.0472573158000652	0.859333111290656	0.00376119588765074	0.0881285088811499	0.00151986814047829
3.67912357701268e-05	0.000225393419140117	1.14921224351247e-06	9.06439202723515e-06	3.17964099111004e-07	0.000272716223280103	3667	0.0785677491946392	0.134906663518653	0.826476021225254	0.00421394895283559	0.0332374507031995	0.00116591560005738
0.000186728102047841	0.000410700297227768	2.32854304451329e-06	6.59073607660452e-06	7.20406679442219e-07	0.000607068085076169	1647	0.16654513352238	0.307590049021292	0.676530865852119	0.003835719751634	0.0108566670504142	0.00118669832454103
3.68421909449972e-07	3.76476262517771e-05	1.66013841887152e-07	2.18955718254628e-05	1.47850278573344e-06	6.15561366143105e-05	16245	0.0182979316517786	0.00598513697762381	0.611598263348854	0.0026969503126445	0.355700877763869	0.0240187715970095
1.94530484193199e-05	0.000182900048793545	7.10029511090889e-07	8.59788551823465e-06	6.11732896771088e-06	0.000217778341209902	4592	0.0632516638525298	0.0893249912330373	0.839844989990352	0.00326033115665317	0.0394799844211676	0.0280897031987896
4.64938859952101e-05	0.000198984255238188	8.76552107228699e-07	4.82739848407695e-06	1.909623156718e-06	0.000253091714981421	3951	0.0731255175097781	0.183703705981142	0.786214022267755	0.00346337732664637	0.0190737120115975	0.00754518241285843
9.88073744486704e-05	0.000338602018517202	1.22842499378942e-06	5.41870800052883e-06	2.17170293337319e-06	0.000446228228893564	2241	0.125321024862978	0.221427888355845	0.758809050150807	0.00275290740085031	0.012143355461766	0.00486679863073206
3.75326193399984e-06	8.39557438150044e-05	3.6800855541126e-07	1.06037133942843e-05	2.54524671490916e-06	0.000101225974413609	9879	0.0299128143713858	0.0370780519105109	0.829389337088142	0.00363551506955694	0.104752890310125	0.0251442056216648
6.86866332902048e-07	2.91071236205568e-05	1.26248826545084e-07	6.8870423297305e-06	2.67723922021371e-06	3.94845203299482e-05	25326	0.0117757071649853	0.0173958383478468	0.737178098589682	0.00319742586436658	0.174423857050299	0.067804780147806
4.24984577459203e-05	0.000291082355000125	1.09116954219976e-06	9.62818138497909e-06	4.54523071587458e-07	0.000344754686744811	2901	0.0982736970408403	0.123271588117315	0.84431732530901	0.0031650607929442	0.0279276301531642	0.00131839562756662
1.06520701384589e-06	1.38457513120376e-05	4.87390281362754e-08	8.1466972180094e-07	7.36932685018919e-08	1.58480603443226e-05	63099	0.00474317124398704	0.0672137151615207	0.873655892974795	0.003075393901673	0.0514050113453025	0.0046499866167087
3.13542735460014e-06	4.23167328926495e-05	2.72157197451116e-07	4.72525908933228e-06	5.16868133914839e-07	5.09664446679479e-05	19621	0.015174019587945	0.0615194443133673	0.830286145489406	0.00533992903025218	0.0927131394021668	0.0101413417648081
7.47941257253857e-07	3.93576204722958e-05	1.83861580393705e-07	1.24650604069276e-05	4.02478988659699e-06	5.6779273603468e-05	17612	0.0168900028770119	0.013172786648827	0.69316879161152	0.00323818127152785	0.219535397616751	0.070884842851374
5.35924213941667e-05	0.000473165832131261	2.05408724917007e-06	2.34149847877075e-05	1.4398318172229e-05	0.000566625643734534	1765	0.156365445972841	0.094581708376183	0.835058980057282	0.0036251222864393	0.0413235529429683	0.0254106363371274
1.30571959583395e-06	1.34625829465628e-05	5.8965604560544e-08	7.81774653324096e-07	3.19093202260469e-07	1.59281360025419e-05	62782	0.00476708009040294	0.0819756684414035	0.845207684340113	0.00370197771736342	0.0490813647748449	0.0200333047262748
1.47833033559817e-07	1.76355081436522e-05	8.03787980714944e-08	1.23541917899558e-05	3.12151534619273e-06	3.3339427111432e-05	29995	0.00995214126437771	0.00443418037945606	0.528968541802118	0.00241092319321626	0.370558010749967	0.0936283438752422
6.74825831731045e-05	0.000350083678715961	1.19176103869378e-06	7.96345649307073e-06	1.04848702904746e-05	0.000437206349711305	2287	0.12294939482635	0.154349503884526	0.800728715278558	0.00272585482685858	0.0182144117950921	0.0239815142149649
9.32553013481765e-06	4.77528569976788e-05	1.46686195303481e-07	9.65973476549209e-07	8.88750246508816e-08	5.8279921829e-05	17159	0.017332519399917	0.160012742676283	0.819370642565224	0.00251692505240269	0.0165747215547661	0.00152496815132407
9.93495449785706e-06	0.000174507905986334	4.14381368910444e-07	9.38703755517934e-06	1.54667798941033e-05	0.000209711059302384	4768	0.0609813285022134	0.0473744900765188	0.832134969738099	0.00197596335781674	0.0447617669111293	0.0737528099164366
1.84913775597348e-05	0.000104413537560462	4.06835642048379e-07	2.95532838628535e-06	6.92343787127192e-07	0.000126959422935658	7877	0.037373935111764	0.145647933270035	0.822416604818518	0.00320445408967054	0.023277739595454	0.00545326822632195
4.95382166419565e-06	9.50738543665932e-05	2.92659777897817e-07	7.23469677228834e-06	3.90036588494292e-06	0.000111455398465918	8972	0.0328855966450763	0.0444466731300636	0.853021528568362	0.00262580172809942	0.0649111381939983	0.0349948583794765
8.20845858468116e-08	1.15630236415071e-05	4.38241548182623e-08	7.95012378797833e-06	8.27746012837482e-07	2.0466802182988e-05	48860	0.00612129157588825	0.0040106209613459	0.564964841020366	0.00214123117165265	0.388439958372515	0.040443348474121
6.64982110237578e-06	0.000110442638871065	5.08484971776116e-07	1.08778546549041e-05	1.04537694170639e-05	0.000138932569017185	7198	0.0408258894593887	0.0478636589636032	0.794936994632295	0.00365994075667903	0.0782959296862827	0.0752434759611398
0.000303712439083722	0.000722683964888883	3.38788341155567e-06	1.03825301755413e-05	1.45855948300385e-06	0.00104162537704271	960	0.268494451703429	0.291575499001375	0.693804107327594	0.00325249699769629	0.00996762406559117	0.00140027260774394
1.37332820902099e-05	0.00014188165148971	6.62311393036804e-07	8.81032556732188e-06	9.63545001105261e-07	0.000166051115541384	6022	0.0485988355639851	0.0827051480228524	0.854445638784942	0.00398859947960868	0.0530579125505853	0.00580270116201131
2.03094070419946e-06	5.87489490656269e-05	2.48422955894172e-07	9.25495819993695e-06	1.3687381199396e-06	7.16520090455971e-05	13956	0.0212669725277632	0.0283445046587183	0.819920471849448	0.00346707592994473	0.129165369167072	0.0191025783948162
1.33521477344909e-07	1.50572554202288e-05	5.39474156601004e-08	7.8351227028418e-06	2.06016122914675e-06	2.51400082452223e-05	39777	0.00751372703102937	0.00531111509759683	0.598935977799064	0.00214587899629479	0.311659512058068	0.0819475160489761
3.01721642141979e-05	0.000201253864272309	5.71352222366429e-07	4.90645628386287e-06	2.09438572975624e-06	0.000238998222722492	4184	0.0691973831923952	0.126244303704432	0.842072639619545	0.0023906128499953	0.0205292584521011	0.00876318537392677
4.67790413469955e-07	1.22382009930316e-05	6.7200043222371e-08	2.26109225414081e-06	2.16987908359929e-07	1.52512716122247e-05	65568	0.00456496510241766	0.0306722236259301	0.802438072325856	0.00440619280352378	0.148255982296481	0.0142275289482092
1.20393900427029e-05	0.000136073939549792	4.92552466872017e-07	7.16857925989719e-06	2.67149619851745e-06	0.000158445957517781	6311	0.0464253375309005	0.0759842045282333	0.858803479000221	0.00310864647220009	0.0452430555641832	0.0168606144351625
2.30990078749314e-10	2.78401964443599e-07	1.20847381363977e-09	1.87329168826483e-06	8.47843718349342e-07	3.00097683495016e-06	333225	0.0008998892579416	7.69716300569679e-05	0.0927704476759888	0.00040269348285717	0.62422730707148	0.282522580139617
5.02302784824359e-05	0.000475298010152707	1.93249422848574e-06	2.36170242922603e-05	1.1571324699758e-05	0.000562649131855647	1777	0.155357859321603	0.0892746040801195	0.844750277291193	0.00343463469340523	0.0419746924950725	0.0205657914402091
3.16886965581953e-08	2.02570509820797e-06	7.15482374475816e-09	5.88127111055282e-07	2.26890458315287e-07	2.87956618788149e-06	347275	0.00086349807092112	0.0110046772640808	0.703475789767586	0.00248468806685843	0.20424156719522	0.0787932777062546
0.0001044777159479	0.000315176083846352	8.70791756428171e-07	3.38064897252641e-06	1.17735975580314e-06	0.000425082600279009	2352	0.119752263210299	0.245782151232077	0.741446682690567	0.00204852364189128	0.00795292249155215	0.00276971994391293
2.50686075812367e-06	5.10965256210992e-05	2.06436725445249e-07	5.41555766691987e-06	3.32087061545229e-06	6.25462513870403e-05	15988	0.0185895057544638	0.0400801119576464	0.816939856313859	0.0033005451304796	0.0865848479616795	0.0530946386363353
1.79784198495319e-06	3.52844490400533e-05	1.64349814121847e-07	4.14996509183166e-06	1.50215833297505e-06	4.2898764263935e-05	23311	0.0127874422441489	0.041908945765709	0.822505021892131	0.00383110835339414	0.0967385695844049	0.0350163544043602
2.42120027787502e-06	5.5352807355162e-05	1.93147853880113e-07	5.68448278026715e-06	2.08255301381044e-06	6.57341912809947e-05	15213	0.019527720514501	0.0368331948821745	0.842070257144333	0.00293831642431656	0.0864768040724441	0.0316814274767316
1.89775106803248e-06	7.80489478424977e-05	4.71151540682358e-07	2.4993368148804e-05	4.43731035367223e-06	0.000109848528953689	9103	0.0324192246444114	0.0172760717517897	0.710514274391444	0.00428910195857963	0.227525742828481	0.0403948090697051
5.46176596668657e-05	0.000356591292452484	1.05195094107814e-06	8.85094302416404e-06	6.73501220012734e-06	0.000427846858284719	2337	0.120482241357218	0.12765703103637	0.833455442169411	0.00245870904672648	0.0206871754525635	0.0157416422949292
1.27240024020806e-05	0.000197375332334102	9.11227764675498e-07	1.82292971389832e-05	8.16965903227279e-07	0.000230056825543068	4347	0.0666966414128811	0.0553080847396921	0.85794164927809	0.00396088124107802	0.0792382364485443	0.00355114829259581
5.83900036629952e-06	9.16828161947909e-05	4.07435644198526e-07	8.23712139475817e-06	1.54864178555225e-06	0.000107715015385599	9284	0.031799654974923	0.0542078590008738	0.851160962718	0.0037825334076218	0.0764714312602643	0.0143772136132405
9.7552324695173e-06	0.000202066072531674	8.57801187809979e-07	2.29409689209452e-05	9.6180396856095e-06	0.000245238114795556	4078	0.0709386068696111	0.0397786146645671	0.823958676652393	0.00349782980726748	0.0935456910524289	0.0392191878233432
1.88872030034755e-05	0.000133086325382877	6.42649729671924e-07	5.8275903824107e-06	3.14142423366315e-07	0.000158757910921802	6299	0.0465145887684973	0.118968578597501	0.838297283014959	0.00404798555196704	0.0367074015308828	0.00197875130468963
5.09898345837504e-06	4.93618732391505e-05	2.06285928895291e-07	2.56878865584231e-06	4.99653727713068e-08	5.72858966550344e-05	17456	0.0170394198996626	0.089009402943978	0.861675842073294	0.00360098978876962	0.0448415544808716	0.000872210713086844
3.29626219243549e-05	0.000251953067331819	9.89170288922334e-07	9.73973902365641e-06	8.16038844255031e-07	0.000296460637413008	3373	0.0851099429600713	0.111187178884844	0.849870220648605	0.00333659907620144	0.0328533970264919	0.00275260436385753
2.56790777740177e-05	0.000251595006976705	9.98284765514082e-07	1.26064095517143e-05	4.71638848794827e-07	0.000291350417916746	3432	0.0837058675977167	0.088138118893502	0.863547781313288	0.00342640581280835	0.0432688912610951	0.00161880271930689
3.50448684460977e-05	0.000181723968589902	1.05458754327708e-06	7.03754380161261e-06	5.03363407603892e-06	0.000229894602456928	4350	0.0666512088536194	0.152438848374718	0.790466442655819	0.00458726534684375	0.0306120445038771	0.0218953991187418
2.61020511332454e-07	2.98112658454729e-05	1.84359641334632e-07	2.7163947817208e-05	8.23208476519024e-06	6.56526785805383e-05	15232	0.0195037423631391	0.00397577855124755	0.454075393266742	0.0028081054013428	0.413752316044274	0.125388406736393
1.88190979176636e-06	4.00086525386953e-05	2.3704026783666e-07	6.48468074224012e-06	1.57628659810157e-06	5.018856993864e-05	19925	0.0149441597700558	0.0374967805232777	0.797166617570683	0.00472299306647833	0.12920632626449	0.0314072825750708
3.1760519048888e-07	2.12235310821551e-05	8.59411587775176e-08	7.39417875266413e-06	2.30614265268646e-07	2.92518704493542e-05	34186	0.00873729551836222	0.0108576027997516	0.725544409848964	0.00293797140002768	0.25277627170769	0.00788374424356639
1.40404687992975e-06	2.77770817154518e-05	1.35790614133845e-07	3.45586036987644e-06	3.53812107782524e-06	3.63109006572171e-05	27540	0.0108343490168183	0.0386673658465336	0.764979144353195	0.00373966527065076	0.0951741848129995	0.0974396397166207
4.99713852515919e-05	0.00015637556055731	9.61849496563033e-07	3.87177282738356e-06	2.18916726311529e-07	0.00021139948485916	4730	0.0614569471160432	0.236383666142253	0.739715901680137	0.0045499140984371	0.0183149586668247	0.00103555941234851
3.3079081585205e-08	4.28079997488622e-06	1.61124330445479e-08	2.68235578180153e-06	3.0243988843217e-07	7.31478715974967e-06	136709	0.00219203814155944	0.00452222065560922	0.585225500263595	0.00220272069339326	0.366703189473708	0.0413463689136951
5.10431282589793e-06	8.33167632554113e-05	5.52571953807317e-07	1.16122187788421e-05	1.19652400112297e-06	0.000101782390815082	9825	0.0300747490188452	0.0501492722368002	0.818577384439527	0.00542895435430702	0.114088681606421	0.0117557073629447
8.0684125606048e-07	1.35513229842773e-05	4.30017592350868e-08	9.2880084002565e-07	1.13097848131713e-07	1.54430646877302e-05	64754	0.00462223959772801	0.0522461876820039	0.877502183555836	0.00278453533055861	0.0601435569174038	0.00732353651419793
2.85865546497424e-07	1.83019874774415e-05	1.02463970813129e-07	8.44418716239928e-06	3.63098942197457e-06	3.07654935791259e-05	32504	0.00918732628608276	0.00929175882591335	0.594886847187111	0.00333048356755926	0.274469419470929	0.118021490948488
8.88930027948083e-05	0.000284343080071077	9.49668378612525e-07	3.90917513592632e-06	1.23462456475209e-07	0.000378218388836899	2644	0.107284180000518	0.235030885378611	0.751796021725679	0.00251089954016502	0.010335761695638	0.000326431659906548
6.6651674070981e-05	0.000295392327020884	2.06445157814318e-06	1.17788130028406e-05	5.56819713174263e-07	0.000376444085386023	2656	0.1068086894166	0.177055973671716	0.78469110948569	0.00548408557415955	0.0312896747753709	0.00147915649306397
2.62519145849741e-07	1.62808655269275e-05	7.22141981577494e-08	5.76394278691436e-06	2.34875856710691e-06	2.47283002249563e-05	40439	0.0073911320357718	0.0106161419693862	0.658389997647171	0.00292030578328507	0.233090941733928	0.0949826128662293
0.000223848581675682	0.000679477751175282	1.53984293077795e-06	6.02196544128672e-06	3.16387174796815e-06	0.000914052012970997	1094	0.239927156796466	0.244896984525086	0.743368803452153	0.00168463381615769	0.00658820871879399	0.00346136948780894
6.44351320321426e-05	0.000350315996082157	1.58460252031858e-06	1.10975438183305e-05	1.86431664640766e-06	0.000429297591099357	2329	0.120865105703179	0.150094324701742	0.816021341245029	0.00369115167001215	0.0258504684126265	0.00434271397058965
1.76268693587639e-05	0.000182448125746218	8.5110448549107e-07	1.13477231443706e-05	2.39908314820259e-06	0.000214672905883046	4658	0.0623783648774299	0.0821103589493827	0.849888927509164	0.0039646572164759	0.0528605279631929	0.0111755283617841
0.000113251274840134	0.000402432672783534	1.58756689423961e-06	7.26349008565509e-06	4.51115391961888e-07	0.000524986119995525	1905	0.145754958095934	0.21572241727286	0.766558690707793	0.00302401689068111	0.0138355849974034	0.000859290131262391
6.30848823387372e-07	1.43895824274887e-05	5.52925272967527e-08	1.62209232933579e-06	4.13741866542036e-07	1.71115579740507e-05	58440	0.00512035736259286	0.0368668255891159	0.840927661251549	0.00323129707888684	0.0947951280529603	0.024179088027488
2.5180334465354e-06	1.7002707553401e-05	7.07396526950459e-08	6.14205183600844e-07	9.87428827831636e-09	2.02155601245107e-05	49467	0.0060463759889875	0.124559172787024	0.841070316562036	0.00349926750776876	0.0303827932452953	0.000488449897875653
4.72715858420687e-05	0.00027266737880907	1.24004480726129e-06	9.21074012168446e-06	8.7227587025376e-07	0.000331262025450339	3019	0.0946150543863956	0.142701493712733	0.823116922135548	0.00374339559620665	0.02780499850281	0.00263319005270204
2.05913643972713e-07	8.04020965732197e-06	3.98595697153244e-08	2.00167934599947e-06	4.66709717108717e-07	1.07543719341182e-05	92985	0.00322112992239609	0.0191469706677572	0.747622428029892	0.00370635960514534	0.186127033569404	0.0433972081278018
2.25954304348059e-05	0.000146346276838252	4.49766705336915e-07	3.7488937037437e-06	2.05925736858305e-07	0.000173346293418997	5769	0.0506791035818115	0.130348506386522	0.844242319531558	0.00259461391683628	0.0216266158900913	0.00118794427499272
3.6423880292226e-06	2.17951404399371e-05	1.04279299969109e-07	8.02365489548531e-07	3.08372497294187e-08	2.63750105084068e-05	37915	0.00788138522593629	0.138099965043109	0.826355706398302	0.0039537159591224	0.0304214282414327	0.00116918435803427
5.68359425455811e-06	6.99904672765718e-05	2.68892508713808e-07	4.26100227984108e-06	1.45700335379567e-06	8.16609596734805e-05	12246	0.0242016165410884	0.0695998954369852	0.857086024416406	0.00329279143655633	0.0521791844827517	0.0178421042273011
6.84748027916025e-06	8.47972245465494e-05	2.97876617901992e-07	4.74772657101963e-06	2.04932378327262e-06	9.87396317979038e-05	10128	0.0291888812990532	0.0693488536920553	0.858796240197743	0.00301678882610858	0.0480832922360605	0.0207548250480322
6.52403477857489e-07	2.60799788587394e-05	1.05568223684284e-07	5.43149272621189e-06	2.47006799488417e-06	3.47395112813772e-05	28786	0.0103679131939252	0.0187798691977346	0.750729584175816	0.00303885172215636	0.156349140384239	0.0711025545200543
3.59439836584887e-06	5.92248978798286e-05	2.86153792890479e-07	6.06797152202487e-06	1.93328362977657e-07	6.93667499235705e-05	14416	0.0205956975435667	0.0518173097313806	0.853793754862144	0.00412522992940808	0.0874766588994103	0.00278704657765672
2.73770018475355e-05	0.000167924278290763	6.78621329557869e-07	5.35728854255467e-06	1.40972121598106e-07	0.000201478162132009	4963	0.0586587306641404	0.135880740412938	0.833461435789446	0.00336821282454043	0.0265899216364926	0.000699689336582992
0.000295820093267331	0.000844134014949603	3.81402463157436e-06	1.40267524556141e-05	1.24765408613609e-06	0.00115904253939026	863	0.29384069650435	0.255227986216066	0.728302876090881	0.00329066837665925	0.0121020169483971	0.00107645236799716
4.37045014340883e-07	1.68596232616034e-05	6.84033206612748e-08	3.39487865175728e-06	2.97791344433621e-07	2.10577415927965e-05	47488	0.00629747624544896	0.0207546005071308	0.800637769596851	0.00324836926884289	0.161217604309411	0.0141416563177644
3.20495810013005e-05	0.000237362826924718	1.05064228714966e-06	1.00219227111124e-05	1.33837973655762e-06	0.000281823352660838	3548	0.0810824903977677	0.113722233089288	0.842239738771306	0.00372801713282456	0.0355610087542082	0.00474900225237296
3.00018854658603e-05	0.000148168960248954	3.56441973597315e-07	2.26495052278843e-06	7.96379380136908e-08	0.000180871876149213	5529	0.0528203226963381	0.165873689733332	0.819192919338765	0.00197068765573738	0.012522402990501	0.000440300281664531
5.94217618425978e-07	3.30542909866247e-05	1.82208727262126e-07	1.30554248574393e-05	4.3634125323784e-06	5.12495547221305e-05	19512	0.0152576645517106	0.0115945908534769	0.644967379050247	0.003555323129148	0.254742210507474	0.0851404964596541
9.6293576071929e-05	0.000363781548017617	1.32684363513878e-06	6.45360582756794e-06	4.4182843302398e-07	0.000468297401985277	2135	0.13109556086597	0.205624835123378	0.776817352552928	0.00283333546057234	0.0137809985710124	0.000943478292108634
3.41046196602333e-06	8.86439690122372e-05	4.73451243304072e-07	1.5858159138966e-05	1.13280378669984e-06	0.00010951884514723	9131	0.0323235106989944	0.0311404120582034	0.809394665302302	0.00432301164852125	0.144798451057873	0.0103434599331007
4.04283668677066e-06	4.94657379217781e-05	1.47193914599403e-07	2.31693758627328e-06	8.78948773661131e-07	5.68516548830826e-05	17590	0.0169113514860373	0.0711120317444565	0.870084398132405	0.00258908759827859	0.0407540922254268	0.0154603902994331
1.90455863046618e-06	4.71688578208392e-05	2.12861977334274e-07	6.78591471006804e-06	2.3205825198351e-06	5.83927756585428e-05	17125	0.0173657901140835	0.0326163401034961	0.807785848315612	0.00364534781800756	0.116211545581414	0.0397409181814704
9.88839871969399e-06	6.51369328977432e-05	2.55622451268692e-07	2.16585865419107e-06	3.24870299462699e-07	7.77716830223596e-05	12858	0.0230623162307226	0.127146518313755	0.837540482170305	0.00328683193335548	0.0278489363997482	0.00417723118283679
2.0192150642328e-05	0.000174490405130396	1.12993642191729e-06	1.2572951983383e-05	6.23657136521815e-07	0.000209009101314547	4784	0.0607835207648416	0.0966089539418666	0.834845966194546	0.00540615894145584	0.0601550454229334	0.00298387549919775
1.06427390496574e-05	7.29598538892609e-05	3.01740968651457e-07	2.66087957252315e-06	3.98097456500856e-08	8.66050232257429e-05	11547	0.0256479880871645	0.122888241966245	0.842443673262291	0.00348410470215966	0.0307243099004472	0.000459670168857508
6.04756543944752e-06	4.96376570987501e-05	1.27426422612339e-07	1.34527459250671e-06	1.08937869355925e-07	5.72668614226725e-05	17462	0.0170338062972176	0.105603228275633	0.866778025992847	0.00222513368895557	0.0234913274289222	0.00190228461364211
4.19533590741078e-07	1.28362815720424e-05	7.56143214690163e-08	2.9757070650507e-06	2.87182647592023e-07	1.65943191968952e-05	60262	0.00496596568341889	0.0252817597253145	0.773534690982927	0.00455663896613269	0.179320828395747	0.0173060819298785
1.12553130774742e-09	4.81498874137194e-07	2.57789925333812e-09	1.41819774170305e-06	2.36127102665327e-07	2.13952714906665e-06	467393	0.000641652884061039	0.000526065447796921	0.225049200402642	0.00120489205031247	0.662855688614057	0.110364153485192
3.76755769998266e-06	5.09072894729829e-05	1.15351636302659e-07	2.00533249196041e-06	2.93089470586458e-07	5.70886207718151e-05	17517	0.0169812405259759	0.0659948979156757	0.891723933504382	0.00202057143338114	0.0351266586028726	0.00513393854368885
1.68313504949411e-05	0.000126941553108128	7.69913494138838e-07	7.47279587342784e-06	1.25770167022208e-06	0.000153273314640858	6524	0.0449442074205596	0.10981266069948	0.828203874924809	0.00502314115110552	0.0487547091347095	0.00820561408989598
6.27398240751418e-07	1.49580485079482e-05	6.83167643482489e-08	2.09487026140905e-06	6.4129907594474e-08	1.78127636820513e-05	56140	0.00532962359054001	0.0352218359795343	0.83973766086732	0.00383527034702015	0.11760501058687	0.0036002222192558
1.10860690978339e-08	1.77648271586403e-06	7.7307054074315e-09	1.59319814401262e-06	8.22375432578453e-07	4.21087306696038e-06	237480	0.00126246699701593	0.00263272459690559	0.421879901772102	0.00183589134236524	0.378353400512895	0.195298081775731
8.22863234806669e-08	1.28470934064654e-05	5.22619503563438e-08	1.05118042627303e-05	1.25619019271562e-05	3.60553478701888e-05	27735	0.0107585081538178	0.00228222242583611	0.356315891132687	0.00144949233452147	0.291546327623193	0.348406066483762
5.35943036917459e-07	1.33417748830267e-05	5.42764663116522e-08	1.73777812369035e-06	1.67634728946897e-07	1.5837407238893e-05	63142	0.00473999041573336	0.0338403268182248	0.842421659162893	0.00342710555414409	0.109726175344078	0.0105847331206603
4.33078440010607e-06	7.81971455461404e-05	2.59528679313714e-07	6.03345742186866e-06	3.42648427891706e-06	9.22474003263459e-05	10840	0.0272960386780869	0.0469474953742322	0.847689422894308	0.00281339830060872	0.0654051756529067	0.0371445077779439
1.17469310998643e-06	4.73686609082432e-05	1.20270903335507e-07	6.24742514628949e-06	3.56528946120867e-06	5.84763395290633e-05	17101	0.0173904250601893	0.0200883488851521	0.81004832535218	0.00205674473306818	0.106836802655619	0.0609697783739813
3.32784980577888e-05	0.000171405693394776	6.93730817172327e-07	4.59809767685644e-06	1.75765359373773e-06	0.000211733673540332	4723	0.0615510574485076	0.157171495215426	0.809534404843387	0.0032764312146135	0.0217164213890644	0.00830124733750923
2.6517130060451e-06	3.68986108426171e-05	1.76121596200612e-07	3.15255127671067e-06	1.60582546413718e-06	4.44848221857107e-05	22480	0.0132570839122618	0.0596093875563894	0.829465175528331	0.00395913903994844	0.0708680201878683	0.0360982776874625
5.93852750149245e-06	6.80839313059547e-05	2.70884460252021e-07	3.99605678619953e-06	6.50016884452492e-07	7.89394169383512e-05	12668	0.0234045240800874	0.0752289253178829	0.86248333147844	0.0034315487846024	0.0506218178596417	0.00823437655943331
1.08932207131204e-05	8.16114887798322e-05	2.09140065152882e-07	2.01577153711495e-06	2.68252925822755e-07	9.49978740210432e-05	10527	0.0280984017176257	0.114668047315537	0.859087528229887	0.00220152363732429	0.0212191226160328	0.00282377820121884
1.68869111752941e-06	1.86032723489532e-05	9.48195906643254e-08	1.3432905095428e-06	2.19080011354366e-07	2.19491535780441e-05	45560	0.00656318593085536	0.0769365028826726	0.847562175133814	0.00431996570287677	0.061200105269048	0.0099812510115886
2.0819771076965e-05	0.000233392353819634	8.32747265594374e-07	1.2033862187273e-05	2.96749148526359e-06	0.00027004622583473	3703	0.0778291864812812	0.0770970637068146	0.864268156676522	0.00308372117781058	0.0445622305961715	0.010988827842681
1.00602230703218e-06	2.46355750777869e-05	8.79742153069373e-08	2.77150531203438e-06	5.37844086244804e-08	2.85548613207848e-05	35020	0.00852999210737015	0.0352312096959792	0.862745393893923	0.00308088399795175	0.0970589659287549	0.00188354648339094
1.25579779417176e-07	1.06394021701015e-05	4.09002053136682e-08	4.45920087172786e-06	4.83673177838468e-08	1.53134503443441e-05	65302	0.00458353367952891	0.00820061949419244	0.694774980873669	0.00267086805350659	0.291195045626986	0.00315848595164649
3.97559638577673e-05	0.000296639640819914	9.33323208238429e-07	8.97356425423704e-06	1.27531894162893e-05	0.000359055681556446	2785	0.102135441020028	0.110723672956328	0.826166124245774	0.00259938292632672	0.0249921243839901	0.0355186954875811
2.87695778095518e-05	0.000239216935020258	1.01608346890716e-06	1.08841235877803e-05	1.20700791171689e-06	0.000281093727798214	3558	0.080881272223412	0.102348700680381	0.851021959451127	0.00361474970240734	0.0387206206023692	0.00429396956371563
3.21679357102871e-09	1.22947474246698e-06	5.35050327267466e-09	2.63049885888462e-06	1.36354240160521e-08	3.88217632221135e-06	257587	0.00116397720976158	0.000828605736587558	0.31669729564644	0.00137822263302738	0.677583561528252	0.00351231445569303
0.000334473528235963	0.000750656953071123	3.26418534451808e-06	9.43469156578725e-06	4.32807056784327e-07	0.00109826216527418	911	0.280831581755124	0.304547983907343	0.683495231654206	0.00297213675179568	0.0085905641331384	0.000394083553516823
1.32789298001109e-11	1.16904939260442e-07	5.59326738560285e-10	6.33759686416867e-06	4.07657403875328e-06	1.05316484478508e-05	94952	0.00315452516889969	1.26085957633924e-06	0.0111003457663172	5.310913494026e-05	0.601766845480112	0.387078438759054
7.95311607172545e-07	1.7351799359708e-05	8.83123923274772e-08	2.47819984037637e-06	3.77532381309934e-07	2.10911555808943e-05	47413	0.00630743747475748	0.0377082992974072	0.82270500983959	0.00418717656264771	0.11749948128121	0.0179000330191451
5.0710563962654e-05	0.000426609992682655	1.88527105291115e-06	2.04650118583924e-05	5.40911592951016e-06	0.000505079955486123	1980	0.140635628059178	0.100401062073126	0.844638533065635	0.00373261902879642	0.0405183607785336	0.0107094250539087
6.51104692163637e-06	0.000100474606649544	3.97973491841144e-07	7.90816790950023e-06	3.63049000564308e-07	0.000115654843973086	8646	0.0341033709428176	0.0562972262809119	0.868745339131021	0.00344104473422451	0.0683773168319742	0.00313907302186836
4.13419164533148e-07	1.04039856903854e-05	4.40519996836457e-08	1.42571333440459e-06	7.72902234098684e-07	1.30600724231054e-05	76569	0.00391038177918246	0.03165519693457	0.79662542084981	0.00337302874413701	0.109165806146853	0.0591805473246299
2.65852501774613e-05	0.000205710577820915	8.63545743744429e-07	8.60467022979809e-06	1.63495461787664e-07	0.000241927539433706	4133	0.0700152051447471	0.109889309169559	0.850298309578287	0.00356943961719191	0.0355671382015439	0.000675803433417986
7.2124425678739e-06	4.29310178761694e-05	1.21305105282984e-07	9.28587413740938e-07	1.55977697156765e-07	5.1349330660224e-05	19474	0.0152871416997949	0.140458356031908	0.836057984090228	0.00236235027259953	0.0180837296572638	0.00303757994800092
5.44354078319087e-06	9.21721144715071e-05	4.57111664720418e-07	9.96689013495347e-06	2.73898539951685e-06	0.000110778642453889	9027	0.0326892047408283	0.0491389013496597	0.832038671261687	0.00412635192664226	0.0899712247250381	0.0247248507369725
5.58649070074802e-05	0.000265561007515073	1.21563476308172e-06	7.43905945427591e-06	4.8911675751541e-06	0.000334971776315064	2985	0.0956224550591983	0.166774967198834	0.792786217502975	0.00362906623493655	0.0222080186459618	0.0146017304172923
5.04786771145586e-06	6.4075386080933e-05	1.95578834649902e-07	3.19449003639348e-06	3.92564297201749e-08	7.25525790931524e-05	13783	0.0215313811675695	0.0695753035184973	0.883157937068849	0.00269568411067499	0.0440299997094794	0.000541075592499233
7.5547036659387e-05	0.000309954330799755	1.68508340183252e-06	8.9001111078528e-06	2.14991042233477e-06	0.000398236472391162	2511	0.112631321863749	0.189703962085075	0.778317287059802	0.00423136382188864	0.0223488096266351	0.00539857740659939
1.42969044511435e-05	0.0001439713864484	6.38645526005443e-07	8.28067088845214e-06	1.66069520705966e-06	0.000168848302521061	5922	0.0493970083600667	0.0846730718501612	0.852667064452378	0.00378236272719286	0.0490420736531792	0.00983542731708847
2.85129665514629e-10	7.00432310717671e-07	2.7488998561608e-09	8.69705730739931e-06	7.76701242409358e-07	1.0177224890048e-05	98259	0.00304852678024958	2.80164454058049e-05	0.0688235072217576	0.000270103086633063	0.854560786595557	0.0763175866506468
9.46837316223685e-09	3.82813001526139e-06	1.56381081740124e-08	8.14160905045933e-06	2.24314262653942e-07	1.22191598097109e-05	81839	0.00365905960570512	0.000774879231443726	0.313289135658825	0.00127980224643468	0.66629859804182	0.0183575848214763
1.35766836174449e-05	4.80506830352105e-05	1.67843396056307e-07	7.63885021279745e-07	9.24213383869216e-08	6.26515164083784e-05	15961	0.0186204996642563	0.216701596318095	0.766951636445701	0.00267899973820683	0.0121926022715963	0.00147516522640084
0.000318907274249194	0.00100595812273731	4.36899933548526e-06	1.77753960775837e-05	4.16147682662471e-06	0.0013511712692262	740	0.333440237533177	0.236022835529821	0.744508224566833	0.00323349040568879	0.0131555462156648	0.00307990328199321
7.23609202119243e-05	0.00037403772759191	1.36593452609079e-06	9.09544847442594e-06	3.0577390009252e-06	0.000459917769805276	2174	0.128907466313545	0.157334473600707	0.813270876118297	0.00296995379558635	0.0197762493027326	0.00664844718267747
8.54300668960667e-07	1.25039661949649e-05	6.06857785796252e-08	1.14221342417148e-06	2.84658110601948e-07	1.48458241772786e-05	67359	0.0044438769416949	0.0575448461977724	0.842254767781911	0.00408773388765471	0.0769383639824883	0.0191742881501732
1.35667986063285e-06	2.02758572189397e-05	8.03937347006018e-08	1.54525215821023e-06	9.8330574045525e-07	2.42414887129386e-05	41252	0.00724615387254923	0.0559652039814181	0.836411387891276	0.00331636953706117	0.0637441114491236	0.0405629271411216
4.54136730710002e-06	7.92642594381695e-05	3.47357542026794e-07	7.80567220237686e-06	8.37253293696419e-07	9.27959097833696e-05	10776	0.0274561015141169	0.0489393047355402	0.854178375137552	0.00374324194716872	0.0841165544968422	0.00902252368289693
4.04813262062636e-05	0.000222406882460169	8.61413067092914e-07	6.09225793132611e-06	7.35928539245633e-07	0.000270577808204098	3696	0.077976277436576	0.149610666428817	0.821970153193078	0.00318360575396171	0.0225157339094517	0.00271984071469202
2.55221565650383e-06	5.90330509001065e-05	2.44109604830852e-07	7.26937979320082e-06	1.60727723826388e-07	6.92594836784684e-05	14438	0.0205641777450816	0.0368500531761439	0.852346101425802	0.00352456576147913	0.104958619485937	0.00232066015063805
7.86975757867807e-06	5.64486845313074e-05	1.83637784008668e-07	1.69423625114056e-06	2.02850768789662e-07	6.63991669139243e-05	15060	0.019723310978834	0.118521932494724	0.850141457414426	0.00276566397657857	0.0255159263268598	0.00305501978741126
2.71026738140319e-06	4.99525793480484e-05	1.58147717985696e-07	3.75104044676594e-06	4.67487072594736e-07	5.70395219667979e-05	17532	0.0169667600791055	0.0475156047587637	0.875753821659396	0.0027725989372378	0.0657621297904526	0.00819584485414964
1.18664376207671e-05	0.000108374178396581	3.66885484633697e-07	4.31229998395363e-06	8.2691660786071e-07	0.000125746718093796	7952	0.0370236127387619	0.0943677719836455	0.861844985216578	0.00291765455349723	0.0342935390229194	0.00657604922335948
4.670279144547e-08	2.48172890972579e-06	9.23899937792797e-09	6.31302988640879e-07	8.26696156217296e-08	3.2516433048118e-06	307537	0.000975018937263594	0.0143628273668145	0.763222985145178	0.00284133237008378	0.194148905480092	0.0254239496378323
5.54357926997757e-11	5.23782979545121e-07	2.21781373129423e-09	2.70764606352014e-05	5.54965089395858e-06	3.31521677582291e-05	30164	0.00989651913631284	1.67216192630467e-06	0.015799358381779	6.68980003801931e-05	0.816732734723823	0.167399336732092
7.70778634613017e-08	3.23836957817248e-06	1.88733553817523e-08	1.01964474590529e-06	2.50277665457706e-07	4.60424320837852e-06	217191	0.00138032261956222	0.0167406151180372	0.703344595758862	0.00409912216353117	0.221457620668213	0.054358046291357
5.81186620142849e-06	5.20504076606597e-05	1.92453028941803e-07	2.21706893164472e-06	1.87629842172116e-07	6.04594256648468e-05	16540	0.0179748657764295	0.0961283726651031	0.860914689285968	0.00318317659861102	0.036670360448591	0.00310340100172685
3.64648439831635e-07	1.71976554516254e-05	4.99426253397128e-08	3.03083148936278e-06	1.05522071416608e-06	2.16982987203256e-05	46087	0.00648841895066521	0.0168053931108458	0.79258082273131	0.00230168392386125	0.13968060484501	0.0486314953889731
5.16119908109319e-05	0.000160304491167322	6.78175475242362e-07	2.70954693013518e-06	2.80267727749918e-08	0.000215332231156406	4644	0.062563845704115	0.239685394674816	0.744451911850042	0.00314943783195081	0.0125830996854675	0.000130155957723926
4.96292307025731e-05	0.000214586297016062	8.53194986802896e-07	4.74742960701871e-06	1.21245445423159e-06	0.000271028606766689	3690	0.0781009968679525	0.183114363072736	0.791747777387891	0.00314798868274948	0.0175163414063722	0.00447352945025213
6.14300295004432e-06	8.09494186827456e-05	4.54499184571169e-07	7.70850535572334e-06	2.96868344811153e-07	9.55522945178956e-05	10465	0.0282600563253157	0.0642894341892944	0.847173990861988	0.0047565491426901	0.0806731580294981	0.00310686777652999
9.36324193357104e-08	1.05037803517755e-05	4.62919099511387e-08	6.68464367940623e-06	8.35629016889917e-07	1.81639773773585e-05	55054	0.00543442251210446	0.00515484122174825	0.57827534870576	0.00254855580302813	0.368016516456284	0.0460047378131803
1.61711015331234e-05	0.000154011932317237	5.17399521651087e-07	6.34484204757195e-06	1.94935410317934e-07	0.000177240210829902	5642	0.0517876234491705	0.0912383338826138	0.868944646342377	0.00291919942561814	0.0357979829625746	0.00109983738681633
6.94706385901721e-05	0.000242340652990807	6.8764705934189e-07	3.08674677586217e-06	1.87358545195517e-06	0.000317459270868138	3150	0.0908570182491781	0.218833233000865	0.763375573591193	0.00216609537803517	0.00972328439935308	0.00590181363055354
7.99143771763039e-05	0.000438058460737202	2.74714573032351e-06	1.94076283268531e-05	5.43745270944792e-06	0.00054556506468013	1833	0.151015357561464	0.146480011917842	0.802944486546329	0.00503541357057784	0.0355734440918279	0.00996664387342315
3.30633538304189e-06	2.93323477400032e-05	1.06087318771496e-07	1.21037552080186e-06	1.69954223359231e-07	3.41251001859777e-05	29304	0.0101854778188527	0.0968886645027491	0.859553454206594	0.00310877677115476	0.0354687755993524	0.0049803289201497
4.40379442520479e-06	3.05397438352283e-05	1.53917058817726e-07	1.37265298088039e-06	7.72650555455638e-08	3.65473733556768e-05	27362	0.0109045222852343	0.120495510918044	0.835620758242115	0.0042114396928013	0.037558184209897	0.00211410693714224
9.31310999806624e-07	4.19844626868652e-05	3.08067134799815e-07	1.7889594160157e-05	7.94882412601019e-08	6.11929232228887e-05	16342	0.0181909490559822	0.0152192598548434	0.686099968356492	0.00503435885351829	0.292347435258094	0.0012989776770522
2.51689910898715e-06	8.56258527264092e-05	3.14996369961951e-07	1.38183217462126e-05	2.29686426772368e-06	0.000104572934219295	9563	0.0308864785023534	0.0240683607835761	0.818814670982145	0.00301221699776912	0.13214051847522	0.0219642327612902
5.26188551128929e-06	4.86135744494392e-05	2.20039303381307e-07	2.61489796031576e-06	1.00985961304519e-06	5.77202568374708e-05	17325	0.0171675066005798	0.0911618520012092	0.842227271897382	0.00381216778021095	0.0453029508804649	0.0174957574407329
4.7674960442526e-05	0.000351105918493648	1.6442853387971e-06	1.56095144576469e-05	1.2005498238663e-05	0.000428040176971281	2336	0.120533269880198	0.111379639126083	0.820263931713133	0.00384142757446674	0.0364674049246881	0.0280475966616295
1.87700805948065e-07	1.88347870978658e-05	1.20218939696387e-07	1.5539189579721e-05	1.60765670229718e-06	3.62895531255284e-05	27556	0.0108280138930322	0.00517230965338132	0.519014026783817	0.0033127699115098	0.428200080777235	0.044300812874057
0.00013290848534723	0.000513853865361252	1.8493131645912e-06	9.21093884200765e-06	2.65049021436985e-06	0.00066047309292945	1514	0.179800266061678	0.201232248171882	0.7780087801641	0.00279998259488329	0.0139459713660001	0.00401301770313445
9.29023017789722e-06	3.40478457718943e-05	1.43301236887253e-07	6.75322761743944e-07	6.86901571061918e-08	4.4225390105529e-05	22611	0.0131802796866264	0.210065533751748	0.769871010536044	0.00324024811415599	0.015270023851288	0.0015531837467637
2.35878531888042e-06	2.11492767870539e-05	1.05847137549267e-07	1.22042840724994e-06	4.6914056149652e-07	2.53034782122301e-05	39520	0.00756239957463012	0.093219805557812	0.83582488579897	0.00418310623786524	0.0482316461402553	0.0185405562650975
1.35631079782485e-06	1.65024974561235e-05	5.16015310710453e-08	8.07391667139549e-07	1.65975750872319e-07	1.88837772030312e-05	52956	0.00564916974177621	0.0718241262456292	0.873898123171803	0.0027325852511521	0.0427558352578925	0.00878933007352348
2.18385901529375e-07	9.60834613487503e-06	4.51290947671128e-08	2.55392080086859e-06	4.4432972298579e-07	1.28701116550259e-05	77699	0.0038536140409865	0.0169684543058407	0.746562764365986	0.00350650374890023	0.198438123096722	0.0345241544825507
1.29556195301819e-06	4.74560493429971e-05	2.1504587787355e-07	1.0145216061926e-05	7.01583325865077e-06	6.61277064944657e-05	15122	0.0196434705409803	0.0195918174347484	0.717642450626483	0.00325197847125618	0.153418538155033	0.106095215312479
6.73038961265512e-05	0.000238923590314643	1.10318275302512e-06	5.03937823525795e-06	9.34502706075943e-07	0.000313304550135553	3192	0.0897227832558875	0.214819402071983	0.762592149431826	0.003521119474798	0.0160845995791559	0.0029827294422364
6.99610873812515e-06	6.24051634415505e-05	3.15138769746541e-07	3.61618340512926e-06	1.95224828360656e-07	7.35278191829121e-05	13600	0.0218176327459166	0.0951491396844129	0.848728605513347	0.00428598009907765	0.04918115953002	0.00265511517314288
1.47862205584583e-07	1.29739474126765e-05	5.18048558430929e-08	5.85089441877221e-06	2.07113270957884e-06	2.10956416024553e-05	47403	0.00630877481992853	0.00700913526931429	0.615006059411179	0.00245571368813279	0.277350863701213	0.0981782279301608
2.63132564738681e-06	5.6582719521587e-05	2.7683209964276e-07	7.66293339026243e-06	2.21081110419177e-06	6.93646217630707e-05	14417	0.02059507220114	0.0379346932269687	0.815728797813632	0.00399096964138776	0.110473223892675	0.0318723154253367
0.000119599198182446	0.000336186549559801	1.25977221219528e-06	4.55719458431248e-06	3.78244328472941e-07	0.000461980958867227	2165	0.129446716553339	0.258883393107157	0.727706506311704	0.00272689206776882	0.00986446410147872	0.000818744411891765
5.34159738226428e-05	0.000167270896541759	6.69163950599106e-07	2.69558031051079e-06	3.33914182098537e-06	0.000227390756446497	4398	0.065949696525012	0.234908290281408	0.735609921686137	0.00294279310670464	0.0118543970416187	0.0146845978841318
1.67240422726037e-05	0.00015404409602447	7.32966276241732e-07	8.69251431317031e-06	5.80440348914938e-08	0.000180251662921378	5548	0.0526440384570622	0.092781625431652	0.854605685894069	0.00406634959346498	0.0482243224405748	0.000322016640239327
0.000112301950953655	0.000493684336350116	1.98906682441714e-06	1.12667144398425e-05	9.44322470594727e-07	0.000620186391038625	1612	0.169820748504058	0.181077741427997	0.796025748845188	0.00320720811220326	0.0181666586088323	0.00152264300577972
7.39640034480918e-07	1.05870809753943e-05	3.88480262728867e-08	7.15047193973959e-07	1.42965492424257e-07	1.22235817225464e-05	81809	0.00366038134082691	0.0605092722631906	0.86611937611269	0.00317812136857004	0.0584973545564846	0.0116958756990643
8.81307575815788e-06	5.28447694129813e-05	1.94884810098068e-07	1.5029127630359e-06	1.37970355845655e-06	6.47353463027297e-05	15448	0.0192338553738062	0.136140088243975	0.816320177942	0.0030104853256937	0.0232162620403334	0.0213129864479982
1.3646653364605e-06	6.33642725354354e-05	2.75550271530322e-07	1.64983632117982e-05	4.58325722058475e-06	8.60861085758091e-05	11616	0.0254962815199256	0.0158523292437914	0.73605688053184	0.00320086801562957	0.191649541194785	0.0532403810139547
1.22115663735191e-06	4.45142187942779e-05	1.70052647743067e-07	7.98284784358317e-06	1.34615205348719e-06	5.52344279764432e-05	18105	0.016434245794506	0.0221086138137019	0.805914362202911	0.00307874371063628	0.144526668167682	0.024371612105068
8.82046455623905e-07	2.79216891634341e-05	9.12151184279171e-08	3.71572867549259e-06	4.80882278535383e-06	3.74195021983324e-05	26724	0.0111632836109493	0.0235718383143861	0.74618013396978	0.00243763580670996	0.0992992545918525	0.128511137317271
3.38590442496811e-06	9.52221307917121e-05	5.27261294749793e-07	1.9115816800909e-05	5.91160360008486e-06	0.000124162716912424	8054	0.0365658400591056	0.0272698963840837	0.766914039573373	0.00424653477196128	0.153957784399902	0.0476117448706805
4.67691969707997e-05	0.000393541743676103	1.45362505886309e-06	1.57785964686159e-05	5.65135190386079e-06	0.000463194514078243	2159	0.129763744835623	0.100970964787591	0.849625225936131	0.00313826052485921	0.0340647308831265	0.0122008178682923
1.03311345420983e-05	8.53019391778851e-05	3.52743150705654e-07	3.74729822186523e-06	1.38899785251939e-06	0.000101122112945074	9889	0.0298825844380292	0.102164939410531	0.843553765774439	0.00348828896501849	0.0370571590399881	0.0137358468100231
8.35940930631334e-07	5.03795944698984e-05	1.88294304426269e-07	1.46345840953246e-05	9.99197663386402e-06	7.60303904341446e-05	13153	0.0225518033361283	0.0109948262248555	0.662624434548127	0.00247656632237558	0.192483347931781	0.131420824972861
1.42949627995748e-06	1.71402922763292e-05	6.82645295006676e-08	1.05259993376964e-06	5.27091331269896e-07	2.02177443508269e-05	49462	0.00604702730782836	0.0707050329231714	0.847784598464773	0.00337646615349925	0.0520631735916964	0.0260707288668599
2.62489763552167e-08	1.80599579007775e-06	5.92720561404438e-09	5.2438767186002e-07	7.98321757478812e-08	2.44239181965491e-06	409435	0.000732450068099855	0.0107472421680996	0.739437372637827	0.00242680374473324	0.214702517278375	0.0326860641709654
2.49139481648275e-07	1.91703862378421e-05	9.35851797576184e-08	9.27210024127525e-06	1.00858177079022e-06	2.97937929113134e-05	33564	0.00889844343370638	0.00836212705075462	0.643435573809154	0.00314109653766445	0.311209125634837	0.0338520769675898
4.07203970656369e-06	2.85281027507275e-05	1.55460412633156e-07	1.4005905738976e-06	1.29914280668263e-06	3.54553362505046e-05	28204	0.0105804188413547	0.114849840311576	0.804620848866481	0.00438468307097056	0.0395029556059468	0.0366416721450255
4.08032414733715e-05	0.000173920050649331	7.08336915267645e-07	3.88471950060468e-06	6.93279688965641e-08	0.000219385676507472	4558	0.0637033542721593	0.185988630264939	0.792759369791437	0.00322872908817054	0.0177072613055136	0.000316009549940709
2.2908862664777e-06	5.51688444753755e-05	1.85451396288437e-07	5.74963618977044e-06	7.60026529472769e-07	6.41548448573848e-05	15587	0.0190630286411636	0.0357087024615258	0.859932630154666	0.0028906841985308	0.0896212312967444	0.0118467518885331
5.00405299508061e-05	0.000190505813809637	7.0350594412733e-07	3.44597264075765e-06	3.49616549539831e-07	0.000245045438894868	4081	0.0708848898266212	0.204209187391874	0.777430564179446	0.0028709203782779	0.0140625863362267	0.00142674171417582
3.36450318392527e-09	1.53346996820992e-06	5.61027989453402e-09	3.28992112793097e-06	3.16334873065433e-07	5.14870075228478e-06	194224	0.00154342189951251	0.000653466446351974	0.297836297347332	0.00108964963482183	0.638980839286695	0.0614397472847993
8.23722702734381e-07	2.72560172455283e-05	9.88583744277609e-08	4.20948841028301e-06	8.42475618425975e-07	3.32305623513994e-05	30093	0.00991980526326919	0.0247881060219161	0.82020932890955	0.00297492330651449	0.126675208375032	0.0253524333869871
4.87251338371035e-07	3.06482789136354e-05	1.30339250541874e-07	1.05610710594324e-05	6.42191280387132e-06	4.8248853365852e-05	20726	0.014370745982986	0.0100987133243644	0.635212585908345	0.00270139581460233	0.218887503488465	0.133099801464223
2.28660446067881e-07	1.98158205205812e-05	5.90500473950997e-08	6.59069552085682e-06	3.07267475485017e-07	2.7001494010386e-05	37035	0.00806783646339726	0.00846843681982664	0.733878670304655	0.00218691778211925	0.244086327901772	0.0113796471916268
2.65596637360586e-05	0.000271286122906078	1.02347584677582e-06	1.34781819258775e-05	3.57144699293739e-06	0.000315918891407727	3165	0.0904366604546716	0.084071147558506	0.858720799181186	0.00323967915377026	0.0426634249880373	0.0113049491185003
1.06140655133805e-05	0.000175243761096086	6.57539620887313e-07	1.39986045794199e-05	2.06386120728761e-05	0.000221152582882649	4522	0.0641996365972699	0.0479943095171206	0.792411098309783	0.00297323961726563	0.0632983996702765	0.0933229528855543
1.75404180367271e-06	4.82443673059364e-05	2.21557148452592e-07	7.84532791791861e-06	1.8499912426337e-07	5.82502933002437e-05	17167	0.0173237843546002	0.0301121540218129	0.828225311369112	0.00380353704505149	0.134683062924351	0.00317593463967325
4.075962265687e-06	7.78373903966427e-05	3.51841322728787e-07	8.65152467510243e-06	5.33107133721921e-06	9.62477899973801e-05	10390	0.0284628068379937	0.0423486322729899	0.808718729009377	0.0036555781980902	0.0898880345755256	0.0553890259440172
3.19866087684575e-05	0.000232867409266456	1.0111286129486e-06	9.48037799214067e-06	5.75802117367255e-07	0.00027592132675737	3624	0.0794535519686109	0.115926554660941	0.843963067310222	0.00366455404093404	0.0343589895842926	0.00208683440361094
0.000104057117616989	0.000331207055001059	1.96950541807431e-06	8.06833333304044e-06	1.95015076285266e-06	0.000447252162132015	2236	0.125589787511369	0.232658724601703	0.740537627414078	0.00440356824366333	0.0180397860897516	0.00436029365080417
1.02189738327483e-06	1.59010512120896e-05	7.37672262397762e-08	1.47615918307127e-06	1.90621770983602e-07	1.8663496775659e-05	53581	0.00558345552902273	0.0547538007243954	0.851986709844627	0.00395248688530777	0.0790933875262047	0.0102136150194647
3.42114559291985e-05	0.000125209501418837	5.53407871787066e-07	2.60527275337821e-06	8.64718071711972e-07	0.000163444356044912	6118	0.0478543996669044	0.209315615155274	0.766068064072097	0.00338590995234486	0.015939814726073	0.00529059609421055
8.00180467017289e-06	3.69519617879742e-05	1.47143941816626e-07	8.73796091718769e-07	4.75645683550684e-07	4.64503521752331e-05	21528	0.0138387806804553	0.172265748168845	0.795515212641952	0.00316776805612858	0.0188113986396139	0.0102398724934597
2.07474284571193e-06	6.61119857760226e-05	2.02429614070289e-07	8.31093091744258e-06	6.76486185175368e-07	7.73765753384228e-05	12924	0.0229465017070869	0.0268135780969578	0.854418607787536	0.00261616145693862	0.107408875116183	0.00874277754238428
2.42291883086991e-06	4.96390918442376e-05	1.86129654760467e-07	4.9077728663203e-06	1.15801718302492e-06	5.83139303792132e-05	17149	0.0173425456621706	0.0415495716909109	0.851239001066067	0.00319185576328114	0.084161243023841	0.0198583284559003
6.91300241407017e-07	1.04293711180616e-05	5.2055469981199e-08	1.00988050538538e-06	1.3594526722569e-08	1.21962018615578e-05	81993	0.00365219731518984	0.0566816004895739	0.855132707415644	0.0042681705806524	0.0828028690283085	0.00111465248582173
2.76585514158753e-05	0.000234814998657926	1.27510251703718e-06	1.3945947559052e-05	4.10839375239531e-06	0.000281802993902286	3549	0.0810768763926049	0.0981485364398426	0.833259417887332	0.00452480117184035	0.0494882874235455	0.0145789570774393
4.70456088351674e-05	0.000350879141005842	1.06072567082595e-06	1.01982079174833e-05	2.24960764435555e-07	0.000409408644193754	2443	0.115601691359801	0.114911127310988	0.857038916940374	0.00259087267909263	0.0249096057499386	0.000549477319607085
9.66709251839409e-06	4.09563189568466e-05	1.76302776998626e-07	9.60513526129023e-07	2.29506510534833e-07	5.19897342889032e-05	19235	0.0154763174078145	0.185942333628304	0.787777039391187	0.00339110748323745	0.0184750612648166	0.0044144582324557
4.46468165593051e-05	0.000491503373841272	3.00347231185983e-06	4.27428791852698e-05	1.03829430642178e-07	0.000582000371328349	1718	0.160249907036301	0.07671269428472	0.844506976377819	0.00516060205426459	0.0734413263134421	0.000178400969754021
2.20064178987642e-05	0.000132766123960617	4.499168074849e-07	3.49269905765592e-06	1.51972496963925e-06	0.000160234882694162	6241	0.0469370438598211	0.137338496641631	0.828571917227452	0.00280785806386273	0.021797370203855	0.0094843578631997
2.22665579084284e-05	0.000177051084550027	1.18907018139819e-06	1.2173195271404e-05	3.08894936318418e-07	0.000212988802847576	4695	0.0619044283890309	0.104543326272242	0.8312694478908	0.00558278259467535	0.0571541560338065	0.00145028720847582
1.97926210875039e-06	4.58834334798929e-05	2.10160477750217e-07	6.27058124191933e-06	2.50945015634235e-06	5.68528874646552e-05	17589	0.0169117150277378	0.0348137482019867	0.807055464129559	0.00369656647396971	0.110294859620238	0.0441393615742463
1.28278738351819e-07	8.89454861264562e-06	3.50999923019239e-08	3.13102937115682e-06	1.1684899522242e-06	1.33574466666804e-05	74865	0.00399924240814398	0.0096035373790266	0.665886889508062	0.0026277471419354	0.234403284496508	0.0874785414744682
3.4798988144337e-05	0.000165222684795139	5.45392680922171e-07	3.33193398791804e-06	7.72568427954578e-07	0.000204671568036271	4886	0.0595603072479469	0.170023557635373	0.807257629285662	0.00266472127103419	0.0162794178980814	0.00377467390984989
1.78478527067711e-08	3.98856735098282e-06	1.40343572589937e-08	4.03602500597121e-06	2.73299808827208e-06	1.07894726551919e-05	92683	0.00323162627732176	0.00165419138424553	0.36967213120129	0.00130074543098641	0.374070645985565	0.253302285997913
6.9388140563704e-05	0.000332911238663001	2.11619556871602e-06	1.30747322402015e-05	1.91240748588681e-08	0.000417509431110481	2395	0.117749265354728	0.166195384806391	0.797374176141439	0.0050686174036534	0.0313160165159038	4.58051326122199e-05
7.16514370006469e-05	0.00032132484408397	1.22157376111955e-06	7.05355137237674e-06	1.49443113816318e-06	0.000402745837356276	2483	0.113831431322641	0.17790733101299	0.797835295314847	0.0030331133131959	0.0175136543152823	0.00371060604368501
2.0916518490443e-05	0.000268680817155463	1.27279261831599e-06	2.10934652854682e-05	3.78513881917072e-06	0.000315748732368861	3167	0.0903902134725553	0.0662441883250638	0.850932369988385	0.00403103001797359	0.0668045921426745	0.0119878195259035
7.12212739916194e-07	1.99782319141094e-05	8.87812265035746e-08	3.20372194442157e-06	8.22618111088736e-07	2.48055659360395e-05	40314	0.00741414072798341	0.0287118117664647	0.805393110789037	0.00357908490104579	0.129153350207058	0.0331626423363948
1.67179071947481e-06	1.84303849299181e-05	8.71734998026661e-08	1.23585936487394e-06	2.4911078547062e-07	2.16743192995402e-05	46138	0.00648127162028012	0.0771323286498912	0.850332814387815	0.00402197174443746	0.0570195237873126	0.0114933614305435
2.51842283155992e-05	0.000192724929233805	6.63078796387149e-07	6.53368575393606e-06	1.31713423846866e-06	0.000226423056338196	4417	0.0656784314255721	0.111226430394892	0.851171838904701	0.00292849503540286	0.028856097340975	0.00581713832402882
4.43352943882823e-07	2.26094202113216e-05	1.12057720467806e-07	7.35570864442255e-06	1.33478585195672e-07	3.06540181052905e-05	32622	0.00915418932068224	0.0144631265747933	0.737567914707388	0.00365556385081101	0.239959036337656	0.00435435852935168
6.18219195605144e-06	7.36311968120092e-05	4.32474149081386e-07	6.62829595942929e-06	3.17427281141352e-07	8.71915861577127e-05	11469	0.0258194435323367	0.0709035381564118	0.84447594150684	0.00496004451965266	0.0760199034278375	0.00364057238925769
4.20739395766131e-07	1.23847024187498e-05	6.82531320727744e-08	2.58402375277129e-06	4.47663768849386e-07	1.59053824682094e-05	62872	0.00476028643914139	0.0264526424691187	0.778648513703051	0.00429119715977873	0.162462220442423	0.0281454262256281
3.0208167491605e-07	1.71785215463216e-05	8.2235384079242e-08	6.01847365412792e-06	5.2598156702421e-07	2.4107293826469e-05	41481	0.00720618535493078	0.012530716931171	0.712586060881713	0.00341122419924838	0.249653639991721	0.0218183579961472
9.16416974071438e-06	3.36231168206721e-05	1.21779839151007e-07	5.74536934269201e-07	3.44959201639464e-07	4.38285625364461e-05	22816	0.0130627883392092	0.209091268578426	0.767150800182242	0.00277854969689548	0.0131087332328419	0.00787064830959513
8.49771974859813e-05	0.000412960225415253	1.49109849906556e-06	9.33528015472081e-06	2.86272164406302e-06	0.000511626523199084	1955	0.142322594630777	0.166092244308677	0.807151714561449	0.00291442767615343	0.0182462787432314	0.00559533471048974
7.90504717943859e-05	0.000372624194382304	1.97684444821228e-06	1.20017144155684e-05	3.49120502145524e-06	0.000469144430061926	2132	0.131316432265958	0.168499222689165	0.794263281209837	0.00421372251600928	0.0255821313150498	0.00744164226993895
2.29016982639024e-05	0.000261697221323808	8.78452083589516e-07	1.29447849157728e-05	3.10330439045932e-06	0.000301525460977532	3316	0.0864994295297864	0.0759527841849778	0.867910857263587	0.00291335955756974	0.0429309845802288	0.0102920144136371
8.52797302168726e-08	1.07096815873229e-05	3.88445349067019e-08	6.28040323616219e-06	6.82601285471132e-07	1.77968103740798e-05	56190	0.00532486300952484	0.0047918547438747	0.601775338513526	0.00218266835967849	0.352894878585058	0.0383552597978629
0.000127299505154952	0.000379674433873833	1.34535946875398e-06	5.16484615657932e-06	8.50422706948416e-07	0.000514334567361067	1944	0.143019457486331	0.247503304722637	0.738185721838328	0.00261572827130152	0.0100418025237521	0.00165344264398121
2.50825971279384e-06	1.74164754157206e-05	9.61775584489075e-08	8.58732715990144e-07	6.71215242675334e-08	2.0946766927221e-05	47740	0.00626439225831843	0.119744479971956	0.831463656240301	0.00459152282464753	0.0409959550785946	0.00320438588450167
1.6754882494931e-05	0.000152082042061027	5.66668229508579e-07	6.62228493069429e-06	5.96493719456774e-07	0.000176622371435618	5662	0.0516118231645299	0.0948627422378287	0.861057638536259	0.00320836044099397	0.0374940324765612	0.00337722630835702
7.72543078112676e-07	2.28700907289876e-05	8.08858189633107e-08	3.0807398326015e-06	1.49538220298354e-06	2.82996416616486e-05	35336	0.00845407425165412	0.0272986876423817	0.808140647235858	0.00285819233792371	0.108861443174261	0.0528410296095752
2.41468616078083e-08	5.05237514863306e-06	1.96199390651279e-08	5.28365250983694e-06	6.24058669721218e-07	1.10038531288642e-05	90877	0.0032957312172478	0.00219440057269292	0.459145999993421	0.00178300626474766	0.480163852421605	0.0567127407475344
3.26933696968944e-05	0.000106448384940811	3.9437205226246e-07	1.65150395774476e-06	2.41548861683173e-07	0.000141429179509396	7071	0.0415441263796862	0.231164246376205	0.752662111949388	0.00278847726919225	0.0116772505042713	0.0017079139009438
7.29649084459056e-05	0.000227039712633273	8.60347939781631e-07	3.44438639498419e-06	2.22144622974244e-07	0.000304531500036918	3284	0.0873231131884793	0.239597245070083	0.745537695134161	0.00282515253652687	0.0113104437293568	0.000729463529872324
2.57134480029084e-07	6.86505640267131e-06	2.70655939427718e-08	9.2923360697991e-07	8.54193862038629e-08	8.16390946982694e-06	122490	0.0024461860371755	0.0314964884139676	0.840903053622034	0.00331527364956749	0.113822135144231	0.0104630491702003
4.33379596424217e-06	0.000133694662219857	4.6093900380679e-07	1.83582996332698e-05	5.36661538383237e-06	0.000162214312205008	6165	0.0475029233414302	0.0267164833073735	0.824185365659303	0.00284154337272195	0.113173118843351	0.0330834888172506
3.88919720688589e-05	0.000217607967134056	7.67514725221711e-07	5.52806577067129e-06	6.59358015335027e-06	0.000269389099852159	3712	0.0776473247840955	0.144370993816019	0.807783118372199	0.00284909346979119	0.0205207477722934	0.0244760465696973
4.26530290443008e-05	0.000214302327624242	9.18997515852634e-07	5.9429405789939e-06	2.38025184424298e-06	0.000266197546607632	3757	0.0767635437838791	0.160230736863891	0.805049972681069	0.0034523139959934	0.0223253018471791	0.00894167461186789
3.09666634064274e-06	4.19455292213047e-05	1.53456810673651e-07	2.67403648881909e-06	1.03647149779709e-07	4.79733360112198e-05	20845	0.0142892713066403	0.0645497394619065	0.874350893827659	0.00319879381825272	0.0557400571057575	0.00216051578642496
2.49371285716251e-05	0.000133073101096328	4.7642394758461e-07	3.27106403196323e-06	1.96215784605531e-07	0.000161953933432107	6175	0.0474285053669632	0.153976677461058	0.821672547719345	0.00294172507878195	0.0201974966747844	0.0012115530660315
3.18905663617019e-05	0.000318267241484328	1.45420968793882e-06	1.87189567528338e-05	1.62686988663153e-06	0.000371957844173434	2688	0.105605307992432	0.0857370448325112	0.855654065292217	0.00390960887293659	0.0503254792070084	0.00437380179532649
1.46728343383312e-06	4.01731956064791e-05	1.58830486694072e-07	5.59726577849582e-06	1.48122739744239e-06	4.88778027029445e-05	20459	0.0145567107289011	0.0300194229832825	0.821910834466767	0.00324954228526529	0.11451549515254	0.0303047051121461
2.22883333943447e-05	0.000139045772677313	6.14667074012085e-07	4.93445434690281e-06	1.75034810955853e-07	0.000167058262303528	5986	0.0488863001932277	0.133416528383667	0.832319041034202	0.00367935752196018	0.0295373259536089	0.00104774710656234
2.14556501493702e-05	0.000100377872830651	4.99033547549145e-07	3.00312269142487e-06	1.3898174222089e-06	0.000126725496641204	7891	0.03730636910624	0.169308077048751	0.79208900727254	0.00393790958233174	0.02369785695082	0.0109671491455573
9.0828327453832e-06	8.56767026217405e-05	3.75720734240415e-07	4.56037044208132e-06	4.42512294827633e-07	0.000100138138838273	9986	0.0295961422123772	0.0907030313400604	0.855585130857202	0.00375202433956974	0.0455407948958038	0.0044190185673643
2.25606916513757e-06	4.58488766687696e-05	2.72313375276823e-07	7.12182785425817e-06	1.83575143735595e-06	5.73348385007981e-05	17441	0.0170538529924207	0.0393490105515195	0.799668715699467	0.00474952720540118	0.124214666692731	0.0320180798508815
4.09117986546336e-06	3.0171953809373e-05	1.43628077813447e-07	1.36217981570714e-06	1.93082614119646e-07	3.59620241824766e-05	27807	0.0107308108695219	0.11376389284163	0.838994870151804	0.00399388190955708	0.0378782854044934	0.00536906969251553
2.93574089882941e-07	7.89250204125143e-06	2.73315143307555e-08	9.44923750753472e-07	6.7649698422741e-07	9.834828380446e-06	101679	0.00294611468437311	0.029850453767616	0.802505314372706	0.00277905350998266	0.0960793329787236	0.0687858453709724
3.47693074476916e-06	7.16693177157665e-05	3.40749419505728e-07	9.04391250558468e-06	2.68668082976668e-07	8.47995784686027e-05	11793	0.0251200582636061	0.0410017456166543	0.845161249737842	0.00401829143091662	0.106650441769981	0.00316827144460563
2.39708016959534e-05	0.000237403336703597	8.89555291165182e-07	1.13537797283289e-05	1.21757321756377e-06	0.000274835046636609	3639	0.0791534290293153	0.0872188681512952	0.863802996047647	0.00323668797721189	0.0413112514843895	0.00443019633945617
3.07808475361563e-08	6.68524753191933e-06	2.14044243272954e-08	5.9856902699947e-06	3.77289619535974e-06	1.64960192691372e-05	60621	0.00493662123311833	0.00186595608515958	0.405264289696055	0.00129755088049281	0.362856648766983	0.22871555457131
1.50872033619573e-07	5.38484048703142e-06	1.73377387277167e-08	7.95763530377711e-07	6.56526669070833e-07	7.00534045882726e-06	142748	0.00209940266390907	0.021536716810025	0.768676485986647	0.00247493163674434	0.113593841020958	0.093718024545625
3.16152755634853e-06	3.31313136552295e-05	1.40995823277399e-07	1.90038772386738e-06	1.63723870427417e-09	3.83358619974271e-05	26085	0.0114350956076316	0.0824691918121135	0.864238129234009	0.00367790929774482	0.0495720618984626	4.27077576704563e-05
8.59461409676391e-05	0.000416623602960428	1.70619100716973e-06	1.06552769731144e-05	3.87258360501117e-06	0.000518803795513362	1928	0.144168293075926	0.165662128363179	0.803046559341714	0.00328870185978773	0.0205381631076367	0.00746444732768234
4.85373057411323e-05	0.000287569432581571	1.42035516789993e-06	1.08378790840659e-05	8.81249228217954e-07	0.000349246221802887	2863	0.0994883405875113	0.138977325196453	0.823400267859945	0.00406691634505804	0.0310322013739142	0.00252328922462997
6.1836575583032e-06	0.000148602988588511	7.11208867130118e-07	2.20534077779223e-05	1.0599179849298e-05	0.000188150442641165	5315	0.0548866802014411	0.0328654956719741	0.789809402000306	0.00378000103080552	0.11721156468381	0.0563335366131052
8.81454515565358e-06	7.45811591388145e-05	3.18595017739077e-07	3.46804877336753e-06	2.1422774689432e-08	8.72037708602641e-05	11467	0.0258230048664644	0.101079862357994	0.855251537898789	0.003653454599453	0.0397694817455171	0.00024566339824639
1.13412692392203e-07	5.7258853193136e-06	2.21683953363728e-08	1.43940978629183e-06	1.09563463198025e-06	8.39651082531427e-06	119097	0.00251579389569001	0.013507121559384	0.681936275488491	0.00264019136014668	0.171429515930858	0.130486895661121
2.86560462733888e-05	0.000278177147068468	1.42047882247702e-06	1.77768564601971e-05	2.89287146390887e-07	0.000326319815770922	3064	0.0932712359098917	0.0878158324700254	0.852467835614831	0.00435302655194622	0.054476791175552	0.000886514187645805
1.6707333149503e-06	4.35998345354329e-05	1.44101092517582e-07	4.84041139754726e-06	2.62346678486034e-06	5.28785471253084e-05	18911	0.0157388133595963	0.0315956735912411	0.824527845519519	0.00272513335466838	0.091538282738305	0.0496130647962663
1.13334183985917e-06	1.26148928281931e-05	5.66329683541531e-08	8.10582086239645e-07	1.4387041797747e-07	1.47593201406235e-05	67754	0.00441804033697946	0.0767882144340624	0.854706904383209	0.00383709871556188	0.054920015184751	0.00974776728241575
7.84473147741753e-06	0.000145870646479134	4.09128508257038e-07	9.80784666016839e-06	3.49302223040619e-06	0.000167425375355383	5973	0.0489910618206336	0.0468550926689937	0.871257694178697	0.00244364695249216	0.0585804071775256	0.0208631590222914
2.36687024481834e-06	2.92557770933795e-05	9.39456020532769e-08	1.49353150446813e-06	1.32147004551843e-06	3.45315944902377e-05	28959	0.0103061807921209	0.0685421649292062	0.847217671968501	0.00272056947963512	0.0432511595979261	0.0382684340247311
6.62847284330959e-06	6.3054846361849e-05	2.12100789663736e-07	2.59568016169073e-06	5.59228524488417e-07	7.30503286810015e-05	13689	0.0216774906009407	0.0907384396893684	0.863169919976663	0.00290348850571151	0.0355327649930999	0.00765538683515682
4.14622861577697e-06	7.40271676230223e-05	3.11052745224285e-07	7.14970475697482e-06	1.32148189399807e-06	8.69556356349965e-05	11500	0.0257504775629201	0.0476821149716059	0.851321102794965	0.0035771430218733	0.0822224425681424	0.0151971966434137
4.21897821132931e-07	3.14027249009485e-05	1.42281963503944e-07	1.36479428670651e-05	2.2038584411549e-06	4.78187059938054e-05	20912	0.0142435419155584	0.00882286152175646	0.656703778329271	0.00297544570784445	0.285410125251676	0.0460877891894522
0.000249635731487566	0.000591347591939622	2.03542429750465e-06	6.20786494173022e-06	1.78241157398976e-07	0.000849404853823822	1177	0.225029055082527	0.29389487282038	0.69619050241768	0.00239629463893648	0.00730848771794023	0.00020984240506347
3.10507382133668e-05	0.00028587877451656	1.12225583214469e-06	1.33195129663147e-05	3.35804036474473e-07	0.00033170708556486	3015	0.0947359716143599	0.0936089084756535	0.861841024679168	0.00338327361995784	0.0401544421145935	0.00101235111062713
1.6131803191488e-05	0.000117749046247967	4.5275706010259e-07	4.25260946190771e-06	3.61212127488732e-07	0.000138947428088954	7197	0.0408301657750635	0.116100048869997	0.847435953780909	0.00325847744236572	0.0306058882873686	0.00259963161935954
3.44061872836318e-06	5.59311888291738e-05	1.13547914695383e-07	2.37539330397156e-06	7.21596022121898e-07	6.25823447983258e-05	15979	0.0186001330976028	0.0549774659203122	0.893721528162844	0.00181437616409702	0.0379562848216436	0.0115303449311027
5.73166993621983e-07	2.51377289935533e-05	9.12798217738471e-08	5.15277386460178e-06	3.53062322726079e-06	3.44855729008117e-05	28998	0.0102925160415045	0.0166204863486114	0.728934649450513	0.00264689880711533	0.149418247434147	0.102379717959614
8.49131664440551e-06	0.000148811822287787	5.19083292308484e-07	1.17267159710842e-05	9.76252413788555e-07	0.000170525190609373	5864	0.0498751856628529	0.0497950866617519	0.872667678927707	0.00304402704640608	0.0687682325947193	0.00572497476941622
7.7583350296329e-06	6.9237332086042e-05	2.37480064498789e-07	2.72652961580625e-06	5.67209798080198e-07	8.05268865940602e-05	12418	0.0238695451230695	0.0963446540376388	0.859803911643457	0.00294907793586926	0.0338586245057606	0.00704373187727386
1.1886940802179e-05	0.000159156839118687	4.32776108198103e-07	7.46602496173814e-06	1.35254526376313e-05	0.000192468033628433	5196	0.0561103042564768	0.0617605977371142	0.82692609322307	0.00224856096900534	0.0387909868511026	0.0702737612197084
5.49983255014461e-06	3.39356837635176e-05	1.32674805914961e-07	1.05276275122913e-06	3.92158215238095e-08	4.06601696923301e-05	24594	0.0121242012482266	0.135263393924843	0.834617366831084	0.00326301653236799	0.0258917451450705	0.000964477566634626
1.7568811470039e-05	0.00015349352378038	4.62821109909114e-07	5.20578466471847e-06	1.41712454408081e-06	0.000178148065569128	5613	0.0520458858995503	0.0986191537579268	0.861606458032627	0.00259795753846973	0.0292216738255766	0.00795475684540014
6.49897479409118e-08	7.18726621415149e-06	2.94320264261545e-08	4.18819467829579e-06	1.49746287435418e-08	1.14848572955579e-05	87071	0.00343954812949743	0.00565873360621107	0.625803702143637	0.00256268107375947	0.364671024681839	0.00130385849455297
1.57996763364864e-09	8.07238486781125e-07	3.6769331743716e-09	2.41636067257245e-06	6.78314747457431e-07	3.90717080761902e-06	255940	0.00117146682858249	0.000404376391881228	0.206604350443805	0.000941073056545555	0.618442548726183	0.173607651381585
1.65544739035113e-05	0.000204188310443439	7.3418861239093e-07	1.16724181034359e-05	1.90354831826095e-07	0.000233339745894603	4286	0.06761558990917	0.0709457955396453	0.87506871005023	0.00314643615289851	0.0500232742548208	0.000815784002405131
2.03042960506203e-05	0.000120149422183736	4.25888544426382e-07	3.24250944050021e-06	2.65974960443168e-06	0.000146781865823714	6813	0.043082206856934	0.138329731242181	0.818557670659642	0.0029015065453513	0.0220906678240109	0.0181204237288144
2.16591595696919e-07	2.40978847695939e-05	7.75309958521273e-08	1.11204560598448e-05	3.89505226129425e-06	3.94075156822821e-05	25376	0.0117528766416628	0.00549620020310745	0.611504794260059	0.00196741648159734	0.282191248732908	0.0988403403223284
8.62256780603061e-06	8.02907965486697e-05	2.39942850898289e-07	2.87478206359333e-06	4.39097463156452e-08	9.20719990155076e-05	10861	0.0272448485486454	0.0936502725934985	0.872043589877379	0.00260603498852974	0.0312231959155044	0.000476906625088584
4.82857865070303e-05	0.000296337961616937	1.44922744474452e-06	1.14560963380783e-05	2.56751385522275e-06	0.000360096585762013	2777	0.102415875368071	0.134091208903997	0.82294021474779	0.00402455202866686	0.0318139543418211	0.00713006997772429
1.03781252437634e-07	6.42728241027099e-06	4.23514905382018e-08	3.37359522172715e-06	2.9927829860301e-07	1.0246288673577e-05	97596	0.00306918274943146	0.0101286676321412	0.627279068063502	0.00413334934115387	0.32925045635567	0.0292084586075332
1.91883596301908e-07	6.30187495099915e-06	2.15235287308348e-08	9.09032055343171e-07	2.49205839958037e-07	7.6735199713331e-06	130318	0.00229941710478621	0.0250059421254849	0.82124956663198	0.00280490945631769	0.118463502895562	0.0324760788906559
5.3955474093506e-06	9.18929872206267e-05	2.77731831794682e-07	6.09110443784913e-06	7.58181402795075e-07	0.000104415552302416	9577	0.030840716357067	0.0516737908326493	0.880069924396696	0.00265987035140411	0.0583352221344156	0.00726119228483486
2.24766959017214e-05	0.000204261364913742	8.48221452971456e-07	9.92914587557055e-06	7.41331606364503e-07	0.00023825675975037	4197	0.0689902640308691	0.0943381246570762	0.857316137127668	0.00356011495270971	0.0416741413170131	0.00311148194553314
0.000167864178410297	0.000547085187167738	2.5192748147465e-06	1.05752008353218e-05	2.96001648757063e-06	0.000731003857715673	1368	0.196984571298167	0.229635147117908	0.748402599238441	0.00344632218852992	0.0144666826634382	0.00404924879168276
7.02943163332068e-05	0.000310466655225011	1.52045764544244e-06	8.64581057229046e-06	1.04740347568657e-06	0.000391974643251637	2551	0.110962129704443	0.17933383585754	0.792058008266876	0.00387896939666667	0.0220570659891897	0.00267212048972812
2.94115132014328e-05	0.00022693272669937	7.39877584969898e-07	7.35264421495788e-06	3.14068761620425e-09	0.000264439902388346	3782	0.0762764697838084	0.111221918234715	0.858163706194782	0.00279790447011791	0.0278045943465827	1.18767538024271e-05
1.10141204611827e-05	0.000102853114650627	5.24661646801067e-07	6.30529922406091e-06	1.7054949532286e-06	0.0001224026909359	8170	0.0360569422371797	0.0899826660424531	0.840284750802488	0.00428635712817639	0.0515127500535332	0.0139334759733487
2.86182814787088e-06	5.40971771443052e-05	2.48794724586528e-07	6.05283294471883e-06	7.55433482468429e-07	6.40160664439499e-05	15621	0.0190221853105064	0.0447048421879621	0.845056251490721	0.00388644192633054	0.0945517786541675	0.0118006857408188
2.7461281072566e-10	6.22189299456306e-07	2.86402325561608e-09	8.35473639919278e-06	3.34174218550968e-06	1.23218065202251e-05	81157	0.0036897408457911	2.22867328970723e-05	0.05049497396628	0.000232435337376467	0.678044764416585	0.271205539546861
4.76135990733968e-06	4.91843182524466e-05	2.26453606547977e-07	3.0091124157976e-06	3.0293809969807e-07	5.74841822818299e-05	17396	0.017097893602418	0.0828290447621918	0.85561481959174	0.00393940728664686	0.0523467899577088	0.00526993840171273
5.25148917359617e-06	5.5719871510769e-05	1.97805875913288e-07	2.70002011931231e-06	1.77340276871537e-06	6.56425894483062e-05	15234	0.0195007744569105	0.0800012494591144	0.848837195166542	0.00301337710129582	0.041132139088428	0.0270160391846201
3.74796043943249e-09	1.11763644143694e-06	3.70487296949186e-09	1.42091260625415e-06	1.43673988104411e-07	2.68967586920442e-06	371792	0.000806578386575274	0.00139346174843778	0.415528299983419	0.00137744217134525	0.528283955149748	0.0534168409470499
3.4782392460827e-06	5.78777979138461e-05	3.40036673418395e-07	7.28178992481763e-06	1.60597622848666e-06	7.05838399866515e-05	14168	0.0209532642551102	0.0492781243800351	0.819986528429053	0.00481748617647752	0.10316511436888	0.0227527466455548
3.38065072571361e-07	2.43847288870677e-05	8.05979135118795e-08	7.48769163511935e-06	1.25813621943538e-09	3.22923416444898e-05	30967	0.00964108278621101	0.0104688930983438	0.75512420732823	0.00249588321587798	0.231872055534165	3.89608233830283e-05
1.05909356108511e-07	7.60891675116695e-06	3.08111300407751e-08	2.84758492214471e-06	2.10820930653542e-07	1.08040430901145e-05	92558	0.00323598331945785	0.00980275210170315	0.704265679773989	0.00285181480523405	0.26356660172433	0.0195131515947432
1.63050647019933e-06	4.00314443815528e-05	1.5697105462824e-07	4.9598449869316e-06	8.11574917507633e-07	4.75903418108196e-05	21013	0.0141760029396939	0.0342612893322115	0.841167406207864	0.00329838048342307	0.104219570572699	0.0170533534038018
1.0960459190184e-05	0.000125603175235529	3.69896337252044e-07	5.45783548254402e-06	4.84830760220982e-07	0.00014287619700573	6999	0.0419601659373595	0.0767129824273279	0.879104972471319	0.00258892905189245	0.0381997533313764	0.00339336271808479
8.36866698602157e-06	9.82910724792766e-05	4.4451362593907e-07	6.72026021178454e-06	4.55171433004573e-07	0.000114279684736026	8750	0.033704764398183	0.0732296996211731	0.860092261422652	0.00388969944190735	0.0588053793402354	0.00398296017403242
2.87756650917885e-07	6.35826623706739e-06	3.2295790808339e-08	9.17622865499748e-07	3.26215126675247e-07	7.92215667096861e-06	126228	0.00237383440366745	0.036323019459132	0.802592841967867	0.00407664126697842	0.115829931622339	0.0411775656836843
6.32286384351619e-05	0.000220343624567091	1.00569035952331e-06	4.50948497678045e-06	2.28312509236387e-06	0.00029137056343092	3432	0.0837114069598478	0.217004208285963	0.756231590358753	0.00345158532036043	0.0154768035716469	0.00783581246327639
4.86761164108043e-06	2.70118661930988e-05	1.51026519195568e-07	1.0777075951544e-06	8.81083796442272e-08	3.31963203281734e-05	30124	0.00990963416848789	0.146631060098228	0.81370061278069	0.00454949577852439	0.032464670315877	0.00265416102668013
2.578458915341e-06	2.34022317966918e-05	1.16518472697515e-07	1.3599655016253e-06	6.46162898407278e-07	2.81033375847629e-05	35583	0.00839567753298243	0.0917492062131079	0.832720730272979	0.00414607241385766	0.0483916010873616	0.0229923900126942
3.67799681998126e-06	4.86881931754325e-05	1.82642786796405e-07	3.11055518199592e-06	4.10596825377233e-07	5.60699847895833e-05	17835	0.016680776134802	0.0655965367885129	0.868346823316382	0.0032574074610831	0.0554762979456665	0.00732293448835594
1.68455822617499e-07	1.32350589501577e-05	5.1678448480464e-08	5.22568660376093e-06	3.21611082616725e-06	2.18969906511839e-05	45668	0.00654763929681013	0.00769310382878533	0.604423647111626	0.00236007081081116	0.238648620123441	0.146874558125336
1.0433576186985e-05	7.39054712956688e-05	3.42689360695204e-07	3.12258521027602e-06	2.7410151654644e-07	8.80784235701714e-05	11354	0.0260786136961213	0.118457798903186	0.839087125995039	0.00389072995183873	0.0354523285465966	0.00311201660334061
2.08415988310789e-06	4.3151509208324e-05	1.88509674663664e-07	5.02260123013515e-06	1.52409117809622e-06	5.1970871174327e-05	19242	0.0154707457475317	0.0401024619371291	0.830301825489514	0.00362721790888097	0.0966426214655463	0.0293258731989297
3.0164302771707e-06	3.0597450502656e-05	1.07749733379892e-07	1.40568081004516e-06	3.56336830685346e-07	3.54836481539371e-05	28182	0.0105888228092615	0.0850090234263585	0.862297201514243	0.00303660246298369	0.0396148897640671	0.0100422828323476
3.68737288222828e-07	2.73719611849052e-05	1.36070147383238e-07	1.30129308355084e-05	3.1077372711206e-06	4.39974367271402e-05	22729	0.0131127897351572	0.00838088115245517	0.622126269642898	0.00309268351761279	0.295765658263478	0.0706345074235555
6.33750533453872e-05	0.000261229058838931	1.13776331022689e-06	6.03622121100257e-06	3.49810781197977e-07	0.000332127907486746	3011	0.0948502888264824	0.190815200760919	0.786531492688118	0.00342567813357356	0.0181743872614603	0.00105324115593008
9.52424651150836e-08	7.5726750810191e-06	2.15559436665936e-08	2.20490953447176e-06	1.17166433313915e-06	1.10660473574117e-05	90367	0.00331432802490306	0.00860672849473153	0.684316164248761	0.00194793524466133	0.199249963718525	0.105879208293321
1.3097382019367e-05	0.000185832055017415	7.11822215002789e-07	1.30195678357941e-05	2.12009220281366e-06	0.000214780919290393	4656	0.0624087536226268	0.0609801935043343	0.865216778247245	0.00331417808134239	0.0606178978971179	0.00987095226996029
7.81594873467659e-05	0.000233030044918941	7.83305734001075e-07	3.00473636147336e-06	2.27063824579222e-06	0.000317248212606974	3152	0.0907994335103389	0.246366990390564	0.734535406847612	0.00246906271768813	0.00947124756600537	0.00715729247813045
4.52704445176063e-06	8.458095892242e-05	3.99904446220942e-07	9.62147575047384e-06	4.20672921517297e-06	0.000103336112786048	9677	0.0305267882717681	0.0438089292281936	0.818503392880088	0.00386993893459997	0.0931085512225002	0.0407091877346187
1.78760504162343e-06	4.75813591975304e-05	1.50875641835887e-07	5.16984441794496e-06	1.14558316029312e-06	5.58352674592278e-05	17910	0.0166115292033266	0.0320156976579145	0.852173928105125	0.00270215669596389	0.0925910209299185	0.0205171966110783
2.9648612532929e-06	3.15549475281685e-05	1.77211974663811e-07	2.42574637336988e-06	1.27522240980759e-06	3.83979895393027e-05	26043	0.0114535212751097	0.0772139710663284	0.821786450456477	0.00461513680247304	0.0631737859839504	0.0332106556907705
2.73549117050687e-07	1.51409200605133e-05	6.09233907115316e-08	4.3391814902114e-06	1.66710219540085e-06	2.14816762538877e-05	46551	0.0064238503798687	0.0127340675754379	0.704829543168126	0.00283606316339051	0.201994548233921	0.0776057778591251
2.03832310310251e-05	0.000184705986168077	9.23564501433097e-07	1.07781223922876e-05	4.57455518272038e-07	0.000217248359611095	4603	0.0631026817893231	0.093824556684865	0.850206586133616	0.0042511920600294	0.0496119851564448	0.0021056799650453
1.6662701398247e-05	0.000170074865233959	5.71466586460614e-07	7.51247506823651e-06	6.06858128231498e-06	0.000200890089569219	4978	0.0584926094981293	0.0829443674099499	0.846606547882287	0.00284467286408228	0.0373959466310458	0.0302084652126355
3.40455986970446e-07	2.26872415093046e-05	9.42880478513975e-08	8.09051764216704e-06	2.48412167965379e-07	3.14609153542589e-05	31785	0.00939402096777897	0.0108215537639899	0.721124647958898	0.00299698997278646	0.257160910643111	0.00789589766121511
3.45639490105062e-06	2.27286837857221e-05	8.83456138510532e-08	7.47041771558992e-07	5.24969618797336e-07	2.75454356909801e-05	36304	0.00822969364572945	0.125479768765554	0.825134299587961	0.00320726870477429	0.0271203469039198	0.0190583160377906
3.89533327219094e-06	5.27106670397604e-05	2.76470605479719e-07	4.81343429698622e-06	3.24549550502934e-06	6.49414007194466e-05	15398	0.0192944847897183	0.0599822798559454	0.811665077374536	0.00425723194167154	0.074119656238718	0.0499757545891288
1.99196839020115e-05	0.000137491452118734	4.84824342660226e-07	4.30657911990686e-06	3.79462062429036e-06	0.000165997160107603	6024	0.0485834329033663	0.120000148732058	0.82827592971837	0.00292067853658432	0.0259436915493931	0.022859551463595
4.97532544879689e-07	9.26056688409049e-06	5.02116932415962e-08	1.20182057368864e-06	7.45646738589657e-08	1.10846963697594e-05	90214	0.00331990423207607	0.0448846344801134	0.83543712657341	0.00452982125686192	0.108421605211251	0.0067268124783633
8.32950665621069e-07	1.22283220665335e-05	3.86894072053209e-08	7.30401504267032e-07	1.46911462312714e-07	1.39772751059397e-05	71545	0.00418443259931245	0.0595932082117425	0.874871673759722	0.00276802215825885	0.0522563588919163	0.0105107369783602
0.000154764942367856	0.000754718369992317	1.8338693034259e-06	1.15406675745766e-05	4.11080529192701e-06	0.000926968654530103	1079	0.242869437395914	0.166958118391079	0.814178954492153	0.00197835093394342	0.0124499005637108	0.00443467561911341
5.30130096185067e-07	1.62198927712961e-05	7.33022260594121e-08	2.88497071447075e-06	5.2073647124793e-07	2.02290322792592e-05	49434	0.00605039327120938	0.0262063992417772	0.801812590309932	0.00362361506212873	0.142615359679301	0.0257420357068608
9.99634200139266e-06	5.04826769565055e-05	1.99610111222932e-07	1.29639766380743e-06	2.11195247013623e-08	6.19961462576299e-05	16130	0.0184275186171502	0.161241344903151	0.81428733887298	0.00321971805140011	0.0209109395029193	0.000340658669550176
0.000347487135784013	0.00101227246294746	3.43585279497418e-06	1.29068136017445e-05	4.1216202241843e-06	0.00138022388535238	725	0.339232460826922	0.251761427600057	0.73341178463161	0.00248934454144516	0.0093512463729385	0.00298619685394883
7.06623268962336e-06	9.7287896221376e-05	4.97949809342274e-07	8.82632201239213e-06	3.5921912920463e-06	0.00011727059202478	8527	0.0345715056746861	0.0602557944632037	0.829601816974015	0.00424616095770245	0.0752645813413057	0.030631646263773
2.00660101940253e-05	0.000149354621072358	5.18787493763254e-07	4.97018841464456e-06	1.31212302075541e-06	0.000176221730195546	5675	0.0514978071732365	0.113867967201087	0.847538047133148	0.00294394733945454	0.0282041744178163	0.00744586390849416
5.71462250589627e-06	7.6330775566789e-05	2.92149812168136e-07	5.02230505360333e-06	3.47710210157754e-08	8.73946239594725e-05	11442	0.0258787855487992	0.0653887189736787	0.873403558577995	0.00334288081957552	0.0574669793868823	0.000397862241868559
2.26510190216262e-07	9.0989877165181e-06	4.17660882997027e-08	2.15789974070283e-06	1.74316696808192e-07	1.16994804325451e-05	85474	0.00350371228673996	0.0193607050776516	0.777725794660671	0.00356990966740024	0.184444065968954	0.0148995246253231
9.73124067898222e-06	5.64245784568336e-05	2.11239707673207e-07	1.57529344082292e-06	1.40704965979998e-06	6.93494019441119e-05	14420	0.0205905999710404	0.140321912030684	0.81362747010141	0.00304602061086905	0.022715313999282	0.0202892832577548
6.12501169124153e-06	6.43134189503679e-05	3.10820844026182e-07	4.19895102752729e-06	5.74522911592063e-07	7.55227254247549e-05	13241	0.022402915842117	0.0811015711733552	0.851577039740771	0.00411559358164134	0.0555985103015225	0.00760728520270993
5.75784739021785e-05	0.000419262130662795	1.40584614839004e-06	1.32018779007738e-05	1.02993259944053e-06	0.000492478261213577	2031	0.137379017664076	0.116915767531123	0.851331243798738	0.00285463594865226	0.026807026706603	0.00209132601488347
2.3307044718036e-06	2.6134656728751e-05	1.22377049139304e-07	1.764819829464e-06	4.60248502836368e-07	3.08128065819943e-05	32454	0.00920139011614207	0.0756407718200382	0.848175146240103	0.00397162942017803	0.0572755300549379	0.0149369224647429
2.66182543514212e-09	1.33403295726281e-06	5.89270686747843e-09	3.79957123381733e-06	1.08699810873803e-07	5.25085853425656e-06	190445	0.00157402162256515	0.000506931469925611	0.254059969157346	0.00112223683594491	0.723609521953211	0.0207013405835723
0.000182148618075602	0.000493007559548052	2.16800322103291e-06	7.55456070672166e-06	3.21872191253776e-09	0.000684881960273322	1460	0.185788386824182	0.265956221131756	0.719843108951656	0.00316551368964034	0.0110304565529902	4.69967395732432e-06
0.000347841573010036	0.000838679635968612	4.55867982764561e-06	1.41603234013993e-05	3.67203325594563e-06	0.00120891224546364	827	0.304339184023819	0.287731036156915	0.693747324601683	0.00377089391289711	0.0117132765050027	0.00303746882350203
1.03488955757236e-05	0.00010504888693585	4.20160448848029e-07	5.48931542723801e-06	1.72030325907121e-06	0.000123027561646731	8128	0.0362376494094693	0.08411851325998	0.853864658697326	0.00341517334184436	0.0446185826473613	0.0139830720534883
1.3108298781747e-05	0.000149660895217423	5.31266395508583e-07	7.81195001864824e-06	1.550084937976e-06	0.000172662495351303	5792	0.0504843067631542	0.0759186223683181	0.866782881325326	0.00307690673893979	0.0452440467905545	0.00897754277686166
3.03567789394295e-06	6.68572162741517e-05	1.4668586377226e-07	4.15972338327391e-06	3.23214082733351e-07	7.45225174978742e-05	13419	0.0221095097062918	0.040735042184123	0.897141139603327	0.00196834284049038	0.0558183421996254	0.00433713317243437
4.93063801762237e-07	1.1250556161978e-05	3.93974758373948e-08	1.15609767643031e-06	1.43865082873874e-06	1.43777659447467e-05	69552	0.0043040716117303	0.034293492024913	0.782496822191539	0.00274016672609625	0.0804087144604491	0.100060804597003
2.20392556816632e-05	0.000149750081727793	6.25677732480061e-07	5.47147612718331e-06	4.1202511086617e-07	0.000178298516379986	5609	0.0520886787000131	0.123608744083398	0.839884059431258	0.00350915837766497	0.0306871657615065	0.00231087234617293
5.28318066519738e-08	5.7158897173873e-06	2.8328104762063e-08	3.94291104047434e-06	2.05748554206096e-07	9.94570922348178e-06	100546	0.00297928071338771	0.00531202003445246	0.574709112135725	0.00284827397680002	0.396443426192789	0.0206871676602333
8.61468075338204e-05	0.0003259018699295	2.24367717799172e-06	1.09265773098022e-05	8.55685246410924e-07	0.000426074617197525	2347	0.120014301928651	0.202187138253963	0.764893886599244	0.00526592546805379	0.0256447506346915	0.00200829904404804
3.67696476423533e-05	0.000181963358240311	6.93403562065687e-07	4.41584657889937e-06	2.24244276684991e-06	0.000226084698790479	4423	0.0655835647204336	0.162636604065051	0.804845967965938	0.00306700792125826	0.0195318241460989	0.00991859590165393
4.06553730871691e-05	0.00030548050255467	1.43543546835934e-06	1.38991514648215e-05	9.24962811311172e-07	0.000362395425386331	2759	0.103034906093623	0.112185116696295	0.842948009702421	0.00396096464746786	0.038353551096856	0.00255235785696002
3.17770151349008e-05	0.000204252124105508	8.80727587907169e-07	7.28798698567284e-06	2.37940059807246e-07	0.000244435793873796	4091	0.0707149035595728	0.130001480680475	0.83560644236484	0.00360310400514377	0.0298155473475202	0.000973425602021677
4.03866928254471e-05	0.000182661407901296	8.85016200830674e-07	5.15063108255379e-06	2.59118689745003e-07	0.000229342866699872	4360	0.0664966720093255	0.176097444871912	0.796455588655103	0.00385892185602111	0.0224582135763312	0.00112983104063183
6.33689952975677e-07	2.7332910639583e-05	1.36414256058091e-07	7.57394685898095e-06	9.28965434457894e-07	3.66059271420556e-05	27318	0.0109218973537524	0.0173111297117686	0.746679916984835	0.00372656197256558	0.206904931804867	0.0253774595259638
5.22988642402389e-05	0.000414047915497909	1.75723416577884e-06	1.79455888477869e-05	2.05994545123276e-07	0.000486255597296837	2057	0.135766383592699	0.107554266790913	0.851502620843152	0.00361380758503872	0.0369056704900652	0.000423634290830642
1.2164818789804e-08	3.29524412375262e-06	9.447291661883e-09	3.29321682081853e-06	2.6499974948375e-07	6.87507280450659e-06	145453	0.00206040338016733	0.00176940945001048	0.479303160483275	0.00137413696269374	0.479008283179174	0.0385450099248466
4.06370578311108e-06	6.66868750770346e-05	2.66197344311685e-07	5.6226356962747e-06	1.62605290097558e-06	7.82654668017077e-05	12777	0.0232070355967265	0.051922079419865	0.852060018321894	0.00340121071514361	0.0718405693601769	0.0207761221829204
1.68893325580877e-05	0.000164616519992948	5.18036488687253e-07	6.50222121905078e-06	6.96450765981716e-06	0.000195490617918591	5115	0.05696597807875	0.0863945939601104	0.842068646289205	0.00264993018183093	0.0332610397792007	0.0356257897896534
6.26585032688262e-05	0.000363940684443063	1.8229855765887e-06	1.36424874764989e-05	1.03792565736725e-05	0.000452443917338649	2210	0.126951256560119	0.138488994696611	0.804388500974492	0.00402919678379545	0.0301528807299395	0.0229404268151621
4.3182581229832e-05	0.000222743379613836	7.12135349247147e-07	4.7282564851993e-06	2.24039189399745e-06	0.000273606744572112	3655	0.0788139500702509	0.157827181114868	0.814100470959442	0.00260276971739437	0.0172812131974076	0.00818836501088872
3.446453468547e-06	3.81851892074521e-05	1.53545020552099e-07	2.18819232207738e-06	1.07662246474009e-07	4.40810422651026e-05	22685	0.0131375432856785	0.0781844822955885	0.866249690236612	0.00348324387678227	0.0496402128814838	0.00244237070953382
2.3084296440685e-06	4.82454301984294e-05	1.95440398848051e-07	5.25695532676889e-06	4.13461914619887e-08	5.60476017595768e-05	17842	0.0166741728433528	0.0411869477300883	0.86079383744882	0.00348704302614797	0.0937944740137011	0.000737697781242243
1.8647112193755e-06	1.49970348537986e-05	3.76626192374116e-08	3.89494149063793e-07	1.05571787572738e-09	1.7289958559351e-05	57837	0.00517360298676084	0.107849374709288	0.867384083213297	0.00217829436132698	0.022527188120595	6.10595954931544e-05
1.46781315576826e-06	3.20496576749595e-05	1.596544884847e-07	4.48518393571345e-06	9.01499498370721e-07	3.90638087532966e-05	25599	0.0116509671740552	0.0375747578798085	0.820443748262381	0.00408701797341321	0.114816861920433	0.0230776139639646
4.77795048131993e-05	0.000274290914405937	7.62603838603794e-07	5.63761812082786e-06	2.12405688654364e-06	0.000330594698065111	3025	0.0944337197762709	0.144525925832571	0.829689393118805	0.0023067636688281	0.0170529598745033	0.00642495750529339
4.5621567890127e-06	8.66993000413206e-05	3.68747531496114e-07	9.02467822671983e-06	3.6029839109069e-06	0.000104257866499456	9592	0.0307948636904627	0.0437583938957402	0.83158521224653	0.00353687969912599	0.0865611251191957	0.0345583890394083
7.26297372015083e-05	0.00031636101442107	1.72722447868936e-06	9.68626511660377e-06	2.94585163952755e-08	0.000400433699734267	2497	0.113216287861436	0.181377684369988	0.790045929278708	0.00431338441253962	0.0241894354122336	7.35665265306706e-05
2.77712511206162e-05	0.000141590101096046	5.62726175348332e-07	3.69139969506848e-06	3.46395715469832e-07	0.000173961873802549	5748	0.0508544328350266	0.159639871160144	0.813914554960211	0.00323476726852828	0.0212195903296507	0.00199121628146521
3.8112287336998e-06	7.44814242461356e-05	3.09242506773395e-07	7.78137993752301e-06	2.28996531397675e-06	8.86732407381086e-05	11277	0.0262524050967536	0.042980595972082	0.839953785676023	0.00348743887332059	0.0877534177475804	0.0258247617309943
2.59979401280767e-06	4.36865742182147e-05	2.60529078535543e-07	5.63282321538877e-06	1.97202018876055e-06	5.41517407137072e-05	18467	0.016114708192688	0.0480094264476635	0.806743673286138	0.0048110933296295	0.104019245570862	0.0364165613657066
2.27316233207206e-05	0.000192130786794758	9.45171796084527e-07	1.02878451308509e-05	4.04719625893132e-07	0.000226500146668308	4415	0.0657000442175704	0.10036030287437	0.848258995064226	0.00417294120991745	0.0454209203931188	0.00178684045836762
6.48472419589688e-05	0.000175014397859117	7.65734120315415e-07	2.65832844378158e-06	2.49988271075519e-08	0.000243310701209291	4110	0.0704011145279835	0.266520303614548	0.719304153040822	0.00314714526122198	0.0109256536213544	0.000102744462053268
3.79138494642608e-05	0.000288841896436681	1.24932504410912e-06	1.22641175502888e-05	6.83516468036561e-06	0.000347104353175706	2881	0.0989093196771688	0.109228965633481	0.832147144782331	0.00359927794819878	0.0353326526679445	0.0196919589680445
7.10587483278881e-07	3.17278187874801e-05	1.27334488580351e-07	7.32026453257001e-06	1.27279005367774e-06	4.11587953455871e-05	24296	0.0122719703055543	0.0172645354975159	0.77086363974163	0.00309373701322392	0.177854197896365	0.0309238898512662
0.000116502995633414	0.00037515353880487	1.33216431764125e-06	5.52200722954467e-06	1.0046178642143e-06	0.000499515323849684	2002	0.139199093906354	0.233232075315617	0.751035095207134	0.00266691381432401	0.0110547303874232	0.0020111852755024
2.52269831678555e-06	7.72467629053124e-05	2.57032125257541e-07	1.01431910129772e-05	3.38289818417198e-07	9.05079741787499e-05	11049	0.0267882757977403	0.0278726635931915	0.853480188969349	0.0028398837515677	0.112069583978808	0.00373767970708403
0.000197932617447271	0.000787241069584941	3.34118151258144e-06	1.71393844777403e-05	2.25304673449767e-06	0.00100790729975703	992	0.261049744798233	0.196379783631873	0.781064954857173	0.0033149690585502	0.017004921466361	0.00223537098604286
3.70304412400017e-06	6.06223232143587e-05	1.77053815518224e-07	3.73038173599167e-06	8.57464806884537e-07	6.90902676967533e-05	14474	0.0205144521849411	0.053597188829161	0.877436507851416	0.00256264480397351	0.053992868465423	0.0124107900500265
1.16055037243595e-05	4.12268052889189e-05	1.63058500150952e-07	7.44846575035708e-07	5.90881218772178e-07	5.43310953072372e-05	18406	0.0161676489439673	0.213607026671033	0.758806813221512	0.00300120031132948	0.0137093973685542	0.0108755624275712
5.92760749851238e-05	0.000238892845794391	1.26789156486113e-06	6.57605848306503e-06	6.11507633411756e-07	0.000306624378460853	3261	0.0878961449119603	0.193318206734471	0.779105846030736	0.0041349992170404	0.0214466263774411	0.0019943216403122
6.56075667322912e-07	3.28235117295026e-05	1.12505142193238e-07	7.24869886815645e-06	1.82503914597888e-06	4.26658305531541e-05	23438	0.0127184503566509	0.0153770747883498	0.769316131994906	0.00263689094375126	0.169894709048869	0.0427751932241235
1.77838198706782e-05	0.000137566236272802	5.67900508135433e-07	5.65409722772441e-06	5.94768600991306e-07	0.000162166822480331	6166	0.0474893508962723	0.109663737617078	0.848300744682143	0.00350195249218941	0.0348659309052577	0.00366763430333257
2.84043997954919e-06	6.88656450211873e-05	1.95849857786531e-07	6.11517193758999e-06	1.99858548265012e-06	8.00156922787631e-05	12498	0.0237198239226957	0.0354985365827182	0.860651742926492	0.00244764310860698	0.0764246582568531	0.0249774191253303
1.93126541830662e-06	6.68265889584669e-05	2.11061629944082e-07	9.41166519645609e-06	1.84178075553664e-06	8.02223619587103e-05	12465	0.0237803571494224	0.0240739037240093	0.833016970914692	0.00263095756333769	0.117319721916193	0.0229584458817679
4.04459027940777e-05	0.000282517714580184	6.48192696298367e-07	5.8328029849178e-06	1.0090067259456e-06	0.000330453619781424	3026	0.0943953795716262	0.1223950968394	0.854939082728322	0.00196152397037475	0.0176508975413127	0.00305339892058983
3.13519928463431e-06	2.43526163153587e-05	1.14039620379851e-07	1.13910107405275e-06	7.58958275103958e-08	2.8816852121936e-05	34702	0.00860791808682493	0.108797424207473	0.845082461204046	0.00395739339943524	0.0395289905098844	0.00263373067916125
4.77327691380543e-06	0.000117219831235834	4.75864800772399e-07	1.50682247159686e-05	9.40884481101672e-06	0.000146946042477397	6805	0.043129343687171	0.0324831947382296	0.797706622509853	0.0032383641828639	0.102542569108565	0.0640292494604882
8.87612716925346e-06	0.000114832946921609	4.43716873801628e-07	7.39157246223194e-06	3.98190899294878e-06	0.000135526272419845	7379	0.0398450843597637	0.0654937748288114	0.847311335811478	0.0032740284660604	0.0545397754269644	0.0293810854666856
9.30707612515905e-05	0.00042402644306999	2.07578103220595e-06	1.21826658877136e-05	8.08353144412416e-06	0.000539439182685624	1854	0.149452840643142	0.172532445248477	0.786050507045027	0.00384803532785953	0.0225839469559138	0.0149850654227227
8.58116241842062e-06	6.8968632380792e-05	3.73275989871095e-07	3.85939075861227e-06	3.98663262642887e-07	8.21811248103389e-05	12168	0.024353890023977	0.104417680315579	0.839227164874669	0.00454211341999221	0.0469620094336642	0.00485103195609623
9.32061426960425e-07	2.48299055515654e-05	8.95573421284996e-08	3.0694620990806e-06	5.21401418922311e-07	2.94423878386573e-05	33965	0.00879395139671113	0.0316571275423743	0.84333871585525	0.00304178256937817	0.10425316437991	0.017709209653088
2.45561284510605e-05	0.000237309107118391	9.79488764786025e-07	1.21980967738295e-05	1.52426169397408e-07	0.000275195247277465	3634	0.0792529578811009	0.0892316589548579	0.862329961967421	0.00355925029402291	0.044325245056034	0.000553883727663817
1.52153684343234e-06	2.85410297452519e-05	8.64275773176115e-08	2.08552560104255e-06	9.68454758592857e-07	3.32029745256372e-05	30118	0.00991161070920799	0.0458253173147939	0.859592556179396	0.00260300706645658	0.0628114086414829	0.0291677107978708
3.4116118682537e-07	1.37516091790793e-05	8.51035247410486e-08	4.41290425392723e-06	5.36693047586978e-08	1.86444474493316e-05	53635	0.00557777251720615	0.0182982728639459	0.737571291208861	0.00456455065092848	0.236687317546942	0.00287856772932264
1.4868204421933e-05	9.79430581436266e-05	3.10642648422633e-07	2.63268927941842e-06	1.98887828673537e-07	0.000115953482322074	8624	0.0341899132203557	0.128225596370059	0.844675435202355	0.00267902819477027	0.0227047021503487	0.00171523808246744
1.32298827580893e-06	5.21488676748731e-05	1.49152877382983e-07	7.57457588626111e-06	1.5733224612451e-07	6.13529169604507e-05	16299	0.0182380758024404	0.0215635758062123	0.849981879565553	0.00243106415753842	0.123459099607992	0.00256438086270503
8.61988339882787e-05	0.000218033943878561	1.03434557299126e-06	3.36566248468856e-06	4.00814613719552e-07	0.000309033600538239	3236	0.0885553478034496	0.278930297023196	0.705534749292034	0.0033470327213279	0.010890927325788	0.00129699363765448
1.63166049840252e-05	0.000114992579967528	7.22861324079961e-07	6.55523712562217e-06	2.33947750502882e-06	0.000140926760906284	7096	0.0413996312725049	0.115780742274179	0.81597405083338	0.00512934037106454	0.046515204659968	0.0166006618614088
1.05996308030826e-05	0.000117285653407124	4.1059449509952e-07	5.84889893974016e-06	4.15117929576471e-06	0.000138295956940811	7231	0.0406426600181669	0.076644545781039	0.848077239577733	0.00296895516096143	0.0422926242322718	0.0300166352479947
4.09778875031717e-06	2.07340766122165e-05	1.00694934885871e-07	6.55137499149519e-07	5.21531656415423e-08	2.56398509622106e-05	39002	0.00766254576189995	0.159821083061548	0.808666034867968	0.00392728237907003	0.0255515330457691	0.00203406664564504
3.7971104601049e-05	0.000203792648075343	8.86551880569447e-07	6.12430857089474e-06	1.50174415056485e-06	0.000250276357278421	3996	0.0723421446084436	0.151716706339976	0.814270474012984	0.00354229176982626	0.0244701842295145	0.00600034364769913
8.51726877115413e-07	3.92267317896779e-05	2.0354761893463e-07	1.20746367904608e-05	1.42170091266125e-06	5.377834398885e-05	18595	0.0160044822070846	0.0158377297242921	0.729415018763145	0.00378493653461757	0.224526006099486	0.026436308878459
1.57645354940519e-06	5.96784234924641e-05	2.37136961756383e-07	1.15680282590024e-05	4.18565335526776e-06	7.72456956178958e-05	12946	0.0229081350410414	0.0204083028419252	0.772579274677904	0.00306990518836683	0.149756283071421	0.0541862342203835
0.000131185503212618	0.000683442367367663	3.68050655470626e-06	2.47408496100892e-05	2.41031374595903e-06	0.000845459540491035	1183	0.224110482192504	0.155164732231215	0.808367916660714	0.00435326160323255	0.0292631976164347	0.00285089188840325
1.63888480438402e-08	2.83557017571067e-06	9.85173486580145e-09	2.19260987842085e-06	6.35109190571609e-08	5.11793155609832e-06	195391	0.00153420529776382	0.00320224056617402	0.554046130674006	0.00192494463003565	0.428417194405076	0.012409489724708
8.31342924092645e-06	6.39513607569124e-05	2.18374829163633e-07	2.16087329206296e-06	1.9218522298474e-06	7.65658903489128e-05	13061	0.0227088297312628	0.108578757499481	0.835246092816061	0.00285211636890126	0.0282224014142042	0.0251006319013528
1.9514826240166e-07	1.51236809862937e-05	5.74062677273642e-08	5.72669243712328e-06	1.56471619875408e-06	2.26676441523001e-05	44116	0.00677730012682021	0.0086091109023281	0.667192447732117	0.00253252024522977	0.252637300931963	0.0690286201883626
7.20475575485302e-06	4.83281670523787e-05	2.20695296304659e-07	1.9039624796737e-06	5.67646153345056e-07	5.82252267365552e-05	17175	0.0173163942016706	0.123739419469357	0.83002110530275	0.00379037246695857	0.0326999581863087	0.009749144574626
1.14406120492602e-05	6.0576988293092e-05	2.04147884820795e-07	1.39022859153017e-06	3.75379669147126e-07	7.39873564878503e-05	13516	0.021952486783284	0.154629285223062	0.818747839747992	0.00275922663697707	0.0187900832996846	0.00507356509228395
5.43481544859429e-07	1.40055809577194e-05	7.39602702130121e-08	2.45140324230391e-06	1.11268439103348e-06	1.81871104061293e-05	54984	0.00544132480786552	0.029882786914642	0.770082802873368	0.00406663117787456	0.134787945284467	0.061179833749648
3.60368944122163e-06	4.17550600064834e-05	1.44764877699708e-07	2.15763771018549e-06	6.34163701640772e-07	4.8295315737231e-05	20706	0.0143844849521658	0.0746177840689328	0.864577845057845	0.00299749314172323	0.0446759209925231	0.0131309567389761
[truncated: 8,381 more rows]
